# Supplementary material for: Cross-Species Co-analysis of Prefrontal Cortex Chronic Ethanol Transcriptome Responses in Mice and Monkeys
Source: Front Mol Neurosci. 2019 Aug 13;12:197. doi: 10.3389/fnmol.2019.00197 (PMC6701453; doi:10.3389/fnmol.2019.00197)
Supplement: Supplementary file 2 [file Table_2.XLSX]

## Sheet: black
Category	ID	Name	Source	p-value	q-value Bonferroni	q-value FDR B&H	q-value FDR B&Y	Hit Count in Query List	Hit Count in Genome	Hit in Query List
GO: Cellular Component	GO:0043005	neuron projection		3.247e-12	1.588e-09	1.588e-09	1.075e-08	45	945	GABRB3,KIF1A,MAPT,INPP5K,DAG1,TWF2,CHRM1,CHRM3,SEPT6,S100A1,TUBB3,STX1A,NF1,GABARAPL1,PTPRF,PTPRN2,STMN3,SYN1,ALDOC,FKBP1A,AP3D1,RAC3,FMR1,ANK2,RASGRF1,NTRK2,APBB1,KCNAB2,LAMP1,LRRC4B,CAMK1G,APOE,NR3C1,SLC1A4,OPA1,CYFIP2,ARF1,ARRB1,ABI2,PAFAH1B1,ELK1,ATF4,PRKCZ,ENO1,SEZ6
GO: Biological Process	GO:0031175	neuron projection development		4.876e-09	1.757e-05	8.577e-06	7.519e-05	38	878	MAPT,CFL1,ETV1,DAG1,ACTG1,TWF2,ADCY1,TUBB3,PTPRF,STMN3,CAP1,RAC3,AGAP2,VEGFA,RAB35,ANK2,RASGRF1,CAMK2B,NTRK2,NTRK3,CAPZB,APBB1,GAS7,DPYSL4,APOE,NR3C1,OPA1,CCDC64,ABI2,PAFAH1B1,PRKCZ,ABLIM2,MAP2K2,CDH2,EP300,RBFOX2,SCN3B,SEZ6
GO: Biological Process	GO:0030029	actin filament-based process		7.139e-09	2.573e-05	8.577e-06	7.519e-05	30	592	ABR,CFL1,INPP5K,ACTG1,DAPK3,TWF2,SIRPA,BCR,NF1,SCN2B,CAP1,RAC3,AGAP2,ANK2,NTRK3,CAPZB,APBB1,GAS7,ACTR2,ARF1,CORO1A,ARRB1,ABI2,PAFAH1B1,PRKAR1A,TTC17,PRKCZ,ABLIM2,EP300,SCN3B
GO: Biological Process	GO:0030036	actin cytoskeleton organization		6.527e-08	0.0002352	3.361e-05	0.0002946	26	509	ABR,CFL1,INPP5K,ACTG1,DAPK3,TWF2,SIRPA,BCR,NF1,CAP1,RAC3,AGAP2,NTRK3,CAPZB,GAS7,ACTR2,ARF1,CORO1A,ARRB1,ABI2,PAFAH1B1,PRKAR1A,TTC17,PRKCZ,ABLIM2,EP300
GO: Cellular Component	GO:0045202	synapse		1.147e-07	5.61e-05	1.87e-05	0.0001266	29	646	GABRB3,GABRD,DAG1,CHRM1,CHRM3,SEPT6,STX1A,NF1,PTPRF,PTPRN2,SYN1,AP3D1,FMR1,ANK2,NTRK2,APBB1,RABAC1,LRRC4B,NBEA,NR3C1,YWHAZ,CYFIP2,ARF1,ARRB1,PRKAR1A,DNAJC5,ENO1,CDH2,SEZ6
GO: Biological Process	GO:0045773	positive regulation of axon extension		3.195e-07	0.001152	0.0001	0.000877	7	31	MAPT,TWF2,VEGFA,NTRK3,APOE,PAFAH1B1,EP300
GO: Cellular Component	GO:0044456	synapse part		5.548e-07	0.0002713	4.521e-05	0.0003061	23	469	GABRB3,GABRD,DAG1,CHRM1,CHRM3,SEPT6,STX1A,NF1,PTPRN2,SYN1,AP3D1,ANK2,NTRK2,APBB1,RABAC1,LRRC4B,NBEA,NR3C1,YWHAZ,ARF1,ARRB1,DNAJC5,ENO1
GO: Biological Process	GO:0006184	GTP catabolic process		7.99e-07	0.00288	0.0001041	0.0009126	30	735	ABR,BCR,TUBB2A,EHD3,TUBB3,TUBB4B,NF1,PTPRN2,STMN3,DENND6B,GNAL,SGSM3,SMAP2,RAB6A,RAC3,AGAP2,AGAP3,RAB35,RANGAP1,RASGRF1,NTRK2,NTRK3,OPA1,ARF1,ARF3,ARHGDIG,EEF2,ARRB1,PAFAH1B1,ARHGEF4
GO: Biological Process	GO:0048812	neuron projection morphogenesis		8.446e-07	0.003044	0.0001041	0.0009126	28	658	MAPT,CFL1,ETV1,DAG1,ACTG1,TWF2,ADCY1,TUBB3,PTPRF,CAP1,AGAP2,VEGFA,ANK2,CAMK2B,NTRK2,NTRK3,APBB1,GAS7,DPYSL4,APOE,PAFAH1B1,PRKCZ,ABLIM2,MAP2K2,CDH2,EP300,RBFOX2,SCN3B
GO: Biological Process	GO:1901069	guanosine-containing compound catabolic process		9.193e-07	0.003313	0.0001041	0.0009126	30	740	ABR,BCR,TUBB2A,EHD3,TUBB3,TUBB4B,NF1,PTPRN2,STMN3,DENND6B,GNAL,SGSM3,SMAP2,RAB6A,RAC3,AGAP2,AGAP3,RAB35,RANGAP1,RASGRF1,NTRK2,NTRK3,OPA1,ARF1,ARF3,ARHGDIG,EEF2,ARRB1,PAFAH1B1,ARHGEF4
GO: Cellular Component	GO:0044463	cell projection part		9.419e-07	0.0004606	6.58e-05	0.0004455	32	839	GABRB3,MAPT,CFL1,INPP5K,DAG1,TWF2,CHRM1,CHRM3,SEPT6,GABARAPL1,PTPRF,PTPRN2,STMN3,FKBP1A,AP3D1,RAC3,RAB35,FMR1,RASGRF1,NTRK2,APBB1,KCNAB2,NR3C1,CDC37,ARRB1,PAFAH1B1,ELK1,ATF4,PRKCZ,ARHGEF4,PCM1,SEZ6
GO: Biological Process	GO:0046039	GTP metabolic process		1.147e-06	0.004134	0.000106	0.0009293	30	748	ABR,BCR,TUBB2A,EHD3,TUBB3,TUBB4B,NF1,PTPRN2,STMN3,DENND6B,GNAL,SGSM3,SMAP2,RAB6A,RAC3,AGAP2,AGAP3,RAB35,RANGAP1,RASGRF1,NTRK2,NTRK3,OPA1,ARF1,ARF3,ARHGDIG,EEF2,ARRB1,PAFAH1B1,ARHGEF4
Mouse Phenotype	MP:0002063	abnormal learning/memory/conditioning		1.229e-06	0.003465	0.003465	0.02953	28	523	GABRD,PSAP,MAPT,CKAP5,CHRM3,ADCY1,S100A1,STX1A,NF1,PTPRF,PPP1R1B,SYN1,RAC3,FMR1,MCHR1,EIF4H,RASGRF1,CAMK2B,NTRK2,APBB1,KCNAB2,NBEA,APOE,OPA1,ABI2,PAFAH1B1,ATM,SEZ6
GO: Biological Process	GO:1901068	guanosine-containing compound metabolic process		1.546e-06	0.005572	0.0001296	0.001136	30	759	ABR,BCR,TUBB2A,EHD3,TUBB3,TUBB4B,NF1,PTPRN2,STMN3,DENND6B,GNAL,SGSM3,SMAP2,RAB6A,RAC3,AGAP2,AGAP3,RAB35,RANGAP1,RASGRF1,NTRK2,NTRK3,OPA1,ARF1,ARF3,ARHGDIG,EEF2,ARRB1,PAFAH1B1,ARHGEF4
GO: Molecular Function	GO:0032403	protein complex binding		1.649e-06	0.001355	0.0006777	0.00494	34	924	GABRB3,CEBPA,HLA-A,KIF1A,GAPDH,MAPT,CKAP5,DAG1,MAP1LC3A,NF1,GABARAPL1,PTPRF,PKM,GNAL,FKBP1A,NIPBL,FMR1,ADRM1,CAPZB,APBB1,GAS7,NR3C1,YWHAZ,CORO1A,ARRB1,HOOK3,ABI2,PAFAH1B1,VPS41,SMARCA4,CALY,ATM,CDH2,EP300
GO: Cellular Component	GO:0042470	melanosome		2.287e-06	0.001118	0.0001202	0.0008136	10	100	NAP1L1,BSG,RAB35,CALU,LAMP1,SLC1A4,YWHAZ,P4HB,DNAJC5,CTSD
GO: Cellular Component	GO:0048770	pigment granule		2.287e-06	0.001118	0.0001202	0.0008136	10	100	NAP1L1,BSG,RAB35,CALU,LAMP1,SLC1A4,YWHAZ,P4HB,DNAJC5,CTSD
GO: Biological Process	GO:0007010	cytoskeleton organization		2.369e-06	0.008539	0.0001779	0.00156	35	987	ABR,GAPDH,MAPT,CFL1,INPP5K,CKAP5,DAG1,ACTG1,DAPK3,TWF2,SIRPA,BCR,NF1,STMN3,DYNC1LI2,CAP1,RAC3,AGAP2,NTRK3,CAPZB,GAS7,APOE,ACTR2,ARF1,CORO1A,ARRB1,HOOK3,ABI2,PAFAH1B1,PRKAR1A,TTC17,PRKCZ,ABLIM2,EP300,PCM1
GO: Biological Process	GO:0050772	positive regulation of axonogenesis		2.432e-06	0.008765	0.0001789	0.001568	8	58	MAPT,TWF2,VEGFA,NTRK2,NTRK3,APOE,PAFAH1B1,EP300
GO: Cellular Component	GO:0031252	cell leading edge		2.764e-06	0.001352	0.0001202	0.0008136	18	335	CFL1,INPP5K,DAG1,TWF2,GABARAPL1,RAC3,CAPZB,APBB1,GAS7,YWHAZ,CDC37,CORO1A,ABI2,PAFAH1B1,ATF4,PRKCZ,ARHGEF4,CDH2
GO: Cellular Component	GO:0015630	microtubule cytoskeleton		2.833e-06	0.001385	0.0001202	0.0008136	34	971	KIF1A,GAPDH,MAPT,CKAP5,MAP1LC3A,DAPK3,NUP62,TUBB2A,SEPT6,DHX9,TUBB3,TUBB4B,GABARAPL1,ZBTB18,DYNC1LI2,RANGAP1,FMR1,CAMK2B,APOE,KIAA0368,SLC1A4,ACTR1A,CCDC64,HOOK3,POLR3E,PAFAH1B1,VPS41,ATF4,PRKCZ,ATM,TNKS2,MAP2K2,DCXR,PCM1
GO: Cellular Component	GO:0030424	axon		3.247e-06	0.001588	0.0001221	0.0008268	20	409	GABRB3,MAPT,DAG1,CHRM1,CHRM3,SEPT6,TUBB3,NF1,PTPRN2,STMN3,SYN1,ALDOC,FKBP1A,AP3D1,NTRK2,KCNAB2,LRRC4B,PAFAH1B1,ELK1,PRKCZ
GO: Biological Process	GO:0007268	synaptic transmission		3.293e-06	0.01187	0.0002373	0.002081	30	788	GABRB3,GABRD,CELF4,ETV5,NAPA,CHRM1,CHRM3,ADCY1,STX1A,NF1,PTPRF,KCNC2,SCN2B,SYN1,GNAL,ALDH2,AP3D1,RASGRF1,CAMK2B,NTRK2,KCNAB2,LRRC4B,APOE,NR3C1,SLC1A4,ARF1,PAFAH1B1,DNAJC5,PRKCZ,SEZ6
GO: Biological Process	GO:0010970	microtubule-based transport		3.589e-06	0.01293	0.0002536	0.002224	10	103	SPG7,KIF1A,MAPT,RAB6A,AP3D1,LAMP1,OPA1,PAFAH1B1,PRKCZ,PCM1
Pathway	712093	BDNF signaling pathway	BioSystems: WikiPathways	3.62e-06	0.005122	0.005122	0.04012	13	144	GABRB3,MAPT,CFL1,SIRPA,PTPRF,SYN1,RASGRF1,NTRK2,NTRK3,EEF2,ELK1,MAP2K2,CDH2
GO: Cellular Component	GO:0033267	axon part		4.19e-06	0.002049	0.0001464	0.0009909	13	186	GABRB3,MAPT,DAG1,CHRM1,CHRM3,SEPT6,PTPRN2,FKBP1A,AP3D1,NTRK2,KCNAB2,ELK1,PRKCZ
GO: Biological Process	GO:0048639	positive regulation of developmental growth		4.604e-06	0.01659	0.0003085	0.002705	8	63	MAPT,TWF2,VEGFA,NTRK3,APOE,NR3C1,PAFAH1B1,EP300
GO: Biological Process	GO:0007265	Ras protein signal transduction		5.08e-06	0.01831	0.0003329	0.002919	23	524	ABR,CFL1,NUP62,BCR,NF1,STMN3,DENND6B,SGSM3,SMAP2,AGAP2,AGAP3,RANGAP1,RASGRF1,NTRK2,NTRK3,APOE,ARHGDIG,ARRB1,ABI2,PAFAH1B1,ARHGEF4,MAP2K2,CDH2
GO: Biological Process	GO:0048667	cell morphogenesis involved in neuron differentiation		6.308e-06	0.02273	0.000406	0.003559	26	649	MAPT,CFL1,ETV1,DAG1,ACTG1,TWF2,ADCY1,TUBB3,PTPRF,CAP1,AGAP2,VEGFA,ANK2,CAMK2B,NTRK2,NTRK3,APBB1,DPYSL4,APOE,PAFAH1B1,ABLIM2,MAP2K2,CDH2,EP300,RBFOX2,SCN3B
Mouse Phenotype	MP:0000813	abnormal hippocampus layer morphology		6.454e-06	0.0182	0.007578	0.06458	10	85	PSAP,MAPT,CKAP5,SYN1,ZBTB18,FMR1,DUSP3,DPYSL4,ABI2,PAFAH1B1
GO: Cellular Component	GO:0048471	perinuclear region of cytoplasm		6.76e-06	0.003305	0.0002204	0.001492	25	624	GAPDH,VPS4A,INPP5K,RHBDD2,PSMC3,TWF2,CHGA,EHD3,STMN3,PI4KB,RAC3,RANGAP1,ANK2,EIF4H,APBB1,YWHAZ,CYFIP2,ARF1,ARF3,PAFAH1B1,ANP32A,PRKCZ,TNKS2,MAP2K2,SEZ6
GO: Biological Process	GO:0048858	cell projection morphogenesis		7.393e-06	0.02664	0.0004674	0.004098	30	821	MAPT,CFL1,ETV1,DAG1,ACTG1,TWF2,ADCY1,TUBB3,PTPRF,CAP1,AGAP2,VEGFA,ANK2,CAMK2B,NTRK2,NTRK3,APBB1,GAS7,DPYSL4,APOE,ACTR2,PAFAH1B1,PRKCZ,ABLIM2,MAP2K2,CDH2,EP300,PCM1,RBFOX2,SCN3B
GO: Biological Process	GO:0030705	cytoskeleton-dependent intracellular transport		7.643e-06	0.02755	0.0004749	0.004164	10	112	SPG7,KIF1A,MAPT,RAB6A,AP3D1,LAMP1,OPA1,PAFAH1B1,PRKCZ,PCM1
GO: Biological Process	GO:0007264	small GTPase mediated signal transduction		7.799e-06	0.02811	0.0004764	0.004177	28	739	ABR,CFL1,NUP62,BCR,NF1,STMN3,DENND6B,SGSM3,SMAP2,RAB6A,RAC3,AGAP2,AGAP3,RAB35,RANGAP1,RASGRF1,NTRK2,NTRK3,APOE,ARF1,ARF3,ARHGDIG,ARRB1,ABI2,PAFAH1B1,ARHGEF4,MAP2K2,CDH2
Mouse Phenotype	MP:0008284	abnormal hippocampus pyramidal cell layer		8.062e-06	0.02274	0.007578	0.06458	9	69	MAPT,CKAP5,SYN1,ZBTB18,FMR1,DUSP3,DPYSL4,ABI2,PAFAH1B1
GO: Molecular Function	GO:0003924	GTPase activity		8.297e-06	0.00682	0.001875	0.01367	14	223	TUBB2A,EHD3,TUBB3,TUBB4B,GNAL,RAB6A,RAC3,AGAP2,AGAP3,RAB35,OPA1,ARF1,ARF3,EEF2
GO: Molecular Function	GO:0008092	cytoskeletal protein binding		1.114e-05	0.009155	0.001875	0.01367	29	792	KIF1A,GAPDH,MAPT,CFL1,CKAP5,DAG1,MAP1LC3A,TWF2,STX1A,NF1,GABARAPL1,STMN3,SYN1,ALDOC,CAP1,FMR1,ANK2,CAMK2B,CAPZB,GAS7,APOE,ACTR2,CCDC64,CORO1A,HOOK3,ABI2,PAFAH1B1,VPS41,ABLIM2
GO: Biological Process	GO:0032990	cell part morphogenesis		1.151e-05	0.04147	0.0006911	0.006059	30	840	MAPT,CFL1,ETV1,DAG1,ACTG1,TWF2,ADCY1,TUBB3,PTPRF,CAP1,AGAP2,VEGFA,ANK2,CAMK2B,NTRK2,NTRK3,APBB1,GAS7,DPYSL4,APOE,ACTR2,PAFAH1B1,PRKCZ,ABLIM2,MAP2K2,CDH2,EP300,PCM1,RBFOX2,SCN3B
GO: Biological Process	GO:0051056	regulation of small GTPase mediated signal transduction		1.525e-05	0.05495	0.0009008	0.007898	21	483	ABR,NUP62,BCR,NF1,STMN3,DENND6B,SGSM3,SMAP2,RAC3,AGAP2,AGAP3,RANGAP1,RASGRF1,NTRK2,NTRK3,APOE,ARHGDIG,ARRB1,PAFAH1B1,ARHGEF4,CDH2
GO: Biological Process	GO:0007409	axonogenesis		1.664e-05	0.05998	0.0009674	0.008481	23	564	MAPT,CFL1,ETV1,DAG1,ACTG1,TWF2,ADCY1,TUBB3,CAP1,AGAP2,VEGFA,ANK2,NTRK2,NTRK3,APBB1,DPYSL4,APOE,PAFAH1B1,ABLIM2,MAP2K2,CDH2,EP300,SCN3B
GO: Biological Process	GO:0046578	regulation of Ras protein signal transduction		1.744e-05	0.06284	0.0009974	0.008745	19	412	ABR,NUP62,BCR,NF1,STMN3,DENND6B,SGSM3,SMAP2,AGAP2,AGAP3,RANGAP1,RASGRF1,NTRK2,NTRK3,APOE,ARRB1,PAFAH1B1,ARHGEF4,CDH2
Mouse Phenotype	MP:0002557	abnormal social/conspecific interaction		2.249e-05	0.06341	0.01115	0.09503	18	296	GABRB3,GABRD,MAPT,ETV5,JUND,STX1A,PTPRF,AES,SYN1,GNAL,VEGFA,FMR1,MCHR1,NPEPPS,NTRK2,NBEA,APOE,TKT
Pathway	P00029	Huntington disease	PantherDB	2.257e-05	0.03194	0.01597	0.1251	11	123	GAPDH,ACTG1,TUBB2A,TUBB3,TUBB4B,DYNC1LI2,ACTR2,CYFIP2,ARF1,ARF3,EP300
GO: Biological Process	GO:0008088	axon cargo transport		2.407e-05	0.08676	0.001356	0.01189	6	39	SPG7,KIF1A,MAPT,AP3D1,OPA1,PAFAH1B1
GO: Biological Process	GO:0051130	positive regulation of cellular component organization		2.685e-05	0.09677	0.001439	0.01261	27	748	ABR,MAPT,CFL1,PSMC5,TWF2,SIRPA,BCR,PTPRF,NIPBL,RAC3,VEGFA,CAMK2B,NTRK2,NTRK3,LRRC4B,APOE,YWHAZ,OPA1,ARF1,CORO1A,ARRB1,ABI2,PAFAH1B1,CALY,TNKS2,EP300,SEZ6
GO: Biological Process	GO:0006886	intracellular protein transport		2.715e-05	0.09784	0.001439	0.01261	29	835	CFL1,INPP5K,DAG1,NAPA,CHRM1,EHD3,STX1A,NF1,BSG,PEX16,SNX27,RAB6A,AP3D1,AGAP3,RANGAP1,ANK2,SLC25A6,TNPO2,NBEA,GOSR2,CHMP4B,YWHAZ,CDC37,VPS41,RERE,SEC63,EP300,PCM1,XPO7
GO: Biological Process	GO:1901214	regulation of neuron death		2.838e-05	0.1023	0.001482	0.013	14	250	GABRB3,CHGA,NF1,PTPRF,AGAP2,VEGFA,NTRK2,APOE,NR3C1,CHMP4B,DNAJC5,ELK1,ATF4,ATM
Mouse Phenotype	MP:0001473	reduced long term potentiation		2.91e-05	0.08207	0.01115	0.09503	11	122	PSAP,MAPT,CKAP5,ADCY1,STX1A,PPP1R1B,FMR1,RASGRF1,CAMK2B,NTRK2,DPYSL4
GO: Biological Process	GO:0000278	mitotic cell cycle		2.922e-05	0.1053	0.001505	0.01319	31	927	CDKN2D,VPS4A,CFL1,HDAC8,CKAP5,PSMC3,PSMC5,CDK11A,DAPK3,NUP62,TRRAP,BANF1,CCNY,TUBB3,TUBB4B,UBC,AURKAIP1,NIPBL,NCAPD3,RANGAP1,CAMK2B,SETD8,DUSP3,ACTR1A,PBRM1,PAFAH1B1,SMARCA4,ATM,CDK11B,EP300,PCM1
GO: Molecular Function	GO:0015631	tubulin binding		3.124e-05	0.02568	0.00428	0.0312	14	251	KIF1A,GAPDH,MAPT,CKAP5,DAG1,MAP1LC3A,NF1,GABARAPL1,STMN3,FMR1,CAPZB,HOOK3,PAFAH1B1,VPS41
GO: Biological Process	GO:0070997	neuron death		3.293e-05	0.1187	0.001672	0.01466	15	287	GABRB3,GAPDH,CHGA,NF1,PTPRF,AGAP2,VEGFA,NTRK2,APOE,NR3C1,CHMP4B,DNAJC5,ELK1,ATF4,ATM
GO: Biological Process	GO:0061564	axon development		3.369e-05	0.1214	0.001687	0.01479	23	590	MAPT,CFL1,ETV1,DAG1,ACTG1,TWF2,ADCY1,TUBB3,CAP1,AGAP2,VEGFA,ANK2,NTRK2,NTRK3,APBB1,DPYSL4,APOE,PAFAH1B1,ABLIM2,MAP2K2,CDH2,EP300,SCN3B
GO: Cellular Component	GO:0043679	axon terminus		3.49e-05	0.01707	0.001067	0.007221	9	109	GABRB3,CHRM1,CHRM3,SEPT6,PTPRN2,FKBP1A,AP3D1,NTRK2,ELK1
Mouse Phenotype	MP:0001364	decreased anxiety-related response		3.578e-05	0.1009	0.01115	0.09503	10	103	GABRD,PSAP,MAPT,S100A1,STX1A,PCSK1N,FMR1,MCHR1,NR3C1,PRKCZ
GO: Biological Process	GO:0030516	regulation of axon extension		3.602e-05	0.1298	0.001778	0.01559	7	61	MAPT,TWF2,VEGFA,NTRK3,APOE,PAFAH1B1,EP300
Mouse Phenotype	MP:0002912	abnormal excitatory postsynaptic potential		3.686e-05	0.1039	0.01115	0.09503	9	83	MAPT,CKAP5,CHRM1,ADCY1,STX1A,SYN1,RASGRF1,NTRK2,SEZ6
GO: Biological Process	GO:1903047	mitotic cell cycle process		3.827e-05	0.1379	0.001839	0.01612	28	807	CDKN2D,VPS4A,CFL1,CKAP5,PSMC3,PSMC5,CDK11A,DAPK3,NUP62,TRRAP,BANF1,CCNY,TUBB3,TUBB4B,UBC,AURKAIP1,NIPBL,NCAPD3,CAMK2B,SETD8,ACTR1A,PBRM1,PAFAH1B1,SMARCA4,ATM,CDK11B,EP300,PCM1
GO: Biological Process	GO:0050885	neuromuscular process controlling balance		4.009e-05	0.1445	0.001901	0.01667	7	62	ABR,BCR,RAC3,CAMK2B,APLP2,PAFAH1B1,RBFOX2
Mouse Phenotype	MP:0002206	abnormal CNS synaptic transmission		4.488e-05	0.1266	0.01115	0.09503	24	498	GABRB3,GABRD,PSAP,HLA-A,MAPT,STARD10,CKAP5,NAPA,CHRM1,CHRM3,ADCY1,STX1A,PPP1R1B,SYN1,FMR1,RASGRF1,CAMK2B,NTRK2,DPYSL4,NBEA,NR3C1,CYFIP2,CALY,SEZ6
GO: Biological Process	GO:0006091	generation of precursor metabolites and energy		4.551e-05	0.164	0.00213	0.01868	19	442	CEBPA,GAPDH,ACLY,INPP5K,CHRM3,ADCY1,NDUFV1,UBC,STX1A,KCNC2,PKM,DLST,ALDOC,MCHR1,SLC25A6,IDH3G,TKT,PRKAR1A,ENO1
Mouse Phenotype	MP:0011094	complete embryonic lethality before implantation		4.894e-05	0.138	0.01115	0.09503	11	129	CFL1,PSMC3,CDK11A,TRRAP,XAB2,HNRNPL,KLF5,SETD8,TKT,SMARCA4,EIF3B
Mouse Phenotype	MP:0012317	impaired conditioning behavior		4.901e-05	0.1382	0.01115	0.09503	9	86	MAPT,CHRM3,STX1A,PPP1R1B,FMR1,EIF4H,RASGRF1,CAMK2B,KCNAB2
Mouse Phenotype	MP:0013292	embryonic lethality prior to organogenesis		4.938e-05	0.1392	0.01115	0.09503	25	534	GAPDH,ACLY,CFL1,PSMC3,CDK11A,NUP62,PTBP1,TRRAP,XAB2,HNRNPL,DHX9,BSG,KLF5,PKM,VEGFA,RANGAP1,SETD8,CHMP4B,TKT,PAFAH1B1,VPS41,SMARCA4,EIF3B,ATM,ENO1
GO: Cellular Component	GO:0036477	somatodendritic compartment		5.175e-05	0.02531	0.001489	0.01008	25	705	KIF1A,CHRM1,CHRM3,TUBB3,NF1,GABARAPL1,PTPRF,PPP1R1B,SYN1,RAC3,PMM1,FMR1,NTRK2,APBB1,LAMP1,APOE,NR3C1,SLC1A4,OPA1,ARRB1,ABI2,PAFAH1B1,ELK1,PRKCZ,SEZ6
Mouse Phenotype	MP:0002064	seizures		5.81e-05	0.1638	0.01115	0.09503	18	318	GABRB3,GABRD,CELF4,PSAP,MAPT,CFL1,NF1,KCNC2,SCN2B,SYN1,AP3D1,FMR1,NTRK2,KCNAB2,APOE,ELAVL3,CTSD,SEZ6
Mouse Phenotype	MP:0003635	abnormal synaptic transmission		5.813e-05	0.1639	0.01115	0.09503	26	573	GABRB3,GABRD,PSAP,HLA-A,MAPT,STARD10,CKAP5,NAPA,CHRM1,CHRM3,ADCY1,STX1A,PPP1R1B,SYN1,AP3D1,FMR1,RASGRF1,CAMK2B,NTRK2,DPYSL4,NBEA,NR3C1,CYFIP2,CALY,DNAJC5,SEZ6
Mouse Phenotype	MP:0013293	embryonic lethality prior to tooth bud stage		5.932e-05	0.1673	0.01115	0.09503	25	540	GAPDH,ACLY,CFL1,PSMC3,CDK11A,NUP62,PTBP1,TRRAP,XAB2,HNRNPL,DHX9,BSG,KLF5,PKM,VEGFA,RANGAP1,SETD8,CHMP4B,TKT,PAFAH1B1,VPS41,SMARCA4,EIF3B,ATM,ENO1
GO: Biological Process	GO:1900542	regulation of purine nucleotide metabolic process		6.108e-05	0.2201	0.002787	0.02443	25	698	ABR,CHGA,BCR,ADCY1,NF1,PTPRN2,STMN3,DENND6B,GNAL,SGSM3,SMAP2,RAB6A,CAP1,AGAP2,AGAP3,DNAJB1,RANGAP1,RASGRF1,NTRK2,NTRK3,APOE,ARHGDIG,ARRB1,PAFAH1B1,ARHGEF4
GO: Biological Process	GO:1990138	neuron projection extension		6.485e-05	0.2337	0.002922	0.02561	8	90	MAPT,TWF2,VEGFA,NTRK3,APOE,PAFAH1B1,PRKCZ,EP300
GO: Biological Process	GO:0007018	microtubule-based movement		6.605e-05	0.2381	0.002939	0.02577	12	204	SPG7,KIF1A,MAPT,RAB6A,AP3D1,DYNC1LI2,LAMP1,OPA1,ACTR2,PAFAH1B1,PRKCZ,PCM1
GO: Biological Process	GO:0006140	regulation of nucleotide metabolic process		6.692e-05	0.2412	0.002941	0.02579	25	702	ABR,CHGA,BCR,ADCY1,NF1,PTPRN2,STMN3,DENND6B,GNAL,SGSM3,SMAP2,RAB6A,CAP1,AGAP2,AGAP3,DNAJB1,RANGAP1,RASGRF1,NTRK2,NTRK3,APOE,ARHGDIG,ARRB1,PAFAH1B1,ARHGEF4
GO: Cellular Component	GO:0044306	neuron projection terminus		7.432e-05	0.03634	0.002019	0.01367	9	120	GABRB3,CHRM1,CHRM3,SEPT6,PTPRN2,FKBP1A,AP3D1,NTRK2,ELK1
GO: Biological Process	GO:0061024	membrane organization		7.513e-05	0.2708	0.003262	0.0286	28	839	VPS4A,INPP5K,ACTG1,ETV5,NAPA,MAP1LC3A,NUP62,SIRPA,BANF1,EHD3,UBC,GABARAPL1,BSG,PEX16,AP3D1,ANK2,APOE,GOSR2,CHMP4B,YWHAZ,OPA1,ARF1,ARRB1,PAFAH1B1,CALY,PRKCZ,SEC63,SCN3B
GO: Biological Process	GO:0033043	regulation of organelle organization		7.748e-05	0.2793	0.003324	0.02915	26	752	MAPT,CFL1,INPP5K,HDAC8,CDK11A,DAPK3,TWF2,STMN3,AURKAIP1,NIPBL,VEGFA,CAMK2B,NTRK3,CAPZB,CHMP4B,YWHAZ,OPA1,ARF1,CORO1A,ARRB1,ABI2,PRKAR1A,ATM,TNKS2,MAP2K2,EP300
GO: Biological Process	GO:0000904	cell morphogenesis involved in differentiation		8.485e-05	0.3058	0.003519	0.03085	28	845	MAPT,CFL1,ETV1,DAG1,ACTG1,TWF2,ADCY1,HNRNPAB,TUBB3,PTPRF,CAP1,RAC3,AGAP2,VEGFA,ANK2,CAMK2B,NTRK2,NTRK3,APBB1,DPYSL4,APOE,PAFAH1B1,ABLIM2,MAP2K2,CDH2,EP300,RBFOX2,SCN3B
Disease	ctd:D009361	Neoplasm Invasiveness	CTD	8.488e-05	0.02428	0.02428	0.1514	8	87	CFL1,BSG,PKM,CALU,EEF2,TKT,CTSD,ENO1
GO: Biological Process	GO:0040008	regulation of growth		8.495e-05	0.3061	0.003519	0.03085	23	627	CDKN2D,GAMT,MAPT,CDK11A,TWF2,AES,PCSK1N,NIPBL,EXOSC4,VEGFA,OGFR,NTRK3,APBB1,APOE,NR3C1,IDH3G,TKT,PAFAH1B1,SMARCA4,CDK11B,TNKS2,ENO1,EP300
GO: Biological Process	GO:1901216	positive regulation of neuron death		8.819e-05	0.3178	0.003612	0.03166	7	70	NF1,PTPRF,APOE,NR3C1,ELK1,ATF4,ATM
Mouse Phenotype	MP:0002062	abnormal associative learning		9.506e-05	0.2681	0.01577	0.1344	15	243	GABRD,MAPT,CHRM3,ADCY1,STX1A,PPP1R1B,FMR1,MCHR1,EIF4H,RASGRF1,CAMK2B,APBB1,KCNAB2,NBEA,ABI2
GO: Biological Process	GO:0030307	positive regulation of cell growth		9.86e-05	0.3554	0.003993	0.03501	9	122	MAPT,TWF2,EXOSC4,VEGFA,NTRK3,APOE,NR3C1,PAFAH1B1,EP300
GO: Biological Process	GO:0034622	cellular macromolecular complex assembly		0.0001043	0.376	0.004177	0.03662	25	722	PRPF31,CELF4,MAPT,NAP1L1,NAP1L4,NAPA,TWF2,TUBB2A,TUBB3,TUBB4B,DDX23,FKBP1A,ADRM1,CAPZB,GAS7,ARF1,CORO1A,CELF2,ABI2,SMARCA4,CALY,TTC17,EIF3B,EIF3C,EP300
GO: Biological Process	GO:0061387	regulation of extent of cell growth		0.0001056	0.3807	0.004183	0.03667	7	72	MAPT,TWF2,VEGFA,NTRK3,APOE,PAFAH1B1,EP300
Mouse Phenotype	MP:0001469	abnormal contextual conditioning behavior		0.0001144	0.3227	0.01793	0.1528	10	118	GABRD,MAPT,CHRM3,ADCY1,STX1A,RASGRF1,CAMK2B,KCNAB2,NBEA,ABI2
GO: Molecular Function	GO:0008017	microtubule binding		0.0001198	0.09852	0.01407	0.1026	11	184	KIF1A,GAPDH,MAPT,CKAP5,MAP1LC3A,NF1,GABARAPL1,FMR1,HOOK3,PAFAH1B1,VPS41
GO: Biological Process	GO:0001558	regulation of cell growth		0.0001201	0.4328	0.004673	0.04096	16	359	CDKN2D,MAPT,CDK11A,TWF2,EXOSC4,VEGFA,OGFR,NTRK3,APBB1,APOE,NR3C1,PAFAH1B1,SMARCA4,CDK11B,ENO1,EP300
GO: Biological Process	GO:0016197	endosomal transport		0.0001206	0.4345	0.004673	0.04096	11	185	VPS4A,EHD3,UBC,SNX27,AP3D1,AGAP2,RAB35,GOSR2,CHMP4B,HOOK3,MAP2K2
GO: Biological Process	GO:0007017	microtubule-based process		0.0001248	0.4499	0.004786	0.04196	21	559	SPG7,KIF1A,GAPDH,MAPT,CKAP5,DAG1,TUBB2A,TUBB3,TUBB4B,STMN3,RAB6A,AP3D1,DYNC1LI2,CAPZB,LAMP1,OPA1,ACTR2,HOOK3,PAFAH1B1,PRKCZ,PCM1
GO: Biological Process	GO:0048588	developmental cell growth		0.0001342	0.4837	0.005038	0.04417	9	127	MAPT,TWF2,VEGFA,NTRK3,APOE,NR3C1,PAFAH1B1,PRKCZ,EP300
GO: Cellular Component	GO:0097060	synaptic membrane		0.00014	0.06848	0.003604	0.0244	13	260	GABRB3,GABRD,DAG1,CHRM1,CHRM3,ANK2,NTRK2,APBB1,LRRC4B,NBEA,ARF1,ARRB1,ENO1
GO: Biological Process	GO:0050770	regulation of axonogenesis		0.0001425	0.5135	0.005294	0.04641	9	128	MAPT,TWF2,VEGFA,NTRK2,NTRK3,APOE,PAFAH1B1,CDH2,EP300
GO: Biological Process	GO:0016071	mRNA metabolic process		0.0001547	0.5575	0.005689	0.04988	23	653	PRPF31,CELF4,PSMC3,PSMC5,CDK11A,PTBP1,ALKBH5,HNRNPA2B1,XAB2,HNRNPH3,HNRNPL,DHX9,UBC,DDX23,NONO,EXOSC4,YWHAZ,CELF2,ANP32A,ATM,CDK11B,PCBP2,RBFOX2
GO: Biological Process	GO:0031346	positive regulation of cell projection organization		0.0001602	0.5775	0.005833	0.05114	12	224	MAPT,TWF2,PTPRF,VEGFA,CAMK2B,NTRK2,NTRK3,APOE,OPA1,PAFAH1B1,EP300,SEZ6
Mouse Phenotype	MP:0008540	abnormal cerebrum morphology		0.0001616	0.4557	0.02278	0.1942	22	473	PSAP,MAPT,CFL1,CKAP5,NAPA,CHRM1,ADCY1,TUBB3,NF1,SYN1,ZBTB18,NIPBL,VEGFA,FMR1,EIF4H,NTRK2,DUSP3,DPYSL4,APOE,ABI2,PAFAH1B1,RERE
GO: Biological Process	GO:0051258	protein polymerization		0.000175	0.6307	0.006264	0.05492	11	193	MAPT,TWF2,TUBB2A,TUBB3,TUBB4B,CAPZB,GAS7,ARF1,CORO1A,ABI2,TTC17
GO: Biological Process	GO:0000377	RNA splicing, via transesterification reactions with bulged adenosine as nucleophile		0.0001814	0.6536	0.006346	0.05563	12	227	PRPF31,CELF4,PTBP1,HNRNPA2B1,XAB2,HNRNPH3,HNRNPL,DHX9,DDX23,CELF2,PCBP2,RBFOX2
GO: Biological Process	GO:0000398	mRNA splicing, via spliceosome		0.0001814	0.6536	0.006346	0.05563	12	227	PRPF31,CELF4,PTBP1,HNRNPA2B1,XAB2,HNRNPH3,HNRNPL,DHX9,DDX23,CELF2,PCBP2,RBFOX2
GO: Cellular Component	GO:0030016	myofibril		0.0001918	0.09378	0.004689	0.03175	11	199	DAG1,ACTG1,TWF2,S100A1,FKBP1A,ANK2,CAPZB,ARF1,ABLIM2,ENO1,SCN3B
Pathway	PW:0000025	glycolysis/gluconeogenesis	Pathway Ontology	0.0001985	0.2809	0.09364	0.7335	5	29	GAPDH,PKM,ALDH2,ALDOC,ENO1
GO: Biological Process	GO:0043409	negative regulation of MAPK cascade		0.0002016	0.7265	0.006971	0.06112	9	134	INPP5K,DAG1,NUP62,NF1,DUSP3,DUSP7,APOE,ARRB1,PAFAH1B1
Mouse Phenotype	MP:0006204	embryonic lethality before implantation		0.0002027	0.5716	0.02712	0.2311	11	151	CFL1,PSMC3,CDK11A,TRRAP,XAB2,HNRNPL,KLF5,SETD8,TKT,SMARCA4,EIF3B
GO: Biological Process	GO:0042326	negative regulation of phosphorylation		0.0002045	0.7369	0.006971	0.06112	15	338	CDKN2D,INPP5K,DAG1,NUP62,NF1,PPP1R1B,FKBP1A,NTRK3,DUSP3,DUSP7,APOE,ARRB1,PAFAH1B1,PRKAR1A,PRKCZ
GO: Biological Process	GO:0008361	regulation of cell size		0.000205	0.739	0.006971	0.06112	8	106	MAPT,CFL1,TWF2,VEGFA,NTRK3,APOE,PAFAH1B1,EP300
GO: Biological Process	GO:0032318	regulation of Ras GTPase activity		0.0002111	0.7608	0.00711	0.06234	15	339	ABR,BCR,NF1,STMN3,DENND6B,SGSM3,SMAP2,AGAP2,AGAP3,RANGAP1,RASGRF1,NTRK2,NTRK3,PAFAH1B1,ARHGEF4
Mouse Phenotype	MP:0002572	abnormal emotion/affect behavior		0.0002116	0.5966	0.02712	0.2311	22	482	GABRB3,GABRD,PSAP,MAPT,CKAP5,SIRPA,ADCY1,S100A1,STX1A,PTPRF,KCNC2,SYN1,PCSK1N,GNAL,FMR1,MCHR1,NPEPPS,NTRK2,APOE,NR3C1,OPA1,PRKCZ
GO: Molecular Function	GO:0019901	protein kinase binding		0.0002122	0.1744	0.0218	0.1589	19	495	CDKN2D,HINT1,MAPT,ATG13,TWF2,CCNY,SYN1,AGAP2,ANK2,RASGRF1,NBEA,YWHAZ,CDC37,EEF2,ARRB1,PRKAR1A,PRKCZ,CDH2,EP300
GO: Biological Process	GO:0000375	RNA splicing, via transesterification reactions		0.0002218	0.7995	0.007339	0.06435	12	232	PRPF31,CELF4,PTBP1,HNRNPA2B1,XAB2,HNRNPH3,HNRNPL,DHX9,DDX23,CELF2,PCBP2,RBFOX2
GO: Biological Process	GO:0072384	organelle transport along microtubule		0.000222	0.8	0.007339	0.06435	5	37	MAPT,RAB6A,LAMP1,PAFAH1B1,PRKCZ
GO: Cellular Component	GO:0005874	microtubule		0.0002307	0.1128	0.005372	0.03637	16	388	KIF1A,MAPT,CKAP5,MAP1LC3A,TUBB2A,TUBB3,TUBB4B,GABARAPL1,DYNC1LI2,FMR1,APOE,HOOK3,PAFAH1B1,VPS41,MAP2K2,DCXR
GO: Biological Process	GO:0051402	neuron apoptotic process		0.0002308	0.8318	0.007515	0.06589	12	233	GABRB3,GAPDH,NF1,PTPRF,AGAP2,VEGFA,NTRK2,APOE,NR3C1,DNAJC5,ATF4,ATM
Mouse Phenotype	MP:0009454	impaired contextual conditioning behavior		0.0002442	0.6886	0.02994	0.2551	6	45	MAPT,CHRM3,STX1A,RASGRF1,CAMK2B,KCNAB2
GO: Biological Process	GO:0052312	modulation of transcription in other organism involved in symbiotic interaction		0.0002484	0.8952	0.007962	0.06981	4	21	INPP5K,NTRK3,SMARCA4,EP300
GO: Biological Process	GO:0019882	antigen processing and presentation		0.0002496	0.8997	0.007962	0.06981	12	235	HLA-A,PSMC3,PSMC5,UBC,RAB6A,AP3D1,DYNC1LI2,RAB35,NPEPPS,ARF1,ACTR1A,CTSD
GO: Biological Process	GO:0050769	positive regulation of neurogenesis		0.0002542	0.9163	0.008038	0.07047	10	169	MAPT,ETV5,TWF2,PTPRF,VEGFA,NTRK2,NTRK3,APOE,PAFAH1B1,EP300
Mouse Phenotype	MP:0004746	abnormal cochlear IHC afferent innervation pattern		0.0002564	0.723	0.03012	0.2567	3	7	GABRB3,PSAP,NTRK3
GO: Biological Process	GO:0016482	cytoplasmic transport		0.0002605	0.9389	0.008164	0.07158	28	904	CFL1,DAG1,NUP62,ALKBH5,TRAPPC1,NF1,PEX16,SNX27,FKBP1A,RAB6A,AP3D1,AGAP3,RANGAP1,ANK2,SLC25A6,LAMP1,GOSR2,CHMP4B,YWHAZ,ACTR2,CCDC64,HOOK3,ANP32A,RERE,SEC63,MAP2K2,EP300,XPO7
Disease	ctd:D010024	Osteoporosis	CTD	0.0002639	0.07548	0.03774	0.2353	6	55	GAPDH,ACTG1,PKM,CAP1,P4HB,ENO1
GO: Cellular Component	GO:0030426	growth cone		0.0002678	0.131	0.005694	0.03855	9	142	MAPT,TWF2,PTPRF,STMN3,RAC3,RASGRF1,NTRK2,APBB1,PAFAH1B1
GO: Biological Process	GO:0007266	Rho protein signal transduction		0.0002804	1.01	0.008705	0.07632	12	238	ABR,CFL1,BCR,STMN3,RASGRF1,NTRK2,APOE,ARHGDIG,ARRB1,PAFAH1B1,ARHGEF4,CDH2
GO: Biological Process	GO:0051248	negative regulation of protein metabolic process		0.0002826	1.018	0.008705	0.07632	22	637	CDKN2D,CELF4,GAPDH,INPP5K,PSMC3,PSMC5,DAPK3,NUP62,UBC,NF1,PPP1R1B,FKBP1A,AGAP2,FMR1,AZIN2,NTRK3,DUSP3,DUSP7,APOE,ARRB1,PRKAR1A,PRKCZ
GO: Biological Process	GO:0072661	protein targeting to plasma membrane		0.0003	1.081	0.009163	0.08033	4	22	INPP5K,EHD3,BSG,ANK2
GO: Biological Process	GO:0033121	regulation of purine nucleotide catabolic process		0.0003038	1.095	0.009202	0.08067	20	554	ABR,BCR,NF1,PTPRN2,STMN3,DENND6B,SGSM3,SMAP2,RAB6A,AGAP2,AGAP3,DNAJB1,RANGAP1,RASGRF1,NTRK2,NTRK3,ARHGDIG,ARRB1,PAFAH1B1,ARHGEF4
GO: Molecular Function	GO:0019900	kinase binding		0.0003084	0.2535	0.02816	0.2053	20	552	CDKN2D,HINT1,MAPT,ATG13,TWF2,CCNY,SYN1,AGAP2,ANK2,RASGRF1,NBEA,YWHAZ,CDC37,EEF2,ARRB1,ABI2,PRKAR1A,PRKCZ,CDH2,EP300
GO: Biological Process	GO:0030811	regulation of nucleotide catabolic process		0.000311	1.121	0.009339	0.08188	20	555	ABR,BCR,NF1,PTPRN2,STMN3,DENND6B,SGSM3,SMAP2,RAB6A,AGAP2,AGAP3,DNAJB1,RANGAP1,RASGRF1,NTRK2,NTRK3,ARHGDIG,ARRB1,PAFAH1B1,ARHGEF4
Mouse Phenotype	MP:0004859	abnormal synaptic plasticity		0.0003115	0.8784	0.03514	0.2994	6	47	ADCY1,STX1A,RASGRF1,CAMK2B,NTRK2,DPYSL4
GO: Biological Process	GO:0032535	regulation of cellular component size		0.0003142	1.132	0.009359	0.08206	12	241	MAPT,CFL1,TWF2,VEGFA,NTRK3,CAPZB,APOE,ARF1,CORO1A,ABI2,PAFAH1B1,EP300
GO: Biological Process	GO:0032269	negative regulation of cellular protein metabolic process		0.0003257	1.174	0.00962	0.08434	20	557	CDKN2D,CELF4,GAPDH,INPP5K,PSMC3,PSMC5,DAPK3,NUP62,UBC,NF1,PPP1R1B,FKBP1A,FMR1,NTRK3,DUSP3,DUSP7,APOE,ARRB1,PRKAR1A,PRKCZ
GO: Cellular Component	GO:0030427	site of polarized growth		0.0003291	0.1609	0.006471	0.04381	9	146	MAPT,TWF2,PTPRF,STMN3,RAC3,RASGRF1,NTRK2,APBB1,PAFAH1B1
GO: Cellular Component	GO:0043292	contractile fiber		0.0003308	0.1618	0.006471	0.04381	11	212	DAG1,ACTG1,TWF2,S100A1,FKBP1A,ANK2,CAPZB,ARF1,ABLIM2,ENO1,SCN3B
GO: Biological Process	GO:0032970	regulation of actin filament-based process		0.000339	1.222	0.009932	0.08708	13	279	CFL1,INPP5K,DAPK3,TWF2,SCN2B,ANK2,NTRK3,CAPZB,ARF1,CORO1A,ABI2,EP300,SCN3B
GO: Cellular Component	GO:0045211	postsynaptic membrane		0.0003443	0.1684	0.006476	0.04385	11	213	GABRB3,GABRD,DAG1,CHRM1,CHRM3,ANK2,NTRK2,APBB1,NBEA,ARF1,ARRB1
GO: Biological Process	GO:0048675	axon extension		0.0003458	1.246	0.01003	0.08794	7	87	MAPT,TWF2,VEGFA,NTRK3,APOE,PAFAH1B1,EP300
GO: Biological Process	GO:0043523	regulation of neuron apoptotic process		0.0003479	1.254	0.01003	0.08794	11	209	GABRB3,NF1,PTPRF,AGAP2,VEGFA,NTRK2,APOE,NR3C1,DNAJC5,ATF4,ATM
GO: Biological Process	GO:0009118	regulation of nucleoside metabolic process		0.0003569	1.286	0.01021	0.0895	20	561	ABR,BCR,NF1,PTPRN2,STMN3,DENND6B,SGSM3,SMAP2,RAB6A,AGAP2,AGAP3,DNAJB1,RANGAP1,RASGRF1,NTRK2,NTRK3,ARHGDIG,ARRB1,PAFAH1B1,ARHGEF4
Human Phenotype	HP:0011813	Increased cerebral lipofuscin		0.0003614	0.6461	0.2655	1	3	9	PSAP,DNAJC5,CTSD
GO: Biological Process	GO:0022604	regulation of cell morphogenesis		0.0003831	1.381	0.01087	0.0953	16	398	MAPT,CFL1,TWF2,PTPRF,RAC3,VEGFA,CAMK2B,NTRK2,NTRK3,CAPZB,GAS7,APOE,CORO1A,PAFAH1B1,CDH2,EP300
Mouse Phenotype	MP:0001900	impaired synaptic plasticity		0.0003847	1.085	0.04167	0.3551	5	32	ADCY1,STX1A,RASGRF1,NTRK2,DPYSL4
GO: Biological Process	GO:0010975	regulation of neuron projection development		0.0004073	1.468	0.01147	0.1005	14	322	MAPT,TWF2,PTPRF,VEGFA,CAMK2B,NTRK2,NTRK3,APOE,NR3C1,OPA1,PAFAH1B1,CDH2,EP300,SEZ6
Mouse Phenotype	MP:0001468	abnormal temporal memory		0.000413	1.165	0.04167	0.3551	10	138	GABRD,MAPT,CHRM3,ADCY1,STX1A,RASGRF1,CAMK2B,KCNAB2,NBEA,ABI2
Mouse Phenotype	MP:0002207	abnormal long term potentiation		0.0004137	1.167	0.04167	0.3551	12	191	PSAP,MAPT,CKAP5,ADCY1,STX1A,PPP1R1B,FMR1,RASGRF1,CAMK2B,NTRK2,DPYSL4,NBEA
GO: Biological Process	GO:0001933	negative regulation of protein phosphorylation		0.0004152	1.496	0.0116	0.1017	13	285	CDKN2D,INPP5K,NUP62,NF1,PPP1R1B,FKBP1A,NTRK3,DUSP3,DUSP7,APOE,ARRB1,PRKAR1A,PRKCZ
GO: Biological Process	GO:0000086	G2/M transition of mitotic cell cycle		0.0004204	1.515	0.01165	0.1022	10	180	VPS4A,CKAP5,CCNY,TUBB4B,UBC,ACTR1A,PAFAH1B1,ATM,EP300,PCM1
GO: Cellular Component	GO:0030027	lamellipodium		0.0004216	0.2062	0.007636	0.0517	9	151	CFL1,DAG1,TWF2,RAC3,CAPZB,APBB1,CORO1A,ABI2,CDH2
Pathway	105801	G2/M Transition	BioSystems: REACTOME	0.0004227	0.5981	0.1035	0.8107	9	118	CKAP5,CDK11A,TUBB4B,UBC,ACTR1A,PAFAH1B1,CDK11B,EP300,PCM1
Human Phenotype	HP:0001007	Hirsutism		0.0004356	0.7788	0.2655	1	7	83	HDAC8,NIPBL,GNS,PRKAR1A,SMARCA4,BSCL2,EP300
GO: Biological Process	GO:0071901	negative regulation of protein serine/threonine kinase activity		0.0004507	1.624	0.01234	0.1081	8	119	CDKN2D,INPP5K,NUP62,NF1,DUSP3,DUSP7,APOE,PRKAR1A
GO: Biological Process	GO:0050890	cognition		0.0004533	1.634	0.01234	0.1081	12	251	CHRM1,ADCY1,NF1,PPP1R1B,NIPBL,RASGRF1,NTRK2,APBB1,SLC1A4,ABI2,PAFAH1B1,PRKCZ
GO: Biological Process	GO:0006112	energy reserve metabolic process		0.0004587	1.653	0.01234	0.1081	10	182	ACLY,INPP5K,CHRM3,ADCY1,UBC,STX1A,KCNC2,SLC25A6,TKT,PRKAR1A
GO: Biological Process	GO:0044839	cell cycle G2/M phase transition		0.0004587	1.653	0.01234	0.1081	10	182	VPS4A,CKAP5,CCNY,TUBB4B,UBC,ACTR1A,PAFAH1B1,ATM,EP300,PCM1
Pathway	160942	Mitotic G2-G2/M phases	BioSystems: REACTOME	0.0004784	0.677	0.1035	0.8107	9	120	CKAP5,CDK11A,TUBB4B,UBC,ACTR1A,PAFAH1B1,CDK11B,EP300,PCM1
Mouse Phenotype	MP:0003313	abnormal locomotor activation		0.0004793	1.352	0.04505	0.3839	32	878	GABRB3,CELF4,CEBPA,PSAP,KIF1A,MAPT,STARD10,CKAP5,ACTG1,CHRM1,JUND,STX1A,PTPRF,PPP1R1B,PCSK1N,GNAL,ALDH2,AP3D1,VEGFA,FMR1,MCHR1,EIF4H,NTRK2,NBEA,APOE,NR3C1,ARRB1,DNAJC5,ATM,ARHGEF4,CTSD,SEZ6
GO: Biological Process	GO:0048638	regulation of developmental growth		0.0004883	1.76	0.01303	0.1143	9	151	MAPT,TWF2,NIPBL,VEGFA,NTRK3,APOE,NR3C1,PAFAH1B1,EP300
GO: Biological Process	GO:0016049	cell growth		0.0005029	1.813	0.01325	0.1162	17	449	CDKN2D,MAPT,CDK11A,TWF2,EXOSC4,VEGFA,OGFR,NTRK3,APBB1,APOE,NR3C1,PAFAH1B1,SMARCA4,PRKCZ,CDK11B,ENO1,EP300
GO: Biological Process	GO:0061008	hepaticobiliary system development		0.0005039	1.816	0.01325	0.1162	8	121	CEBPA,HMGCS1,NF1,PKM,NIPBL,SMARCA4,SEC63,EP300
GO: Biological Process	GO:0045762	positive regulation of adenylate cyclase activity		0.0005074	1.829	0.01325	0.1162	5	44	ADCY1,NF1,GNAL,CAP1,NTRK2
Pathway	105808	Recruitment of mitotic centrosome proteins and complexes	BioSystems: REACTOME	0.000512	0.7245	0.1035	0.8107	7	74	CKAP5,CDK11A,TUBB4B,ACTR1A,PAFAH1B1,CDK11B,PCM1
Pathway	105807	Centrosome maturation	BioSystems: REACTOME	0.000512	0.7245	0.1035	0.8107	7	74	CKAP5,CDK11A,TUBB4B,ACTR1A,PAFAH1B1,CDK11B,PCM1
GO: Biological Process	GO:0040007	growth		0.000519	1.87	0.01346	0.118	28	944	CDKN2D,PSAP,GAMT,MAPT,CDK11A,TWF2,AES,PKM,PCSK1N,NIPBL,EXOSC4,VEGFA,EIF4H,OGFR,NTRK3,APBB1,APOE,NR3C1,IDH3G,TKT,PAFAH1B1,PRKAR1A,SMARCA4,PRKCZ,CDK11B,TNKS2,ENO1,EP300
GO: Biological Process	GO:0033365	protein localization to organelle		0.0005273	1.9	0.01357	0.119	22	667	CFL1,HDAC8,DAG1,NF1,PEX16,RAB6A,AP3D1,AGAP3,VEGFA,RAB35,ANK2,SLC25A6,LAMP1,GOSR2,CHMP4B,YWHAZ,HOOK3,RERE,TNKS2,SEC63,EP300,PCM1
Mouse Phenotype	MP:0001463	abnormal spatial learning		0.000547	1.543	0.04976	0.4241	12	197	MAPT,ADCY1,NF1,PTPRF,FMR1,RASGRF1,APBB1,KCNAB2,NBEA,APOE,PAFAH1B1,SEZ6
Gene Family	ARF	ADP-ribosylation factors	genenames.org	0.0005734	0.02007	0.02007	0.08322	2	5	ARF1,ARF3
GO: Molecular Function	GO:0005525	GTP binding		0.0005744	0.4722	0.04614	0.3363	15	371	TUBB2A,SEPT6,EHD3,TUBB3,TUBB4B,GNAL,RAB6A,RAC3,AGAP2,AGAP3,RAB35,OPA1,ARF1,ARF3,EEF2
Mouse Phenotype	MP:0001362	abnormal anxiety-related response		0.0005892	1.661	0.05056	0.4308	14	257	GABRD,PSAP,MAPT,S100A1,STX1A,KCNC2,PCSK1N,FMR1,MCHR1,NPEPPS,NTRK2,APOE,NR3C1,PRKCZ
GO: Biological Process	GO:0030801	positive regulation of cyclic nucleotide metabolic process		0.0005904	2.128	0.01498	0.1314	7	95	CHGA,ADCY1,NF1,GNAL,CAP1,NTRK2,APOE
Mouse Phenotype	MP:0002566	abnormal sexual interaction		0.0005916	1.668	0.05056	0.4308	7	73	MAPT,ETV5,JUND,AES,VEGFA,NPEPPS,TKT
Mouse Phenotype	MP:0002065	abnormal fear/anxiety-related behavior		0.0006229	1.757	0.05167	0.4403	15	289	GABRD,PSAP,MAPT,ADCY1,S100A1,STX1A,KCNC2,PCSK1N,FMR1,MCHR1,NPEPPS,NTRK2,APOE,NR3C1,PRKCZ
GO: Cellular Component	GO:0030425	dendrite		0.0006527	0.3192	0.0114	0.07718	17	469	CHRM1,CHRM3,NF1,GABARAPL1,SYN1,FMR1,NTRK2,APBB1,LAMP1,APOE,NR3C1,SLC1A4,OPA1,ARRB1,ABI2,ELK1,SEZ6
GO: Biological Process	GO:0051817	modification of morphology or physiology of other organism involved in symbiotic interaction		0.0006546	2.359	0.0165	0.1446	6	70	INPP5K,DAG1,SLC25A6,NTRK3,SMARCA4,EP300
GO: Biological Process	GO:0045859	regulation of protein kinase activity		0.0006615	2.384	0.01656	0.1451	23	724	CDKN2D,INPP5K,NUP62,ADCY1,CCNY,UBC,NF1,PPP1R1B,AGAP2,VEGFA,NTRK3,DUSP3,DUSP7,APLP2,APOE,GOSR2,CDC37,ARRB1,KLHDC3,PRKAR1A,ATF4,PRKCZ,MAP2K2
GO: Biological Process	GO:0045927	positive regulation of growth		0.0006684	2.409	0.01659	0.1455	10	191	MAPT,TWF2,NIPBL,EXOSC4,VEGFA,NTRK3,APOE,NR3C1,PAFAH1B1,EP300
GO: Biological Process	GO:1902564	negative regulation of neutrophil activation		0.0006745	2.431	0.01659	0.1455	2	3	ABR,BCR
GO: Biological Process	GO:0086012	membrane depolarization during cardiac muscle cell action potential		0.0006768	2.439	0.01659	0.1455	3	12	SCN2B,ANK2,SCN3B
GO: Molecular Function	GO:0008449	N-acetylglucosamine-6-sulfatase activity		0.0006811	0.5598	0.04614	0.3363	2	3	SULF2,GNS
Mouse Phenotype	MP:0001399	hyperactivity		0.0006822	1.924	0.05366	0.4573	16	323	GABRB3,CELF4,PSAP,MAPT,CKAP5,CHRM1,STX1A,PTPRF,PPP1R1B,GNAL,AP3D1,FMR1,MCHR1,EIF4H,NTRK2,APOE
Mouse Phenotype	MP:0001961	abnormal reflex		0.000685	1.932	0.05366	0.4573	24	596	GABRB3,PSAP,KIF1A,MAPT,STARD10,DAG1,ACTG1,NAPA,ADCY1,STX1A,NF1,PTPRF,ALDH2,NIPBL,VEGFA,FMR1,NTRK2,NTRK3,NBEA,APOE,OPA1,PAFAH1B1,DNAJC5,ARHGEF4
GO: Molecular Function	GO:0036002	pre-mRNA binding		0.0006864	0.5643	0.04614	0.3363	3	12	PTBP1,HNRNPA2B1,EP300
GO: Biological Process	GO:0000045	autophagosome assembly		0.0006908	2.49	0.01682	0.1475	5	47	ATG13,MAP1LC3A,GABARAPL1,CHMP4B,CTSD
Human Phenotype	HP:0002311	Incoordination		0.0006918	1.237	0.2655	1	19	519	PSAP,SPG7,GAMT,KIF1A,HDAC8,NDUFV1,PEX16,FMR1,GOSR2,GBA2,OPA1,EEF2,TKT,PAFAH1B1,DNAJC5,BSCL2,ATM,CTSD,EP300
Human Phenotype	HP:0011442	Abnormality of central motor function		0.0007155	1.279	0.2655	1	29	983	PSAP,SPG7,GAMT,KIF1A,MAPT,HDAC8,NUP62,NDUFV1,TUBB3,NF1,CYB5R3,PEX16,GNAL,NIPBL,FMR1,APOE,GOSR2,GBA2,OPA1,EEF2,TKT,PAFAH1B1,DNAJC5,BSCL2,ATM,PCBD1,CTSD,MAP2K2,EP300
GO: Biological Process	GO:0043087	regulation of GTPase activity		0.0007177	2.586	0.01736	0.1522	18	506	ABR,BCR,NF1,PTPRN2,STMN3,DENND6B,SGSM3,SMAP2,AGAP2,AGAP3,RANGAP1,RASGRF1,NTRK2,NTRK3,ARHGDIG,ARRB1,PAFAH1B1,ARHGEF4
GO: Biological Process	GO:0018209	peptidyl-serine modification		0.0007244	2.611	0.01741	0.1526	10	193	PDK3,INPP5K,SPOCK2,VEGFA,CAMK2B,NTRK3,ARRB1,PRKCZ,ATM,MAP2K2
GO: Molecular Function	GO:0008047	enzyme activator activity		0.0007297	0.5998	0.04614	0.3363	17	462	PSAP,ABR,BCR,NF1,SGSM3,SMAP2,RAB6A,AGAP2,AGAP3,DNAJB1,RANGAP1,ADRM1,AZIN2,APOE,ARHGDIG,ARRB1,MAP2K2
GO: Biological Process	GO:0048589	developmental growth		0.0007374	2.658	0.0176	0.1543	14	342	PSAP,MAPT,TWF2,PKM,NIPBL,VEGFA,EIF4H,NTRK3,APOE,NR3C1,PAFAH1B1,SMARCA4,PRKCZ,EP300
Mouse Phenotype	MP:0009940	abnormal hippocampus pyramidal cell morphology		0.0007377	2.08	0.05622	0.4791	6	55	MAPT,CKAP5,SYN1,FMR1,DPYSL4,ABI2
Human Phenotype	HP:0002022	Feeding difficulties		0.0007424	1.327	0.2655	1	16	398	PSAP,SPG7,HLA-A,KIF1A,MAPT,HDAC8,NUP62,CHRM3,NDUFV1,NF1,PEX16,GNS,FMR1,SEC63,MAP2K2,EP300
GO: Biological Process	GO:0033124	regulation of GTP catabolic process		0.0007509	2.706	0.01779	0.156	18	508	ABR,BCR,NF1,PTPRN2,STMN3,DENND6B,SGSM3,SMAP2,AGAP2,AGAP3,RANGAP1,RASGRF1,NTRK2,NTRK3,ARHGDIG,ARRB1,PAFAH1B1,ARHGEF4
GO: Biological Process	GO:0045664	regulation of neuron differentiation		0.0007614	2.744	0.01782	0.1562	17	466	MAPT,ETV5,TWF2,NF1,PTPRF,VEGFA,CAMK2B,NTRK2,NTRK3,APBB1,APOE,NR3C1,OPA1,PAFAH1B1,CDH2,EP300,SEZ6
Mouse Phenotype	MP:0002915	abnormal synaptic depression		0.0007689	2.168	0.05706	0.4863	8	99	HLA-A,CHRM1,STX1A,SYN1,FMR1,CAMK2B,NR3C1,CALY
GO: Biological Process	GO:0051301	cell division		0.0007769	2.8	0.01806	0.1584	24	779	VPS4A,CFL1,CKAP5,ETV5,CDK11A,DAPK3,SEPT6,CCNY,TUBB3,AURKAIP1,ZBTB18,NIPBL,VEGFA,RAB35,NCAPD3,CAMK2B,SETD8,ACTR2,PBRM1,KLHDC3,PAFAH1B1,PRKAR1A,ATM,CDK11B
GO: Biological Process	GO:0070528	protein kinase C signaling		0.0007821	2.819	0.01807	0.1584	4	28	VEGFA,CAPZB,PRKCZ,SEZ6
Mouse Phenotype	MP:0001513	limb grasping		0.0007892	2.226	0.05707	0.4863	11	177	GABRB3,PSAP,MAPT,DAG1,ACTG1,NIPBL,VEGFA,NTRK3,OPA1,PAFAH1B1,DNAJC5
Disease	ctd:D058226	Plaque, Atherosclerotic	CTD	0.0007957	0.2276	0.07585	0.4729	2	3	BSG,APOE
GO: Biological Process	GO:0046364	monosaccharide biosynthetic process		0.0008025	2.892	0.01814	0.159	7	100	GAPDH,ALDOC,PMM1,NR3C1,TKT,ATF4,ENO1
GO: Biological Process	GO:0045981	positive regulation of nucleotide metabolic process		0.0008025	2.892	0.01814	0.159	7	100	CHGA,ADCY1,NF1,GNAL,CAP1,NTRK2,APOE
GO: Biological Process	GO:1900544	positive regulation of purine nucleotide metabolic process		0.0008025	2.892	0.01814	0.159	7	100	CHGA,ADCY1,NF1,GNAL,CAP1,NTRK2,APOE
GO: Biological Process	GO:0010769	regulation of cell morphogenesis involved in differentiation		0.0008082	2.913	0.01814	0.159	12	268	MAPT,TWF2,PTPRF,RAC3,VEGFA,CAMK2B,NTRK2,NTRK3,APOE,PAFAH1B1,CDH2,EP300
GO: Biological Process	GO:0050684	regulation of mRNA processing		0.0008185	2.95	0.01814	0.159	6	73	CELF4,CDK11A,PTBP1,HNRNPA2B1,CDK11B,RBFOX2
GO: Biological Process	GO:0051345	positive regulation of hydrolase activity		0.0008205	2.957	0.01814	0.159	25	829	ABR,BCR,ADCY1,NF1,DENND6B,SGSM3,SMAP2,RAB6A,AGAP2,AGAP3,VEGFA,DNAJB1,RANGAP1,RASGRF1,ADRM1,NTRK3,GOSR2,CYFIP2,ARHGDIG,ARRB1,KLHDC3,PRKAR1A,ATF4,PRKCZ,ARHGEF4
GO: Biological Process	GO:0010720	positive regulation of cell development		0.0008319	2.998	0.01828	0.1603	11	232	MAPT,ETV5,TWF2,PTPRF,RAC3,VEGFA,NTRK2,NTRK3,APOE,PAFAH1B1,EP300
GO: Biological Process	GO:0009894	regulation of catabolic process		0.0008446	3.044	0.01845	0.1617	27	926	ABR,MAPT,DAPK3,BCR,NF1,PTPRN2,STMN3,DENND6B,SGSM3,SMAP2,RAB6A,AGAP2,AGAP3,DNAJB1,RANGAP1,RASGRF1,AZIN2,NTRK2,NTRK3,OAZ2,APOE,CHMP4B,ARHGDIG,ARRB1,PAFAH1B1,BSCL2,ARHGEF4
GO: Molecular Function	GO:0017111	nucleoside-triphosphatase activity		0.0008597	0.7066	0.05047	0.3679	24	781	ATP6V1C1,SPG7,KIF1A,VPS4A,PSMC3,PSMC5,TUBB2A,DHX9,EHD3,TUBB3,TUBB4B,DDX23,GNAL,RAB6A,DYNC1LI2,RAC3,AGAP2,AGAP3,RAB35,OPA1,ARF1,ARF3,EEF2,SMARCA4
GO: Biological Process	GO:0006605	protein targeting		0.0008664	3.122	0.01881	0.1649	19	558	CFL1,INPP5K,DAG1,EHD3,NF1,BSG,PEX16,RAB6A,AGAP3,ANK2,SLC25A6,NBEA,GOSR2,CHMP4B,YWHAZ,CDC37,RERE,SEC63,EP300
GO: Biological Process	GO:0043407	negative regulation of MAP kinase activity		0.0008797	3.17	0.01898	0.1664	6	74	INPP5K,NUP62,NF1,DUSP3,DUSP7,APOE
GO: Biological Process	GO:0007616	long-term memory		0.0008965	3.231	0.01923	0.1686	4	29	ADCY1,RASGRF1,NTRK2,PRKCZ
GO: Cellular Component	GO:0044433	cytoplasmic vesicle part		0.0009055	0.4428	0.01527	0.1034	18	527	HLA-A,CHGA,UBC,STX1A,GABARAPL1,PTPRN2,BSG,SYN1,VEGFA,CAMK2B,LAMP1,APOE,GOSR2,YWHAZ,CORO1A,ARRB1,CALY,DNAJC5
GO: Biological Process	GO:0051338	regulation of transferase activity		0.0009149	3.297	0.01951	0.1711	26	883	CDKN2D,INPP5K,PSMC3,PSMC5,NUP62,ADCY1,CCNY,UBC,NF1,PPP1R1B,ZER1,AGAP2,VEGFA,NTRK3,DUSP3,DUSP7,APLP2,APOE,GOSR2,CDC37,ARRB1,KLHDC3,PRKAR1A,ATF4,PRKCZ,MAP2K2
GO: Biological Process	GO:0031400	negative regulation of protein modification process		0.0009234	3.328	0.01956	0.1715	16	432	CDKN2D,INPP5K,PSMC3,PSMC5,NUP62,UBC,NF1,PPP1R1B,FKBP1A,NTRK3,DUSP3,DUSP7,APOE,ARRB1,PRKAR1A,PRKCZ
Mouse Phenotype	MP:0001731	abnormal postnatal growth		0.0009293	2.621	0.06551	0.5583	29	796	CEBPA,PSAP,MAPT,CFL1,CHGA,CHRM3,JUND,SULF2,NF1,AES,SNX27,NIPBL,AP3D1,VEGFA,SEL1L,MCHR1,EIF4H,RASGRF1,NPEPPS,NTRK2,APOE,TKT,CNPY3,DNAJC5,ATF4,EIF3C,ATM,RERE,SLC4A4
GO: Biological Process	GO:0010563	negative regulation of phosphorus metabolic process		0.0009578	3.452	0.01995	0.1749	15	392	CDKN2D,INPP5K,DAG1,NUP62,NF1,PPP1R1B,FKBP1A,NTRK3,DUSP3,DUSP7,APOE,ARRB1,PAFAH1B1,PRKAR1A,PRKCZ
GO: Biological Process	GO:0045936	negative regulation of phosphate metabolic process		0.0009578	3.452	0.01995	0.1749	15	392	CDKN2D,INPP5K,DAG1,NUP62,NF1,PPP1R1B,FKBP1A,NTRK3,DUSP3,DUSP7,APOE,ARRB1,PAFAH1B1,PRKAR1A,PRKCZ
Human Phenotype	HP:0011443	Abnormality of coordination		0.0009642	1.724	0.2873	1	19	533	PSAP,SPG7,GAMT,KIF1A,HDAC8,NDUFV1,PEX16,FMR1,GOSR2,GBA2,OPA1,EEF2,TKT,PAFAH1B1,DNAJC5,BSCL2,ATM,CTSD,EP300
Pathway	198901	SIDS Susceptibility Pathways	BioSystems: WikiPathways	0.0009871	1.397	0.1048	0.8207	10	160	GAPDH,MAZ,VEGFA,DEAF1,NTRK2,NR3C1,YWHAZ,PRKAR1A,EP300,SCN3B
GO: Molecular Function	GO:0032561	guanyl ribonucleotide binding		0.001005	0.8259	0.05295	0.386	15	392	TUBB2A,SEPT6,EHD3,TUBB3,TUBB4B,GNAL,RAB6A,RAC3,AGAP2,AGAP3,RAB35,OPA1,ARF1,ARF3,EEF2
GO: Biological Process	GO:0016601	Rac protein signal transduction		0.001007	3.63	0.02084	0.1827	5	51	NF1,STMN3,RASGRF1,NTRK2,ABI2
GO: Biological Process	GO:0050773	regulation of dendrite development		0.001012	3.647	0.02084	0.1827	7	104	PTPRF,CAMK2B,NTRK2,APOE,NR3C1,OPA1,SEZ6
Pathway	187082	TRAF6 mediated induction of NFkB and MAP kinases upon TLR7/8 or 9 activation	BioSystems: REACTOME	0.001022	1.447	0.1048	0.8207	7	83	TWF2,DHX9,UBC,DUSP3,DUSP7,ELK1,MAP2K2
GO: Molecular Function	GO:0019001	guanyl nucleotide binding		0.001031	0.8473	0.05295	0.386	15	393	TUBB2A,SEPT6,EHD3,TUBB3,TUBB4B,GNAL,RAB6A,RAC3,AGAP2,AGAP3,RAB35,OPA1,ARF1,ARF3,EEF2
GO: Biological Process	GO:0048167	regulation of synaptic plasticity		0.001035	3.732	0.0212	0.1859	8	135	NF1,RASGRF1,CAMK2B,NTRK2,APOE,NR3C1,ARF1,PRKCZ
GO: Biological Process	GO:0006397	mRNA processing		0.001042	3.754	0.02121	0.1859	16	437	PRPF31,CELF4,CDK11A,PTBP1,ALKBH5,HNRNPA2B1,XAB2,HNRNPH3,HNRNPL,DHX9,DDX23,NONO,CELF2,CDK11B,PCBP2,RBFOX2
GO: Biological Process	GO:0035023	regulation of Rho protein signal transduction		0.001066	3.841	0.02158	0.1892	10	203	ABR,BCR,STMN3,RASGRF1,NTRK2,APOE,ARRB1,PAFAH1B1,ARHGEF4,CDH2
Pathway	106096	Integration of energy metabolism	BioSystems: REACTOME	0.001067	1.509	0.1048	0.8207	8	108	ACLY,CHRM3,ADCY1,STX1A,KCNC2,SLC25A6,TKT,PRKAR1A
GO: Biological Process	GO:0019318	hexose metabolic process		0.001075	3.875	0.02165	0.1898	12	277	GAPDH,PDK3,INPP5K,UBC,PKM,ALDOC,PMM1,NR3C1,TKT,ATF4,ENO1,DCXR
GO: Biological Process	GO:0097190	apoptotic signaling pathway		0.001095	3.945	0.0218	0.1912	20	614	CDKN2D,HINT1,ABR,MAPT,CDK11A,DAPK3,UBC,NF1,AGAP2,VEGFA,CAMK2B,RNF34,LAMP1,YWHAZ,OPA1,P4HB,ATF4,ATM,ARHGEF4,EP300
GO: Biological Process	GO:0051125	regulation of actin nucleation		0.001095	3.947	0.0218	0.1912	3	14	ARF1,CORO1A,ABI2
GO: Molecular Function	GO:0016247	channel regulator activity		0.001101	0.9049	0.05323	0.388	7	105	STX1A,SCN2B,FKBP1A,ANK2,KCNAB2,PRKCZ,SCN3B
GO: Biological Process	GO:0005996	monosaccharide metabolic process		0.001113	4.011	0.02204	0.1932	13	317	GAPDH,PDK3,INPP5K,UBC,CYB5R3,PKM,ALDOC,PMM1,NR3C1,TKT,ATF4,ENO1,DCXR
GO: Biological Process	GO:0006006	glucose metabolic process		0.001133	4.085	0.02232	0.1957	11	241	GAPDH,PDK3,INPP5K,UBC,PKM,ALDOC,NR3C1,TKT,ATF4,ENO1,DCXR
GO: Biological Process	GO:0050767	regulation of neurogenesis		0.001158	4.173	0.02268	0.1988	19	572	MAPT,ETV5,TWF2,NF1,PTPRF,VEGFA,CAMK2B,NTRK2,NTRK3,APBB1,APOE,NR3C1,OPA1,HOOK3,PAFAH1B1,CDH2,EP300,PCM1,SEZ6
Pathway	187081	MyD88 dependent cascade initiated on endosome	BioSystems: REACTOME	0.001177	1.666	0.1048	0.8207	7	85	TWF2,DHX9,UBC,DUSP3,DUSP7,ELK1,MAP2K2
Pathway	106396	Toll Like Receptor 7/8 (TLR7/8) Cascade	BioSystems: REACTOME	0.001177	1.666	0.1048	0.8207	7	85	TWF2,DHX9,UBC,DUSP3,DUSP7,ELK1,MAP2K2
Pathway	106010	Host Interactions of HIV factors	BioSystems: REACTOME	0.001179	1.668	0.1048	0.8207	9	136	HLA-A,PSMC3,PSMC5,NUP62,BANF1,UBC,RANGAP1,SLC25A6,ARF1
Pathway	198843	mRNA processing	BioSystems: WikiPathways	0.001179	1.668	0.1048	0.8207	9	136	CELF4,PTBP1,HNRNPA2B1,HNRNPAB,HNRNPL,DHX9,NONO,CELF2,PCBP2
Mouse Phenotype	MP:0001650	abnormal seizure response to electrical stimulation		0.001183	3.335	0.08133	0.6931	4	24	CELF4,SYN1,NTRK2,APOE
Pathway	413340	Glycolysis (Embden-Meyerhof pathway), glucose => pyruvate	BioSystems: KEGG	0.001197	1.693	0.1048	0.8207	4	25	GAPDH,PKM,ALDOC,ENO1
Disease	ctd:D054058	Acute Coronary Syndrome	CTD	0.001205	0.3445	0.08612	0.537	4	29	GAPDH,ACTG1,CAPZB,ENO1
GO: Biological Process	GO:0071363	cellular response to growth factor stimulus		0.001216	4.383	0.02369	0.2077	21	665	ABR,INPP5K,TWF2,ADCY1,UBC,SULF2,PTPRF,FKBP1A,VEGFA,RAB35,NTRK2,NTRK3,DUSP3,DUSP7,APOE,PRKAR1A,ELK1,PRKCZ,ARHGEF4,MAP2K2,SMAD9
GO: Cellular Component	GO:0000242	pericentriolar material		0.001276	0.6241	0.02013	0.1363	3	15	HOOK3,TNKS2,PCM1
GO: Cellular Component	GO:0000815	ESCRT III complex		0.001282	0.627	0.02013	0.1363	2	4	VPS4A,CHMP4B
GO: Biological Process	GO:0044087	regulation of cellular component biogenesis		0.001286	4.635	0.02481	0.2175	17	489	MAPT,INPP5K,NAPA,PSMC5,TWF2,KLF5,VEGFA,DNAJB1,CAPZB,LRRC4B,APOE,CHMP4B,ARF1,CORO1A,ABI2,PRKCZ,EP300
Pathway	198779	MAPK signaling pathway	BioSystems: WikiPathways	0.001306	1.848	0.1048	0.8207	10	166	MAPT,JUND,NF1,DUSP7,PTPN5,ARRB1,ELK1,ATF4,PRKCZ,MAP2K2
GO: Biological Process	GO:0031281	positive regulation of cyclase activity		0.001307	4.711	0.02481	0.2175	5	54	ADCY1,NF1,GNAL,CAP1,NTRK2
Mouse Phenotype	MP:0001732	postnatal growth retardation		0.001309	3.692	0.08582	0.7314	28	775	CEBPA,PSAP,MAPT,CFL1,CHGA,CHRM3,JUND,SULF2,NF1,AES,SNX27,NIPBL,AP3D1,VEGFA,SEL1L,MCHR1,EIF4H,RASGRF1,NPEPPS,NTRK2,TKT,CNPY3,DNAJC5,ATF4,EIF3C,ATM,RERE,SLC4A4
GO: Biological Process	GO:0035020	regulation of Rac protein signal transduction		0.00131	4.721	0.02481	0.2175	4	32	NF1,STMN3,RASGRF1,NTRK2
GO: Cellular Component	GO:0044448	cell cortex part		0.001317	0.6442	0.02013	0.1363	7	111	CFL1,SEPT6,CAP1,CAPZB,ACTR2,CORO1A,PRKCZ
GO: Biological Process	GO:0010638	positive regulation of organelle organization		0.001318	4.748	0.02481	0.2175	13	323	MAPT,CFL1,NIPBL,CAMK2B,NTRK3,YWHAZ,OPA1,ARF1,CORO1A,ARRB1,ABI2,TNKS2,EP300
Pathway	413341	Glycolysis, core module involving three-carbon compounds	BioSystems: KEGG	0.001333	1.886	0.1048	0.8207	3	12	GAPDH,PKM,ENO1
Pathway	M668	Role of fl-arrestins in the activation and targeting of MAP kinases	MSigDB C2: BioCarta	0.001333	1.886	0.1048	0.8207	3	12	ADCY1,ARRB1,MAP2K2
GO: Biological Process	GO:0005997	xylulose metabolic process		0.001335	4.813	0.02481	0.2175	2	4	TKT,DCXR
GO: Biological Process	GO:0007207	phospholipase C-activating G-protein coupled acetylcholine receptor signaling pathway		0.001335	4.813	0.02481	0.2175	2	4	CHRM1,CHRM3
GO: Biological Process	GO:0034454	microtubule anchoring at centrosome		0.001335	4.813	0.02481	0.2175	2	4	HOOK3,PCM1
GO: Biological Process	GO:0043313	regulation of neutrophil degranulation		0.001335	4.813	0.02481	0.2175	2	4	ABR,BCR
GO: Biological Process	GO:0035021	negative regulation of Rac protein signal transduction		0.001335	4.813	0.02481	0.2175	2	4	NF1,STMN3
GO: Molecular Function	GO:0097157	pre-mRNA intronic binding		0.001348	1.108	0.05833	0.4252	2	4	HNRNPA2B1,EP300
GO: Molecular Function	GO:0005030	neurotrophin receptor activity		0.001348	1.108	0.05833	0.4252	2	4	NTRK2,NTRK3
GO: Biological Process	GO:0051726	regulation of cell cycle		0.001369	4.933	0.02513	0.2203	25	860	CDKN2D,CCPG1,VPS4A,HDAC8,PSMC3,PSMC5,CDK11A,DAPK3,BCR,TRRAP,CCNY,UBC,AURKAIP1,SGSM3,CAMK2B,DUSP3,APBB1,GAS7,CDC37,PAFAH1B1,PRKAR1A,SMARCA4,ATM,CDK11B,EP300
GO: Biological Process	GO:0038179	neurotrophin signaling pathway		0.00137	4.939	0.02513	0.2203	12	285	ABR,ADCY1,UBC,PTPRF,NTRK2,NTRK3,DUSP3,DUSP7,PRKAR1A,ELK1,ARHGEF4,MAP2K2
Mouse Phenotype	MP:0004769	abnormal synaptic vesicle morphology		0.001385	3.904	0.08582	0.7314	5	42	KIF1A,NAPA,STX1A,NBEA,APOE
Mouse Phenotype	MP:0003648	abnormal radial glial cell morphology		0.001386	3.909	0.08582	0.7314	4	25	ABR,DAG1,ZBTB18,PAFAH1B1
GO: Biological Process	GO:0019884	antigen processing and presentation of exogenous antigen		0.001394	5.024	0.02525	0.2213	9	175	HLA-A,PSMC3,PSMC5,UBC,AP3D1,DYNC1LI2,ARF1,ACTR1A,CTSD
GO: Biological Process	GO:0016358	dendrite development		0.001394	5.024	0.02525	0.2213	9	175	PTPRF,CAMK2B,NTRK2,APOE,NR3C1,OPA1,ABI2,RBFOX2,SEZ6
GO: Biological Process	GO:0050905	neuromuscular process		0.001405	5.062	0.02531	0.2219	7	110	ABR,BCR,RAC3,CAMK2B,APLP2,PAFAH1B1,RBFOX2
Pathway	83048	MAPK signaling pathway	BioSystems: KEGG	0.001407	1.991	0.1048	0.8207	13	259	MAPT,JUND,NF1,RAC3,RASGRF1,NTRK2,DUSP3,DUSP7,PTPN5,ARRB1,ELK1,ATF4,MAP2K2
GO: Biological Process	GO:0043525	positive regulation of neuron apoptotic process		0.001421	5.12	0.02534	0.2222	5	55	NF1,PTPRF,NR3C1,ATF4,ATM
GO: Biological Process	GO:0006458	'de novo' protein folding		0.001421	5.12	0.02534	0.2222	5	55	TUBB2A,TUBB3,TUBB4B,FKBP1A,DNAJB1
Mouse Phenotype	MP:0001516	abnormal motor coordination/ balance		0.001443	4.068	0.08582	0.7314	25	666	GABRB3,PSAP,ABR,SPG7,HLA-A,KIF1A,MAPT,CFL1,ETV1,NAPA,NF1,VEGFA,FMR1,CAMK2B,NTRK2,NTRK3,APOE,OPA1,PAFAH1B1,DNAJC5,ELAVL3,ATM,CTSD,RBFOX2,SEZ6
Mouse Phenotype	MP:0008143	abnormal dendrite morphology		0.001453	4.098	0.08582	0.7314	9	135	MAPT,CKAP5,FMR1,EIF4H,NTRK2,APOE,CYFIP2,ATM,SEZ6
GO: Biological Process	GO:0031344	regulation of cell projection organization		0.001459	5.259	0.02591	0.2271	15	409	MAPT,TWF2,PTPRF,KLF5,VEGFA,CAMK2B,NTRK2,NTRK3,APOE,NR3C1,OPA1,PAFAH1B1,CDH2,EP300,SEZ6
GO: Biological Process	GO:1902580	single-organism cellular localization		0.001476	5.318	0.02594	0.2274	16	452	INPP5K,HDAC8,ETV5,EHD3,BSG,PEX16,AP3D1,ANK2,APOE,CHMP4B,YWHAZ,ACTR2,PAFAH1B1,PRKCZ,SEC63,SCN3B
GO: Biological Process	GO:1902578	single-organism localization		0.001476	5.318	0.02594	0.2274	16	452	INPP5K,HDAC8,ETV5,EHD3,BSG,PEX16,AP3D1,ANK2,APOE,CHMP4B,YWHAZ,ACTR2,PAFAH1B1,PRKCZ,SEC63,SCN3B
GO: Molecular Function	GO:0030234	enzyme regulator activity		0.001479	1.216	0.05906	0.4306	26	909	CDKN2D,PSAP,ABR,BCR,CCNY,NF1,PPP1R1B,PCSK1N,SGSM3,SMAP2,RAB6A,AGAP2,AGAP3,DNAJB1,RANGAP1,ADRM1,AZIN2,CALU,APLP2,OAZ2,APOE,ARHGDIG,PPP2R2C,ARRB1,PRKAR1A,MAP2K2
GO: Cellular Component	GO:0030529	ribonucleoprotein complex		0.001489	0.7281	0.02143	0.1451	20	643	PRPF31,GAPDH,MAPT,PABPC4,PSMC3,NUP62,HNRNPA2B1,HNRNPAB,XAB2,HNRNPH3,HNRNPL,DHX9,DDX23,FMR1,MRPL4,EEF2,EIF3B,EIF3C,LSM14B,PCBP2
GO: Cellular Component	GO:0005768	endosome		0.00149	0.7287	0.02143	0.1451	21	690	HLA-A,VPS4A,MAP1LC3A,EHD3,UBC,PTPRF,PI4KB,DENND6B,SNX27,AP3D1,AGAP2,RAB35,NTRK2,LAMP1,APOE,KIAA0368,GOSR2,CHMP4B,VPS41,PRKCZ,MAP2K2
GO: Biological Process	GO:0043623	cellular protein complex assembly		0.001495	5.386	0.02615	0.2292	15	410	MAPT,NAPA,TWF2,TUBB2A,TUBB3,TUBB4B,FKBP1A,ADRM1,CAPZB,GAS7,ARF1,CORO1A,ABI2,CALY,TTC17
Mouse Phenotype	MP:0003987	small vestibular ganglion		0.001497	4.222	0.08582	0.7314	3	12	GABRB3,NTRK2,NTRK3
GO: Biological Process	GO:0043086	negative regulation of catalytic activity		0.001522	5.485	0.0265	0.2323	23	771	CDKN2D,INPP5K,PSMC3,PSMC5,NUP62,UBC,NF1,PTPRN2,PPP1R1B,PCSK1N,FKBP1A,VEGFA,CALU,DUSP3,DUSP7,RNF34,APLP2,OAZ2,APOE,ARRB1,PRKAR1A,PRKCZ,EP300
Mouse Phenotype	MP:0003312	abnormal locomotor coordination		0.001538	4.336	0.08582	0.7314	21	522	GABRB3,PSAP,ABR,SPG7,KIF1A,MAPT,CFL1,ETV1,NAPA,NF1,RAC3,VEGFA,CAMK2B,NPEPPS,NTRK3,GOSR2,DNAJC5,ATM,CTSD,RBFOX2,SEZ6
GO: Biological Process	GO:0051349	positive regulation of lyase activity		0.001541	5.553	0.0267	0.2341	5	56	ADCY1,NF1,GNAL,CAP1,NTRK2
Pathway	106397	Toll Like Receptor 9 (TLR9) Cascade	BioSystems: REACTOME	0.001541	2.181	0.109	0.8541	7	89	TWF2,DHX9,UBC,DUSP3,DUSP7,ELK1,MAP2K2
Mouse Phenotype	MP:0008288	abnormal adrenal cortex morphology		0.001542	4.348	0.08582	0.7314	5	43	NF1,NTRK2,APOE,NR3C1,PRKAR1A
Mouse Phenotype	MP:0009939	abnormal hippocampus neuron morphology		0.001573	4.435	0.08582	0.7314	7	86	MAPT,CKAP5,SYN1,FMR1,DPYSL4,ABI2,RERE
Disease	ctd:D003480	Cushing Syndrome	CTD	0.001574	0.4502	0.08973	0.5594	2	4	NR3C1,PRKAR1A
GO: Biological Process	GO:0007169	transmembrane receptor protein tyrosine kinase signaling pathway		0.001579	5.691	0.02723	0.2387	22	726	ATP6V1C1,ABR,INPP5K,PDAP1,NUP62,BCR,ADCY1,UBC,SULF2,PTPRF,VEGFA,ADRM1,NTRK2,NTRK3,DUSP3,DUSP7,APLP2,PRKAR1A,ELK1,PRKCZ,ARHGEF4,MAP2K2
Mouse Phenotype	MP:0001405	impaired coordination		0.001594	4.496	0.08582	0.7314	16	350	GABRB3,PSAP,SPG7,MAPT,NF1,VEGFA,FMR1,CAMK2B,NTRK3,OPA1,PAFAH1B1,DNAJC5,ELAVL3,ATM,RBFOX2,SEZ6
GO: Biological Process	GO:0030816	positive regulation of cAMP metabolic process		0.001601	5.771	0.02748	0.2409	6	83	CHGA,ADCY1,NF1,GNAL,CAP1,NTRK2
Mouse Phenotype	MP:0008527	embryonic lethality at implantation		0.001613	4.549	0.08582	0.7314	4	26	BSG,KLF5,PKM,PAFAH1B1
GO: Biological Process	GO:0043549	regulation of kinase activity		0.001627	5.864	0.02779	0.2436	23	775	CDKN2D,INPP5K,NUP62,ADCY1,CCNY,UBC,NF1,PPP1R1B,AGAP2,VEGFA,NTRK3,DUSP3,DUSP7,APLP2,APOE,GOSR2,CDC37,ARRB1,KLHDC3,PRKAR1A,ATF4,PRKCZ,MAP2K2
Human Phenotype	HP:0001251	Ataxia		0.00163	2.914	0.3268	1	16	428	PSAP,SPG7,GAMT,KIF1A,NDUFV1,PEX16,FMR1,GOSR2,GBA2,OPA1,EEF2,TKT,DNAJC5,BSCL2,ATM,CTSD
GO: Biological Process	GO:0090036	regulation of protein kinase C signaling		0.001647	5.937	0.02788	0.2444	3	16	VEGFA,CAPZB,SEZ6
GO: Biological Process	GO:0090083	regulation of inclusion body assembly		0.001647	5.937	0.02788	0.2444	3	16	PSMC5,DNAJB1,APOE
GO: Biological Process	GO:0070848	response to growth factor		0.001656	5.969	0.02789	0.2446	21	682	ABR,INPP5K,TWF2,ADCY1,UBC,SULF2,PTPRF,FKBP1A,VEGFA,RAB35,NTRK2,NTRK3,DUSP3,DUSP7,APOE,PRKAR1A,ELK1,PRKCZ,ARHGEF4,MAP2K2,SMAD9
Gene Family	TUB	Tubulins	genenames.org	0.001664	0.05824	0.02912	0.1208	3	31	TUBB2A,TUBB3,TUBB4B
Human Phenotype	HP:0000527	Long eyelashes		0.00167	2.985	0.3268	1	4	31	HDAC8,NIPBL,SMARCA4,EP300
GO: Molecular Function	GO:0016462	pyrophosphatase activity		0.001685	1.385	0.05906	0.4306	24	821	ATP6V1C1,SPG7,KIF1A,VPS4A,PSMC3,PSMC5,TUBB2A,DHX9,EHD3,TUBB3,TUBB4B,DDX23,GNAL,RAB6A,DYNC1LI2,RAC3,AGAP2,AGAP3,RAB35,OPA1,ARF1,ARF3,EEF2,SMARCA4
GO: Biological Process	GO:0030804	positive regulation of cyclic nucleotide biosynthetic process		0.001703	6.138	0.02851	0.25	6	84	ADCY1,NF1,GNAL,CAP1,NTRK2,APOE
GO: Molecular Function	GO:0051287	NAD binding		0.001704	1.401	0.05906	0.4306	5	57	GAPDH,NDUFV1,CYB5R3,ALDH2,IDH3G
GO: Biological Process	GO:0060341	regulation of cellular localization		0.001709	6.159	0.02851	0.25	27	972	ABR,MAPT,INPP5K,HDAC8,NAPA,BCR,CHRM1,CHRM3,STX1A,NF1,KCNC2,FKBP1A,VEGFA,RANGAP1,ANK2,SLC25A6,NTRK2,APBB1,LAMP1,NR3C1,YWHAZ,ARRB1,PRKAR1A,PRKCZ,MAP2K2,EP300,PCM1
Pathway	PW:0000057	carbon fixation	Pathway Ontology	0.001709	2.418	0.1151	0.9018	3	13	PKM,ALDOC,TKT
GO: Molecular Function	GO:0016818	hydrolase activity, acting on acid anhydrides, in phosphorus-containing anhydrides		0.00174	1.43	0.05906	0.4306	24	823	ATP6V1C1,SPG7,KIF1A,VPS4A,PSMC3,PSMC5,TUBB2A,DHX9,EHD3,TUBB3,TUBB4B,DDX23,GNAL,RAB6A,DYNC1LI2,RAC3,AGAP2,AGAP3,RAB35,OPA1,ARF1,ARF3,EEF2,SMARCA4
GO: Biological Process	GO:0018105	peptidyl-serine phosphorylation		0.001759	6.339	0.02921	0.2561	9	181	PDK3,INPP5K,VEGFA,CAMK2B,NTRK3,ARRB1,PRKCZ,ATM,MAP2K2
GO: Biological Process	GO:0051960	regulation of nervous system development		0.00179	6.452	0.02959	0.2595	20	640	MAPT,ETV5,TWF2,NF1,PTPRF,VEGFA,CAMK2B,NTRK2,NTRK3,APBB1,LRRC4B,APOE,NR3C1,OPA1,HOOK3,PAFAH1B1,CDH2,EP300,PCM1,SEZ6
GO: Molecular Function	GO:0016817	hydrolase activity, acting on acid anhydrides		0.001796	1.477	0.05906	0.4306	24	825	ATP6V1C1,SPG7,KIF1A,VPS4A,PSMC3,PSMC5,TUBB2A,DHX9,EHD3,TUBB3,TUBB4B,DDX23,GNAL,RAB6A,DYNC1LI2,RAC3,AGAP2,AGAP3,RAB35,OPA1,ARF1,ARF3,EEF2,SMARCA4
GO: Biological Process	GO:0007422	peripheral nervous system development		0.00181	6.522	0.02978	0.2611	6	85	NAB2,ETV1,DAG1,NF1,NTRK2,SLC5A3
Human Phenotype	HP:0100634	Neuroendocrine neoplasm		0.00182	3.254	0.3268	1	3	15	CHRM3,NF1,PRKAR1A
Human Phenotype	HP:0007340	Lower limb muscle weakness		0.001828	3.268	0.3268	1	5	53	SPG7,KIF1A,NF1,GBA2,BSCL2
Mouse Phenotype	MP:0009538	abnormal synapse morphology		0.001871	5.277	0.09772	0.8328	9	140	KIF1A,DAG1,NAPA,STX1A,NTRK2,APLP2,NBEA,APOE,DNAJC5
Disease	ctd:D015674	Mammary Neoplasms, Animal	CTD	0.001914	0.5475	0.08973	0.5594	8	138	ACTG1,PTBP1,PKM,CAPZB,YWHAZ,CORO1A,TKT,ENO1
Pathway	814926	Carbon metabolism	BioSystems: KEGG	0.001988	2.813	0.1246	0.9757	7	93	GAPDH,PKM,DLST,ALDOC,IDH3G,TKT,ENO1
Pathway	198874	Regulation of Actin Cytoskeleton	BioSystems: WikiPathways	0.002025	2.865	0.1246	0.9757	9	147	CFL1,ACTG1,CHRM1,CHRM3,RAC3,CYFIP2,ABI2,ARHGEF4,MAP2K2
GO: Biological Process	GO:1900373	positive regulation of purine nucleotide biosynthetic process		0.002038	7.345	0.03308	0.2901	6	87	ADCY1,NF1,GNAL,CAP1,NTRK2,APOE
GO: Biological Process	GO:0030810	positive regulation of nucleotide biosynthetic process		0.002038	7.345	0.03308	0.2901	6	87	ADCY1,NF1,GNAL,CAP1,NTRK2,APOE
GO: Biological Process	GO:0035821	modification of morphology or physiology of other organism		0.002038	7.345	0.03308	0.2901	6	87	INPP5K,DAG1,SLC25A6,NTRK3,SMARCA4,EP300
Mouse Phenotype	MP:0001297	microphthalmia		0.002063	5.819	0.1058	0.9016	9	142	DAG1,SULF2,NF1,ABI2,TKT,ATF4,RERE,PCBD1,EP300
GO: Biological Process	GO:0048732	gland development		0.002069	7.457	0.03331	0.292	15	424	CEBPA,PSAP,DAG1,ETV5,HMGCS1,NF1,PKM,AGAP2,VEGFA,DEAF1,ADRM1,NR3C1,SMARCA4,SEC63,EP300
GO: Biological Process	GO:0031329	regulation of cellular catabolic process		0.00207	7.461	0.03331	0.292	24	838	ABR,MAPT,DAPK3,BCR,NF1,PTPRN2,STMN3,DENND6B,SGSM3,SMAP2,RAB6A,AGAP2,AGAP3,DNAJB1,RANGAP1,RASGRF1,NTRK2,NTRK3,APOE,CHMP4B,ARHGDIG,ARRB1,PAFAH1B1,ARHGEF4
GO: Cellular Component	GO:0045298	tubulin complex		0.002116	1.035	0.02874	0.1946	2	5	MAPT,TUBB4B
GO: Cellular Component	GO:0070044	synaptobrevin 2-SNAP-25-syntaxin-1a complex		0.002116	1.035	0.02874	0.1946	2	5	NAPA,STX1A
Pathway	105911	Glycolysis	BioSystems: REACTOME	0.002117	2.995	0.1248	0.9774	4	29	GAPDH,PKM,ALDOC,ENO1
Mouse Phenotype	MP:0002919	enhanced paired-pulse facilitation		0.002142	6.04	0.1079	0.9191	4	28	HLA-A,MAPT,STX1A,SYN1
GO: Biological Process	GO:0007411	axon guidance		0.002145	7.732	0.03387	0.297	14	383	CFL1,ETV1,DAG1,ACTG1,TUBB3,CAP1,AGAP2,VEGFA,ANK2,APBB1,DPYSL4,ABLIM2,MAP2K2,SCN3B
GO: Biological Process	GO:0097485	neuron projection guidance		0.002145	7.732	0.03387	0.297	14	383	CFL1,ETV1,DAG1,ACTG1,TUBB3,CAP1,AGAP2,VEGFA,ANK2,APBB1,DPYSL4,ABLIM2,MAP2K2,SCN3B
GO: Biological Process	GO:0051348	negative regulation of transferase activity		0.002163	7.797	0.03387	0.297	12	301	CDKN2D,INPP5K,PSMC3,PSMC5,NUP62,UBC,NF1,PPP1R1B,DUSP3,DUSP7,APOE,PRKAR1A
GO: Molecular Function	GO:0005083	small GTPase regulator activity		0.002188	1.799	0.06306	0.4597	9	186	ABR,BCR,NF1,SGSM3,SMAP2,AGAP2,AGAP3,RANGAP1,ARHGDIG
GO: Biological Process	GO:0086070	SA node cell to atrial cardiac muscle cell communication		0.002203	7.941	0.03387	0.297	2	5	ANK2,SCN3B
GO: Biological Process	GO:0060948	cardiac vascular smooth muscle cell development		0.002203	7.941	0.03387	0.297	2	5	VEGFA,PBRM1
GO: Biological Process	GO:1902563	regulation of neutrophil activation		0.002203	7.941	0.03387	0.297	2	5	ABR,BCR
GO: Biological Process	GO:0032530	regulation of microvillus organization		0.002203	7.941	0.03387	0.297	2	5	TWF2,KLF5
GO: Biological Process	GO:0090261	positive regulation of inclusion body assembly		0.002203	7.941	0.03387	0.297	2	5	PSMC5,APOE
GO: Biological Process	GO:0086036	regulation of cardiac muscle cell membrane potential		0.002203	7.941	0.03387	0.297	2	5	EHD3,ANK2
GO: Biological Process	GO:0001889	liver development		0.002205	7.948	0.03387	0.297	7	119	CEBPA,HMGCS1,NF1,PKM,SMARCA4,SEC63,EP300
GO: Biological Process	GO:0032940	secretion by cell		0.002209	7.96	0.03387	0.297	25	891	PSAP,ABR,CFL1,NAPA,BCR,CHRM3,STX1A,NF1,KCNC2,SYN1,CAP1,VEGFA,SLC25A6,CALU,NTRK2,APBB1,LAMP1,NR3C1,YWHAZ,ARRB1,PAFAH1B1,PRKAR1A,DNAJC5,PRKCZ,EP300
Pathway	198906	Calcium Regulation in the Cardiac Cell	BioSystems: WikiPathways	0.002221	3.142	0.1256	0.9835	9	149	CHRM1,CHRM3,ADCY1,FKBP1A,CAMK2B,YWHAZ,ARRB1,PRKAR1A,PRKCZ
GO: Molecular Function	GO:0016907	G-protein coupled acetylcholine receptor activity		0.002225	1.829	0.06306	0.4597	2	5	CHRM1,CHRM3
GO: Molecular Function	GO:0046912	transferase activity, transferring acyl groups, acyl groups converted into alkyl on transfer		0.002225	1.829	0.06306	0.4597	2	5	ACLY,HMGCS1
GO: Molecular Function	GO:0086006	voltage-gated sodium channel activity involved in cardiac muscle cell action potential		0.002225	1.829	0.06306	0.4597	2	5	SCN2B,SCN3B
Mouse Phenotype	MP:0002272	abnormal nervous system electrophysiology		0.002227	6.279	0.1102	0.9388	13	263	GABRD,ETV1,CHRM1,CHRM3,KCNC2,SCN2B,AP3D1,FMR1,MCHR1,KCNAB2,NR3C1,SLC5A3,ELAVL3
GO: Biological Process	GO:0001666	response to hypoxia		0.002262	8.152	0.03454	0.3029	11	263	PDK3,ALKBH5,UBC,NF1,ALDOC,VEGFA,NPEPPS,P4HB,ATM,EP300,SMAD9
Mouse Phenotype	MP:0008302	thin adrenal cortex		0.002307	6.505	0.1103	0.9396	2	4	NF1,NR3C1
Mouse Phenotype	MP:0008293	abnormal adrenal gland zona glomerulosa morphology		0.002307	6.505	0.1103	0.9396	2	4	NR3C1,PRKAR1A
GO: Cellular Component	GO:0005938	cell cortex		0.002315	1.132	0.03052	0.2067	10	230	CFL1,SEPT6,CAP1,CAPZB,ACTR2,CRIP2,CORO1A,PAFAH1B1,PRKCZ,MAP2K2
GO: Biological Process	GO:0043009	chordate embryonic development		0.002341	8.437	0.0356	0.3121	20	655	CEBPA,CFL1,INPP5K,PSMC3,CDK11A,XAB2,SULF2,NF1,ZNF358,ZBTB18,NIPBL,VEGFA,DEAF1,DUSP3,OPA1,PLCD3,SMARCA4,ATM,ENO1,EP300
Mouse Phenotype	MP:0008415	abnormal neurite morphology		0.002359	6.651	0.1109	0.9447	14	297	PSAP,SPG7,MAPT,CFL1,CKAP5,ZBTB18,VEGFA,FMR1,EIF4H,NTRK2,APOE,CYFIP2,ATM,SEZ6
GO: Cellular Component	GO:0044449	contractile fiber part		0.002372	1.16	0.03052	0.2067	9	193	DAG1,ACTG1,S100A1,FKBP1A,ANK2,CAPZB,ARF1,ENO1,SCN3B
Mouse Phenotype	MP:0010556	thin ventricle myocardium compact layer		0.002406	6.784	0.1112	0.9478	3	14	FKBP1A,VEGFA,EP300
GO: Cellular Component	GO:0005770	late endosome		0.002456	1.201	0.03079	0.2085	9	194	VPS4A,MAP1LC3A,LAMP1,APOE,KIAA0368,GOSR2,CHMP4B,VPS41,MAP2K2
GO: Biological Process	GO:0008154	actin polymerization or depolymerization		0.002485	8.958	0.03764	0.33	8	155	CFL1,TWF2,CAPZB,GAS7,ARF1,CORO1A,ABI2,TTC17
Disease	ctd:D008325	Mammary Neoplasms, Experimental	CTD	0.002501	0.7152	0.08973	0.5594	8	144	ACTG1,PTBP1,HNRNPAB,PKM,CAPZB,YWHAZ,TKT,ENO1
Disease	ctd:D010003	Osteoarthritis	CTD	0.00251	0.7178	0.08973	0.5594	6	84	GAPDH,NDUFV1,OPA1,EEF2,CTSD,ENO1
GO: Biological Process	GO:0071900	regulation of protein serine/threonine kinase activity		0.002528	9.111	0.03812	0.3342	15	433	CDKN2D,INPP5K,NUP62,CCNY,UBC,NF1,VEGFA,NTRK3,DUSP3,DUSP7,APOE,CDC37,ARRB1,PRKAR1A,MAP2K2
GO: Biological Process	GO:0036293	response to decreased oxygen levels		0.002542	9.162	0.03817	0.3347	11	267	PDK3,ALKBH5,UBC,NF1,ALDOC,VEGFA,NPEPPS,P4HB,ATM,EP300,SMAD9
Pathway	105765	Cell Cycle, Mitotic	BioSystems: REACTOME	0.002585	3.657	0.1256	0.9835	17	416	CDKN2D,HDAC8,CKAP5,PSMC3,PSMC5,CDK11A,NUP62,BANF1,TUBB4B,UBC,NIPBL,RANGAP1,ACTR1A,PAFAH1B1,CDK11B,EP300,PCM1
Pathway	M1529	Cdk2, 4, and 6 bind cyclin D in G1, while cdk2/cyclin E promotes the G1/S transition.	MSigDB C2: SigmaAldrich	0.002643	3.74	0.1256	0.9835	3	15	CFL1,ARF1,ARF3
Pathway	M111	Roles of fl-arrestin-dependent Recruitment of Src Kinases in GPCR Signaling	MSigDB C2: BioCarta	0.002643	3.74	0.1256	0.9835	3	15	ADCY1,ARRB1,MAP2K2
Pathway	M13324	Hypoxia-Inducible Factor in the Cardiovascular System	MSigDB C2: BioCarta	0.002643	3.74	0.1256	0.9835	3	15	VEGFA,P4HB,EP300
Pathway	790012	Biosynthesis of amino acids	BioSystems: KEGG	0.002662	3.767	0.1256	0.9835	6	73	GAPDH,PKM,ALDOC,IDH3G,TKT,ENO1
GO: Biological Process	GO:0007033	vacuole organization		0.002704	9.744	0.04026	0.353	6	92	ATG13,MAP1LC3A,GABARAPL1,CHMP4B,HOOK3,CTSD
Human Phenotype	HP:0011702	Abnormal electrophysiology of sinoatrial node origin		0.002726	4.874	0.4431	1	2	5	BANF1,ANK2
GO: Biological Process	GO:0015980	energy derivation by oxidation of organic compounds		0.002731	9.843	0.04041	0.3542	13	351	ACLY,INPP5K,CHRM3,ADCY1,NDUFV1,UBC,STX1A,KCNC2,DLST,SLC25A6,IDH3G,TKT,PRKAR1A
GO: Biological Process	GO:0009792	embryo development ending in birth or egg hatching		0.002736	9.859	0.04041	0.3542	20	664	CEBPA,CFL1,INPP5K,PSMC3,CDK11A,XAB2,SULF2,NF1,ZNF358,ZBTB18,NIPBL,VEGFA,DEAF1,DUSP3,OPA1,PLCD3,SMARCA4,ATM,ENO1,EP300
GO: Biological Process	GO:0007190	activation of adenylate cyclase activity		0.002759	9.943	0.04058	0.3558	4	39	ADCY1,GNAL,CAP1,NTRK2
GO: Biological Process	GO:0090066	regulation of anatomical structure size		0.002774	9.997	0.04064	0.3563	14	394	MAPT,CFL1,TWF2,CHGA,CHRM3,VEGFA,NTRK3,CAPZB,APOE,ARF1,CORO1A,ABI2,PAFAH1B1,EP300
Mouse Phenotype	MP:0002918	abnormal paired-pulse facilitation		0.002775	7.827	0.1247	1	5	49	HLA-A,MAPT,CHRM1,STX1A,SYN1
GO: Biological Process	GO:0008380	RNA splicing		0.002799	10.09	0.04084	0.358	13	352	PRPF31,CELF4,PTBP1,HNRNPA2B1,XAB2,HNRNPH3,HNRNPL,DHX9,DDX23,NONO,CELF2,PCBP2,RBFOX2
Mouse Phenotype	MP:0002945	abnormal inhibitory postsynaptic currents		0.002807	7.914	0.1247	1	6	71	GABRD,CHRM1,CHRM3,STX1A,SYN1,NBEA
GO: Biological Process	GO:0048002	antigen processing and presentation of peptide antigen		0.002813	10.14	0.04088	0.3584	9	194	HLA-A,PSMC3,PSMC5,UBC,DYNC1LI2,NPEPPS,ARF1,ACTR1A,CTSD
GO: Biological Process	GO:0019319	hexose biosynthetic process		0.002854	10.29	0.0412	0.3612	6	93	GAPDH,ALDOC,PMM1,NR3C1,ATF4,ENO1
GO: Biological Process	GO:0051050	positive regulation of transport		0.002858	10.3	0.0412	0.3612	21	714	ABR,INPP5K,SIRPA,BCR,CHRM1,S100A1,STX1A,VEGFA,ANK2,MCHR1,AZIN2,APBB1,LAMP1,APOE,NR3C1,ARRB1,CALY,PRKCZ,EP300,PCM1,SCN3B
GO: Cellular Component	GO:0030659	cytoplasmic vesicle membrane		0.002894	1.415	0.03538	0.2396	14	404	HLA-A,CHGA,UBC,GABARAPL1,PTPRN2,BSG,CAMK2B,LAMP1,GOSR2,YWHAZ,CORO1A,ARRB1,CALY,DNAJC5
Pathway	198759	Myometrial Relaxation and Contraction Pathways	BioSystems: WikiPathways	0.002901	4.105	0.1324	1	9	155	ACTG1,ADCY1,CAMK2B,ATF6B,YWHAZ,ARRB1,PRKAR1A,ATF4,PRKCZ
Mouse Phenotype	MP:0003492	abnormal involuntary movement		0.002927	8.254	0.1247	1	26	740	GABRB3,PSAP,KIF1A,MAPT,STARD10,DAG1,ACTG1,NAPA,ADCY1,STX1A,NF1,PTPRF,ALDH2,NIPBL,AP3D1,VEGFA,FMR1,NTRK2,NTRK3,KCNAB2,NBEA,APOE,OPA1,PAFAH1B1,DNAJC5,ARHGEF4
Mouse Phenotype	MP:0008294	abnormal adrenal gland zona fasciculata morphology		0.002964	8.357	0.1247	1	3	15	NTRK2,NR3C1,PRKAR1A
Mouse Phenotype	MP:0002274	abnormal type I pneumocyte morphology		0.002964	8.357	0.1247	1	3	15	CEBPA,NR3C1,ARRB1
Mouse Phenotype	MP:0000013	abnormal adipose tissue distribution		0.002964	8.357	0.1247	1	3	15	NTRK2,NR3C1,PRKAR1A
GO: Biological Process	GO:0044772	mitotic cell cycle phase transition		0.002985	10.76	0.0427	0.3743	16	485	CDKN2D,VPS4A,CKAP5,PSMC3,PSMC5,TRRAP,CCNY,TUBB4B,UBC,CAMK2B,ACTR1A,PAFAH1B1,SMARCA4,ATM,EP300,PCM1
GO: Biological Process	GO:0034166	toll-like receptor 10 signaling pathway		0.002985	10.76	0.0427	0.3743	5	65	UBC,DUSP3,DUSP7,ELK1,MAP2K2
GO: Cellular Component	GO:0031430	M band		0.003028	1.481	0.03551	0.2404	3	20	S100A1,ANK2,ENO1
Pathway	672462	Prolactin Signaling Pathway	BioSystems: WikiPathways	0.003052	4.318	0.1349	1	6	75	SIRPA,AGAP2,YWHAZ,ELK1,CTSD,MAP2K2
GO: Cellular Component	GO:0030864	cortical actin cytoskeleton		0.003084	1.508	0.03551	0.2404	4	41	CFL1,CAP1,ACTR2,CORO1A
GO: Cellular Component	GO:0030863	cortical cytoskeleton		0.003122	1.527	0.03551	0.2404	5	67	CFL1,CAP1,CAPZB,ACTR2,CORO1A
GO: Biological Process	GO:0032956	regulation of actin cytoskeleton organization		0.003127	11.27	0.04437	0.389	10	235	CFL1,INPP5K,DAPK3,TWF2,NTRK3,CAPZB,ARF1,CORO1A,ABI2,EP300
GO: Biological Process	GO:0043921	modulation by host of viral transcription		0.003208	11.56	0.04505	0.395	3	20	INPP5K,SMARCA4,EP300
GO: Biological Process	GO:0052472	modulation by host of symbiont transcription		0.003208	11.56	0.04505	0.395	3	20	INPP5K,SMARCA4,EP300
Mouse Phenotype	MP:0002067	abnormal sensory capabilities/reflexes/nociception		0.003209	9.049	0.1331	1	26	745	GABRB3,PSAP,KIF1A,MAPT,STARD10,DAG1,ACTG1,NAPA,ADCY1,STX1A,NF1,PTPRF,ALDH2,NIPBL,RAC3,VEGFA,FMR1,NPEPPS,NTRK2,NTRK3,NBEA,APOE,OPA1,PAFAH1B1,DNAJC5,ARHGEF4
GO: Biological Process	GO:0006469	negative regulation of protein kinase activity		0.003222	11.61	0.04505	0.395	9	198	CDKN2D,INPP5K,NUP62,NF1,PPP1R1B,DUSP3,DUSP7,APOE,PRKAR1A
Gene Family	DNAJ	DnaJ (Hsp40) homologs	genenames.org	0.00324	0.1134	0.0378	0.1567	3	39	DNAJB1,DNAJC11,DNAJC5
GO: Molecular Function	GO:0070064	proline-rich region binding		0.003252	2.673	0.08486	0.6186	3	20	APBB1,RABAC1,ABI2
Pathway	700638	Parkin-Ubiquitin Proteasomal System pathway	BioSystems: WikiPathways	0.003262	4.615	0.1365	1	6	76	PSMC3,PSMC5,TUBB2A,TUBB3,TUBB4B,UBE2J2
GO: Biological Process	GO:0006896	Golgi to vacuole transport		0.003272	11.79	0.04505	0.395	2	6	LAMP1,GOSR2
GO: Biological Process	GO:0072393	microtubule anchoring at microtubule organizing center		0.003272	11.79	0.04505	0.395	2	6	HOOK3,PCM1
GO: Biological Process	GO:0042699	follicle-stimulating hormone signaling pathway		0.003272	11.79	0.04505	0.395	2	6	ADRM1,ARRB1
GO: Biological Process	GO:0007015	actin filament organization		0.003275	11.8	0.04505	0.395	11	276	CFL1,INPP5K,TWF2,SIRPA,CAPZB,GAS7,ARF1,CORO1A,ARRB1,ABI2,TTC17
Pathway	153910	Phagosome	BioSystems: KEGG	0.003298	4.667	0.1365	1	9	158	ATP6V1C1,HLA-A,ACTG1,TUBB2A,TUBB3,TUBB4B,DYNC1LI2,LAMP1,CORO1A
GO: Molecular Function	GO:0042979	ornithine decarboxylase regulator activity		0.003304	2.716	0.08486	0.6186	2	6	AZIN2,OAZ2
GO: Molecular Function	GO:0034452	dynactin binding		0.003304	2.716	0.08486	0.6186	2	6	CCDC64,PAFAH1B1
GO: Biological Process	GO:0030041	actin filament polymerization		0.00332	11.97	0.0455	0.3989	7	128	TWF2,CAPZB,GAS7,ARF1,CORO1A,ABI2,TTC17
GO: Biological Process	GO:0006090	pyruvate metabolic process		0.003344	12.05	0.04563	0.4001	6	96	GAPDH,PDK3,BSG,PKM,ALDOC,ENO1
GO: Biological Process	GO:0055001	muscle cell development		0.003386	12.2	0.04587	0.4022	8	163	ACTG1,VEGFA,ANK2,CAPZB,NR3C1,PBRM1,PRKAR1A,EP300
GO: Biological Process	GO:0034146	toll-like receptor 5 signaling pathway		0.003407	12.28	0.04598	0.4031	5	67	UBC,DUSP3,DUSP7,ELK1,MAP2K2
Mouse Phenotype	MP:0009745	abnormal behavioral response to xenobiotic		0.003412	9.622	0.1394	1	12	244	GABRB3,GABRD,MAPT,KCNC2,SCN2B,PPP1R1B,ALDH2,NIPBL,MCHR1,NR3C1,CYFIP2,SEZ6
Mouse Phenotype	MP:0000841	abnormal hindbrain morphology		0.00346	9.756	0.1394	1	17	413	GABRB3,PSAP,ABR,MAPT,NAPA,NF1,ZBTB18,NIPBL,VEGFA,FMR1,EIF4H,NTRK2,PAFAH1B1,ATM,RERE,RBFOX2,SMAD9
Human Phenotype	HP:0100852	Abnormal fear/anxiety-related behavior		0.003463	6.192	0.4827	1	7	118	HDAC8,NDUFV1,DEAF1,FMR1,NR3C1,PRKAR1A,EP300
Pathway	106364	Muscarinic acetylcholine receptors	BioSystems: REACTOME	0.003501	4.954	0.1365	1	2	5	CHRM1,CHRM3
Mouse Phenotype	MP:0003216	absence seizures		0.003536	9.973	0.1405	1	4	32	GABRD,CELF4,AP3D1,ELAVL3
Mouse Phenotype	MP:0003986	small cochlear ganglion		0.003594	10.14	0.1408	1	3	16	GABRB3,NTRK2,NTRK3
GO: Biological Process	GO:0044770	cell cycle phase transition		0.003638	13.11	0.04875	0.4274	16	495	CDKN2D,VPS4A,CKAP5,PSMC3,PSMC5,TRRAP,CCNY,TUBB4B,UBC,CAMK2B,ACTR1A,PAFAH1B1,SMARCA4,ATM,EP300,PCM1
GO: Biological Process	GO:0035886	vascular smooth muscle cell differentiation		0.003701	13.34	0.04922	0.4315	3	21	VEGFA,PBRM1,SMARCA4
GO: Biological Process	GO:0060999	positive regulation of dendritic spine development		0.003701	13.34	0.04922	0.4315	3	21	CAMK2B,APOE,NR3C1
GO: Biological Process	GO:0070482	response to oxygen levels		0.003751	13.52	0.0497	0.4357	11	281	PDK3,ALKBH5,UBC,NF1,ALDOC,VEGFA,NPEPPS,P4HB,ATM,EP300,SMAD9
GO: Biological Process	GO:0023057	negative regulation of signaling		0.003791	13.66	0.05005	0.4388	26	979	CDKN2D,INPP5K,DAG1,CDK11A,NUP62,UBC,SULF2,NF1,PTPRF,AES,STMN3,AGAP2,VEGFA,CAMK2B,DUSP3,DUSP7,RNF34,APOE,NR3C1,OPA1,ARF1,ARRB1,PAFAH1B1,SMARCA4,PRKCZ,CDH2
Mouse Phenotype	MP:0003834	abnormal adrenergic chromaffin cell morphology		0.003794	10.7	0.1466	1	2	5	NF1,NR3C1
GO: Cellular Component	GO:0030054	cell junction		0.003797	1.857	0.0422	0.2857	24	897	GABRB3,GABRD,CFL1,STARD10,DAG1,CHRM1,CHRM3,STX1A,SYN1,SGSM3,CD99L2,ANK2,CAPZB,RABAC1,LRRC4B,NBEA,CYFIP2,ARF1,CORO1A,ABI2,PRKCZ,MAP2K2,CDH2,SEZ6
Pathway	M13883	How Progesterone Initiates Oocyte Membrane	MSigDB C2: BioCarta	0.003837	5.429	0.1365	1	4	34	ADCY1,CAP1,ACTR2,PRKAR1A
Pathway	198878	Serotonin Receptor 2 and ELK-SRF/GATA4 signaling	BioSystems: WikiPathways	0.00384	5.434	0.1365	1	3	17	RASGRF1,ELK1,MAP2K2
Pathway	645294	TGF-beta receptor signaling in EMT (epithelial to mesenchymal transition)	BioSystems: REACTOME	0.00384	5.434	0.1365	1	3	17	UBC,FKBP1A,PRKCZ
Pathway	413342	Gluconeogenesis, oxaloacetate => fructose-6P	BioSystems: KEGG	0.00384	5.434	0.1365	1	3	17	GAPDH,ALDOC,ENO1
GO: Biological Process	GO:0048011	neurotrophin TRK receptor signaling pathway		0.003852	13.88	0.05048	0.4426	11	282	ABR,ADCY1,UBC,PTPRF,NTRK2,DUSP3,DUSP7,PRKAR1A,ELK1,ARHGEF4,MAP2K2
GO: Biological Process	GO:0009968	negative regulation of signal transduction		0.00386	13.91	0.05048	0.4426	25	930	CDKN2D,INPP5K,DAG1,CDK11A,NUP62,UBC,SULF2,NF1,PTPRF,AES,STMN3,AGAP2,VEGFA,CAMK2B,DUSP3,DUSP7,RNF34,APOE,NR3C1,OPA1,ARRB1,PAFAH1B1,SMARCA4,PRKCZ,CDH2
GO: Biological Process	GO:0045761	regulation of adenylate cyclase activity		0.003869	13.94	0.05048	0.4426	5	69	ADCY1,NF1,GNAL,CAP1,NTRK2
GO: Biological Process	GO:0010648	negative regulation of cell communication		0.003893	14.03	0.05048	0.4426	26	981	CDKN2D,INPP5K,DAG1,CDK11A,NUP62,UBC,SULF2,NF1,PTPRF,AES,STMN3,AGAP2,VEGFA,CAMK2B,DUSP3,DUSP7,RNF34,APOE,NR3C1,OPA1,ARF1,ARRB1,PAFAH1B1,SMARCA4,PRKCZ,CDH2
Pathway	83103	Pathogenic Escherichia coli infection	BioSystems: KEGG	0.003893	5.509	0.1365	1	5	55	ACTG1,TUBB2A,TUBB3,TUBB4B,YWHAZ
GO: Biological Process	GO:0010976	positive regulation of neuron projection development		0.003894	14.03	0.05048	0.4426	6	99	TWF2,CAMK2B,NTRK2,NTRK3,OPA1,SEZ6
Human Phenotype	HP:0002529	Neuronal loss in central nervous system		0.003943	7.05	0.4827	1	4	39	PSAP,MAPT,BSCL2,CTSD
GO: Molecular Function	GO:0051219	phosphoprotein binding		0.003949	3.246	0.09623	0.7015	5	69	SIRPA,DPYSL4,PTPN5,ARRB1,PAFAH1B1
Pathway	105983	HIV Infection	BioSystems: REACTOME	0.003956	5.597	0.1365	1	11	225	HLA-A,VPS4A,PSMC3,PSMC5,NUP62,BANF1,UBC,RANGAP1,SLC25A6,CHMP4B,ARF1
Disease	ctd:D002294	Carcinoma, Squamous Cell	CTD	0.003958	1.132	0.09869	0.6153	6	92	CEBPA,GAPDH,ALDH2,VEGFA,ENO1,EP300
GO: Molecular Function	GO:0060589	nucleoside-triphosphatase regulator activity		0.00398	3.272	0.09623	0.7015	12	323	ABR,BCR,NF1,SGSM3,SMAP2,RAB6A,AGAP2,AGAP3,DNAJB1,RANGAP1,ARHGDIG,ARRB1
GO: Cellular Component	GO:0043034	costamere		0.004002	1.957	0.04349	0.2944	3	22	DAG1,ACTG1,ANK2
GO: Biological Process	GO:0045087	innate immune response		0.004024	14.5	0.05197	0.4557	24	883	HLA-A,GAPDH,CFL1,ACTG1,DAPK3,ADCY1,DHX9,TUBB4B,UBC,CAMK2B,DUSP3,DUSP7,LAMP1,ACTR2,CYFIP2,CDC37,CORO1A,POLR3E,PRKAR1A,CNPY3,ELK1,MAP2K2,PCBP2,EP300
Mouse Phenotype	MP:0000801	abnormal temporal lobe morphology		0.004065	11.46	0.1549	1	13	282	PSAP,MAPT,CKAP5,CHRM1,SYN1,ZBTB18,FMR1,DUSP3,DPYSL4,APOE,ABI2,PAFAH1B1,RERE
GO: Biological Process	GO:0045807	positive regulation of endocytosis		0.004091	14.74	0.05266	0.4617	6	100	ABR,SIRPA,BCR,VEGFA,ARRB1,CALY
GO: Biological Process	GO:0043405	regulation of MAP kinase activity		0.004169	15.03	0.05347	0.4688	11	285	INPP5K,NUP62,UBC,NF1,VEGFA,NTRK3,DUSP3,DUSP7,APOE,ARRB1,MAP2K2
Disease	ctd:D013226	Status Epilepticus	CTD	0.004175	1.194	0.09869	0.6153	5	65	JUND,VEGFA,NTRK2,NTRK3,CDH2
GO: Biological Process	GO:0018193	peptidyl-amino acid modification		0.004189	15.1	0.05353	0.4693	25	936	MGAT4B,GAPDH,PDK3,INPP5K,SPOCK2,BCR,TRRAP,FKBP1A,RAB6A,PMM1,VEGFA,CAMK2B,SETD8,NTRK2,NTRK3,APBB1,APLP2,ARRB1,ABI2,P4HB,SMARCA4,PRKCZ,ATM,MAP2K2,EP300
Pathway	672459	Pathogenic Escherichia coli infection	BioSystems: WikiPathways	0.00421	5.957	0.1418	1	5	56	ACTG1,TUBB2A,TUBB3,TUBB4B,YWHAZ
GO: Biological Process	GO:0070841	inclusion body assembly		0.004238	15.27	0.05397	0.4731	3	22	PSMC5,DNAJB1,APOE
GO: Cellular Component	GO:0012506	vesicle membrane		0.004346	2.125	0.0462	0.3128	14	423	HLA-A,CHGA,UBC,GABARAPL1,PTPRN2,BSG,CAMK2B,LAMP1,GOSR2,YWHAZ,CORO1A,ARRB1,CALY,DNAJC5
GO: Biological Process	GO:0038123	toll-like receptor TLR1:TLR2 signaling pathway		0.004374	15.77	0.05512	0.4833	5	71	UBC,DUSP3,DUSP7,ELK1,MAP2K2
GO: Biological Process	GO:0038124	toll-like receptor TLR6:TLR2 signaling pathway		0.004374	15.77	0.05512	0.4833	5	71	UBC,DUSP3,DUSP7,ELK1,MAP2K2
Mouse Phenotype	MP:0002697	abnormal eye size		0.004411	12.44	0.1658	1	9	159	DAG1,SULF2,NF1,ABI2,TKT,ATF4,RERE,PCBD1,EP300
Human Phenotype	HP:0001276	Hypertonia		0.004446	7.949	0.4827	1	17	516	PSAP,SPG7,GAMT,KIF1A,MAPT,NUP62,NDUFV1,TUBB3,CYB5R3,NIPBL,FMR1,GBA2,PAFAH1B1,BSCL2,PCBD1,CTSD,MAP2K2
Human Phenotype	HP:0001257	Spasticity		0.004446	7.949	0.4827	1	17	516	PSAP,SPG7,GAMT,KIF1A,MAPT,NUP62,NDUFV1,TUBB3,CYB5R3,NIPBL,FMR1,GBA2,PAFAH1B1,BSCL2,PCBD1,CTSD,MAP2K2
Mouse Phenotype	MP:0000787	abnormal telencephalon morphology		0.004491	12.66	0.1664	1	23	647	PSAP,MAPT,CFL1,CKAP5,NAPA,PTBP1,CHRM1,ADCY1,TUBB3,NF1,SYN1,ZBTB18,NIPBL,VEGFA,FMR1,EIF4H,NTRK2,DUSP3,DPYSL4,APOE,ABI2,PAFAH1B1,RERE
GO: Biological Process	GO:1901215	negative regulation of neuron death		0.004521	16.29	0.05617	0.4925	8	171	GABRB3,CHGA,AGAP2,VEGFA,NTRK2,APOE,CHMP4B,DNAJC5
GO: Biological Process	GO:0043301	negative regulation of leukocyte degranulation		0.004536	16.35	0.05617	0.4925	2	7	ABR,BCR
GO: Biological Process	GO:0060318	definitive erythrocyte differentiation		0.004536	16.35	0.05617	0.4925	2	7	SMARCA4,RBFOX2
GO: Biological Process	GO:0048102	autophagic cell death		0.004536	16.35	0.05617	0.4925	2	7	CDKN2D,LAMP1
GO: Biological Process	GO:0042159	lipoprotein catabolic process		0.004536	16.35	0.05617	0.4925	2	7	APOE,ATM
Pathway	MAP00020_Citrate_cycle_TCA_cycle	MAP00020 Citrate cycle TCA cycle	GenMAPP	0.004544	6.43	0.1461	1	3	18	ACLY,DLST,IDH3G
Pathway	645334	Synthesis of PIPs at the Golgi membrane	BioSystems: REACTOME	0.004544	6.43	0.1461	1	3	18	PI4KB,ARF1,ARF3
Mouse Phenotype	MP:0009357	abnormal seizure response to inducing agent		0.004596	12.96	0.1664	1	9	160	CELF4,MAPT,KCNC2,SCN2B,SYN1,FMR1,NTRK2,APOE,SEZ6
Mouse Phenotype	MP:0003918	decreased kidney weight		0.004602	12.98	0.1664	1	5	55	PSAP,EHD3,APOE,TKT,SLC4A4
Human Phenotype	HP:0008872	Feeding difficulties in infancy		0.00465	8.315	0.4827	1	11	267	HLA-A,KIF1A,HDAC8,CHRM3,NDUFV1,NF1,PEX16,FMR1,SEC63,MAP2K2,EP300
GO: Biological Process	GO:0032855	positive regulation of Rac GTPase activity		0.004657	16.78	0.05738	0.5031	4	45	ABR,BCR,RASGRF1,ARHGEF4
GO: Biological Process	GO:0060560	developmental growth involved in morphogenesis		0.004681	16.87	0.05738	0.5031	8	172	MAPT,TWF2,VEGFA,NTRK3,APOE,PAFAH1B1,PRKCZ,EP300
GO: Biological Process	GO:0002478	antigen processing and presentation of exogenous peptide antigen		0.004681	16.87	0.05738	0.5031	8	172	HLA-A,PSMC3,PSMC5,UBC,DYNC1LI2,ARF1,ACTR1A,CTSD
GO: Biological Process	GO:0010608	posttranscriptional regulation of gene expression		0.004704	16.95	0.05747	0.5039	15	463	CELF4,GAPDH,DAPK3,DHX9,VEGFA,FMR1,ANK2,EIF4H,APBB1,LAMP1,EEF2,EIF3B,EIF3C,LSM14B,EP300
GO: Biological Process	GO:0006892	post-Golgi vesicle-mediated transport		0.004728	17.04	0.05756	0.5046	6	103	NAPA,LAMP1,NBEA,GOSR2,ARF1,ARRB1
Mouse Phenotype	MP:0000914	exencephaly		0.00473	13.34	0.167	1	11	222	CFL1,HDAC8,NF1,PTPRF,ALDH2,FKBP1A,DEAF1,OPA1,CYFIP2,SMARCA4,EP300
Pathway	SMP00391	Insulin Signalling	SMPDB	0.004731	6.694	0.1488	1	4	36	ACLY,ELK1,PRKCZ,MAP2K2
Human Phenotype	HP:0002064	Spastic gait		0.004733	8.463	0.4827	1	4	41	SPG7,KIF1A,GBA2,BSCL2
Mouse Phenotype	MP:0003963	abnormal corticosterone level		0.004783	13.49	0.167	1	6	79	CHGA,MCHR1,NTRK2,APOE,NR3C1,PRKAR1A
GO: Biological Process	GO:0008089	anterograde axon cargo transport		0.004819	17.37	0.05809	0.5093	3	23	SPG7,KIF1A,AP3D1
GO: Biological Process	GO:0051647	nucleus localization		0.004819	17.37	0.05809	0.5093	3	23	HOOK3,PAFAH1B1,PCM1
GO: Biological Process	GO:0086091	regulation of heart rate by cardiac conduction		0.004819	17.37	0.05809	0.5093	3	23	SCN2B,ANK2,SCN3B
GO: Molecular Function	GO:0005200	structural constituent of cytoskeleton		0.004839	3.978	0.1136	0.8284	6	103	MAPT,ACTG1,TUBB2A,TUBB3,TUBB4B,ANK2
GO: Biological Process	GO:0006914	autophagy		0.004846	17.46	0.05821	0.5104	8	173	MAPT,ATG13,MAP1LC3A,DAPK3,GABARAPL1,LAMP1,CHMP4B,CTSD
Mouse Phenotype	MP:0004792	abnormal synaptic vesicle number		0.004917	13.87	0.167	1	4	35	KIF1A,NAPA,STX1A,NBEA
Mouse Phenotype	MP:0009456	impaired cued conditioning behavior		0.004917	13.87	0.167	1	4	35	MAPT,CHRM3,FMR1,EIF4H
Mouse Phenotype	MP:0006336	abnormal otoacoustic response		0.004973	14.02	0.167	1	5	56	GABRB3,CDKN2D,PSAP,NTRK2,DNAJC5
Gene Family	CENT	Centaurins	genenames.org	0.004991	0.1747	0.04012	0.1664	2	14	AGAP2,AGAP3
Pathway	771569	Regulation of PLK1 Activity at G2/M Transition	BioSystems: REACTOME	0.005046	7.14	0.1536	1	6	83	CKAP5,TUBB4B,UBC,ACTR1A,PAFAH1B1,PCM1
GO: Biological Process	GO:0043393	regulation of protein binding		0.005215	18.79	0.06228	0.546	7	139	PTPRF,AES,FKBP1A,APLP2,ARRB1,PCBD1,EP300
GO: Biological Process	GO:0030819	positive regulation of cAMP biosynthetic process		0.005219	18.81	0.06228	0.546	5	74	ADCY1,NF1,GNAL,CAP1,NTRK2
Pathway	835393	conversion of glucose to acetyl CoA and entry into the TCA cycle	BioSystems: BIOCYC	0.005226	7.395	0.1536	1	4	37	PKM,DLST,ALDOC,IDH3G
GO: Cellular Component	GO:0030139	endocytic vesicle		0.005286	2.585	0.055	0.3724	9	218	HLA-A,EHD3,UBC,RAB35,CAMK2B,LAMP1,APOE,KIAA0368,CORO1A
Disease	ctd:D009374	Neoplasms, Experimental	CTD	0.005318	1.521	0.09869	0.6153	3	22	BCR,BSG,VEGFA
Pathway	106248	Post-chaperonin tubulin folding pathway	BioSystems: REACTOME	0.005321	7.529	0.1536	1	3	19	TUBB2A,TUBB3,TUBB4B
Pathway	198872	Serotonin Receptor 4/6/7 and NR3C Signaling	BioSystems: WikiPathways	0.005321	7.529	0.1536	1	3	19	NR3C1,ELK1,MAP2K2
Disease	ctd:D004646	Emphysema	CTD	0.005333	1.525	0.09869	0.6153	2	7	APOE,PPP2R2C
Disease	188550	THYROID CARCINOMA, PAPILLARY	OMIM	0.005333	1.525	0.09869	0.6153	2	7	PRKAR1A,PCM1
Disease	cv:C0238463	Papillary thyroid carcinoma	Clinical Variations	0.005333	1.525	0.09869	0.6153	2	7	PRKAR1A,PCM1
Disease	ctd:C536915	Thyroid cancer, papillary	CTD	0.005333	1.525	0.09869	0.6153	2	7	PRKAR1A,PCM1
Mouse Phenotype	MP:0004753	abnormal miniature excitatory postsynaptic currents		0.005406	15.24	0.178	1	6	81	MAPT,ADCY1,STX1A,FMR1,NBEA,CYFIP2
GO: Biological Process	GO:0048024	regulation of mRNA splicing, via spliceosome		0.005446	19.63	0.06478	0.5679	4	47	CELF4,PTBP1,HNRNPA2B1,RBFOX2
GO: Molecular Function	GO:0030544	Hsp70 protein binding		0.005521	4.538	0.1261	0.919	3	24	FKBP1A,DNAJB1,NR3C1
Disease	ctd:D002277	Carcinoma	CTD	0.005521	1.579	0.09869	0.6153	8	164	ACTG1,PTBP1,PKM,CAPZB,YWHAZ,CORO1A,TKT,ENO1
GO: Biological Process	GO:0034162	toll-like receptor 9 signaling pathway		0.005524	19.91	0.06549	0.5741	5	75	UBC,DUSP3,DUSP7,ELK1,MAP2K2
Pathway	102279	Endocytosis	BioSystems: KEGG	0.005605	7.931	0.1586	1	10	203	HLA-A,VPS4A,SH3GLB2,EHD3,SMAP2,AGAP2,AGAP3,CHMP4B,ARRB1,PRKCZ
Mouse Phenotype	MP:0000973	abnormal cutaneous/subcutaneous mechanoreceptor morphology		0.005617	15.84	0.178	1	2	6	ETV1,NTRK2
Mouse Phenotype	MP:0004793	abnormal synaptic vesicle clustering		0.005617	15.84	0.178	1	2	6	KIF1A,SYN1
Mouse Phenotype	MP:0003895	increased ectoderm apoptosis		0.005617	15.84	0.178	1	2	6	DHX9,VPS41
Mouse Phenotype	MP:0012123	abnormal bronchoconstrictive response		0.005617	15.84	0.178	1	2	6	CHRM1,CHRM3
GO: Biological Process	GO:0051495	positive regulation of cytoskeleton organization		0.005632	20.3	0.06655	0.5834	7	141	MAPT,CFL1,NTRK3,ARF1,CORO1A,ABI2,EP300
Human Phenotype	HP:0007400	Irregular hyperpigmentation		0.005668	10.13	0.4827	1	7	129	HLA-A,BANF1,NF1,APOE,ATM,MAP2K2,EP300
GO: Cellular Component	GO:0005884	actin filament		0.005671	2.773	0.05627	0.381	5	77	ACTG1,RAC3,GAS7,CORO1A,PRKCZ
GO: Biological Process	GO:0016051	carbohydrate biosynthetic process		0.005674	20.45	0.06675	0.5852	9	216	GAPDH,INPP5K,UBC,ALDOC,PMM1,NR3C1,TKT,ATF4,ENO1
GO: Biological Process	GO:0071456	cellular response to hypoxia		0.005686	20.49	0.06675	0.5852	6	107	PDK3,UBC,VEGFA,NPEPPS,P4HB,EP300
Gene Family	SCN	Sodium channels	genenames.org	0.005731	0.2006	0.04012	0.1664	2	15	SCN2B,SCN3B
GO: Cellular Component	GO:0005954	calcium- and calmodulin-dependent protein kinase complex		0.005754	2.814	0.05627	0.381	2	8	CAMK2B,CAMK1G
GO: Cellular Component	GO:0071541	eukaryotic translation initiation factor 3 complex, eIF3m		0.005754	2.814	0.05627	0.381	2	8	EIF3B,EIF3C
GO: Biological Process	GO:0016236	macroautophagy		0.005842	21.05	0.06813	0.5973	5	76	ATG13,MAP1LC3A,GABARAPL1,CHMP4B,CTSD
GO: Biological Process	GO:0035666	TRIF-dependent toll-like receptor signaling pathway		0.005842	21.05	0.06813	0.5973	5	76	UBC,DUSP3,DUSP7,ELK1,MAP2K2
GO: Biological Process	GO:0043299	leukocyte degranulation		0.005872	21.16	0.06826	0.5985	4	48	ABR,BCR,LAMP1,YWHAZ
Mouse Phenotype	MP:0000783	abnormal forebrain morphology		0.005906	16.66	0.1851	1	27	820	PSAP,MAPT,CFL1,CKAP5,NAPA,PTBP1,CHRM1,ADCY1,TUBB3,NF1,AES,SYN1,ZBTB18,NIPBL,VEGFA,FMR1,EIF4H,NTRK2,DUSP3,DPYSL4,LAMP1,NBEA,APOE,OPA1,ABI2,PAFAH1B1,RERE
GO: Molecular Function	GO:0051117	ATPase binding		0.005972	4.909	0.1308	0.9531	4	48	S100A1,RAB6A,DNAJB1,ANK2
GO: Biological Process	GO:0006620	posttranslational protein targeting to membrane		0.005987	21.58	0.0685	0.6006	2	8	CHMP4B,SEC63
GO: Biological Process	GO:0071679	commissural neuron axon guidance		0.005987	21.58	0.0685	0.6006	2	8	DAG1,VEGFA
GO: Biological Process	GO:0022027	interkinetic nuclear migration		0.005987	21.58	0.0685	0.6006	2	8	HOOK3,PCM1
GO: Biological Process	GO:0060371	regulation of atrial cardiac muscle cell membrane depolarization		0.005987	21.58	0.0685	0.6006	2	8	SCN2B,SCN3B
GO: Biological Process	GO:0071539	protein localization to centrosome		0.005987	21.58	0.0685	0.6006	2	8	HOOK3,PCM1
GO: Cellular Component	GO:0019898	extrinsic component of membrane		0.005993	2.93	0.05635	0.3815	8	183	MAP1LC3A,GABARAPL1,GNAL,APOE,OPA1,ARRB1,ENO1,CDH2
Mouse Phenotype	MP:0000948	nonconvulsive seizures		0.006014	16.96	0.1864	1	4	37	GABRD,CELF4,AP3D1,ELAVL3
GO: Biological Process	GO:0072657	protein localization to membrane		0.006037	21.76	0.06885	0.6036	13	386	INPP5K,ETV5,EHD3,BSG,PEX16,AP3D1,ANK2,APOE,CHMP4B,YWHAZ,PRKCZ,SEC63,SCN3B
GO: Molecular Function	GO:0043121	neurotrophin binding		0.006044	4.969	0.1308	0.9531	2	8	NTRK2,NTRK3
GO: Biological Process	GO:0007163	establishment or maintenance of cell polarity		0.006074	21.89	0.06905	0.6054	7	143	CFL1,CKAP5,SNX27,CAP1,ACTR2,PAFAH1B1,PRKCZ
Human Phenotype	HP:0002495	Impaired vibratory sensation		0.006108	10.92	0.4827	1	4	44	SPG7,FMR1,GBA2,BSCL2
GO: Biological Process	GO:0045010	actin nucleation		0.006122	22.06	0.0692	0.6067	3	25	ARF1,CORO1A,ABI2
GO: Biological Process	GO:0090257	regulation of muscle system process		0.006125	22.08	0.0692	0.6067	8	180	DAPK3,CHRM3,SCN2B,ANK2,CAMK2B,NR3C1,EP300,SCN3B
Mouse Phenotype	MP:0000738	impaired muscle contractility		0.006149	17.34	0.1885	1	11	230	ACTG1,CHRM3,S100A1,SULF2,FKBP1A,VEGFA,NBEA,NR3C1,SMARCA4,CDH2,EP300
GO: Biological Process	GO:0034134	toll-like receptor 2 signaling pathway		0.006172	22.24	0.06951	0.6094	5	77	UBC,DUSP3,DUSP7,ELK1,MAP2K2
GO: Cellular Component	GO:0005694	chromosome		0.006181	3.022	0.05702	0.3861	21	780	HDAC8,DAPK3,TRRAP,BANF1,SEPT6,JUND,SYN1,ZBTB18,NIPBL,EXOSC4,NCAPD3,RANGAP1,SETD8,ARRB1,PBRM1,KLHDC3,PAFAH1B1,SMARCA4,ATM,TNKS2,EP300
GO: Biological Process	GO:0033673	negative regulation of kinase activity		0.006195	22.33	0.06955	0.6098	9	219	CDKN2D,INPP5K,NUP62,NF1,PPP1R1B,DUSP3,DUSP7,APOE,PRKAR1A
GO: Molecular Function	GO:0045309	protein phosphorylated amino acid binding		0.006204	5.1	0.1308	0.9533	3	25	SIRPA,PTPN5,ARRB1
GO: Biological Process	GO:0036294	cellular response to decreased oxygen levels		0.006215	22.4	0.06956	0.6098	6	109	PDK3,UBC,VEGFA,NPEPPS,P4HB,EP300
Pathway	777534	Insulin secretion	BioSystems: KEGG	0.006341	8.973	0.1759	1	6	87	CHRM3,ADCY1,STX1A,CAMK2B,ATF6B,ATF4
GO: Cellular Component	GO:0044297	cell body		0.00636	3.11	0.05748	0.3891	16	536	KIF1A,TUBB3,GABARAPL1,PTPRF,PPP1R1B,RAC3,PMM1,FMR1,NTRK2,LAMP1,APOE,SLC1A4,PAFAH1B1,ELK1,PRKCZ,SEZ6
Human Phenotype	HP:0001956	Truncal obesity		0.00643	11.5	0.4827	1	3	23	HDAC8,PRKAR1A,EP300
Human Phenotype	HP:0003083	Dislocated radial head		0.00643	11.5	0.4827	1	3	23	NIPBL,PRKAR1A,EP300
Human Phenotype	HP:0002166	Impaired vibration sensation in the lower limbs		0.00643	11.5	0.4827	1	3	23	SPG7,GBA2,BSCL2
GO: Biological Process	GO:0048285	organelle fission		0.006443	23.22	0.07189	0.6303	17	573	CKAP5,CDK11A,DAPK3,TUBB3,AURKAIP1,NIPBL,NCAPD3,CAMK2B,SETD8,OPA1,ACTR2,PBRM1,KLHDC3,PAFAH1B1,PRKAR1A,ATM,CDK11B
GO: Cellular Component	GO:0031941	filamentous actin		0.006469	3.163	0.05748	0.3891	3	26	ACTG1,RAC3,PRKCZ
GO: Molecular Function	GO:0000978	RNA polymerase II core promoter proximal region sequence-specific DNA binding		0.006507	5.349	0.1337	0.9748	8	181	CEBPA,ETV1,KLF5,NR3C1,SMARCA4,ELK1,ATF4,EP300
Mouse Phenotype	MP:0001408	stereotypic behavior		0.006547	18.46	0.1966	1	9	169	GABRB3,PSAP,MAPT,NAPA,NF1,PCSK1N,NIPBL,FMR1,NTRK2
Mouse Phenotype	MP:0003107	abnormal response to novelty		0.006554	18.48	0.1966	1	10	200	GABRB3,CKAP5,S100A1,STX1A,PTPRF,GNAL,FMR1,NTRK2,APOE,OPA1
GO: Biological Process	GO:0048193	Golgi vesicle transport		0.006562	23.65	0.0728	0.6382	9	221	NAPA,TRAPPC1,RAB6A,LAMP1,NBEA,GOSR2,ARF1,ARRB1,VPS41
GO: Biological Process	GO:0071345	cellular response to cytokine stimulus		0.006565	23.66	0.0728	0.6382	16	527	CEBPA,HLA-A,GAPDH,INPP5K,DAPK3,NUP62,UBC,PTPRF,ARIH1,FKBP1A,KLF6,CAMK2B,APOE,CDC37,CORO1A,PAFAH1B1
GO: Cellular Component	GO:0005815	microtubule organizing center		0.006582	3.219	0.05748	0.3891	16	538	CKAP5,DAPK3,DHX9,DYNC1LI2,CAMK2B,KIAA0368,SLC1A4,ACTR1A,CCDC64,HOOK3,POLR3E,PAFAH1B1,ATF4,PRKCZ,TNKS2,PCM1
GO: Biological Process	GO:0045597	positive regulation of cell differentiation		0.006645	23.95	0.07346	0.644	19	671	CEBPA,MAPT,ETV5,TWF2,JUND,PTPRF,KLF5,AP3D1,RAC3,VEGFA,NTRK2,NTRK3,APOE,NR3C1,PAFAH1B1,PRKCZ,CDH2,EP300,SMAD9
Mouse Phenotype	MP:0008428	abnormal spatial working memory		0.006673	18.82	0.1981	1	5	60	MAPT,STX1A,EIF4H,NTRK2,APOE
GO: Biological Process	GO:0044092	negative regulation of molecular function		0.006696	24.13	0.07364	0.6456	25	972	CDKN2D,INPP5K,PSMC3,PSMC5,NUP62,UBC,NF1,PTPRF,AES,PTPRN2,PPP1R1B,PCSK1N,FKBP1A,VEGFA,CALU,DUSP3,DUSP7,RNF34,APLP2,OAZ2,APOE,ARRB1,PRKAR1A,PRKCZ,EP300
GO: Molecular Function	GO:0005096	GTPase activator activity		0.006707	5.513	0.1345	0.9801	10	261	ABR,BCR,NF1,SGSM3,SMAP2,AGAP2,AGAP3,RANGAP1,ARHGDIG,ARRB1
Human Phenotype	HP:0001336	Myoclonus		0.006736	12.04	0.4827	1	6	101	PSAP,GAMT,GOSR2,DNAJC5,BSCL2,ATM
GO: Biological Process	GO:0050808	synapse organization		0.006746	24.31	0.07364	0.6456	8	183	ETV5,SPOCK2,CAMK2B,NTRK2,LRRC4B,APOE,CDH2,SEZ6
GO: Biological Process	GO:0007611	learning or memory		0.006751	24.33	0.07364	0.6456	9	222	ADCY1,NF1,PPP1R1B,RASGRF1,NTRK2,APBB1,ABI2,PAFAH1B1,PRKCZ
GO: Biological Process	GO:0046928	regulation of neurotransmitter secretion		0.006789	24.47	0.07364	0.6456	4	50	NAPA,STX1A,NF1,NTRK2
GO: Biological Process	GO:0010243	response to organonitrogen compound		0.006805	24.53	0.07364	0.6456	21	771	GABRB3,ATP6V1C1,CEBPA,CFL1,INPP5K,DAG1,HMGCS1,ADCY1,JUND,PTPRF,BSG,KLF5,PPP1R1B,GNAL,ALDOC,FKBP1A,ADRM1,APOE,PRKAR1A,PRKCZ,MAP2K2
Human Phenotype	HP:0000009	Functional abnormality of the bladder		0.006805	12.17	0.4827	1	9	204	PSAP,SPG7,KIF1A,MAPT,CHRM3,NDUFV1,NIPBL,FMR1,GBA2
GO: Biological Process	GO:0031122	cytoplasmic microtubule organization		0.006844	24.67	0.07364	0.6456	3	26	STMN3,HOOK3,PCM1
GO: Biological Process	GO:0043300	regulation of leukocyte degranulation		0.006844	24.67	0.07364	0.6456	3	26	ABR,BCR,LAMP1
GO: Biological Process	GO:0043154	negative regulation of cysteine-type endopeptidase activity involved in apoptotic process		0.006872	24.77	0.07364	0.6456	5	79	CDKN2D,VEGFA,RNF34,ARRB1,EP300
GO: Biological Process	GO:0002756	MyD88-independent toll-like receptor signaling pathway		0.006872	24.77	0.07364	0.6456	5	79	UBC,DUSP3,DUSP7,ELK1,MAP2K2
GO: Biological Process	GO:0043408	regulation of MAPK cascade		0.006886	24.82	0.07364	0.6456	17	577	PSAP,INPP5K,DAG1,NUP62,UBC,NF1,VEGFA,NTRK2,NTRK3,DUSP3,DUSP7,APOE,ARRB1,PAFAH1B1,PRKCZ,MAP2K2,CDH2
Mouse Phenotype	MP:0008289	abnormal adrenal medulla morphology		0.006903	19.47	0.1986	1	3	20	NF1,APOE,NR3C1
Mouse Phenotype	MP:0001072	abnormal vestibulocochlear nerve morphology		0.006903	19.47	0.1986	1	3	20	GABRB3,NTRK2,NTRK3
Mouse Phenotype	MP:0011093	complete embryonic lethality at implantation		0.006903	19.47	0.1986	1	3	20	KLF5,PKM,PAFAH1B1
GO: Molecular Function	GO:0004683	calmodulin-dependent protein kinase activity		0.006936	5.701	0.1346	0.9809	3	26	DAPK3,CAMK2B,CAMK1G
Mouse Phenotype	MP:0005620	abnormal muscle contractility		0.00698	19.68	0.1988	1	13	301	ACTG1,CHRM3,S100A1,SULF2,FXYD1,FKBP1A,VEGFA,NBEA,NR3C1,ARRB1,SMARCA4,CDH2,EP300
Pathway	187211	Regulation of mRNA Stability by Proteins that Bind AU-rich Elements	BioSystems: REACTOME	0.007072	10.01	0.1844	1	6	89	PSMC3,PSMC5,UBC,EXOSC4,YWHAZ,ANP32A
Pathway	106482	ERK/MAPK targets	BioSystems: REACTOME	0.007101	10.05	0.1844	1	3	21	DUSP3,DUSP7,ELK1
Pathway	PW:0000640	glycolysis pathway	Pathway Ontology	0.007101	10.05	0.1844	1	3	21	GAPDH,PKM,ENO1
GO: Biological Process	GO:1902532	negative regulation of intracellular signal transduction		0.007152	25.78	0.07626	0.6686	12	350	CDKN2D,INPP5K,DAG1,NUP62,NF1,STMN3,DUSP3,DUSP7,APOE,OPA1,ARRB1,PAFAH1B1
Pathway	P02772	Pyruvate metabolism	PantherDB	0.007168	10.14	0.1844	1	2	7	ACLY,PKM
GO: Biological Process	GO:0051640	organelle localization		0.007184	25.89	0.07638	0.6696	11	307	MAPT,NAPA,STX1A,AP3D1,DYNC1LI2,ACTR2,ARF1,HOOK3,PAFAH1B1,PRKCZ,PCM1
GO: Biological Process	GO:0031279	regulation of cyclase activity		0.007242	26.1	0.07676	0.673	5	80	ADCY1,NF1,GNAL,CAP1,NTRK2
Human Phenotype	HP:0003995	Abnormality of the radial head		0.00726	12.98	0.4827	1	3	24	NIPBL,PRKAR1A,EP300
Mouse Phenotype	MP:0009936	abnormal dendritic spine morphology		0.007263	20.48	0.2048	1	4	39	CKAP5,FMR1,EIF4H,CYFIP2
GO: Biological Process	GO:0051084	'de novo' posttranslational protein folding		0.007281	26.24	0.07695	0.6746	4	51	TUBB2A,TUBB3,TUBB4B,DNAJB1
GO: Cellular Component	GO:0097526	spliceosomal tri-snRNP complex		0.007326	3.582	0.06072	0.4111	2	9	PRPF31,DDX23
GO: Cellular Component	GO:0097525	spliceosomal snRNP complex		0.007326	3.582	0.06072	0.4111	2	9	PRPF31,DDX23
GO: Cellular Component	GO:0046540	U4/U6 x U5 tri-snRNP complex		0.007326	3.582	0.06072	0.4111	2	9	PRPF31,DDX23
GO: Biological Process	GO:0034097	response to cytokine		0.007346	26.48	0.07742	0.6787	18	629	CEBPA,HLA-A,GAPDH,INPP5K,DAPK3,NUP62,UBC,PTPRF,AES,ARIH1,FKBP1A,KLF6,CAMK2B,APOE,CDC37,CORO1A,PAFAH1B1,EP300
Gene Family	KLF	Kruppel-like factors	genenames.org	0.00735	0.2573	0.04288	0.1778	2	17	KLF5,KLF6
Human Phenotype	HP:0002074	Increased neuronal autofluorescent lipopigment		0.007386	13.21	0.4827	1	2	8	DNAJC5,CTSD
GO: Molecular Function	GO:0031072	heat shock protein binding		0.007387	6.072	0.1346	0.9809	5	80	DLST,FKBP1A,DNAJB1,NR3C1,CDC37
Pathway	105811	Loss of Nlp from mitotic centrosomes	BioSystems: REACTOME	0.007435	10.52	0.1846	1	5	64	CKAP5,TUBB4B,ACTR1A,PAFAH1B1,PCM1
Pathway	105810	Loss of proteins required for interphase microtubule organization from the centrosome	BioSystems: REACTOME	0.007435	10.52	0.1846	1	5	64	CKAP5,TUBB4B,ACTR1A,PAFAH1B1,PCM1
GO: Biological Process	GO:0003012	muscle system process		0.007468	26.91	0.07846	0.6879	12	352	GAMT,DAPK3,CHRM3,SULF2,SCN2B,FXYD1,FKBP1A,ANK2,CAMK2B,NR3C1,EP300,SCN3B
GO: Biological Process	GO:0030799	regulation of cyclic nucleotide metabolic process		0.007554	27.23	0.07871	0.69	7	149	CHGA,ADCY1,NF1,GNAL,CAP1,NTRK2,APOE
Mouse Phenotype	MP:0011088	partial neonatal lethality		0.007563	21.33	0.2112	1	13	304	GABRB3,CELF4,CEBPA,PSAP,ABR,KIF1A,HDAC8,DEAF1,NTRK2,NR3C1,SLC5A3,EEF2,MAP2K2
Human Phenotype	HP:0001250	Seizures		0.007571	13.54	0.4827	1	25	930	GABRB3,GABRD,PSAP,GAMT,HDAC8,ACTG1,TUBB2A,NDUFV1,TUBB3,NF1,PEX16,SYN1,ZBTB18,NIPBL,GNS,FMR1,GOSR2,PAFAH1B1,SMARCA4,DNAJC5,BSCL2,ATM,CTSD,MAP2K2,EP300
GO: Biological Process	GO:0060284	regulation of cell development		0.007584	27.33	0.07871	0.69	20	729	MAPT,ETV5,TWF2,NF1,PTPRF,RAC3,VEGFA,CAMK2B,NTRK2,NTRK3,APBB1,APOE,NR3C1,OPA1,HOOK3,PAFAH1B1,CDH2,EP300,PCM1,SEZ6
Human Phenotype	HP:0003581	Adult onset		0.007605	13.6	0.4827	1	8	171	SPG7,MAPT,ACTG1,VEGFA,FMR1,APOE,EEF2,DNAJC5
GO: Biological Process	GO:0086066	atrial cardiac muscle cell to AV node cell communication		0.007622	27.47	0.07871	0.69	2	9	ANK2,SCN3B
GO: Biological Process	GO:0086026	atrial cardiac muscle cell to AV node cell signaling		0.007622	27.47	0.07871	0.69	2	9	ANK2,SCN3B
GO: Biological Process	GO:0097084	vascular smooth muscle cell development		0.007622	27.47	0.07871	0.69	2	9	VEGFA,PBRM1
GO: Biological Process	GO:0086014	atrial cardiac muscle cell action potential		0.007622	27.47	0.07871	0.69	2	9	ANK2,SCN3B
GO: Molecular Function	GO:0035612	AP-2 adaptor complex binding		0.007694	6.324	0.1346	0.9809	2	9	GABRB3,ARRB1
GO: Molecular Function	GO:0019855	calcium channel inhibitor activity		0.007694	6.324	0.1346	0.9809	2	9	STX1A,FKBP1A
GO: Molecular Function	GO:0043008	ATP-dependent protein binding		0.007694	6.324	0.1346	0.9809	2	9	STX1A,DNAJC5
GO: Molecular Function	GO:0008429	phosphatidylethanolamine binding		0.007694	6.324	0.1346	0.9809	2	9	MAP1LC3A,NF1
GO: Biological Process	GO:0044802	single-organism membrane organization		0.007726	27.84	0.07955	0.6974	19	681	INPP5K,ETV5,NUP62,BANF1,EHD3,BSG,PEX16,AP3D1,ANK2,APOE,GOSR2,CHMP4B,YWHAZ,OPA1,ARF1,PAFAH1B1,PRKCZ,SEC63,SCN3B
Disease	ctd:D009410	Nerve Degeneration	CTD	0.007761	2.22	0.1306	0.8141	4	48	APLP2,APOE,PTPN5,CDH2
Mouse Phenotype	MP:0001954	respiratory distress		0.008014	22.6	0.2216	1	10	206	CEBPA,TUBB3,JUND,SULF2,BSG,FKBP1A,VEGFA,NR3C1,SLC5A3,ARRB1
GO: Biological Process	GO:2000117	negative regulation of cysteine-type endopeptidase activity		0.008023	28.91	0.08214	0.7201	5	82	CDKN2D,VEGFA,RNF34,ARRB1,EP300
Pathway	106245	Formation of tubulin folding intermediates by CCT/TriC	BioSystems: REACTOME	0.008108	11.47	0.1978	1	3	22	TUBB2A,TUBB3,TUBB4B
Human Phenotype	HP:0100007	Neoplasm of the peripheral nervous system		0.008152	14.58	0.4827	1	3	25	CHRM3,NF1,PRKAR1A
Human Phenotype	HP:0000508	Ptosis		0.008177	14.62	0.4827	1	11	288	HDAC8,ACTG1,CHRM3,NDUFV1,TUBB3,NF1,NIPBL,OPA1,TKT,MAP2K2,EP300
Mouse Phenotype	MP:0002090	abnormal vision		0.00819	23.09	0.2242	1	5	63	DAG1,NTRK2,OPA1,DNAJC5,CTSD
GO: Biological Process	GO:0060627	regulation of vesicle-mediated transport		0.008247	29.72	0.08416	0.7378	11	313	ABR,NAPA,SIRPA,BCR,STX1A,VEGFA,LAMP1,ARF1,ARRB1,CALY,MAP2K2
GO: Biological Process	GO:0051493	regulation of cytoskeleton organization		0.008305	29.93	0.08416	0.7378	12	357	MAPT,CFL1,INPP5K,DAPK3,TWF2,STMN3,NTRK3,CAPZB,ARF1,CORO1A,ABI2,EP300
GO: Biological Process	GO:1901698	response to nitrogen compound		0.008331	30.02	0.08416	0.7378	22	836	GABRB3,ATP6V1C1,CEBPA,GAPDH,CFL1,INPP5K,DAG1,HMGCS1,ADCY1,JUND,PTPRF,BSG,KLF5,PPP1R1B,GNAL,ALDOC,FKBP1A,ADRM1,APOE,PRKAR1A,PRKCZ,MAP2K2
GO: Biological Process	GO:0043967	histone H4 acetylation		0.008334	30.04	0.08416	0.7378	4	53	TRRAP,APBB1,ARRB1,EP300
GO: Biological Process	GO:0000280	nuclear division		0.008336	30.04	0.08416	0.7378	16	541	CKAP5,CDK11A,DAPK3,TUBB3,AURKAIP1,NIPBL,NCAPD3,CAMK2B,SETD8,ACTR2,PBRM1,KLHDC3,PAFAH1B1,PRKAR1A,ATM,CDK11B
Disease	ctd:D012559	Schizophrenia	CTD	0.00835	2.388	0.1327	0.8272	8	176	GABRD,HINT1,TRRAP,CAMK2B,APOE,NR3C1,CELF2,PCM1
GO: Biological Process	GO:0051339	regulation of lyase activity		0.008434	30.4	0.08421	0.7382	5	83	ADCY1,NF1,GNAL,CAP1,NTRK2
GO: Biological Process	GO:0007271	synaptic transmission, cholinergic		0.008435	30.4	0.08421	0.7382	3	28	CHRM3,CAMK2B,APOE
GO: Biological Process	GO:0002090	regulation of receptor internalization		0.008435	30.4	0.08421	0.7382	3	28	VEGFA,ARF1,ARRB1
GO: Biological Process	GO:0086002	cardiac muscle cell action potential involved in contraction		0.008435	30.4	0.08421	0.7382	3	28	SCN2B,ANK2,SCN3B
Pathway	82926	Glycolysis / Gluconeogenesis	BioSystems: KEGG	0.008453	11.96	0.2027	1	5	66	GAPDH,PKM,ALDH2,ALDOC,ENO1
GO: Biological Process	GO:0051129	negative regulation of cellular component organization		0.008502	30.64	0.08464	0.7421	15	495	INPP5K,TWF2,PTPRF,AURKAIP1,DNAJB1,CAPZB,APOE,CHMP4B,OPA1,CORO1A,PAFAH1B1,PRKAR1A,PRKCZ,ATM,SEZ6
GO: Molecular Function	GO:0004435	phosphatidylinositol phospholipase C activity		0.008547	7.026	0.1445	1	3	28	CHRM1,CHRM3,PLCD3
GO: Biological Process	GO:0006417	regulation of translation		0.008565	30.87	0.0848	0.7434	10	272	CELF4,GAPDH,DAPK3,FMR1,EIF4H,EEF2,EIF3B,EIF3C,LSM14B,EP300
GO: Biological Process	GO:0050804	modulation of synaptic transmission		0.008565	30.87	0.0848	0.7434	10	272	NAPA,STX1A,NF1,RASGRF1,CAMK2B,NTRK2,APOE,NR3C1,ARF1,PRKCZ
GO: Molecular Function	GO:0000987	core promoter proximal region sequence-specific DNA binding		0.008613	7.08	0.1445	1	8	190	CEBPA,ETV1,KLF5,NR3C1,SMARCA4,ELK1,ATF4,EP300
GO: Biological Process	GO:0071453	cellular response to oxygen levels		0.008693	31.33	0.08583	0.7525	6	117	PDK3,UBC,VEGFA,NPEPPS,P4HB,EP300
GO: Cellular Component	GO:0001772	immunological synapse		0.008801	4.303	0.07172	0.4856	3	29	SNX27,DUSP3,CORO1A
GO: Biological Process	GO:0002755	MyD88-dependent toll-like receptor signaling pathway		0.00886	31.93	0.08701	0.7628	5	84	UBC,DUSP3,DUSP7,ELK1,MAP2K2
GO: Biological Process	GO:0034138	toll-like receptor 3 signaling pathway		0.00886	31.93	0.08701	0.7628	5	84	UBC,DUSP3,DUSP7,ELK1,MAP2K2
Pathway	106327	Pyruvate metabolism and Citric Acid (TCA) cycle	BioSystems: REACTOME	0.008937	12.65	0.2087	1	4	43	PDK3,BSG,DLST,IDH3G
Mouse Phenotype	MP:0000807	abnormal hippocampus morphology		0.008959	25.27	0.2429	1	12	276	PSAP,MAPT,CKAP5,SYN1,ZBTB18,FMR1,DUSP3,DPYSL4,APOE,ABI2,PAFAH1B1,RERE
Pathway	83085	Long-term potentiation	BioSystems: KEGG	0.008996	12.73	0.2087	1	5	67	ADCY1,CAMK2B,ATF4,MAP2K2,EP300
Mouse Phenotype	MP:0011106	partial embryonic lethality between implantation and somite formation		0.009058	25.54	0.2433	1	3	22	GAPDH,RANGAP1,ATM
Human Phenotype	HP:0001249	Intellectual disability		0.009093	16.26	0.4827	1	25	943	GAMT,KIF1A,HDAC8,DAG1,ACTG1,NUP62,NDUFV1,TUBB3,NF1,CYB5R3,SYN1,ZBTB18,NIPBL,GNS,DEAF1,FMR1,PAFAH1B1,TSPAN7,PRKAR1A,SMARCA4,BSCL2,SLC4A4,CTSD,MAP2K2,EP300
GO: Biological Process	GO:0030168	platelet activation		0.009126	32.89	0.08938	0.7836	9	233	PSAP,CFL1,CAP1,VEGFA,CALU,APOE,YWHAZ,ARRB1,PRKCZ
GO: Cellular Component	GO:0015629	actin cytoskeleton		0.009144	4.471	0.0733	0.4963	13	415	CFL1,ACTG1,STX1A,CAP1,RAC3,CAPZB,GAS7,ACTR2,ACTR1A,CORO1A,TTC17,PRKCZ,ABLIM2
Human Phenotype	HP:0000020	Urinary incontinence		0.009208	16.46	0.4827	1	5	77	PSAP,SPG7,NDUFV1,FMR1,GBA2
Human Phenotype	HP:0007147	Urinary or fecal incontinence		0.009208	16.46	0.4827	1	5	77	PSAP,SPG7,NDUFV1,FMR1,GBA2
GO: Biological Process	GO:0002576	platelet degranulation		0.009301	33.52	0.08994	0.7885	5	85	PSAP,CFL1,CAP1,VEGFA,CALU
GO: Biological Process	GO:0000381	regulation of alternative mRNA splicing, via spliceosome		0.009304	33.53	0.08994	0.7885	3	29	CELF4,PTBP1,RBFOX2
GO: Biological Process	GO:0019048	modulation by virus of host morphology or physiology		0.009304	33.53	0.08994	0.7885	3	29	DAG1,SLC25A6,NTRK3
GO: Biological Process	GO:0061418	regulation of transcription from RNA polymerase II promoter in response to hypoxia		0.009304	33.53	0.08994	0.7885	3	29	UBC,VEGFA,EP300
GO: Biological Process	GO:0010256	endomembrane system organization		0.009405	33.89	0.08994	0.7885	12	363	INPP5K,NUP62,BANF1,EHD3,BSG,AP3D1,ANK2,HOOK3,PAFAH1B1,PRKCZ,MAP2K2,SCN3B
GO: Molecular Function	GO:0008022	protein C-terminus binding		0.009417	7.741	0.1518	1	8	193	VPS4A,PEX16,NIPBL,MCHR1,RASGRF1,RABAC1,CORO1A,ATF4
GO: Molecular Function	GO:0001159	core promoter proximal region DNA binding		0.009417	7.741	0.1518	1	8	193	CEBPA,ETV1,KLF5,NR3C1,SMARCA4,ELK1,ATF4,EP300
GO: Biological Process	GO:0036010	protein localization to endosome		0.009433	34	0.08994	0.7885	2	10	VEGFA,RAB35
GO: Biological Process	GO:1902991	regulation of amyloid precursor protein catabolic process		0.009433	34	0.08994	0.7885	2	10	FKBP1A,APOE
GO: Biological Process	GO:0043312	neutrophil degranulation		0.009433	34	0.08994	0.7885	2	10	ABR,BCR
GO: Biological Process	GO:0034315	regulation of Arp2/3 complex-mediated actin nucleation		0.009433	34	0.08994	0.7885	2	10	ARF1,ABI2
GO: Biological Process	GO:1900006	positive regulation of dendrite development		0.009433	34	0.08994	0.7885	2	10	OPA1,SEZ6
Mouse Phenotype	MP:0002799	abnormal passive avoidance behavior		0.009439	26.62	0.2511	1	4	42	ADCY1,FMR1,MCHR1,APBB1
GO: Biological Process	GO:0048168	regulation of neuronal synaptic plasticity		0.009483	34.17	0.09017	0.7905	4	55	NF1,RASGRF1,CAMK2B,APOE
GO: Biological Process	GO:0007420	brain development		0.009519	34.3	0.09028	0.7915	18	646	ABR,NAPA,HMGCS1,BCR,S100A1,NF1,ZBTB18,NIPBL,NTRK2,APLP2,HOOK3,PAFAH1B1,SMARCA4,ATM,PCM1,RBFOX2,SEZ6,SMAD9
Pathway	547607	Amphetamine addiction	BioSystems: KEGG	0.009563	13.53	0.2142	1	5	68	STX1A,PPP1R1B,CAMK2B,ATF6B,ATF4
Pathway	530733	Cell Cycle	BioSystems: REACTOME	0.00959	13.57	0.2142	1	18	514	CDKN2D,HDAC8,CKAP5,PSMC3,PSMC5,CDK11A,NUP62,BANF1,TUBB4B,UBC,NIPBL,RANGAP1,ACTR1A,PAFAH1B1,ATM,CDK11B,EP300,PCM1
GO: Biological Process	GO:0051098	regulation of binding		0.009619	34.67	0.09099	0.7977	9	235	PTPRF,AES,FKBP1A,APLP2,ARRB1,SMARCA4,PCBD1,ENO1,EP300
GO: Cellular Component	GO:0000407	pre-autophagosomal structure		0.009673	4.73	0.07629	0.5165	3	30	ATG13,MAP1LC3A,GABARAPL1
Pathway	137911	FOXA2 and FOXA3 transcription factor networks	BioSystems: Pathway Interaction Database	0.009686	13.71	0.2142	1	4	44	CEBPA,HMGCS1,NF1,NR3C1
GO: Cellular Component	GO:0014069	postsynaptic density		0.009855	4.819	0.07649	0.5179	7	160	CHRM1,NF1,NTRK2,NR3C1,YWHAZ,ARF1,ARRB1
Mouse Phenotype	MP:0001454	abnormal cued conditioning behavior		0.009939	28.03	0.254	1	6	92	GABRD,MAPT,CHRM3,STX1A,FMR1,EIF4H

## Sheet: blue
Category	ID	Name	Source	p-value	q-value Bonferroni	q-value FDR B&H	q-value FDR B&Y	Hit Count in Query List	Hit Count in Genome	Hit in Query List
Gene Family	ZNF	Zinc fingers, C2H2-type	genenames.org	7.322e-08	7.688e-06	7.688e-06	4.026e-05	62	514	ZNF608,ZNF480,ZNF471,ZNF548,ZNF618,ZNF542P,ZNF569,ZNF814,ZMYM5,ZNF526,ZNF432,ZFP42,ZNF518A,ZNF484,ZNF783,ZNF605,ZNF528,ZNF527,ZNF341,ZNF587,ZNF441,ZNF573,ZNF678,ZBTB44,ZNF713,ZNF595,ZNF655,PLAG1,ZNF343,ZNF576,ZNF793,ZNF322,ZNF532,ZNF552,GGNBP2,ZNF613,ZNF568,ZNF506,ZNF614,ZNF416,ZEB1,IKZF4,IKZF5,ZNF34,ZNF597,ZNF346,ZNF610,ZNF789,SF1,ZNF12,ZNF35,ZNF41,ZNF132,ZNF134,ZNF135,ZNF136,ZNF180,ZMYM2,ZNF204…
GO: Cellular Component	GO:0044451	nucleoplasm part		4.384e-06	0.00373	0.001865	0.01366	119	658	AKAP17A,TRRAP,PIP5K1A,SUPT3H,OGT,FANCM,SPTBN4,ASH2L,PRPF3,CDC5L,KMT2C,RBM25,PRPF40B,CLK2,INTS7,GEMIN5,SIN3A,PNISR,CSNK1A1,ZNF830,KMT2B,DGKQ,DAPK3,LIN52,MED24,SUPT7L,MED13,THOC1,MED6,DYRK1A,APITD1,HIPK3,ERCC1,ERCC3,ERCC4,ERCC5,FBL,WAC,FANCA,FANCC,FANCF,FANCG,RBM14,NXF1,CREB3,AFF2,POLR3G,PPARGC1B,POLR3K,SRSF10,LUC7L3,KAT2A,PHAX,BRD8,GTF2A2,GTF2F2,HDAC2,ATXN2L,STK38,U2AF2,TADA2B,KANSL1L,JARID2,MAX,M…
GO: Biological Process	GO:0042787	protein ubiquitination involved in ubiquitin-dependent protein catabolic process		1.593e-05	0.1137	0.1137	1	23	74	HERC3,HERC4,RNF144B,KLHL3,FBXO22,FBXO10,HUWE1,UBR5,ARIH2,SUFU,LNX1,HECTD2,MDM2,FBXO45,MYLIP,PARK2,PDCL3,PSEN2,PTEN,HECTD3,TRIM67,UBR4,UBE3A
GO: Biological Process	GO:0019511	peptidyl-proline hydroxylation		3.737e-05	0.2667	0.119	1	8	13	CRTAP,P3H3,P4HA3,P4HB,EGLN1,EGLN3,OGFOD1,P3H1
GO: Biological Process	GO:0051188	cofactor biosynthetic process		5.003e-05	0.3571	0.119	1	35	144	PDP2,ALAS1,KMO,CYP4F12,MTHFD1L,COX15,DLAT,DLD,GPHN,AFMID,FXN,TPK1,ACSL5,NADK2,GART,GCH1,MOCS3,LIAS,PPCDC,IBA57,IREB2,PDK1,PDK2,UBIAD1,PDPR,PNPO,RFK,RSAD1,ELOVL7,SLC25A1,FLAD1,SPR,NMNAT1,COQ9,PDSS2
Human Phenotype	HP:0002151	Increased serum lactate		6.42e-05	0.2381	0.1786	1	22	82	AIFM1,COX15,C12orf65,EARS2,DLD,SCO2,YARS2,LIAS,ADAMTS13,MRPL3,GFM1,LDHA,NDUFS8,OGDH,SDHAF1,RMND1,PNPO,PUS1,C10orf2,MRPS22,COQ9,PDSS2
GO: Biological Process	GO:0009108	coenzyme biosynthetic process		7.611e-05	0.5433	0.1358	1	29	113	PDP2,KMO,CYP4F12,MTHFD1L,DLAT,DLD,GPHN,AFMID,TPK1,ACSL5,NADK2,GART,GCH1,MOCS3,LIAS,PPCDC,PDK1,PDK2,UBIAD1,PDPR,PNPO,RFK,ELOVL7,SLC25A1,FLAD1,SPR,NMNAT1,COQ9,PDSS2
Mouse Phenotype	MP:0008577	increased circulating interferon-gamma level		0.0001049	0.5894	0.2979	1	15	40	SOCS1,STX11,TNFRSF10A,SOCS2,RHBDD3,FOXP3,GBA,IL10,IRF1,LYZ,MST1R,DHX58,PTPN6,STAT1,SIRT3
GO: Biological Process	GO:0018126	protein hydroxylation		0.000108	0.7711	0.1542	1	9	18	ASPH,CRTAP,P3H3,P4HA3,P4HB,EGLN1,EGLN3,OGFOD1,P3H1
Mouse Phenotype	MP:0006042	increased apoptosis		0.0001302	0.7312	0.2979	1	117	639	AKT2,MKL1,CUL3,OGT,APAF1,APC,IKBKG,XIAP,ASCL2,ATM,BMPR1B,CACNA1A,NOL3,CAMLG,RGN,AIFM1,CEBPB,RPS6KA5,CHEK1,CNR1,RRM2B,ATF2,RNF7,KMT2B,FOXP3,THOC1,HUWE1,G3BP1,CALCRL,GDF11,EPOR,ERBB3,ERCC1,CRIM1,ESR2,ETV2,UBR5,ARIH2,FGF2,FGF10,FGFR2,VTI1B,DDX17,GINS4,FXN,RBCK1,ARID3B,B3GNT2,KAT2A,GCLM,SFN,HTRA2,GPX7,GRB2,NFKBID,DIDO1,CACFD1,HDAC2,HIF1A,PHB2,IL10,ILK,ING1,ITGB1,LAMA5,LDLR,LYZ,MDM2,MDM4,MET,MYC,NFKB1…
Human Phenotype	HP:0003808	Abnormal muscle tone		0.0001458	0.5407	0.1786	1	123	820	ACADM,USP9X,RBM10,ACP2,COLQ,AGA,ALPL,APC,IKBKG,EPG5,ASCL1,STX11,BCKDHB,SLC25A20,SERPINH1,AIFM1,CHRNB1,SNAP29,AP1S1,COL5A1,RRM2B,B3GALNT2,COX15,C12orf65,TCTN3,EARS2,DBT,NSDHL,TECPR2,DLAT,DLD,RFT1,AMMECR1,DMPK,DNM2,SCO2,COG7,HUWE1,SLC17A5,CD96,GPHN,ERCC5,ETFDH,MBTPS2,FLNA,TPK1,AP4B1,GBA,GBE1,GCH1,GFPT1,LIAS,MMAA,HEXA,HSPD1,ATCAY,GFM1,IBA57,KIF22,MGAT2,NDN,NDUFS8,NPHP1,NRAS,OGDH,PCCA,PCCB,SDHAF1,PEX…
GO: Molecular Function	GO:0019904	protein domain specific binding		0.0001515	0.304	0.1357	1	114	666	ACTN1,PICALM,FZD6,MKL1,CUL3,SORBS2,PHRF1,IKBKG,ARHGAP5,ARL1,BAX,CACNA1D,CASP10,CCNG1,CDC5L,DLGAP1,NIPBL,HOMER3,AKAP5,LITAF,CRX,TRAF4,L3MBTL1,MDC1,RAPGEF2,DAZAP2,DAPK3,DLG4,DPYSL3,ABI2,OLIG2,ERCC1,CRIM1,EFS,DLC1,PPARGC1B,PTTG2,SRSF10,RAB8B,NOXA1,GHR,LNX1,SFN,GRB2,GRIA3,GRIK2,GRIK5,FAF1,AFAP1,CEP250,HDAC2,EXOC4,CBX3,U2AF2,HSPA5,ATCAY,DIXDC1,ILK,INPP5D,ITGA3,ITGB1,MPP7,LAMP2,SRSF12,MEOX1,STX18,MLLT4…
Mouse Phenotype	MP:0012556	increased cell death		0.0001591	0.8938	0.2979	1	117	642	AKT2,MKL1,CUL3,OGT,APAF1,APC,IKBKG,XIAP,ASCL2,ATM,BMPR1B,CACNA1A,NOL3,CAMLG,RGN,AIFM1,CEBPB,RPS6KA5,CHEK1,CNR1,RRM2B,ATF2,RNF7,KMT2B,FOXP3,THOC1,HUWE1,G3BP1,CALCRL,GDF11,EPOR,ERBB3,ERCC1,CRIM1,ESR2,ETV2,UBR5,ARIH2,FGF2,FGF10,FGFR2,VTI1B,DDX17,GINS4,FXN,RBCK1,ARID3B,B3GNT2,KAT2A,GCLM,SFN,HTRA2,GPX7,GRB2,NFKBID,DIDO1,CACFD1,HDAC2,HIF1A,PHB2,IL10,ILK,ING1,ITGB1,LAMA5,LDLR,LYZ,MDM2,MDM4,MET,MYC,NFKB1…
Gene Family	PDE	Phosphodiesterase Genes	genenames.org	0.0001598	0.01678	0.007269	0.03806	7	21	PDE7B,PDE10A,PDE4A,PDE4B,PDE4C,PDE6A,PDE7A
Human Phenotype	HP:0000623	Supranuclear ophthalmoplegia		0.0001813	0.6725	0.1786	1	4	4	GBA,ATXN3,ATXN1,ATXN7
Human Phenotype	HP:0001252	Muscular hypotonia		0.0001926	0.7144	0.1786	1	122	817	ACADM,USP9X,RBM10,ACP2,COLQ,AGA,ALPL,APC,IKBKG,EPG5,ASCL1,STX11,BCKDHB,SLC25A20,SERPINH1,AIFM1,CHRNB1,SNAP29,AP1S1,COL5A1,RRM2B,B3GALNT2,COX15,C12orf65,TCTN3,EARS2,DBT,NSDHL,TECPR2,DLAT,DLD,RFT1,AMMECR1,DMPK,DNM2,SCO2,COG7,HUWE1,SLC17A5,CD96,ERCC5,ETFDH,MBTPS2,FLNA,TPK1,AP4B1,GBA,GBE1,GCH1,GFPT1,LIAS,MMAA,HEXA,HSPD1,ATCAY,GFM1,IBA57,KIF22,MGAT2,NDN,NDUFS8,NPHP1,NRAS,OGDH,PCCA,PCCB,SDHAF1,PEX6,PEX…
Pathway	P00046	Oxidative stress response	PantherDB	0.000194	0.5134	0.3274	1	15	46	MKNK1,ATF2,DUSP3,DUSP6,DUSP9,DUSP13,DUSP14,DUSP19,MAX,MYC,EEF2K,MAPK8,MAPK11,STAT1,STYX
GO: Molecular Function	GO:0018636	phenanthrene 9,10-monooxygenase activity		0.0002099	0.4213	0.1357	1	6	9	AKR1C3,MICAL2,AKR1C1,AKR1C2,CYP4V2,MICAL1
Pathway	137989	FGF signaling pathway	BioSystems: Pathway Interaction Database	0.0002537	0.6714	0.3274	1	15	47	CTTN,SPRY2,FGF1,FGFR1,FGFR2,GRB2,MET,NCAM1,PDPK1,SSH1,PLCG1,KLB,SDC2,SRC,STAT1
GO: Molecular Function	GO:0016788	hydrolase activity, acting on ester bonds		0.0002621	0.526	0.1357	1	129	780	PNPLA4,USP9X,ACP2,NT5DC1,PDP2,ALPL,PPM1D,USP28,AOAH,NT5C3B,ERI1,FANCM,CDC14A,PPAP2A,RNGTT,MTMR1,CES2,MTMR3,CAMK2G,RGN,REXO1L1P,CEL,CHKA,ENOPH1,CLC,PTPN23,SAMHD1,H6PD,USP34,TATDN2,DFFB,PAN2,ENPP5,DUSP3,DUSP6,DUSP9,ABHD5,G3BP1,CTDSPL,ENPP6,DUSP13,ERCC1,EYA4,ERCC4,ERCC5,ESD,BPNT1,FEN1,CTDSPL2,LARS,PHOSPHO2,ERN2,NT5DC3,GDE1,THEM4,PDE7B,PDE10A,USP32,GNS,GPLD1,DUSP14,PLCD4,PTPN5,PPP1R15B,TPTE2,DUSP19,I…
GO: Molecular Function	GO:0015278	calcium-release channel activity		0.0002704	0.5428	0.1357	1	8	16	ITPR2,TPCN1,PKD2,RYR1,RYR2,RYR3,TRPV1,JPH2
Gene Family	FANC	Fanconi anemia, complementation groups	genenames.org	0.0002745	0.02882	0.007269	0.03806	5	11	FANCM,FANCA,FANCC,FANCF,FANCG
Gene Family	CD	CD molecules	genenames.org	0.0002769	0.02908	0.007269	0.03806	32	276	SLAMF7,CD164,TNFRSF10A,CD84,BMPR1B,BST2,F11R,CD302,F3,FGFR1,FGFR2,SEMA4D,TNFSF13B,GGT1,ICAM1,IL2RA,IL4R,IL10RB,IL13RA1,ITGA3,ITGB1,CD82,KLRD1,LAIR1,LY75,EPCAM,MME,MST1R,PVR,CD276,ADAM17,CDCP1
GO: Biological Process	GO:0000278	mitotic cell cycle		0.0003049	2.177	0.3308	1	149	927	USP9X,TRRAP,AIF1,CUL3,PPM1D,APC,CDK10,ASCL1,ATM,BMP7,CDC123,CAMK2G,CCNA2,CCNG1,ARHGEF2,CDC42,CDK3,CENPF,CHEK1,NIPBL,AHCTF1,SIN3A,ATF2,L3MBTL1,CSNK1A1,MDC1,ZNF830,CENPL,DAPK3,NUPL1,LIN52,NEK9,DNM2,DUSP3,DYRK1A,E2F2,APITD1,SETDB2,PSME3,CTDSPL,SPRY2,EREG,ERCC3,AKAP8,TUBB4B,ANAPC10,CRLF3,FEN1,FGF10,FGFR2,ANAPC5,FLNA,TRIAP1,GINS4,SMC2,LZTS2,STAG2,KCNH5,ARPP19,TUBG2,GEM,SUGT1,RALBP1,PPP1R9B,PIM2,PAPD7,…
GO: Biological Process	GO:0009411	response to UV		0.0003566	2.546	0.3308	1	28	117	USP28,BAX,CHEK1,CIRBP,RHNO1,ERCC1,ERCC3,ERCC4,ERCC5,FEN1,REV1,TRIAP1,IL12B,MDM2,MAP3K4,MFAP4,MME,MYC,POLH,INO80,MAPK8,USP47,UACA,PBK,UBE2B,WRN,XPA,YY1
GO: Biological Process	GO:0006396	RNA processing		0.0003707	2.646	0.3308	1	119	718	AICDA,AKAP17A,RBM10,AKT2,PHRF1,TNRC6C,ERI1,RRP1,PRKRA,RTCA,RNGTT,PRPF4B,NOL3,RQCD1,PRPF3,CDC5L,SRSF11,RBM25,PRPF40B,CLK2,INTS7,GEMIN5,PUS7L,PAN2,THOC1,HNRNPDL,DYRK1A,SUGP2,RCL1,RBM6,RBM5,DDX39A,ERCC3,FBL,NPM3,DDX17,AFF2,ERN2,CELF2,SRSF10,LUC7L3,SRRM4,PHAX,MOCS3,PPP1R9B,GTPBP3,DUS4L,CLASRP,GTF2F2,WDHD1,U2AF2,HNRNPA2B1,HNRNPD,HNRNPU,METTL2A,TNKS1BP1,SMAD2,MBNL1,SRSF12,DROSHA,HNRNPM,CPSF2,PDE12,PNPT…
Mouse Phenotype	MP:0004197	abnormal fetal growth/weight/body size		0.0003847	2.16	0.4706	1	49	228	PICALM,AKT2,OGT,APC,ERI1,BMP7,BMPR1B,BAZ1B,NIPBL,CREB1,ERCC1,FGF10,FGFR2,CRTAP,CARM1,SRSF10,KAT2A,GHR,DGAT2,SAV1,HNRNPD,HSPA5,ITGB1,JARID2,LAMA5,LAMC1,SMAD2,MDM2,MET,MGAT2,MYC,SENP1,PKNOX1,PTCH1,DPPA4,RYR1,RYR2,SMPD3,MIA3,SOD2,ADAM17,ATMIN,ZEB1,NXN,CADM1,WHSC1,XPA,XRCC4,XRCC5
Human Phenotype	HP:0010576	Intracranial cystic lesion		0.0003953	1.466	0.2345	1	22	92	B3GALNT2,CD96,EVC,FGFR2,KCNQ1OT1,GFM1,NPHP1,NRAS,PEX6,PEX13,LAMA1,PEX2,DYNC2H1,KIF7,CSPP1,XPNPEP3,NSD1,ATP6V0A2,GDF6,WHSC1,TMEM237,NPHP4
Gene Family	USP	Ubiquitin specific peptidases	genenames.org	0.000497	0.05218	0.01044	0.05464	10	48	USP9X,USP36,USP34,PAN2,USP32,USP54,USP47,USP33,USP24,USP46
GO: Biological Process	GO:0010212	response to ionizing radiation		0.0005005	3.573	0.397	1	30	131	USP28,ATM,BAX,INIP,CLK2,NIPBL,INTS7,RHNO1,ERCC1,NET1,LZIC,RAD51AP1,GRB2,ICAM1,ITGB1,MYC,BRCC3,INO80,PRKDC,RAD9A,SOD2,IKBIP,STAR,DCLRE1C,WRN,NABP1,XRCC2,XRCC4,XRCC5,INTS3
Human Phenotype	HP:0001644	Dilated cardiomyopathy		0.0005398	2.002	0.2345	1	19	76	EPG5,GATAD1,BBS2,DSG2,ERBB3,EYA4,RBCK1,LAMP2,SDHAF1,PSEN2,RYR1,SGCB,SGCD,DOLK,TAZ,TMPO,VCL,C10orf2,ALMS1
Human Phenotype	HP:0003743	Genetic anticipation		0.0005536	2.053	0.2345	1	6	11	CACNA1A,ATXN10,ATXN3,ATXN1,ATXN7,SPAST
GO: Molecular Function	GO:0008022	protein C-terminus binding		0.0006231	1.251	0.2501	1	40	193	MIF4GD,AP1G1,BCL10,BAIAP3,MAGI1,CENPF,ITGB1BP1,SCLT1,NIPBL,HOMER3,MDC1,DAB2,DLG4,TNNI3K,ERCC1,ERCC3,ERCC4,PIAS3,SDCBP2,MCHR1,CEP250,KCNK3,MLLT4,DBNL,NCF2,PEX6,PPM1A,PSMD9,NEIL1,ATXN1,SHANK2,SRC,SREBF2,HIC2,PRRC2C,GRIP1,CADM1,VIM,XRCC4,XRCC5
Human Phenotype	HP:0003254	Abnormality of DNA repair		0.0006266	2.324	0.2345	1	7	15	ERCC4,ERCC5,FANCA,FANCC,FANCF,FANCG,XPA
Human Phenotype	HP:0001637	Abnormality of the myocardium		0.0006681	2.478	0.2345	1	51	292	EPG5,GATAD1,BBS2,SLC25A20,SNAP29,COL7A1,MYOT,DCAF8,DLD,SCO2,DSG2,COG7,YARS2,ERBB3,EYA4,FXN,RBCK1,GBA,GBE1,KCNQ1OT1,GNS,LIAS,MRPL3,HPS5,HFE,HLA-B,LAMP2,NRAS,PCCA,PCCB,SDHAF1,SLC25A3,PKP2,PSEN2,RMND1,RYR1,RYR2,SGCB,SGCD,DOLK,SLC22A5,ALG1,TAZ,NSD1,TMPO,VCL,C10orf2,MRPS22,ALMS1,COQ9,PDSS2
Mouse Phenotype	MP:0012194	decreased keratinocyte migration		0.0006955	3.906	0.4706	1	5	7	CLIC4,ILK,ITGB1,PPM1A,MAPK8
GO: Biological Process	GO:1902532	negative regulation of intracellular signal transduction		0.0006975	4.979	0.4498	1	64	350	CUL3,APC,SOCS1,SOCS2,BMP7,NLRC3,ARHGEF2,ITGB1BP1,RASAL2,RRM2B,NLRP12,DAB2,DUSP3,DUSP6,DUSP9,DYRK1A,HIPK3,SPRY2,DLC1,SLA2,TRIAP1,GBA,DUSP14,NFKBID,RFFL,FAF1,HDAC2,CHP1,HIF1A,STK38,DUSP19,IL10,IRF1,MDM2,FLCN,MYC,NF2,NFKBIB,OPA1,MAPKAP1,DHX58,PPM1A,PRKAA2,PRKCA,LEPROT,PTEN,PTPN6,USP47,NLRX1,SPRED1,TRIM67,SOD2,WWC3,SRC,PBK,STAT1,C3orf33,WWC1,ARAP3,TNFAIP1,UBE2B,UCHL1,CRTC3,SCAI
Human Phenotype	HP:0000773	Short ribs		0.0007588	2.814	0.2345	1	13	44	ALPL,COL11A1,COL11A2,IFT172,NSDHL,EVC,FLNA,SUFU,PTCH1,DYNC2H1,SLC35D1,NSD1,ORC6
Human Phenotype	HP:0000908	Hypoplastic ribs		0.0007588	2.814	0.2345	1	13	44	ALPL,COL11A1,COL11A2,IFT172,NSDHL,EVC,FLNA,SUFU,PTCH1,DYNC2H1,SLC35D1,NSD1,ORC6
Disease	ctd:D008375	Maple Syrup Urine Disease	CTD	0.0007616	0.6831	0.3716	1	4	5	BCAT2,BCKDHB,DBT,DLD
Mouse Phenotype	MP:0000149	abnormal scapula morphology		0.0007917	4.446	0.4706	1	15	47	APC,BMP7,PAPSS2,CHST11,HAPLN1,TRAM2,FGF10,FGFR2,CBX2,HECTD2,NPR2,PRRX1,PTCH1,SMPD3,ZEB1
Mouse Phenotype	MP:0008595	abnormal circulating interleukin-6 level		0.0008065	4.529	0.4706	1	28	114	NCOA3,PGLYRP2,STX11,NLRC3,CEBPB,RPS6KA5,CTSC,RHBDD3,CLIC4,CRH,FOXP3,F3,GBA,IFIT2,IFNAR2,IL10,INPP5D,IRF1,LDLR,LYZ,NFKBIB,POMC,PTGER4,PTPN6,NLRX1,SMG1,SIRT3,PELI1
Human Phenotype	HP:0000912	Sprengel anomaly		0.0008926	3.311	0.2523	1	8	20	NSDHL,SUFU,MEOX1,NPR2,TMCO1,PTCH1,SLC35D1,GDF6
Pathway	193328	mRNA surveillance pathway	BioSystems: KEGG	0.0008978	2.375	0.3274	1	22	91	RNGTT,ETF1,NXF1,HBS1L,GSPT1,CPSF2,CPSF1,PNN,PPP1CB,PPP2R1B,MAGOHB,CPSF7,WDR33,CASC3,ACIN1,SMG1,PPP2R2D,NXT2,CSTF2T,FIP1L1,DDX39B,PABPN1
Mouse Phenotype	MP:0004196	abnormal prenatal growth/weight/body size		0.0009107	5.115	0.4706	1	152	905	NCOA3,USP9X,PICALM,MIB1,AKT2,ALAS1,CUL3,OGT,APC,ERI1,ATM,BMP7,BMPR1B,BAZ1B,AIFM1,NIPBL,MTHFD1L,RTTN,PTPN23,CREB1,ATF2,RNF7,TRAF4,CTBP2,RAPGEF2,KMT2B,DAB2,NSDHL,MED24,DLD,THOC1,DYRK1A,HUWE1,RBM12,G3BP1,ERCC1,ETV2,F3,FANCA,DLC1,UBR5,UCHL5,FEN1,FGF10,FGFR1,FGFR2,CRTAP,CARM1,HSD17B7,FXN,ARID3B,SUFU,AFF4,SRSF10,ZNF274,RTEL1,KAT2A,GHR,DGAT2,LIAS,KIF3A,EXOC4,HIF1A,SAV1,HNRNPD,HNRNPU,HSPA5,HSPD1,ILK,ITGB…
GO: Biological Process	GO:0010225	response to UV-C		0.0009123	6.512	0.4498	1	6	11	ERCC5,MDM2,MAP3K4,POLH,WRN,YY1
GO: Biological Process	GO:0009188	ribonucleoside diphosphate biosynthetic process		0.0009123	6.512	0.4498	1	6	11	AK1,AK2,AK4,AK3,AK5,CMPK1
GO: Biological Process	GO:1903047	mitotic cell cycle process		0.000941	6.717	0.4498	1	129	807	USP9X,TRRAP,AIF1,CUL3,PPM1D,APC,CDK10,ATM,BMP7,CAMK2G,CCNA2,CCNG1,ARHGEF2,CDC42,CDK3,CENPF,CHEK1,NIPBL,AHCTF1,SIN3A,ATF2,L3MBTL1,CSNK1A1,MDC1,ZNF830,DAPK3,NUPL1,LIN52,NEK9,DNM2,APITD1,SETDB2,PSME3,CTDSPL,SPRY2,EREG,ERCC3,AKAP8,TUBB4B,ANAPC10,CRLF3,FGF10,FGFR2,ANAPC5,FLNA,TRIAP1,SMC2,LZTS2,STAG2,KCNH5,ARPP19,TUBG2,GEM,SUGT1,RALBP1,PPP1R9B,PIM2,PAPD7,TRIOBP,GSPT1,CEP250,ECD,ITGB1,PPP1R1C,KIF22,MCM7…
GO: Cellular Component	GO:0043240	Fanconi anaemia nuclear complex		0.001019	0.8669	0.2207	1	7	15	FANCM,APITD1,FANCA,FANCC,FANCF,FANCG,STRA13
Mouse Phenotype	MP:0008271	abnormal bone ossification		0.001021	5.734	0.4706	1	65	336	ACP2,AKT2,ALPL,APAF1,APC,BGN,BMP7,BMPR1B,PER2,CALCB,PAPSS2,RGN,CEBPB,ITGB1BP1,KL,CTHRC1,NIPBL,COL11A1,CRH,HS2ST1,TTLL4,NSDHL,DUSP6,KREMEN1,ESR2,EVC,EXT2,FGFR1,FGFR2,ACAP3,CRTAP,GBA,FREM1,GHR,KIF3A,IBSP,IL10,ITGB1,LYZ,MGAT2,NPR2,TMEM64,PRRX1,PTCH1,PTHLH,PEX2,DPPA4,RPS6KA3,WLS,RYR1,SMPD3,MIA3,SH3BP2,SIX1,C1orf112,SOX12,SRC,GFRA4,P3H1,ZEB1,THBS3,TNFAIP1,GDF6,WHSC1,WNT7B
GO: Biological Process	GO:0071312	cellular response to alkaloid		0.00103	7.355	0.4498	1	11	32	CHEK1,CRH,PPP1R9B,ICAM1,MDM2,NFKB1,RYR1,RYR2,RYR3,STAR,TRPV1
GO: Biological Process	GO:0033152	immunoglobulin V(D)J recombination		0.001032	7.366	0.4498	1	4	5	FOXP3,PRKDC,TCF3,XRCC4
GO: Molecular Function	GO:0042578	phosphoric ester hydrolase activity		0.001033	2.073	0.2562	1	73	415	ACP2,NT5DC1,PDP2,ALPL,PPM1D,NT5C3B,ERI1,CDC14A,PPAP2A,RNGTT,MTMR1,MTMR3,CAMK2G,ENOPH1,PTPN23,SAMHD1,ENPP5,DUSP3,DUSP6,DUSP9,CTDSPL,ENPP6,DUSP13,EYA4,ERCC4,ERCC5,BPNT1,FEN1,CTDSPL2,PHOSPHO2,NT5DC3,GDE1,PDE7B,PDE10A,GPLD1,DUSP14,PLCD4,PTPN5,PPP1R15B,TPTE2,DUSP19,INPP4A,INPP5D,C11orf54,HARBI1,PDE12,PDE4A,PDE4B,PDE4C,PDE6A,PDE7A,PFKFB3,PFKFB4,SSH1,PLCG1,MTMR12,PPM1A,PPP1CB,PTEN,PTPN6,PTPRB,PAPL,DTD2,…
GO: Molecular Function	GO:0034046	poly(G) binding		0.001043	2.093	0.2562	1	4	5	HNRNPDL,PNPT1,ATXN1,PATL1
Human Phenotype	HP:0001638	Cardiomyopathy		0.001044	3.871	0.258	1	49	283	EPG5,GATAD1,BBS2,SLC25A20,SNAP29,COL7A1,MYOT,DCAF8,DLD,SCO2,DSG2,COG7,YARS2,ERBB3,EYA4,FXN,RBCK1,GBE1,KCNQ1OT1,GNS,LIAS,MRPL3,HPS5,HFE,LAMP2,NRAS,PCCA,PCCB,SDHAF1,SLC25A3,PKP2,PSEN2,RMND1,RYR1,RYR2,SGCB,SGCD,DOLK,SLC22A5,ALG1,TAZ,NSD1,TMPO,VCL,C10orf2,MRPS22,ALMS1,COQ9,PDSS2
Mouse Phenotype	MP:0008598	abnormal circulating interleukin-2 level		0.001074	6.031	0.4706	1	7	14	GBA,IL10,IRF1,ITGAL,LYZ,NFKB1,RAC2
Mouse Phenotype	MP:0002628	hepatic steatosis		0.001116	6.267	0.4706	1	39	179	ACADM,APC,IKBKG,BBS2,PEX11A,RGN,CTHRC1,KMT2B,ABHD5,ERCC1,FSTL3,PPARGC1B,FFAR4,GHR,GPX7,HIF1A,MGAT4A,KRT8,LDLR,MAN2C1,BCO1,NTRK2,PCCA,PEX13,POMC,PPARA,PTEN,PTGER4,PEX2,NEIL1,BRD2,AGPAT5,SLC22A5,SOD2,SMG1,SIRT3,TUB,XPA,ALMS1
GO: Molecular Function	GO:0008140	cAMP response element binding protein binding		0.001149	2.306	0.2562	1	5	8	ATF2,CREM,CREB3,ICMT,CRTC3
GO: Molecular Function	GO:0004017	adenylate kinase activity		0.001149	2.306	0.2562	1	5	8	AK1,AK2,AK4,AK3,AK5
GO: Cellular Component	GO:0005793	endoplasmic reticulum-Golgi intermediate compartment		0.001169	0.9951	0.2207	1	18	69	MCFD2,WHAMM,SERPINH1,STK17B,TMED5,GOLGA3,CHP1,HSPA5,LMAN1,P4HB,STX17,UGGT2,VMA21,TMED3,GNPNAT1,UGGT1,MPPE1,ERGIC1
Mouse Phenotype	MP:0008942	abnormal induced cell death		0.001174	6.594	0.4706	1	45	215	STIM2,APAF1,XIAP,ATM,TNFRSF10A,PER2,CCNG1,RGN,AIFM1,CEBPB,RNF7,NUS1,MDC1,DUSP6,ERCC1,ERCC3,FANCA,FANCC,FEN1,GCLM,GPX7,FAF1,HIST1H1C,HIF1A,PHB2,ING1,LYZ,MDM2,MDM4,MTF1,MAPKAP1,PRKDC,PTPN6,USP47,SLC1A1,SOD2,STAT1,ATMIN,DCLRE1C,SMUG1,WRN,XPA,XRCC2,XRCC4,XRCC5
Pathway	M13863	MAPKinase Signaling Pathway	MSigDB C2: BioCarta	0.001189	3.145	0.3274	1	21	87	MKNK1,MAP3K6,RPS6KA5,CREB1,ATF2,RAPGEF2,GRB2,MAP4K5,MAX,MAP3K3,MAP3K4,MYC,NFKB1,PAK2,MAPK4,MAPK8,MAPK11,RPS6KA3,STAT1,MAP3K12,MAPKAPK3
Mouse Phenotype	MP:0008590	abnormal circulating interleukin-10 level		0.001195	6.714	0.4706	1	10	26	RPS6KA5,FOXP3,GBA,IL10,IRF1,ITGAL,LDLR,LYZ,PTPN6,SIRT3
Mouse Phenotype	MP:0008025	brain vacuoles		0.001257	7.059	0.4706	1	9	22	CLCN2,SLC17A5,IDS,MAN2C1,PARK2,PDE4B,PDE6A,SOD2,COQ9
Human Phenotype	HP:0001941	Acidosis		0.001342	4.977	0.2936	1	44	250	ACADM,CUL3,EPG5,ASL,BCKDHB,CA2,AIFM1,RRM2B,COX15,C12orf65,EARS2,DBT,KLHL3,DLAT,DLD,FOXP3,SCO2,TYMP,YARS2,ETFDH,TPK1,LIAS,ADAMTS13,MMAA,MRPL3,GFM1,IBA57,LDHA,NDUFS8,OGDH,PCCA,PCCB,SDHAF1,SLC25A3,RMND1,PNPO,RYR1,PUS1,ABCC8,TAZ,C10orf2,MRPS22,COQ9,PDSS2
Human Phenotype	HP:0011805	Abnormality of muscle morphology		0.001346	4.992	0.2936	1	111	766	DYSF,COLQ,AGA,ALPL,APC,IKBKG,EPG5,SLC25A20,AIFM1,VAPB,CHRNB1,CLIC2,NIPBL,COL7A1,COL11A1,COL11A2,MYOT,COL17A1,LITAF,B3GALNT2,C12orf65,TCTN3,DCAF8,EARS2,NSDHL,DMPK,DNM2,HNRNPDL,TYMP,YARS2,ABHD5,CD96,ERBB3,ERCC1,ERCC3,ERCC4,ERCC5,MBTPS2,FGFR1,FGFR2,FLNA,SPTLC1,GBA,GBE1,GFPT1,GHR,KCNQ1OT1,GNS,LIAS,HSPD1,IDS,IBA57,ITGB4,KIF5C,LAMP2,LDHA,ATXN3,MTAP,NDN,OGDH,OPA1,SDHAF1,PEX6,PEX13,PHKA1,PNPT1,TSEN54,NDE…
GO: Molecular Function	GO:0008417	fucosyltransferase activity		0.001409	2.827	0.2827	1	15	53	B4GALT6,B3GALNT2,GCNT7,B3GNT2,FUT1,FUT6,B3GNT6,PIGV,PIGZ,CLASP2,DPY19L1,POFUT1,B3GNTL1,UGGT1,POGLUT1
Pathway	106109	Regulation of pyruvate dehydrogenase (PDH) complex	BioSystems: REACTOME	0.001433	3.792	0.3274	1	6	12	PDP2,DLAT,DLD,PDK1,PDK2,PDPR
GO: Biological Process	GO:0006376	mRNA splice site selection		0.001458	10.41	0.4498	1	9	24	CELF2,SRSF10,LUC7L3,MBNL1,SRSF12,SRSF6,SFSWAP,LUC7L,SF1
Human Phenotype	HP:0000077	Abnormality of the kidney		0.0015	5.562	0.3069	1	107	736	RBM10,LTBP4,ALPL,APC,DGKE,EPG5,FXYD2,ATP7B,BBS2,C4A,BCL10,CA2,CACNA1D,CASP10,SERPINH1,SNAP29,KL,DSTYK,NIPBL,COL5A1,COL7A1,COL17A1,RRM2B,CLINT1,TCTN3,IFT172,NSDHL,AMMECR1,FOXP3,WDPCP,SLC17A5,CD96,GPHN,ERBB3,ETFDH,EVC,FANCA,FANCC,FANCF,FANCG,MBTPS2,FGF10,FGFR1,FGFR2,CRTAP,FLNA,SUFU,GBA,GBE1,BBS9,KCNQ1OT1,IFT27,ADAMTS13,SLC7A9,HPS5,HLA-B,ITGA3,ITGB4,LDHA,LYZ,MAX,MET,FLCN,NPHP1,NPHS1,NRAS,OGG1,PDGFRL…
Pathway	160967	Cell-extracellular matrix interactions	BioSystems: REACTOME	0.001508	3.989	0.3274	1	7	16	ACTN1,ARHGEF6,FLNA,ILK,ITGB1,FBLIM1,PXN
Mouse Phenotype	MP:0008596	increased circulating interleukin-6 level		0.00156	8.758	0.519	1	19	70	NCOA3,STX11,NLRC3,CEBPB,RPS6KA5,CTSC,RHBDD3,CRH,FOXP3,IFNAR2,INPP5D,IRF1,LDLR,LYZ,POMC,PTPN6,NLRX1,SMG1,SIRT3
GO: Biological Process	GO:0009314	response to radiation		0.001573	11.23	0.4498	1	77	450	PPM1D,USP28,AKR1C3,ATM,ATP1A2,BAX,UNC119,CHEK1,INIP,CIRBP,CLK2,NIPBL,INTS7,AKR1C1,RHNO1,ERCC1,ERCC3,ERCC4,ERCC5,NET1,FANCG,FEN1,GPC5,REV1,TRIAP1,LZIC,RAD51AP1,GRB2,GRM6,HIF1A,ICAM1,IL12B,ITGB1,LDLR,MDM2,MAP3K4,MFAP4,MME,BCO1,MYC,NPHP1,NRAS,OGG1,PDE6A,POLH,BRCC3,INO80,PPP1CB,PRKCA,PRKCQ,PRKDC,MAPK8,USP47,RAD9A,UACA,RCVRN,RDH12,RDH13,ATXN1,SDC2,SOD2,PBK,IKBIP,STAR,DCLRE1C,TUB,UBE2B,WRN,XPA,NABP1,XR…
Human Phenotype	HP:0002564	Malformation of the heart and great vessels		0.001633	6.057	0.3069	1	111	770	RBM10,AGA,LTBP4,EPG5,GATAD1,BBS2,C4A,CACNA1D,SLC25A20,SNAP29,NIPBL,COL5A1,COL7A1,COL11A1,COL11A2,MYOT,TCTN3,DCAF8,IFT172,DNAL1,NSDHL,DLD,AMMECR1,DMPK,SCO2,DSG2,COG7,WDPCP,YARS2,CD96,ERBB3,EYA4,EVC,FANCA,FANCC,FANCF,FANCG,FGFR1,FGFR2,FLNA,FXN,RBCK1,TPK1,GBA,GBE1,BBS9,KCNQ1OT1,GNS,LIAS,IFT27,MRPL3,HPS5,HFE,HLA-B,CCDC114,HPGD,IDS,LAMP2,MEOX1,MGAT2,NRAS,PCCA,PCCB,SDHAF1,PEX6,PEX13,SLC25A3,PKP2,DGCR8,…
GO: Biological Process	GO:0010510	regulation of acetyl-CoA biosynthetic process from pyruvate		0.001635	11.67	0.4498	1	6	12	PDP2,DLAT,DLD,PDK1,PDK2,PDPR
GO: Biological Process	GO:0035024	negative regulation of Rho protein signal transduction		0.001635	11.67	0.4498	1	6	12	CUL3,DLC1,FLCN,ARAP3,TNFAIP1,SCAI
GO: Biological Process	GO:0009650	UV protection		0.001635	11.67	0.4498	1	6	12	ERCC1,ERCC3,ERCC4,ERCC5,FEN1,MFAP4
GO: Biological Process	GO:0006086	acetyl-CoA biosynthetic process from pyruvate		0.001635	11.67	0.4498	1	6	12	PDP2,DLAT,DLD,PDK1,PDK2,PDPR
Pathway	105837	DNA Repair	BioSystems: REACTOME	0.001637	4.332	0.3274	1	25	113	FANCM,ATM,MDC1,ERCC1,ERCC3,ERCC4,ERCC5,FANCA,FANCC,FANCF,FANCG,FEN1,REV1,UBE2T,OGG1,POLH,PRKDC,RAD52,RFC2,RFC5,SMUG1,UBB,XPA,XRCC4,XRCC5
GO: Biological Process	GO:0042347	negative regulation of NF-kappaB import into nucleus		0.001649	11.77	0.4498	1	8	20	BMP7,LITAF,NLRP12,FAF1,IL10,NFKBIB,PPM1A,UACA
GO: Biological Process	GO:0006397	mRNA processing		0.001653	11.8	0.4498	1	75	437	AICDA,AKAP17A,RBM10,PHRF1,TNRC6C,RNGTT,PRPF4B,NOL3,RQCD1,PRPF3,CDC5L,SRSF11,RBM25,PRPF40B,GEMIN5,PAN2,THOC1,DYRK1A,SUGP2,RBM5,DDX39A,ERCC3,AFF2,ERN2,CELF2,SRSF10,LUC7L3,SRRM4,PHAX,CLASRP,GTF2F2,U2AF2,HNRNPA2B1,HNRNPD,HNRNPU,TNKS1BP1,MBNL1,SRSF12,HNRNPM,CPSF2,PDE12,PNPT1,RBM15B,CPSF1,PNN,TSEN54,TXNL4B,GEMIN8,CDC73,MAGOHB,PTCD2,CPSF7,WDR33,CASC3,SRSF6,SFSWAP,LUC7L,SNRNP48,CCAR1,ACIN1,SMN2,SNRNP70,T…
Mouse Phenotype	MP:0010866	abnormal prenatal body size		0.001669	9.373	0.519	1	112	648	NCOA3,USP9X,PICALM,AKT2,CUL3,OGT,APC,ERI1,BMP7,BMPR1B,BAZ1B,AIFM1,NIPBL,MTHFD1L,RTTN,CREB1,TRAF4,CTBP2,RAPGEF2,DAB2,NSDHL,MED24,DLD,THOC1,DYRK1A,HUWE1,ETV2,F3,UBR5,FEN1,FGF10,FGFR1,FGFR2,CARM1,HSD17B7,FXN,ZNF274,RTEL1,KAT2A,GHR,DGAT2,LIAS,KIF3A,EXOC4,HIF1A,HSPA5,HSPD1,ITGB1,ITGB8,JARID2,KIF5B,KRT8,LAMA5,LAMC1,EPCAM,SMAD2,MAX,MDM2,MDM4,MET,MGAT2,MLLT4,MYC,NASP,NFATC3,NUP98,OPA1,FURIN,PAK2,PDPK1,SE…
Disease	cv:C0686353	Limb-girdle muscular dystrophy	Clinical Variations	0.001686	1.513	0.3716	1	3	3	DYSF,SGCB,SGCD
Pathway	477120	Signaling by SCF-KIT	BioSystems: REACTOME	0.001702	4.504	0.3274	1	29	138	AKT2,TNRC6C,SOCS1,CHEK1,KL,CREB1,ERBB3,EREG,FGF1,FGF2,FGF10,FGFR1,FGFR2,THEM4,TNRC6A,GRB2,NRG1,MDM2,NRAS,PDPK1,KLB,MAPKAP1,PRKCA,PTEN,PTPN6,SRC,TNRC6B,STAT1,YES1
GO: Molecular Function	GO:0042805	actinin binding		0.001723	3.458	0.3057	1	10	29	CACNA1D,MAGI1,MYOT,PDLIM5,ITGB1,NPHS1,NRAP,PKD2,MICALL2,ALMS1
GO: Biological Process	GO:0018193	peptidyl-amino acid modification		0.001726	12.32	0.4498	1	145	936	NCOA3,TRRAP,AKT2,NCK2,SUPT3H,OGT,MCFD2,MKNK1,SPTBN4,CAPRIN2,ASPH,NCOA1,SOCS1,ATM,BAX,BGN,BMP7,BAZ1B,UNC119,ARHGEF2,CDC42,RPS6KA5,CHEK1,B4GALT6,KMT2C,CLK2,DSTYK,SIN3A,ATF2,CREBL2,TTLL4,KMT2B,MED24,SETDB1,SUPT7L,RFT1,FOXP3,DPH2,DYRK1A,HIPK3,SETDB2,ABI2,SPRY2,ERBB3,EREG,FKBP11,FGF10,FGFR1,FGFR2,CRTAP,CARM1,SEMA4D,P3H3,DPH5,FKBP7,MGEA5,GALNT1,GAPDH,KAT2A,GFPT1,GGCX,GHR,BRD8,MOCS3,NRG1,MGAT4A,ALG14,IC…
Human Phenotype	HP:0010935	Abnormality of the upper urinary tract		0.001726	6.401	0.3069	1	109	755	RBM10,LTBP4,ALPL,APC,DGKE,EPG5,FXYD2,ATP7B,BBS2,C4A,BCL10,CA2,CACNA1D,CASP10,SERPINH1,SNAP29,KL,DSTYK,NIPBL,COL5A1,COL7A1,COL17A1,RRM2B,CLINT1,TCTN3,IFT172,NSDHL,AMMECR1,DMPK,FOXP3,WDPCP,SLC17A5,CD96,GPHN,ERBB3,ETFDH,EVC,FANCA,FANCC,FANCF,FANCG,MBTPS2,FGF10,FGFR1,FGFR2,CRTAP,FLNA,SUFU,GBA,GBE1,BBS9,KCNQ1OT1,IFT27,ADAMTS13,SLC7A9,HPS5,HLA-B,ITGA3,ITGB4,LDHA,LYZ,MAX,MET,FLCN,NPHP1,NPHS1,NRAS,OGG1,P…
Human Phenotype	HP:0002240	Hepatomegaly		0.001738	6.444	0.3069	1	53	319	ACADM,AGA,XIAP,ASL,STX11,ATP7B,CA2,SLC25A20,CASP10,EARS2,IFT172,DLD,RFT1,YARS2,SLC17A5,ABHD5,CD96,ETFDH,FGFR2,RBCK1,GBA,GBE1,KCNQ1OT1,GNS,MMAA,MRPL3,HEXA,HFE,IDS,GFM1,IL2RA,LYZ,NCF2,PCCA,PCCB,PEX6,PEX13,ATP8B1,PHKA2,PHKB,PEX2,RMND1,DOLK,SLC25A1,SLC22A5,DIS3L2,IFIH1,ALG1,RPGRIP1L,NSD1,DCLRE1C,C10orf2,ALMS1
GO: Biological Process	GO:0048025	negative regulation of mRNA splicing, via spliceosome		0.001748	12.48	0.4498	1	7	16	SRSF10,U2AF2,HNRNPA2B1,SRSF12,SRSF6,SFSWAP,ACIN1
Gene Family	WDR	WD repeat domain genes	genenames.org	0.00177	0.1859	0.02732	0.143	16	117	CIAO1,WSB1,DCAF8,WDR20,WDHD1,TBC1D31,BRWD1,WDR66,DCAF10,WDR55,PHIP,WDR70,WDR59,WDR33,WDR76,DCAF4L1
Pathway	P04398	p53 pathway feedback loops 2	PantherDB	0.001821	4.819	0.3274	1	13	45	AKT2,PPM1D,ATM,CCNA2,CCNG1,MDM2,MDM4,MYC,NRAS,PDPK1,PIK3C2B,MAPK11,PTEN
GO: Biological Process	GO:0034644	cellular response to UV		0.001833	13.08	0.4498	1	13	44	USP28,BAX,CHEK1,RHNO1,TRIAP1,MDM2,MFAP4,MME,MYC,INO80,USP47,PBK,YY1
Human Phenotype	HP:0005561	Abnormality of bone marrow cell morphology		0.001834	6.804	0.3093	1	32	169	ACTN1,AK2,XIAP,DGKE,ATM,CASP10,UNC119,COL7A1,AMMECR1,EPOR,ERCC4,EVC,FANCA,FANCC,FANCF,FANCG,RTEL1,GBA,MMAA,HFE,HLA-B,IRF1,PCCA,PCCB,RARA,SDHB,PUS1,STK4,CDAN1,TBXAS1,COQ9,PDSS2
GO: Biological Process	GO:0006281	DNA repair		0.001862	13.29	0.4498	1	74	432	SMARCA5,USP28,FANCM,ATM,BAZ1B,CHEK1,INIP,RRM2B,MDC1,FBXO6,RHNO1,APITD1,HUWE1,ERCC1,EYA4,ERCC3,ERCC4,ERCC5,FANCA,FANCC,FANCF,FANCG,UBR5,UCHL5,FEN1,RBM14,FGF10,REV1,RAD51AP1,RTEL1,JMY,PAPD7,DMC1,HMGB1,KIF22,DTX3L,ATXN3,UBE2T,STRA13,OGG1,RPA4,POLH,BRCC3,INO80,PRKDC,INO80D,USP47,RAD9A,RAD52,NEIL1,SMC6,RECQL,RFC2,RFC5,WDR33,SETMAR,CEP164,SMG1,DCLRE1C,SMUG1,NEIL2,UBB,UBE2B,UBE2D3,WRN,XPA,DCLRE1B,NABP1,…
Pathway	137990	Regulation of CDC42 activity	BioSystems: Pathway Interaction Database	0.001864	4.931	0.3274	1	10	30	APC,ARHGEF7,CDC42,NGEF,ARHGEF6,RALBP1,MCF2,PLCG1,ARHGAP17,SPATA13
Pathway	P02738	De novo purine biosynthesis	PantherDB	0.001864	4.931	0.3274	1	10	30	ADSS,AK1,AK2,AK4,GMPS,RRM2B,AK3,AK5,GART,PPAT
Pathway	106439	Signalling by NGF	BioSystems: REACTOME	0.001929	5.105	0.3274	1	51	284	AKT2,TNRC6C,ARHGEF7,ARHGEF2,RPS6KA5,KL,NGEF,ARHGEF6,CREB1,DNM2,DUSP3,DUSP6,ERBB3,EREG,NET1,FGF1,FGF2,FGF10,FGFR1,FGFR2,THEM4,TNRC6A,GRB2,HDAC2,NRG1,ITPR2,MCF2,MDM2,NFKB1,NRAS,NTRK2,FURIN,PDPK1,PLCG1,KLB,MAPKAP1,PPP2R1B,PRKCA,MAPK8,MAPK11,PSEN2,PTEN,RALB,RASGRF2,RIT2,RPS6KA3,SRC,TNRC6B,ADAM17,UBB,MAPKAPK3
Mouse Phenotype	MP:0008551	abnormal circulating interferon-gamma level		0.001935	10.87	0.519	1	18	66	SOCS1,STX11,TNFRSF10A,SOCS2,RHBDD3,ATF2,FOXP3,GBA,IL4R,IL10,IL12B,IRF1,LYZ,MST1R,DHX58,PTPN6,STAT1,SIRT3
Gene Family	CLIC	Chloride intracellular channels	genenames.org	0.002028	0.213	0.02732	0.143	3	5	CLIC3,CLIC2,CLIC4
Mouse Phenotype	MP:0000598	abnormal liver morphology		0.002068	11.61	0.519	1	138	827	NCOA3,ACADM,ADD2,AGA,AKT2,CUL3,APC,IKBKG,ARF6,SOCS1,DGAT1,ATP7B,BAG1,BBS2,PEX11A,SOCS2,CCNG1,RGN,CHKA,KL,CTHRC1,RHBDD3,RRM2B,ATF2,CRH,RAPGEF2,KMT2B,NQO1,FOXP3,SCO2,DYRK1A,ABHD5,EPAS1,STX2,EPOR,ERCC1,ERCC4,ERCC5,FSTL3,ESR2,SLC25A37,BPNT1,ARIH2,FEN1,FGFR2,VTI1B,FLNA,CHORDC1,PPARGC1B,THEM4,MFSD8,SRSF10,WWOX,GBA,GBE1,FFAR4,GHR,STARD3,TRIM63,SFN,GPR12,GPX7,PPP1R15B,HEXA,HFE,HIF1A,MGAT4A,SAV1,IL4R,IL5,…
Disease	cv:C1333989	Meningioma, familial	Clinical Variations	0.002071	1.858	0.3716	1	4	6	SUFU,NF2,PTEN,SMARCE1
Disease	607174	MENINGIOMA, FAMILIAL	OMIM	0.002071	1.858	0.3716	1	4	6	SUFU,NF2,PTEN,SMARCE1
Disease	ctd:D019957	Motor Skills Disorders	CTD	0.002071	1.858	0.3716	1	4	6	AKAP5,FGFR2,OGG1,PTEN
GO: Cellular Component	GO:0005967	mitochondrial pyruvate dehydrogenase complex		0.002073	1.764	0.2207	1	3	3	DLAT,PDK1,PDK2
Mouse Phenotype	MP:0009850	embryonic lethality between implantation and placentation		0.002096	11.77	0.519	1	72	390	ALAS1,CUL3,SMARCA5,APC,ATM,CAMLG,ASH2L,CCNA2,CHEK1,CHKA,ATXN10,AHCTF1,SIN3A,KMT2B,DAB2,SETDB1,DLD,WDR1,SCO2,DSG2,ERCC3,EXT2,FGFR1,FGFR2,DDX17,GINS4,FXN,GAPDH,FGL2,LIAS,GRB2,DIDO1,HIF1A,PHB2,HSPD1,ILK,ITGB1,LAMC1,SMAD2,MAX,MDM2,MDM4,MET,MST1R,MTAP,FLCN,NF2,NRF1,PFKFB3,PHB,PKNOX1,DGCR8,POU2F1,TRPM7,LAMA1,PTEN,RFK,CXXC1,SNX1,DHX36,SMG1,CDAN1,ZEB1,TARDBP,TOP3A,UGDH,IPPK,GNPNAT1,C10orf2,ZBTB17,ADAMTS9…
GO: Molecular Function	GO:0003725	double-stranded RNA binding		0.002114	4.243	0.3057	1	15	55	ACTN1,LRRFIP1,TLR7,TUBB4B,HSPD1,MBNL1,OAS2,DGCR8,DHX58,STRBP,DHX36,STAU1,IFIH1,ZNF346,VIM
Gene Family	ZFYVE	Zinc fingers, FYVE type	genenames.org	0.00213	0.2237	0.02732	0.143	7	31	EEA1,MTMR3,ZFYVE16,ANKFY1,ZFYVE27,RUFY3,RUFY2
GO: Biological Process	GO:1990009	retinal cell apoptotic process		0.002158	15.4	0.4498	1	3	3	BAX,ZNF274,GDF6
GO: Biological Process	GO:0006295	nucleotide-excision repair, DNA incision, 3'-to lesion		0.002158	15.4	0.4498	1	3	3	ERCC1,ERCC4,ERCC5
GO: Biological Process	GO:0007109	cytokinesis, completion of separation		0.002158	15.4	0.4498	1	3	3	ANXA11,UNC119,SPAST
GO: Biological Process	GO:1901874	negative regulation of post-translational protein modification		0.002158	15.4	0.4498	1	3	3	CRTAP,FLCN,P3H1
GO: Cellular Component	GO:0042405	nuclear inclusion body		0.002166	1.843	0.2207	1	5	9	NXF1,ATXN3,NUP98,RANBP2,ATXN1
Pathway	106341	GAB1 signalosome	BioSystems: REACTOME	0.00217	5.743	0.3274	1	23	103	AKT2,TNRC6C,KL,CREB1,ERBB3,EREG,FGF1,FGF2,FGF10,FGFR1,FGFR2,THEM4,TNRC6A,GRB2,NRG1,MDM2,PDPK1,KLB,MAPKAP1,PTEN,PXN,SRC,TNRC6B
GO: Molecular Function	GO:0048763	calcium-induced calcium release activity		0.002176	4.368	0.3057	1	3	3	PKD2,RYR2,RYR3
GO: Molecular Function	GO:0047086	ketosteroid monooxygenase activity		0.002176	4.368	0.3057	1	3	3	AKR1C3,AKR1C1,AKR1C2
GO: Biological Process	GO:0038179	neurotrophin signaling pathway		0.0022	15.7	0.4498	1	52	285	TNRC6C,ARHGEF7,ARHGEF2,RPS6KA5,KL,NGEF,ARHGEF6,CREB1,RAPGEF2,DUSP3,DUSP6,SPRY2,ERBB3,EREG,NET1,FGF1,FGF2,FGF10,FGFR1,FGFR2,THEM4,TNRC6A,GRB2,HDAC2,NRG1,ITPR2,ZFYVE27,MCF2,MDM2,NDN,NFKB1,NRAS,NTRK2,FURIN,PDPK1,PLCG1,KLB,MAPKAP1,PRKCA,MAPK8,MAPK11,PSEN2,PTEN,RALB,RASGRF2,RIT2,RPS6KA3,SRC,TNRC6B,ADAM17,UBB,MAPKAPK3
Mouse Phenotype	MP:0008943	increased sensitivity to induced cell death		0.002202	12.37	0.519	1	33	150	XIAP,ATM,CCNG1,RGN,AIFM1,RNF7,NUS1,MDC1,ERCC1,ERCC3,FANCA,FANCC,FEN1,GCLM,GPX7,HIF1A,PHB2,ING1,LYZ,MDM2,MTF1,MAPKAP1,PRKDC,USP47,SLC1A1,SOD2,ATMIN,DCLRE1C,WRN,XPA,XRCC2,XRCC4,XRCC5
GO: Biological Process	GO:0000245	spliceosomal complex assembly		0.002292	16.36	0.4498	1	13	45	RBM5,CELF2,SRSF10,LUC7L3,MBNL1,SRSF12,SRSF6,SFSWAP,LUC7L,SMN2,GCFC2,SF1,DDX39B
Pathway	83048	MAPK signaling pathway	BioSystems: KEGG	0.002293	6.067	0.3274	1	47	259	AKT2,IKBKG,MKNK1,LAMTOR3,CACNA1H,CACNA1A,CACNA1D,MAP3K6,CDC42,RPS6KA5,ATF2,RAPGEF2,DUSP3,DUSP6,DUSP9,CACNG6,FGF1,FGF2,FGF10,FGF14,FGFR1,FGFR2,FLNA,DUSP14,GRB2,PTPN5,MAX,MAP3K3,MAP3K4,MYC,NFATC3,NFKB1,NRAS,NTRK2,PAK2,PPM1A,PRKCA,MAPK8,MAPK11,PRKX,RAC2,RASGRF2,RPS6KA3,STK4,PLA2G4B,MAP3K12,MAPKAPK3
GO: Biological Process	GO:0006172	ADP biosynthetic process		0.002294	16.37	0.4498	1	5	9	AK1,AK2,AK4,AK3,AK5
Gene Family	RNF	RING-type zinc fingers	genenames.org	0.002342	0.2459	0.02732	0.143	24	213	PHRF1,RNF7,TRAF4,RNF141,ZNRF2,RLIM,MEX3B,RBCK1,TRIM63,MID2,MARCH9,RFFL,RNF26,MARCH5,PEX2,MARCH1,RING1,MEX3D,UBOX5,RNF114,TRIM2,RNF180,TRIM4,TRIM9
GO: Molecular Function	GO:0004536	deoxyribonuclease activity		0.002363	4.742	0.3057	1	22	95	ERI1,TATDN2,DFFB,ENPP5,ERCC1,ERCC4,ERCC5,FEN1,C11orf54,HARBI1,OGG1,TATDN3,RAD9A,NEIL1,DTD2,PGAP1,DCLRE1C,SMUG1,NEIL2,WRN,DCLRE1B,MPPE1
GO: Biological Process	GO:0033119	negative regulation of RNA splicing		0.00238	16.99	0.4498	1	8	21	AKT2,SRSF10,U2AF2,HNRNPA2B1,SRSF12,SRSF6,SFSWAP,ACIN1
Pathway	198777	Keap1-Nrf2 Pathway	BioSystems: WikiPathways	0.002393	6.332	0.3274	1	6	13	CEBPB,NQO1,GCLM,PRKCA,MAPK8,AIMP2
Human Phenotype	HP:0000556	Retinal dystrophy		0.002416	8.962	0.3726	1	17	73	BBS2,CRX,TCTN3,WDPCP,BBS9,IFT27,RAX2,PEX6,CCDC28B,LAMA1,PEX2,RDH12,TTLL5,SEMA4A,RPGRIP1L,TMEM237,ALMS1
GO: Molecular Function	GO:0016772	transferase activity, transferring phosphorus-containing groups		0.002437	4.891	0.3057	1	149	971	TRRAP,PIP5K1A,AK1,PIP5K1B,PIP4K2B,AK2,AK4,AKT2,LTBP4,STK24,IKBKG,DGKE,CAMK1,CDK10,MKNK1,ATM,RNGTT,FPGT,TWISTNB,FUK,BMPR1B,PRPF4B,CAMK2G,BAZ1B,PAPSS2,MAP3K6,CDK3,RPS6KA5,STK17B,STK17A,CHEK1,CHKA,CLK2,DSTYK,CSNK1A1,DGKA,DGKB,DGKQ,DAPK3,GIT2,NEK9,AK3,AK5,DMPK,RPS6KL1,DUSP9,DYRK1A,HIPK3,TNNI3K,SRPK3,GPHN,ERBB3,ERCC3,AKAP8,CRIM1,FGFR1,FGFR2,REV1,ERN2,POLR3G,TPK1,NPRL2,KCNH5,STK36,CMPK1,POLR3K,GALK2,NA…
Mouse Phenotype	MP:0002427	disproportionate dwarf		0.002478	13.91	0.519	1	15	52	NCOA3,PAPSS2,CHST11,HAPLN1,FGFR2,GGT1,KIF3A,ITGB1,NPPC,NPR2,PTHLH,SMPD3,MIA3,P3H1,PLCB1
Human Phenotype	HP:0003199	Decreased muscle mass		0.002486	9.222	0.3726	1	10	33	COLQ,CHRNB1,GFPT1,NDN,TBC1D20,SMS,TRIM2,AP4E1,NPAP1,WHSC1
GO: Cellular Component	GO:1990234	transferase complex		0.002492	2.121	0.2207	1	93	577	TRRAP,EEA1,CUL3,SUPT3H,OGT,IKBKG,TWISTNB,ASH2L,CHML,KMT2C,INTS7,RNF7,RNF144B,DCAF8,KMT2B,DAB2,KLHL3,FBXO10,FBXO6,SUPT7L,DLD,ERCC1,ERCC3,ERCC4,ERCC5,ANAPC10,ANAPC5,SPTLC1,SORBS1,RBCK1,POLR3G,DAPP1,POLR3K,KAT2A,BRD8,SUGT1,CBX2,GTF2A2,GTF2F2,HDAC2,STK38,SPCS3,HSPD1,TADA2B,FBXO27,KANSL1L,JARID2,ORMDL3,MAX,FBXO45,OGDH,PARK2,PGGT1B,PHKA1,PHKA2,PHKB,PIK3C2B,ING3,BRCC3,PPP1CB,DCAF10,PRKAA2,TEX10,CPSF3L,P…
Pathway	P00034	Integrin signalling pathway	PantherDB	0.002493	6.596	0.3274	1	33	167	ACTG1,ACTN1,ARF6,ARL1,CDC42,COL5A1,COL7A1,COL9A1,COL11A1,COL11A2,COL13A1,COL17A1,ARPC3,FLNA,ILK,ITGA3,ITGAL,ITGB1,ITGB4,ITGB8,LAMA5,LAMC1,MAP3K3,MAP3K4,NRAS,PIK3C2B,MAPK8,LAMA1,PXN,RAC2,ELMO2,SRC,VCL
GO: Cellular Component	GO:0005694	chromosome		0.002506	2.133	0.2207	1	121	780	MBD6,TRRAP,HIST1H2AB,SMARCA5,APC,NCOA1,ATM,PRPF4B,HIST1H2AG,HIST1H2BJ,BAZ1B,CEBPB,CENPF,CHEK1,NIPBL,INTS7,AHCTF1,SIN3A,CREB1,ATF2,L3MBTL1,CSNK1A1,MDC1,ZNF830,CENPL,DAPK3,TRIM66,DFFB,SETDB1,TOX4,TOP1MT,RHNO1,APITD1,SETDB2,ERCC1,ERCC4,ERCC5,AKAP8,FANCC,UCHL5,HMGN4,FLNA,SMC2,P3H4,POLR3G,STAG2,BRD8,SUGT1,CBX2,HTRA2,DMC1,WDHD1,HIST1H1C,HDAC2,CBX3,HMGB1,HIST1H2BK,NUDCD2,TNKS1BP1,IRF1,KIF22,GTPBP10,SMAD…
Human Phenotype	HP:0001627	Abnormality of cardiac morphology		0.002514	9.324	0.3726	1	122	869	RBM10,AGA,LTBP4,IKBKG,EPG5,GATAD1,BBS2,C4A,CACNA1D,SLC25A20,SNAP29,CLIC2,NIPBL,COL5A1,COL7A1,COL11A1,COL11A2,MYOT,TCTN3,DCAF8,IFT172,DNAL1,NSDHL,DLD,AMMECR1,DMPK,SCO2,DSG2,COG7,WDPCP,YARS2,SLC17A5,CD96,ERBB3,EYA4,EVC,FANCA,FANCC,FANCF,FANCG,FGFR1,FGFR2,FLNA,FXN,RBCK1,TPK1,SUFU,GBA,GBE1,BBS9,KCNQ1OT1,GNS,LIAS,IFT27,MRPL3,HPS5,HFE,HLA-B,CCDC114,HPGD,IDS,LAMP2,MAX,MEOX1,MGAT2,NRAS,PCCA,PCCB,SDHAF1,P…
Mouse Phenotype	MP:0004029	spontaneous chromosome breakage		0.002577	14.47	0.519	1	9	24	AICDA,ATM,MDC1,FANCA,FANCC,FANCG,MYC,RECQL,XRCC4
GO: Cellular Component	GO:0035097	histone methyltransferase complex		0.002597	2.21	0.2207	1	17	68	OGT,ASH2L,KMT2C,KMT2B,HDAC2,STK38,JARID2,MAX,PPP1CB,TEX10,RBBP4,CXXC1,MTF2,NSD1,CBX5,KMT2D,LAS1L
Human Phenotype	HP:0001259	Coma		0.002633	9.767	0.3726	1	19	86	ACADM,IKBKG,XIAP,ASL,ATP1A2,ATP7B,BCKDHB,CACNA1A,SLC25A20,DBT,DLD,ETFDH,MMAA,NRAS,PCCA,PCCB,RANBP2,SLC22A5,ABCC8
GO: Cellular Component	GO:0045254	pyruvate dehydrogenase complex		0.002652	2.257	0.2207	1	4	6	DLAT,DLD,PDK1,PDK2
GO: Biological Process	GO:0050684	regulation of mRNA processing		0.002674	19.09	0.4498	1	18	73	TNRC6C,RBM25,DYRK1A,RBM5,SRSF10,SRRM4,U2AF2,HNRNPA2B1,MBNL1,SRSF12,RBM15B,CDC73,PTCD2,SRSF6,SFSWAP,ACIN1,TNRC6B,PABPN1
Mouse Phenotype	MP:0011098	complete embryonic lethality during organogenesis		0.002706	15.2	0.519	1	109	637	MIB1,PIP4K2B,NCK2,APC,IKBKG,XIAP,ASCL2,ATM,BAG1,SERPINH1,KRIT1,AIFM1,COL5A1,MTHFD1L,RTTN,PTPN23,ATF2,RNF7,RAPGEF2,KMT2B,IFT172,DAB2,NSDHL,MED24,WDR1,DUSP9,HUWE1,EPAS1,EPOR,ERBB3,ETV2,F3,SLC25A37,DLC1,UBR5,FEN1,FGFR1,FGFR2,HSD17B7,ARID3B,SUFU,ZNF274,RTEL1,KAT2A,LIAS,GRB2,KIF3A,EXOC4,HIF1A,HNRNPU,HSPD1,ILK,ITGB1,JARID2,KIF5B,KRT8,LDHA,EPCAM,SMAD2,MDFI,MDM4,MAP3K3,MET,MLLT4,MYC,NUMA1,OPA1,FURIN,PDPK…
Gene Family	ZSCANK	Zinc fingers with KRAB and SCAN domains	genenames.org	0.002712	0.2848	0.02848	0.1491	5	17	ZNF445,ZNF274,ZNF483,ZKSCAN7,ZNF18
Human Phenotype	HP:0010442	Polydactyly		0.002713	10.06	0.3726	1	32	173	RBM10,BBS2,TCTN3,IFT172,WDPCP,CD96,EVC,FANCA,FANCC,FANCF,FANCG,FBLN1,MBTPS2,FGF10,FGFR1,FGFR2,FLNA,SUFU,BBS9,IFT27,TMCO1,CCDC28B,PTCH1,PTEN,DYNC2H1,KIF7,RPL11,CEP164,RPGRIP1L,GDF6,WHSC1,TMEM237
GO: Biological Process	GO:0050812	regulation of acyl-CoA biosynthetic process		0.002722	19.43	0.4498	1	6	13	PDP2,DLAT,DLD,PDK1,PDK2,PDPR
GO: Biological Process	GO:0003417	growth plate cartilage development		0.002722	19.43	0.4498	1	6	13	COL9A1,CARM1,NPPC,RARA,RARB,THBS3
GO: Biological Process	GO:0034446	substrate adhesion-dependent cell spreading		0.002756	19.67	0.4498	1	16	62	CDC42,ITGB1BP1,DAB2,NET1,TRIOBP,BVES,ILK,LAMA5,LAMC1,PXN,RAB1A,MICALL2,LRRC16A,SRC,SRGAP2,SRCIN1
Mouse Phenotype	MP:0002138	abnormal hepatobiliary system morphology		0.002764	15.52	0.519	1	139	840	NCOA3,ACADM,ADD2,AGA,AKT2,CUL3,APC,IKBKG,ARF6,SOCS1,DGAT1,ATP7B,BAG1,BBS2,PEX11A,SOCS2,CCNG1,RGN,CHKA,KL,CTHRC1,RHBDD3,RRM2B,ATF2,CRH,RAPGEF2,KMT2B,NQO1,FOXP3,SCO2,DYRK1A,ABHD5,EPAS1,STX2,EPOR,ERCC1,ERCC4,ERCC5,FSTL3,ESR2,SLC25A37,BPNT1,ARIH2,FEN1,FGFR2,VTI1B,FLNA,CHORDC1,PPARGC1B,THEM4,MFSD8,SRSF10,WWOX,GBA,GBE1,FREM1,FFAR4,GHR,STARD3,TRIM63,SFN,GPR12,GPX7,PPP1R15B,HEXA,HFE,HIF1A,MGAT4A,SAV1,IL4…
Mouse Phenotype	MP:0011495	abnormal head shape		0.002775	15.59	0.519	1	18	68	APAF1,PRKRA,BAZ1B,PAPSS2,NIPBL,COL11A1,MTHFD1L,BOC,FGFR2,SUFU,HEXA,LAMP2,NPR2,PTCH1,SPRED1,PGAP1,SRC,VCL
GO: Biological Process	GO:0032364	oxygen homeostasis		0.002781	19.85	0.4498	1	4	6	HIF1A,EGLN1,SOD2,WNT7B
GO: Biological Process	GO:0050847	progesterone receptor signaling pathway		0.002781	19.85	0.4498	1	4	6	KLF9,UBR5,PHB,SRC
Mouse Phenotype	MP:0011845	abnormal kidney collecting duct number		0.002795	15.7	0.519	1	3	3	BMP7,ILK,ITGA3
Mouse Phenotype	MP:0011846	decreased kidney collecting duct number		0.002795	15.7	0.519	1	3	3	BMP7,ILK,ITGA3
Mouse Phenotype	MP:0011709	increased fibroblast cell migration		0.002795	15.7	0.519	1	3	3	DLC1,MAPK8,ZYX
Mouse Phenotype	MP:0012009	early parturition		0.002795	15.7	0.519	1	3	3	BGN,CNR1,HPGD
GO: Molecular Function	GO:0047184	1-acylglycerophosphocholine O-acyltransferase activity		0.00281	5.64	0.3161	1	4	6	LPCAT3,LPCAT2,MBOAT2,TAZ
GO: Cellular Component	GO:0044427	chromosomal part		0.002852	2.427	0.2207	1	104	659	MBD6,TRRAP,HIST1H2AB,SMARCA5,APC,NCOA1,ATM,HIST1H2AG,HIST1H2BJ,BAZ1B,CEBPB,CENPF,CHEK1,NIPBL,AHCTF1,SIN3A,CREB1,ATF2,L3MBTL1,CSNK1A1,CENPL,DAPK3,TRIM66,DFFB,SETDB1,TOX4,TOP1MT,APITD1,ERCC1,ERCC4,ERCC5,AKAP8,FANCC,UCHL5,HMGN4,FLNA,SMC2,P3H4,POLR3G,STAG2,BRD8,SUGT1,CBX2,HTRA2,DMC1,WDHD1,HIST1H1C,HDAC2,CBX3,HIST1H2BK,NUDCD2,TNKS1BP1,IRF1,KIF22,SMAD2,MCM7,STRA13,NASP,NUP98,RPA4,ING3,INO80,PRIM2,PSEN2…
Pathway	169344	C-MYC pathway	BioSystems: Pathway Interaction Database	0.002852	7.545	0.3274	1	8	22	TRRAP,SUPT3H,SUPT7L,KAT2A,MAX,MYC,PAK2,ZBTB17
Human Phenotype	HP:0003271	Visceromegaly		0.002897	10.75	0.3838	1	58	364	ACADM,AGA,XIAP,ASL,STX11,ATP7B,BCL10,CA2,SLC25A20,CASP10,EARS2,IFT172,DLD,RFT1,YARS2,SLC17A5,ABHD5,CD96,EPOR,ETFDH,FGFR2,RBCK1,GBA,GBE1,KCNQ1OT1,GNS,MMAA,MRPL3,HEXA,HFE,IDS,GFM1,IL2RA,LYZ,NCF2,PCCA,PCCB,PEX6,PEX13,ATP8B1,PHKA2,PHKB,PTEN,PEX2,RMND1,DOLK,SLC25A1,SLC22A5,DIS3L2,IFIH1,CDAN1,ALG1,TBXAS1,RPGRIP1L,NSD1,DCLRE1C,C10orf2,ALMS1
GO: Biological Process	GO:0016579	protein deubiquitination		0.0029	20.7	0.4498	1	20	85	USP9X,TRRAP,USP36,SUPT3H,OTUD6A,USP28,USP34,UCHL5,KAT2A,USP32,ATXN3,USP25,BRCC3,OTUD4,USP47,ATXN7,USP33,OTUD1,UCHL1,USP46
GO: Biological Process	GO:0048011	neurotrophin TRK receptor signaling pathway		0.00291	20.77	0.4498	1	51	282	TNRC6C,ARHGEF7,ARHGEF2,RPS6KA5,KL,NGEF,ARHGEF6,CREB1,DUSP3,DUSP6,SPRY2,ERBB3,EREG,NET1,FGF1,FGF2,FGF10,FGFR1,FGFR2,THEM4,TNRC6A,GRB2,HDAC2,NRG1,ITPR2,ZFYVE27,MCF2,MDM2,NDN,NFKB1,NRAS,NTRK2,FURIN,PDPK1,PLCG1,KLB,MAPKAP1,PRKCA,MAPK8,MAPK11,PSEN2,PTEN,RALB,RASGRF2,RIT2,RPS6KA3,SRC,TNRC6B,ADAM17,UBB,MAPKAPK3
Disease	ctd:D009369	Neoplasms	CTD	0.002916	2.616	0.436	1	12	44	ATM,ATF2,NQO1,ERCC1,DLC1,GPX3,MDM2,MYC,PPARA,SOD2,TRPV1,YY1
GO: Biological Process	GO:0030520	intracellular estrogen receptor signaling pathway		0.002961	21.14	0.4498	1	12	41	NCOA3,RQCD1,ESR2,RBM14,CARM1,DDX17,PPARGC1B,PHB2,RARA,SRC,CRIPAK,KMT2D
Pathway	477118	Negative regulation of FGFR signaling	BioSystems: REACTOME	0.00299	7.911	0.3274	1	12	42	MKNK1,KL,SPRY2,FGF1,FGF2,FGF10,FGFR1,FGFR2,GRB2,KLB,SRC,UBB
Mouse Phenotype	MP:0004754	abnormal kidney collecting duct morphology		0.003051	17.13	0.519	1	14	48	AKR1B1,VAMP8,BMP7,KL,WDPCP,ILK,ITGA3,FLCN,PCCA,PKD2,PTCH1,PTEN,DKK1,WNT7B
Pathway	377262	Fanconi anemia pathway	BioSystems: KEGG	0.003119	8.253	0.3274	1	14	53	FANCM,APITD1,ERCC1,ERCC4,FANCA,FANCC,FANCF,FANCG,REV1,UBE2T,STRA13,RPA4,POLH,TOP3A
GO: Biological Process	GO:0000723	telomere maintenance		0.003135	22.38	0.4568	1	18	74	ATM,ERCC1,ERCC4,FEN1,RTEL1,TNKS1BP1,MYC,PRIM2,PRKDC,SMC6,RFC2,RFC5,OBFC1,DHX36,DCLRE1C,WRN,DCLRE1B,XRCC5
Human Phenotype	HP:0004360	Abnormality of acid-base homeostasis		0.003137	11.63	0.4012	1	45	268	ACADM,CUL3,EPG5,ASL,BCKDHB,CA2,CACNA1D,AIFM1,RRM2B,COX15,C12orf65,EARS2,DBT,KLHL3,DLAT,DLD,FOXP3,SCO2,TYMP,YARS2,ETFDH,TPK1,LIAS,ADAMTS13,MMAA,MRPL3,GFM1,IBA57,LDHA,NDUFS8,OGDH,PCCA,PCCB,SDHAF1,SLC25A3,RMND1,PNPO,RYR1,PUS1,ABCC8,TAZ,C10orf2,MRPS22,COQ9,PDSS2
Pathway	M12645	G alpha 13 Pathway	MSigDB C2: Signaling Transduction KE	0.003137	8.3	0.3274	1	11	37	AKT2,IKBKG,CDC42,DLG4,NFKB1,NFKBIB,PDK1,PHKA2,PRKD1,MAPK8,TBXA2R
Human Phenotype	HP:0002858	Meningioma		0.003282	12.17	0.405	1	7	19	SUFU,NF2,NRAS,PTCH1,PTEN,SMARCE1,WRN
GO: Biological Process	GO:1900117	regulation of execution phase of apoptosis		0.003341	23.85	0.4568	1	8	22	APAF1,BAX,BCL10,AIFM1,DLC1,RFFL,PAK2,PTGIS
Human Phenotype	HP:0001317	Abnormality of the cerebellum		0.003391	12.58	0.405	1	104	729	RBM10,ALPL,IKBKG,EPG5,ASL,ATM,ATP1A2,BBS2,BCKDHB,CA8,CACNA1A,KRIT1,SNAP29,CLCN2,ATXN10,RRM2B,B3GALNT2,COX15,GOSR2,C12orf65,KIAA0226,TCTN3,IFT172,DBT,TECPR2,DLAT,DLD,WDPCP,SLC17A5,ABHD5,CD96,EPOR,ERCC1,ERCC3,ERCC4,ERCC5,EVC,MBTPS2,FGF14,FGFR1,FGFR2,FLNA,FXN,TPK1,MFSD8,WWOX,RTEL1,GBA,GCH1,BBS9,KCNQ1OT1,IFT27,ATCAY,MAX,ATXN3,NDUFS8,NF2,NPHP1,NRAS,OPA1,PCCA,PCCB,SDHAF1,PEX6,TMCO1,ALG6,PRRX1,CCDC28B,T…
GO: Biological Process	GO:0071214	cellular response to abiotic stimulus		0.003395	24.23	0.4568	1	45	244	ADSS,USP28,ASCL1,ATM,ATP1A2,BAX,TNFRSF10A,BCL10,ARHGEF2,RAB11B,CHEK1,NIPBL,INTS7,RHNO1,NET1,TLR7,TRIAP1,HVCN1,RAD51AP1,GGT1,GPLD1,GRB2,CHP1,IRF1,ITGB1,MDM2,MFAP4,MME,MYC,NFKB1,PDE6A,PKD2,INO80,PRKCA,PRKCQ,MAPK8,PTGER4,USP47,RAD9A,RCVRN,SLC6A12,PBK,WRN,XRCC5,YY1
GO: Cellular Component	GO:0016607	nuclear speck		0.003436	2.924	0.2436	1	35	181	AKAP17A,PIP5K1A,PRPF3,CDC5L,RBM25,PRPF40B,CLK2,PNISR,CSNK1A1,ZNF830,DGKQ,THOC1,DYRK1A,WAC,NXF1,AFF2,SRSF10,LUC7L3,ATXN2L,U2AF2,OGG1,PNN,RING1,PSPC1,CXXC1,CASC3,SRSF6,ACIN1,SNRNP70,PLCB1,PATL1,METTL3,DDX39B,CCNL2,THOC2
GO: Molecular Function	GO:0004520	endodeoxyribonuclease activity		0.003459	6.942	0.3161	1	20	86	ERI1,TATDN2,ENPP5,ERCC1,ERCC4,ERCC5,FEN1,C11orf54,HARBI1,OGG1,TATDN3,NEIL1,DTD2,PGAP1,DCLRE1C,SMUG1,NEIL2,WRN,DCLRE1B,MPPE1
Mouse Phenotype	MP:0000203	abnormal circulating aspartate transaminase level		0.00347	19.49	0.519	1	22	91	IKBKG,ASL,STX11,RHBDD3,H6PD,CRH,RNF7,CELSR1,CTSO,DLG4,ABHD5,BPNT1,WWOX,GBA,HNRNPD,LDHA,LYZ,ATP8B1,UACA,SOD2,STK4,SLC25A21
GO: Biological Process	GO:0048024	regulation of mRNA splicing, via spliceosome		0.003493	24.93	0.4568	1	13	47	RBM25,DYRK1A,RBM5,SRSF10,SRRM4,U2AF2,HNRNPA2B1,MBNL1,SRSF12,RBM15B,SRSF6,SFSWAP,ACIN1
Pathway	198782	EGFR1 Signaling Pathway	BioSystems: WikiPathways	0.003494	9.245	0.3274	1	34	177	NCK2,SOCS1,CDC42,CEBPB,RPS6KA5,EPS15L1,SIN3A,CREB1,ASAP1,EEF1A1,SPRY2,RALBP1,GRB2,PTPN5,KRT8,SMAD2,MCF2,MAP3K3,MAP3K4,MYC,NCK1,NRAS,PIK3C2B,PLCG1,PRKCA,PRKD1,MAPK8,PTPN6,PXN,RALB,RPS6KA3,SRC,STAT1,STAT2
GO: Biological Process	GO:0051276	chromosome organization		0.00354	25.27	0.4568	1	134	873	NCOA3,AICDA,TRRAP,HIST1H2AB,SUPT3H,SMARCA5,OGT,APC,NCOA1,ATM,PER2,HIST1H2AG,HIST1H2BJ,BAZ1B,ASH2L,AIFM1,RPS6KA5,CENPF,CHEK1,KMT2C,NIPBL,SIN3A,ATF2,L3MBTL1,ZNF830,KMT2B,DAPK3,MED24,DFFB,SETDB1,SUPT7L,TOP1MT,FOXP3,HUWE1,SETDB2,ERCC1,EYA4,ERCC4,AKAP8,FBL,WAC,UBR5,FEN1,RBM14,CARM1,SMC2,ERN2,P3H4,MGEA5,STAG2,PTTG2,RTEL1,KDM3B,KAT2A,GEM,BRD8,SPIN1,CBX2,PAPD7,DMC1,WDHD1,HIST1H1C,HDAC2,CBX3,HIST1H2BK,TAD…
Pathway	645289	Collagen biosynthesis and modifying enzymes	BioSystems: REACTOME	0.003556	9.41	0.3274	1	16	65	SERPINH1,COL5A1,COL7A1,COL9A1,COL11A1,COL11A2,COL13A1,COL17A1,COL24A1,PCOLCE2,CRTAP,P3H3,P4HB,P3H1,COL18A1,TLL1
Human Phenotype	HP:0000657	Oculomotor apraxia		0.003589	13.31	0.405	1	11	40	TCTN3,IFT172,DLAT,GBA,NPHP1,LAMA1,CSPP1,SPR,ZC4H2,RPGRIP1L,TMEM237
GO: Biological Process	GO:0044772	mitotic cell cycle phase transition		0.003594	25.65	0.4568	1	80	485	TRRAP,AIF1,CUL3,PPM1D,APC,CDK10,ATM,CAMK2G,CCNA2,CCNG1,CDK3,CENPF,CHEK1,SIN3A,ATF2,MDC1,ZNF830,LIN52,DNM2,PSME3,CTDSPL,ERCC3,TUBB4B,ANAPC10,CRLF3,FGF10,ANAPC5,TRIAP1,KCNH5,ARPP19,TUBG2,PIM2,GSPT1,CEP250,ECD,ITGB1,PPP1R1C,MCM7,MDM2,MYB,PPP1R12B,NUMA1,ZNF655,PKD2,RPA4,INO80,PPAT,PPP1CB,PRIM2,PRKCQ,PRKDC,NDE1,PSMB1,PSMD9,PTEN,PTPN6,CDC73,PID1,USP47,RAD9A,RBBP4,HAUS2,PIDD1,DBF4B,CEP164,CEP72,CHFR,CEP…
GO: Biological Process	GO:0032200	telomere organization		0.003661	26.13	0.4568	1	18	75	ATM,ERCC1,ERCC4,FEN1,RTEL1,TNKS1BP1,MYC,PRIM2,PRKDC,SMC6,RFC2,RFC5,OBFC1,DHX36,DCLRE1C,WRN,DCLRE1B,XRCC5
GO: Biological Process	GO:0042992	negative regulation of transcription factor import into nucleus		0.00369	26.34	0.4568	1	12	42	BMP7,LITAF,NLRP12,CREB3,SUFU,FAF1,IL10,MDFI,NFKBIB,PKD2,PPM1A,UACA
GO: Biological Process	GO:0071478	cellular response to radiation		0.00369	26.34	0.4568	1	27	129	USP28,ATM,BAX,CHEK1,NIPBL,INTS7,RHNO1,NET1,TRIAP1,RAD51AP1,GRB2,ITGB1,MDM2,MFAP4,MME,MYC,PDE6A,INO80,PRKCA,PRKCQ,USP47,RAD9A,RCVRN,PBK,WRN,XRCC5,YY1
GO: Biological Process	GO:0009110	vitamin biosynthetic process		0.003712	26.49	0.4568	1	9	27	CYP4F12,RGN,CYP3A4,MMAA,BCO1,NFKB1,UBIAD1,PNPO,RFK
Human Phenotype	HP:0011283	Abnormality of the metencephalon		0.003713	13.77	0.405	1	104	731	RBM10,ALPL,IKBKG,EPG5,ASL,ATM,ATP1A2,BBS2,BCKDHB,CA8,CACNA1A,KRIT1,SNAP29,CLCN2,ATXN10,RRM2B,B3GALNT2,COX15,GOSR2,C12orf65,KIAA0226,TCTN3,IFT172,DBT,TECPR2,DLAT,DLD,WDPCP,SLC17A5,ABHD5,CD96,EPOR,ERCC1,ERCC3,ERCC4,ERCC5,EVC,MBTPS2,FGF14,FGFR1,FGFR2,FLNA,FXN,TPK1,MFSD8,WWOX,RTEL1,GBA,GCH1,BBS9,KCNQ1OT1,IFT27,ATCAY,MAX,ATXN3,NDUFS8,NF2,NPHP1,NRAS,OPA1,PCCA,PCCB,SDHAF1,PEX6,TMCO1,ALG6,PRRX1,CCDC28B,T…
Human Phenotype	HP:0011282	Abnormality of hindbrain morphology		0.003713	13.77	0.405	1	104	731	RBM10,ALPL,IKBKG,EPG5,ASL,ATM,ATP1A2,BBS2,BCKDHB,CA8,CACNA1A,KRIT1,SNAP29,CLCN2,ATXN10,RRM2B,B3GALNT2,COX15,GOSR2,C12orf65,KIAA0226,TCTN3,IFT172,DBT,TECPR2,DLAT,DLD,WDPCP,SLC17A5,ABHD5,CD96,EPOR,ERCC1,ERCC3,ERCC4,ERCC5,EVC,MBTPS2,FGF14,FGFR1,FGFR2,FLNA,FXN,TPK1,MFSD8,WWOX,RTEL1,GBA,GCH1,BBS9,KCNQ1OT1,IFT27,ATCAY,MAX,ATXN3,NDUFS8,NF2,NPHP1,NRAS,OPA1,PCCA,PCCB,SDHAF1,PEX6,TMCO1,ALG6,PRRX1,CCDC28B,T…
Mouse Phenotype	MP:0004986	abnormal osteoblast morphology		0.003718	20.88	0.519	1	26	114	ALPL,APC,BGN,CEBPB,ITGB1BP1,KL,CTHRC1,CRH,KREMEN1,ESR2,EVC,FGFR1,FGFR2,WWOX,GBA,IL10,NF2,TMEM64,FBLIM1,PTHLH,SMPD3,MIA3,SH3BP2,STAT1,NXN,WNT7B
Mouse Phenotype	MP:0000350	abnormal cell proliferation		0.003723	20.91	0.519	1	126	758	NCOA3,SMARCA5,OGT,PPM1D,APAF1,APC,IKBKG,ERI1,ASCL1,ATM,ATOH1,DGAT1,BAX,BMPR1B,PER2,CACNA1D,NOL3,CCNA2,CEBPB,CHEK1,CIRBP,KMT2C,CNR1,RRM2B,AHCTF1,ATF2,CRH,RNF7,CSNK1A1,MDC1,ZNF830,RAPGEF2,KMT2B,DAB2,SETDB1,TOP1MT,DOK1,DSG2,HUWE1,HIPK3,G3BP1,PSME3,CALCRL,ERCC1,ESR2,TLR7,UBR5,FEN1,FGFR1,FGFR2,DDX17,GINS4,CHORDC1,CACYBP,GBE1,KAT2A,TNRC6A,HDGFRP2,SFN,CBX2,GRB2,DIDO1,CACFD1,HDAC2,HIF1A,PHB2,SAV1,HSPA5,I…
Mouse Phenotype	MP:0008640	abnormal circulating interleukin-1 beta level		0.003751	21.06	0.519	1	13	44	NCOA3,STX11,SOCS2,GBP5,F3,GBA,IFIT2,LDLR,LYZ,NFKBIB,PTPN6,BRD2,SMG1
Mouse Phenotype	MP:0003887	increased hepatocyte apoptosis		0.003758	21.11	0.519	1	14	49	IKBKG,RGN,ATF2,EPOR,ERCC1,RBCK1,IL10,LDLR,MET,MAPK11,PTEN,SOD2,STK4,XBP1
Mouse Phenotype	MP:0009884	palatal shelf fusion with tongue or mandible		0.003775	21.2	0.519	1	4	6	FGF10,FGFR2,SFN,JAG2
Mouse Phenotype	MP:0012254	absent intersomitic vessels		0.003775	21.2	0.519	1	4	6	MIB1,PTPRB,POFUT1,POGLUT1
Mouse Phenotype	MP:0011015	decreased body surface temperature		0.003775	21.2	0.519	1	4	6	DGAT2,PRKG1,WLS,SOD2
Pathway	106397	Toll Like Receptor 9 (TLR9) Cascade	BioSystems: REACTOME	0.00379	10.03	0.3274	1	20	89	EEA1,IKBKG,RPS6KA5,CREB1,ATF2,DUSP3,DUSP6,TLR7,TMEM189-UBE2V1,HMGB1,NFKB1,NFKBIB,PPP2R1B,MAPK8,MAPK11,RPS6KA3,DHX36,UBB,MAPKAPK3,PELI1
Mouse Phenotype	MP:0004686	decreased length of long bones		0.0038	21.34	0.519	1	47	240	PIP4K2B,BGN,BMP7,BMPR1B,PAPSS2,ITGB1BP1,KL,NIPBL,COL11A1,CHST11,HAPLN1,IFT172,ESR2,EVC,FGFR1,FGFR2,ACAP3,CRTAP,HSD17B7,GGT1,GHR,SFN,KIF3A,HEXA,HIF1A,IBSP,IL10,INPP5D,ITGB1,FAM151B,NPPC,NPR2,YIPF1,KLB,PRRX1,PTCH1,PTHLH,RPS6KA3,SMPD3,SH3BP2,SRC,SLC35D1,P3H1,ZEB1,IKZF5,TNFAIP1,GDF6
Human Phenotype	HP:0006753	Neoplasm of the stomach		0.003853	14.29	0.4083	1	12	46	APC,BCL10,CASP10,FGFR2,SUFU,IRF1,FLCN,NRAS,PDGFRL,PTCH1,PTEN,SDHB
Gene Family	ZZZ	Zinc fingers, ZZ-type	genenames.org	0.003874	0.4068	0.03698	0.1936	3	6	MIB1,ZZEF1,KCMF1
GO: Biological Process	GO:0050686	negative regulation of mRNA processing		0.003894	27.8	0.4624	1	7	18	SRSF10,U2AF2,HNRNPA2B1,SRSF12,SRSF6,SFSWAP,ACIN1
GO: Molecular Function	GO:0016301	kinase activity		0.003896	7.818	0.3161	1	127	822	PIP5K1A,AK1,PIP5K1B,PIP4K2B,AK2,AK4,AKT2,LTBP4,STK24,IKBKG,DGKE,CAMK1,CDK10,MKNK1,ATM,FUK,BMPR1B,PRPF4B,CAMK2G,BAZ1B,PAPSS2,MAP3K6,CDK3,RPS6KA5,STK17B,STK17A,CHEK1,CHKA,CLK2,DSTYK,CSNK1A1,DGKA,DGKB,DGKQ,DAPK3,GIT2,NEK9,AK3,AK5,DMPK,RPS6KL1,DUSP9,DYRK1A,HIPK3,TNNI3K,SRPK3,ERBB3,ERCC3,AKAP8,CRIM1,FGFR1,FGFR2,ERN2,TPK1,NPRL2,KCNH5,STK36,CMPK1,GALK2,NADK2,PIM2,GRK5,MAP4K5,STK38,FASTKD5,ILK,NME9,MAP3K…
GO: Cellular Component	GO:0005847	mRNA cleavage and polyadenylation specificity factor complex		0.0039	3.319	0.2553	1	5	10	PIP5K1A,CSNK1A1,CPSF2,CPSF1,FIP1L1
Mouse Phenotype	MP:0002824	abnormal chorioallantoic fusion		0.0039	21.9	0.519	1	18	70	USP9X,MIB1,NCK2,UBR5,FGFR2,RTEL1,GRB2,HNRNPU,CCDC160,ITGB1,ITGB8,SMAD2,FURIN,PSEN2,PTEN,SNX1,SS18,WNT7B
Pathway	M5202	Hypoxia and p53 in the Cardiovascular system	MSigDB C2: BioCarta	0.003919	10.37	0.3274	1	8	23	ATM,BAX,CSNK1A1,NQO1,HIF1A,MDM2,NFKBIB,MAPK8
Mouse Phenotype	MP:0002657	chondrodystrophy		0.003974	22.32	0.519	1	8	21	BMPR1B,PAPSS2,ATF2,ITGB1,NPR2,PTHLH,WLS,SLC35D1
GO: Biological Process	GO:0070647	protein modification by small protein conjugation or removal		0.00403	28.77	0.4624	1	120	774	USP9X,TRRAP,MIB1,USP36,CUL3,SUPT3H,OGT,OTUD6A,USP28,XIAP,RAB40C,SOCS1,SOCS2,PER2,BCL10,HERC3,ZNF738,NLRC3,SPSB3,ASB7,ASB8,RNF7,TRAF4,UBE2F,HERC4,RNF144B,WSB1,USP34,DCAF8,KLHL3,FBXO22,FBXO10,FBXO6,RNF141,APITD1,HUWE1,ZNRF2,RLIM,PSME3,WAC,FANCF,ANAPC10,PIAS3,UBR5,UCHL5,ARIH2,ANAPC5,RBCK1,NUB1,SUFU,KAT2A,MOCS3,USP32,TRIM63,LNX1,MID2,MARCH9,RFFL,CHP1,HSPA5,ASB12,UBE2J2,HECTD2,DTX3L,MDM2,ATXN3,FBXO45,…
Pathway	SMP00320	Intracellular Signalling Through Adenosine Receptor A2a and Adenosine	SMPDB	0.004105	10.86	0.3274	1	10	33	ARHGEF7,CDC42,CREB1,ATF2,PARD6A,MAP3K4,NFKB1,PDPK1,MAPK8,MAPK11
GO: Biological Process	GO:0009136	purine nucleoside diphosphate biosynthetic process		0.004125	29.44	0.4624	1	5	10	AK1,AK2,AK4,AK3,AK5
GO: Biological Process	GO:0009180	purine ribonucleoside diphosphate biosynthetic process		0.004125	29.44	0.4624	1	5	10	AK1,AK2,AK4,AK3,AK5
Pathway	P00047	PDGF signaling pathway	PantherDB	0.004172	11.04	0.3274	1	26	127	SRGAP1,AKT2,NCK2,MKNK1,ARHGAP5,RAB11B,RPS6KA5,ETV2,GRB2,RERG,ITPR2,MAP3K4,MYC,NCK1,NRAS,PDGFRL,PDPK1,PLCG1,PRKCA,MAPK8,RPS6KA3,NINL,STAT1,STAT2,ARHGAP9,SRGAP2
GO: Molecular Function	GO:0017049	GTP-Rho binding		0.004175	8.38	0.3161	1	5	10	NET1,TRIOBP,PKN1,RTKN,TNFAIP1
Human Phenotype	HP:0011065	Conical incisor		0.004196	15.56	0.4282	1	4	7	IKBKG,FGF10,FGFR2,CCBE1
Pathway	P00021	FGF signaling pathway	PantherDB	0.004201	11.12	0.3274	1	22	102	AKT2,MAP3K6,SPRY2,FGF1,FGF10,FGF14,FGFR1,FGFR2,SFN,MAP3K3,MAP3K4,NRAS,PIK3C2B,PLCG1,PPP2R1B,PRKCA,PRKCQ,MAPK8,MAPK11,PTPN6,RAC2,PPP2R2D
Pathway	366160	Adaptive Immune System	BioSystems: REACTOME	0.004208	11.13	0.3274	1	100	648	AP1G1,AKT2,CUL3,IKBKG,TNRC6C,SOCS1,BCL10,CDC42,CTSC,KL,AP1S1,ASB7,ASB8,CREB1,UBE2F,CTSO,RNF144B,WSB1,FBXO6,DNM2,HUWE1,PSME3,KLRG1,CD96,ERBB3,EREG,ANAPC10,ARIH2,FGF1,FGF2,FGF10,FGFR1,FGFR2,ANAPC5,RBCK1,THEM4,DYNC2LI1,DAPP1,TMEM189-UBE2V1,TNRC6A,TRIM63,GRB2,KIF3A,NRG1,HLA-B,HLA-F,HSPA5,ICAM1,ASB12,FBXO27,INPP5D,ITGAL,ITGB1,ITPR2,UBE2J2,KIF5A,KIF5B,KLRD1,KIF22,PIK3AP1,DTX3L,MDM2,NCF2,NCK1,NFKB1,NFKB…
GO: Biological Process	GO:0009133	nucleoside diphosphate biosynthetic process		0.004272	30.5	0.4624	1	6	14	AK1,AK2,AK4,AK3,AK5,CMPK1
GO: Biological Process	GO:0042415	norepinephrine metabolic process		0.004272	30.5	0.4624	1	6	14	AKR1B1,EPAS1,PARK2,RNLS,SPR,RNF180
GO: Biological Process	GO:0000377	RNA splicing, via transesterification reactions with bulged adenosine as nucleophile		0.004275	30.52	0.4624	1	42	227	PRPF4B,PRPF3,CDC5L,SRSF11,RBM25,GEMIN5,DYRK1A,RBM5,DDX39A,CELF2,SRSF10,LUC7L3,SRRM4,PHAX,GTF2F2,U2AF2,HNRNPA2B1,HNRNPD,HNRNPU,MBNL1,SRSF12,HNRNPM,CPSF2,RBM15B,CPSF1,PNN,TXNL4B,GEMIN8,CPSF7,SRSF6,SFSWAP,LUC7L,CCAR1,ACIN1,SMN2,SNRNP70,GCFC2,SF3B3,SF1,DDX39B,HNRNPA3,PABPN1
GO: Biological Process	GO:0000398	mRNA splicing, via spliceosome		0.004275	30.52	0.4624	1	42	227	PRPF4B,PRPF3,CDC5L,SRSF11,RBM25,GEMIN5,DYRK1A,RBM5,DDX39A,CELF2,SRSF10,LUC7L3,SRRM4,PHAX,GTF2F2,U2AF2,HNRNPA2B1,HNRNPD,HNRNPU,MBNL1,SRSF12,HNRNPM,CPSF2,RBM15B,CPSF1,PNN,TXNL4B,GEMIN8,CPSF7,SRSF6,SFSWAP,LUC7L,CCAR1,ACIN1,SMN2,SNRNP70,GCFC2,SF3B3,SF1,DDX39B,HNRNPA3,PABPN1
GO: Molecular Function	GO:0004954	prostanoid receptor activity		0.004332	8.695	0.3161	1	6	14	AKR1C3,AKR1C1,AKR1C2,HPGD,PTGER4,TBXA2R
Human Phenotype	HP:0001162	Postaxial hand polydactyly		0.004378	16.24	0.4282	1	17	77	BBS2,TCTN3,IFT172,WDPCP,CD96,EVC,MBTPS2,FGFR2,FLNA,BBS9,IFT27,TMCO1,CCDC28B,DYNC2H1,KIF7,RPGRIP1L,TMEM237
Mouse Phenotype	MP:0000930	wavy neural tube		0.004433	24.89	0.5532	1	11	35	NCK2,PHACTR4,MTHFD1L,RAPGEF2,ARID3B,KIF3A,ITGB1,MDFI,PTEN,VCL,XBP1
Mouse Phenotype	MP:0008412	increased cellular sensitivity to oxidative stress		0.004433	24.89	0.5532	1	11	35	RGN,AIFM1,ERCC1,ERCC3,GCLM,GPX7,LYZ,MAPKAP1,SLC1A1,ATMIN,WRN
Pathway	645274	Signaling by FGFR in disease	BioSystems: REACTOME	0.004444	11.76	0.3274	1	33	173	AKT2,TNRC6C,MKNK1,LRRFIP1,KL,CREB1,FGFR1OP2,SPRY2,ERBB3,EREG,FGF1,FGF2,FGF10,FGFR1,FGFR2,THEM4,TNRC6A,GRB2,NRG1,ITPR2,MDM2,NRAS,PDPK1,PLCG1,KLB,MAPKAP1,PRKCA,PTEN,SRC,TNRC6B,STAT1,UBB,ZMYM2
GO: Biological Process	GO:0043065	positive regulation of apoptotic process		0.004535	32.37	0.4713	1	73	440	RBM10,NSMAF,APAF1,APC,ASCL1,AKR1C3,NCOA1,ATM,BAG1,BAX,BMP7,ARHGEF7,BCL10,AIFM1,ARHGEF2,CDC42,STK17B,STK17A,NGEF,ARHGEF6,CNR1,RAPGEF2,NQO1,DNM2,DUSP6,RBM5,ERCC3,NET1,ESR2,RBCK1,PNMA2,JMY,GPLD1,HTRA2,NFKBID,GRIK2,GRIK5,FAF1,HIF1A,SAV1,HMGB1,HSPD1,IFIT2,IL10,IL12B,INPP5D,ITGB1,MCF2,FLCN,MYC,NCF2,ING3,PRKDC,MAPK8,PSEN2,TRPM7,PTEN,RARB,UACA,RASGRF2,PIDD1,CCL5,PHLDA1,CCAR1,ACIN1,SRC,STK4,TEX261,COL18A1…
GO: Biological Process	GO:0042348	NF-kappaB import into nucleus		0.004556	32.52	0.4713	1	12	43	BMP7,LITAF,NLRP12,TLR7,RBCK1,FAF1,IL10,IL12B,NFKBIB,PPM1A,PRKCQ,UACA
GO: Biological Process	GO:0042345	regulation of NF-kappaB import into nucleus		0.004556	32.52	0.4713	1	12	43	BMP7,LITAF,NLRP12,TLR7,RBCK1,FAF1,IL10,IL12B,NFKBIB,PPM1A,PRKCQ,UACA
Human Phenotype	HP:0001591	Bell-shaped thorax		0.004569	16.95	0.4282	1	7	20	COL11A2,IFT172,FGFR2,PEX6,PEX13,PEX2,CSPP1
Human Phenotype	HP:0002208	Coarse hair		0.00461	17.1	0.4282	1	8	25	IKBKG,LPAR6,CD96,FLNA,GNS,TMCO1,RPS6KA3,ATP6V0A2
Human Phenotype	HP:0000496	Abnormality of eye movement		0.004618	17.13	0.4282	1	116	834	COLQ,IKBKG,EPG5,ASCL1,ATM,ATP1A2,BBS2,CA8,CACNA1A,CHRNB1,SNAP29,ATXN10,NIPBL,COL11A1,COL11A2,RRM2B,COX15,CRX,C12orf65,KIAA0226,TCTN3,EARS2,IFT172,NSDHL,BLOC1S6,DLAT,DLD,AMMECR1,DMPK,DNM2,SCO2,TYMP,WDPCP,YARS2,SLC17A5,ABHD5,CD96,GPHN,ERCC1,ERCC4,ERCC5,EVC,FANCA,FANCC,FANCF,FANCG,MBTPS2,FGF14,FGFR1,FGFR2,FLNA,FXN,SUFU,WWOX,GBA,GCH1,BBS9,GFPT1,IFT27,MID2,HPS5,HSPD1,ATCAY,GFM1,LCA5,ATXN3,NDN,NDUFS8,N…
GO: Molecular Function	GO:0051393	alpha-actinin binding		0.004657	9.346	0.3161	1	8	23	CACNA1D,MAGI1,MYOT,ITGB1,NPHS1,NRAP,PKD2,ALMS1
Pathway	137998	TCR signaling in naive CD4+ T cells	BioSystems: Pathway Interaction Database	0.004738	12.54	0.3274	1	15	61	IKBKG,BCL10,CDC42,SLA2,FLNA,GRB2,DBNL,NCK1,PDPK1,PLCG1,PRKCA,PRKCQ,PTEN,PTPN6,SH3BP2
GO: Biological Process	GO:0030031	cell projection assembly		0.004834	34.51	0.484	1	51	289	AIF1,PIP5K1A,NCK2,APC,ARF6,BBS2,ARHGEF7,CAPZB,CDC42,SCLT1,ARHGEF6,IFT172,DPYSL3,WDPCP,STX2,FLNA,DYNC2LI1,STK36,BBS9,PPP1R9B,KIF3A,ICAM1,ITGB4,LAMA5,NCK1,ATP8B1,SSH1,CCDC28B,PRKCQ,FNBP1L,PXN,RAC2,DYNC2H1,RFX3,RFX4,CCL5,CEP162,LRRC16A,CEP164,CLUAP1,TTLL5,SRC,RPGRIP1L,TSGA10,SRGAP2,UBE2B,VCL,TMEM237,ALMS1,RSPH1,SPATA13
Mouse Phenotype	MP:0003720	abnormal neural tube closure		0.004848	27.23	0.5909	1	54	287	USP9X,PIP4K2B,NCK2,APAF1,PHACTR4,BCL10,SERPINH1,CTHRC1,MTHFD1L,TRAF4,CELSR1,RAPGEF2,KMT2B,IFT172,MED24,RBM12,DLC1,FEN1,FGFR1,DYNC2LI1,SUFU,RTEL1,KAT2A,LIAS,KIF3A,HIF1A,CCDC160,ITGB1,JARID2,LAMA5,LAMC1,EPCAM,MDFI,MDM4,MAP3K4,MYC,PAK2,PRRX1,MAPK8,MAPK11,PSEN2,PTCH1,PTEN,BRD2,SNX1,CLUAP1,MESP1,SS18,SNX13,ATMIN,ZEB1,GRIP1,VCL,XRCC2
Pathway	711360	Integrated Pancreatic Cancer Pathway	BioSystems: WikiPathways	0.004881	12.91	0.3274	1	36	194	AGA,APAF1,APC,ATM,BAX,CASP10,CCNA2,CHEK1,CREB1,DFFB,ESR2,FGF1,FGF2,FGFR1,NOXA1,GRB2,GTF2A2,CD82,SMAD2,MDM2,MAP3K4,MYC,NCK1,NFKB1,PDK1,PRKAA2,PRKCA,MAPK4,MAPK8,PTEN,RAD52,RARA,RARB,SRC,STAT1,WRN
GO: Biological Process	GO:0051220	cytoplasmic sequestering of protein		0.004882	34.85	0.484	1	9	28	NLRP12,CREB3,FLNA,SUFU,FAF1,IL10,MDFI,NFKBIB,PKD2
GO: Biological Process	GO:0016572	histone phosphorylation		0.004882	34.85	0.484	1	9	28	ATM,BAZ1B,RPS6KA5,CHEK1,PRKAA2,PRKCA,PKN1,UBE2B,MAP3K12
Pathway	169346	Regulation of RAC1 activity	BioSystems: Pathway Interaction Database	0.004911	12.99	0.3274	1	11	39	ARHGEF7,ARHGEF2,CHN2,NGEF,ARHGEF6,RALBP1,MCF2,RASGRF2,ARHGAP17,ARHGAP9,SPATA13
Mouse Phenotype	MP:0008588	abnormal circulating interleukin level		0.004998	28.07	0.5909	1	40	200	NCOA3,PGLYRP2,STX11,TNFRSF10A,SOCS2,GBP5,NLRC3,CEBPB,RPS6KA5,CTSC,RHBDD3,CLIC4,CRH,FOXP3,F3,GBA,IFIT2,IFNAR2,IL4R,IL5,IL10,IL13RA1,INPP5D,IRF1,ITGAL,LDLR,LYZ,NFKB1,NFKBIB,DHX58,POMC,PTGER4,PTPN6,RAC2,NLRX1,BRD2,SMG1,STAT1,SIRT3,PELI1
Pathway	106459	NGF signalling via TRKA from the plasma membrane	BioSystems: REACTOME	0.005001	13.23	0.3274	1	37	201	AKT2,TNRC6C,RPS6KA5,KL,CREB1,DNM2,DUSP3,DUSP6,ERBB3,EREG,FGF1,FGF2,FGF10,FGFR1,FGFR2,THEM4,TNRC6A,GRB2,NRG1,ITPR2,MDM2,NRAS,NTRK2,PDPK1,PLCG1,KLB,MAPKAP1,PPP2R1B,PRKCA,MAPK11,PTEN,RALB,RIT2,RPS6KA3,SRC,TNRC6B,MAPKAPK3
Pathway	106396	Toll Like Receptor 7/8 (TLR7/8) Cascade	BioSystems: REACTOME	0.005003	13.24	0.3274	1	19	85	IKBKG,RPS6KA5,CREB1,ATF2,DUSP3,DUSP6,TLR7,TMEM189-UBE2V1,HMGB1,NFKB1,NFKBIB,PPP2R1B,MAPK8,MAPK11,RPS6KA3,DHX36,UBB,MAPKAPK3,PELI1
Pathway	187081	MyD88 dependent cascade initiated on endosome	BioSystems: REACTOME	0.005003	13.24	0.3274	1	19	85	IKBKG,RPS6KA5,CREB1,ATF2,DUSP3,DUSP6,TLR7,TMEM189-UBE2V1,HMGB1,NFKB1,NFKBIB,PPP2R1B,MAPK8,MAPK11,RPS6KA3,DHX36,UBB,MAPKAPK3,PELI1
GO: Biological Process	GO:0016569	covalent chromatin modification		0.005029	35.9	0.4918	1	63	372	NCOA3,AICDA,TRRAP,SUPT3H,OGT,NCOA1,ATM,PER2,BAZ1B,ASH2L,RPS6KA5,CHEK1,KMT2C,NIPBL,SIN3A,ATF2,KMT2B,MED24,SETDB1,SUPT7L,FOXP3,HUWE1,SETDB2,FBL,WAC,UBR5,RBM14,CARM1,MGEA5,KAT2A,BRD8,HDAC2,JARID2,DTX3L,FLCN,MYB,PHB,ING3,BRCC3,PRKAA2,PRKCA,PKN1,PRKD1,MAPK8,CDC73,SUV39H2,RING1,CXXC1,ATXN7,SETMAR,MTF2,KANSL3,YEATS2,KDM4C,SREBF1,TCF3,NSD1,SIRT3,UBE2B,UBE2E1,WHSC1,MAP3K12,KMT2D
Human Phenotype	HP:0000239	Large fontanelles		0.005125	19.01	0.4295	1	19	91	RBM10,ALPL,COL11A1,ETFDH,FGFR1,FGFR2,CRTAP,FLNA,KCNQ1OT1,HPGD,PEX6,PEX13,PEX2,KIF7,P3H1,ALG1,NSD1,ATP6V0A2,PAX8
Human Phenotype	HP:0001161	Hand polydactyly		0.005139	19.06	0.4295	1	26	138	BBS2,TCTN3,IFT172,WDPCP,CD96,EVC,FANCA,FANCC,FANCF,FANCG,MBTPS2,FGF10,FGFR2,FLNA,SUFU,BBS9,IFT27,TMCO1,CCDC28B,PTCH1,DYNC2H1,KIF7,RPL11,RPGRIP1L,WHSC1,TMEM237
Pathway	SMP00321	Intracellular Signalling Through Adenosine Receptor A2b and Adenosine	SMPDB	0.005202	13.77	0.3274	1	10	34	ARHGEF7,CDC42,CREB1,ATF2,PARD6A,MAP3K4,NFKB1,PDPK1,MAPK8,MAPK11
Human Phenotype	HP:0008344	Elevated plasma branched chain amino acids		0.005215	19.34	0.4295	1	3	4	BCKDHB,DBT,DLD
Human Phenotype	HP:0007856	Punctate opacification of the cornea		0.005215	19.34	0.4295	1	3	4	KRT12,CHST6,UBIAD1
GO: Molecular Function	GO:0030374	ligand-dependent nuclear receptor transcription coactivator activity		0.005282	10.6	0.3161	1	13	49	NCOA3,NCOA1,MED24,MED13,RBM14,FGF2,CARM1,PPARGC1B,NCOA7,PKN1,CCAR1,PUS1,SS18
GO: Biological Process	GO:0016570	histone modification		0.005325	38.01	0.4986	1	62	366	NCOA3,TRRAP,SUPT3H,OGT,NCOA1,ATM,PER2,BAZ1B,ASH2L,RPS6KA5,CHEK1,KMT2C,NIPBL,SIN3A,ATF2,KMT2B,MED24,SETDB1,SUPT7L,FOXP3,HUWE1,SETDB2,FBL,WAC,UBR5,RBM14,CARM1,MGEA5,KAT2A,BRD8,HDAC2,JARID2,DTX3L,FLCN,MYB,PHB,ING3,BRCC3,PRKAA2,PRKCA,PKN1,PRKD1,MAPK8,CDC73,SUV39H2,RING1,CXXC1,ATXN7,SETMAR,MTF2,KANSL3,YEATS2,KDM4C,SREBF1,TCF3,NSD1,SIRT3,UBE2B,UBE2E1,WHSC1,MAP3K12,KMT2D
Pathway	PW:0000559	hexosamine biosynthetic	Pathway Ontology	0.005351	14.16	0.3274	1	4	7	OGT,MGEA5,GFPT1,GNPNAT1
Pathway	142413	2-oxobutanoate degradation I	BioSystems: BIOCYC	0.005351	14.16	0.3274	1	4	7	BCKDHB,DBT,DLD,PCCA
Pathway	160960	SHC-mediated cascade	BioSystems: REACTOME	0.005355	14.17	0.3274	1	9	29	KL,FGF1,FGF2,FGF10,FGFR1,FGFR2,GRB2,NRAS,KLB
Mouse Phenotype	MP:0008548	abnormal circulating interferon level		0.005397	30.31	0.5909	1	20	83	SOCS1,STX11,TNFRSF10A,SOCS2,RHBDD3,ATF2,FOXP3,TLR7,GBA,IL4R,IL10,IL12B,IRF1,LYZ,MST1R,DHX58,PTPN6,STAT1,SIRT3,PELI1
Disease	ctd:D002357	Cartilage Diseases	CTD	0.005406	4.849	0.4946	1	3	4	COL11A2,FGF14,NPPC
Disease	ctd:C537443	Meningioma, familial	CTD	0.005406	4.849	0.4946	1	3	4	NF2,PTEN,SMARCE1
Disease	248600	MAPLE SYRUP URINE DISEASE	OMIM	0.005406	4.849	0.4946	1	3	4	BCKDHB,DBT,DLD
GO: Molecular Function	GO:0008138	protein tyrosine/serine/threonine phosphatase activity		0.005511	11.06	0.3161	1	16	66	NT5DC1,CDC14A,RNGTT,MTMR1,DUSP3,DUSP6,DUSP9,DUSP13,CTDSPL2,NT5DC3,DUSP14,TPTE2,DUSP19,SSH1,PTEN,STYX
Mouse Phenotype	MP:0005632	decreased circulating aspartate transaminase level		0.005526	31.03	0.5909	1	8	22	ASL,CELSR1,CTSO,DLG4,WWOX,LDHA,STK4,SLC25A21
Mouse Phenotype	MP:0011106	partial embryonic lethality between implantation and somite formation		0.005526	31.03	0.5909	1	8	22	APC,ATM,WDR1,DSG2,FGFR1,GAPDH,HIF1A,NF2
Pathway	645275	Signaling by FGFR mutants	BioSystems: REACTOME	0.005538	14.65	0.3274	1	12	45	LRRFIP1,FGFR1OP2,FGF1,FGF2,FGF10,FGFR1,FGFR2,GRB2,NRAS,PLCG1,STAT1,ZMYM2
Mouse Phenotype	MP:0008589	abnormal circulating interleukin-1 level		0.005573	31.3	0.5909	1	14	51	NCOA3,STX11,SOCS2,GBP5,F3,GBA,IFIT2,IL10,LDLR,LYZ,NFKBIB,PTPN6,BRD2,SMG1
Mouse Phenotype	MP:0000692	small spleen		0.005585	31.36	0.5909	1	44	226	AIF1,ALPL,IKBKG,ATM,RPS6KA5,KL,RRM2B,MDC1,PLVAP,EPOR,ERCC1,ERCC5,ESR2,TLR7,FGF10,TNFSF13B,CACYBP,STK36,WWOX,GFPT1,GHR,HTRA2,JARID2,PIK3AP1,MDM2,MST1R,MYBL1,MYC,NPR2,NRAS,PDPK1,SERPINI2,PRKDC,GON4L,SLC14A1,SOX12,SP4,ATMIN,TCF3,ZEB1,RHBDF1,DCLRE1C,XRCC5,ABCC10
GO: Cellular Component	GO:0045240	dihydrolipoyl dehydrogenase complex		0.005592	4.758	0.2683	1	4	7	BCKDHB,DBT,DLD,OGDH
GO: Cellular Component	GO:0000139	Golgi membrane		0.005633	4.794	0.2683	1	91	579	SYS1,AP1G1,CUL3,C6orf89,ARL1,ATP7B,AP1G2,CDC42,COPB2,B4GALT6,AP1S1,CHST2,B3GALNT2,HS3ST5,CHST11,GOSR2,ENTPD4,SLC30A7,GCNT7,HS2ST1,ECE2,DNM2,COG7,BET1L,TLR7,EXT2,GCNT4,MBTPS2,CREB3,B3GNT2,NSG1,FUT1,FUT6,GALNT1,GOLGA3,MARCH9,RFFL,GRM6,CHP1,SYNRG,HLA-B,MGAT4A,HLA-F,TPTE2,B3GNT6,LMAN1,B3GAT2,CHST6,MGAT2,STX18,DBNL,ZDHHC21,NCAM1,NRAS,NUMA1,GXYLT1,OSBP,FURIN,PARK2,SGMS1,UBIAD1,TMCO1,LEPROT,PSEN2,DYNAP,…
GO: Biological Process	GO:0043484	regulation of RNA splicing		0.005691	40.62	0.4986	1	18	78	AKAP17A,AKT2,RBM25,CLK2,DYRK1A,RBM5,AFF2,SRSF10,SRRM4,U2AF2,HNRNPA2B1,MBNL1,SRSF12,RBM15B,SRSF6,SFSWAP,ACIN1,SNRNP70
Mouse Phenotype	MP:0005370	liver/biliary system phenotype		0.005693	31.97	0.5909	1	153	953	NCOA3,ACADM,PICALM,ADD2,AGA,AKT2,CUL3,APC,IKBKG,ARF6,SOCS1,DGAT1,ATP7B,BAG1,BBS2,PEX11A,SOCS2,C4A,CCNG1,RGN,CEBPB,CHKA,KL,CTHRC1,RHBDD3,RRM2B,ATF2,CREM,CRH,RAPGEF2,KMT2B,NQO1,TOP1MT,FOXP3,SCO2,DYRK1A,E2F2,ABHD5,EPAS1,STX2,EPOR,ERCC1,ERCC4,ERCC5,FSTL3,EFS,ESR2,SLC25A37,BPNT1,ARIH2,FEN1,FGFR2,VTI1B,FLNA,CHORDC1,RBCK1,PPARGC1B,THEM4,MFSD8,SRSF10,WWOX,GBA,GBE1,FREM1,FFAR4,GHR,STARD3,TRIM63,SFN,GPR12,…
Pathway	672458	Signaling Pathways in Glioblastoma	BioSystems: WikiPathways	0.005769	15.26	0.3274	1	18	80	AKT2,ATM,SPRY2,ERBB3,FGFR1,FGFR2,GRB2,MDM2,MDM4,MET,NRAS,PDPK1,PIK3C2B,PLCG1,PRKCA,PRKCQ,PTEN,SRC
Pathway	106337	Signaling by EGFR	BioSystems: REACTOME	0.005828	15.42	0.3274	1	33	176	AKT2,TNRC6C,ARHGEF7,CDC42,EPS15L1,KL,CREB1,SPRY2,ERBB3,EREG,FGF1,FGF2,FGF10,FGFR1,FGFR2,THEM4,TNRC6A,GRB2,NRG1,ITPR2,MDM2,NRAS,PDPK1,PLCG1,KLB,MAPKAP1,PRKCA,PTEN,PXN,SRC,TNRC6B,ADAM17,UBB
GO: Biological Process	GO:0033683	nucleotide-excision repair, DNA incision		0.005857	41.81	0.4986	1	4	7	ERCC1,ERCC3,ERCC4,ERCC5
GO: Biological Process	GO:0000090	mitotic anaphase		0.005857	41.81	0.4986	1	4	7	CUL3,ANAPC10,ANAPC5,NUMA1
Mouse Phenotype	MP:0011183	abnormal primitive endoderm morphology		0.005892	33.09	0.5909	1	5	10	DAB2,FGFR2,LAMC1,CXXC1,UGDH
Mouse Phenotype	MP:0008513	thin retinal inner plexiform layer		0.005892	33.09	0.5909	1	5	10	AIFM1,OPA1,LAMA1,ATXN7,SEMA4A
Mouse Phenotype	MP:0010318	increased salivary gland tumor incidence		0.005892	33.09	0.5909	1	5	10	PER2,GPX7,MDM2,GON4L,PTEN
GO: Biological Process	GO:0060416	response to growth hormone		0.005947	42.45	0.4986	1	11	39	SOCS1,SOCS2,CACYBP,GHR,IRF1,LEPROT,PTPN6,PXN,STAR,STAT1,ADAM17
GO: Cellular Component	GO:0005849	mRNA cleavage factor complex		0.005999	5.105	0.2683	1	6	15	PIP5K1A,CSNK1A1,CPSF2,CPSF1,CPSF7,FIP1L1
GO: Biological Process	GO:0018208	peptidyl-proline modification		0.006002	42.84	0.4986	1	15	61	FKBP11,CRTAP,P3H3,FKBP7,P4HA3,TTC9C,NKTR,P4HB,EGLN1,FKBP14,EGLN3,RANBP2,OGFOD1,P3H1,PPIL6
Human Phenotype	HP:0009777	Absent thumb		0.006018	22.32	0.4295	1	8	26	ERCC4,FANCA,FANCC,FANCF,FANCG,FGF10,FGFR2,PTEN
GO: Biological Process	GO:0031647	regulation of protein stability		0.006101	43.55	0.4986	1	28	140	ASPH,CDC42,CREB1,CREBL2,COG7,CRTAP,FLNA,GAPDH,KAT2A,PIM2,TBRG1,CHP1,HSPD1,LAMP2,MDM2,MDM4,MYLIP,NF2,PEX6,PRKDC,PTEN,PEX2,CDC73,NAA15,AAK1,P3H1,TCF3,UBE2B
GO: Biological Process	GO:0044770	cell cycle phase transition		0.006114	43.64	0.4986	1	80	495	TRRAP,AIF1,CUL3,PPM1D,APC,CDK10,ATM,CAMK2G,CCNA2,CCNG1,CDK3,CENPF,CHEK1,SIN3A,ATF2,MDC1,ZNF830,LIN52,DNM2,PSME3,CTDSPL,ERCC3,TUBB4B,ANAPC10,CRLF3,FGF10,ANAPC5,TRIAP1,KCNH5,ARPP19,TUBG2,PIM2,GSPT1,CEP250,ECD,ITGB1,PPP1R1C,MCM7,MDM2,MYB,PPP1R12B,NUMA1,ZNF655,PKD2,RPA4,INO80,PPAT,PPP1CB,PRIM2,PRKCQ,PRKDC,NDE1,PSMB1,PSMD9,PTEN,PTPN6,CDC73,PID1,USP47,RAD9A,RBBP4,HAUS2,PIDD1,DBF4B,CEP164,CEP72,CHFR,CEP…
GO: Biological Process	GO:0042994	cytoplasmic sequestering of transcription factor		0.006138	43.82	0.4986	1	8	24	NLRP12,CREB3,SUFU,FAF1,IL10,MDFI,NFKBIB,PKD2
GO: Biological Process	GO:0033146	regulation of intracellular estrogen receptor signaling pathway		0.006138	43.82	0.4986	1	8	24	NCOA3,RQCD1,CARM1,DDX17,PHB2,SRC,CRIPAK,KMT2D
Mouse Phenotype	MP:0000602	enlarged liver sinusoidal spaces		0.006139	34.48	0.6049	1	7	18	FOXP3,JARID2,SMAD2,MET,MTF1,EGLN1,UBR4
Human Phenotype	HP:0003827	Death in neonatal period or infancy		0.006195	22.98	0.4295	1	18	86	ALPL,COL11A1,NSDHL,DNM2,SCO2,ETFDH,CRTAP,FLNA,ITGB4,NRAS,PEX6,TSEN54,PTEN,RMND1,DOLK,SLC35D1,ALG1,MRPS22
Human Phenotype	HP:0003956	Bowed forearm bones		0.006202	23	0.4295	1	7	21	COL11A1,FGFR1,FGFR2,FLNA,NPR2,SHOX,P3H1
Pathway	198816	Integrin-mediated cell adhesion	BioSystems: WikiPathways	0.006221	16.46	0.3274	1	21	99	AKT2,ARHGEF7,CDC42,GIT2,SORBS1,GRB2,CAPN11,ILK,ITGA3,ITGAL,ITGB1,ITGB4,ITGB8,PAK2,PDPK1,MAPK4,PXN,RAC2,SRC,VCL,ZYX
Pathway	160961	PI-3K cascade	BioSystems: REACTOME	0.006221	16.46	0.3274	1	21	99	AKT2,TNRC6C,KL,CREB1,ERBB3,EREG,FGF1,FGF2,FGF10,FGFR1,FGFR2,THEM4,TNRC6A,GRB2,NRG1,MDM2,PDPK1,KLB,MAPKAP1,PTEN,TNRC6B
Pathway	685534	PI3K/AKT Signaling in Cancer	BioSystems: REACTOME	0.006221	16.46	0.3274	1	21	99	AKT2,TNRC6C,KL,CREB1,ERBB3,EREG,FGF1,FGF2,FGF10,FGFR1,FGFR2,THEM4,TNRC6A,GRB2,NRG1,MDM2,PDPK1,KLB,MAPKAP1,PTEN,TNRC6B
Pathway	366239	PIP3 activates AKT signaling	BioSystems: REACTOME	0.006221	16.46	0.3274	1	21	99	AKT2,TNRC6C,KL,CREB1,ERBB3,EREG,FGF1,FGF2,FGF10,FGFR1,FGFR2,THEM4,TNRC6A,GRB2,NRG1,MDM2,PDPK1,KLB,MAPKAP1,PTEN,TNRC6B
Pathway	530737	PI3K events in ERBB2 signaling	BioSystems: REACTOME	0.006221	16.46	0.3274	1	21	99	AKT2,TNRC6C,KL,CREB1,ERBB3,EREG,FGF1,FGF2,FGF10,FGFR1,FGFR2,THEM4,TNRC6A,GRB2,NRG1,MDM2,PDPK1,KLB,MAPKAP1,PTEN,TNRC6B
Pathway	530743	PI3K events in ERBB4 signaling	BioSystems: REACTOME	0.006221	16.46	0.3274	1	21	99	AKT2,TNRC6C,KL,CREB1,ERBB3,EREG,FGF1,FGF2,FGF10,FGFR1,FGFR2,THEM4,TNRC6A,GRB2,NRG1,MDM2,PDPK1,KLB,MAPKAP1,PTEN,TNRC6B
Human Phenotype	HP:0009997	Duplication of phalanx of hand		0.006255	23.2	0.4295	1	26	140	BBS2,TCTN3,IFT172,WDPCP,CD96,EVC,FANCA,FANCC,FANCF,FANCG,MBTPS2,FGF10,FGFR2,FLNA,SUFU,BBS9,IFT27,TMCO1,CCDC28B,PTCH1,DYNC2H1,KIF7,RPL11,RPGRIP1L,WHSC1,TMEM237
Mouse Phenotype	MP:0003186	abnormal redox activity		0.006262	35.17	0.6063	1	23	101	ATM,KL,RNF7,NQO1,TOP1MT,RCAN1,ABHD5,FXN,GCLM,RALBP1,GPX7,CA5B,HFE,LDLR,PEX13,SGMS1,PLEKHA5,PTEN,SOD2,STAT1,WRN,COQ9,PDSS2
Pathway	142335	2-oxoisovalerate decarboxylation to isobutanoyl-CoA	BioSystems: BIOCYC	0.00631	16.7	0.3274	1	3	4	BCKDHB,DBT,DLD
Pathway	106436	Activation of PKB	BioSystems: REACTOME	0.00631	16.7	0.3274	1	3	4	AKT2,THEM4,PDPK1
Pathway	160968	Localization of the PINCH-ILK-PARVIN complex to focal adhesions	BioSystems: REACTOME	0.00631	16.7	0.3274	1	3	4	ILK,ITGB1,PXN
GO: Biological Process	GO:1901661	quinone metabolic process		0.00632	45.11	0.4986	1	9	29	AKR1B1,AKR1C3,CYP4F12,AKR1C1,AKR1C2,CRYZL1,UBIAD1,COQ9,PDSS2
Human Phenotype	HP:0000782	Abnormality of the scapula		0.006323	23.45	0.4295	1	15	67	COL11A1,NSDHL,EXT2,FGFR1,FLNA,SUFU,MEOX1,NPR2,TMCO1,PTCH1,SGCB,SGCD,SLC35D1,ATP6V0A2,GDF6
GO: Biological Process	GO:0000375	RNA splicing, via transesterification reactions		0.006329	45.18	0.4986	1	42	232	PRPF4B,PRPF3,CDC5L,SRSF11,RBM25,GEMIN5,DYRK1A,RBM5,DDX39A,CELF2,SRSF10,LUC7L3,SRRM4,PHAX,GTF2F2,U2AF2,HNRNPA2B1,HNRNPD,HNRNPU,MBNL1,SRSF12,HNRNPM,CPSF2,RBM15B,CPSF1,PNN,TXNL4B,GEMIN8,CPSF7,SRSF6,SFSWAP,LUC7L,CCAR1,ACIN1,SMN2,SNRNP70,GCFC2,SF3B3,SF1,DDX39B,HNRNPA3,PABPN1
GO: Biological Process	GO:0051196	regulation of coenzyme metabolic process		0.006388	45.6	0.4986	1	6	15	PDP2,DLAT,DLD,PDK1,PDK2,PDPR
GO: Biological Process	GO:0072075	metanephric mesenchyme development		0.006388	45.6	0.4986	1	6	15	BMP7,SIX4,MYC,PKD2,SIX1,STAT1
GO: Biological Process	GO:0051193	regulation of cofactor metabolic process		0.006388	45.6	0.4986	1	6	15	PDP2,DLAT,DLD,PDK1,PDK2,PDPR
GO: Cellular Component	GO:0016363	nuclear matrix		0.006388	5.436	0.2683	1	21	98	SPTBN4,CEBPB,CENPF,AHCTF1,CLIC4,THOC1,AKAP8,SORBS1,TCERG1,PHB2,KRT8,ATXN3,MYB,HNRNPM,NUMA1,OGG1,PSPC1,CXXC1,ATXN1,ATXN7,YY1
Mouse Phenotype	MP:0003750	increased mouth tumor incidence		0.006414	36.02	0.6106	1	6	14	PER2,RASAL2,GPX7,MDM2,GON4L,PTEN
GO: Molecular Function	GO:0017048	Rho GTPase binding		0.006431	12.91	0.3161	1	16	67	SRGAP1,ARHGEF2,PARD6A,ABI2,NET1,FLNA,NOXA1,RALBP1,TRIOBP,NCF2,PKN1,RTKN,SRGAP2,TNFAIP1,VCL,DIAPH3
GO: Cellular Component	GO:0035253	ciliary rootlet		0.00644	5.481	0.2683	1	5	11	CROCC,KIF5A,KIF5B,KIF5C,PSEN2
GO: Biological Process	GO:0000737	DNA catabolic process, endonucleolytic		0.006441	45.97	0.4986	1	17	73	APAF1,BAX,AIFM1,TATDN2,DFFB,ERCC1,ERCC4,ERCC5,FEN1,HMGB1,OGG1,TATDN3,NEIL1,SETMAR,DCLRE1C,SMUG1,NEIL2
Gene Family	YIPF	Yip1 domain family	genenames.org	0.006476	0.6799	0.05616	0.2941	3	7	YIPF4,YIPF1,YIPF5
GO: Biological Process	GO:0010942	positive regulation of cell death		0.006509	46.46	0.4986	1	78	482	RBM10,PICALM,NSMAF,APAF1,APC,ASCL1,AKR1C3,NCOA1,ATM,BAG1,BAX,BMP7,ARHGEF7,BCL10,AIFM1,ARHGEF2,CDC42,STK17B,STK17A,NGEF,ARHGEF6,CNR1,CRH,RAPGEF2,NQO1,DNM2,DUSP6,RBM5,ERCC3,NET1,ESR2,RBCK1,PNMA2,LZTS2,JMY,GPLD1,HTRA2,NFKBID,GRIK2,GRIK5,FAF1,HIF1A,SAV1,HMGB1,HSPD1,IFIT2,IL10,IL12B,INPP5D,IRF1,ITGB1,MCF2,FLCN,MYC,NCF2,ING3,PRKDC,MAPK8,PSEN2,TRPM7,PTEN,RARB,UACA,RASGRF2,PIDD1,CCL5,PHLDA1,CCAR1,ACIN1,S…
GO: Cellular Component	GO:0071821	FANCM-MHF complex		0.006531	5.558	0.2683	1	3	4	FANCM,APITD1,STRA13
GO: Cellular Component	GO:0070876	SOSS complex		0.006531	5.558	0.2683	1	3	4	INIP,NABP1,INTS3
Human Phenotype	HP:0007378	Neoplasm of the gastrointestinal tract		0.006531	24.22	0.4295	1	22	113	APC,BCL10,CASP10,CTHRC1,DLEC1,FGFR2,SUFU,WWOX,KCNQ1OT1,HFE,IRF1,EPCAM,MET,FLCN,NRAS,PDGFRL,PTCH1,PTEN,SDHB,RPGRIP1L,NSD1,WRN
GO: Molecular Function	GO:0004842	ubiquitin-protein transferase activity		0.006618	13.28	0.3161	1	50	286	MIB1,CUL3,XIAP,HERC3,ZNF738,TRAF4,HERC4,RNF144B,FBXO22,FBXO10,FBXO6,RNF141,HUWE1,ZNRF2,RLIM,FANCF,ANAPC10,UBR5,ARIH2,ANAPC5,RBCK1,TRIM63,LNX1,RFFL,HECTD2,DTX3L,MDM2,UBE2T,MYLIP,PARK2,MARCH5,PRKCQ,MARCH1,HECTD3,RING1,UBOX5,UBE2O,CHFR,TRIM2,UBR4,TNFAIP1,RNF180,UBE2B,UBE2D3,UBE2E1,UBE2G1,UBE3A,TRIM9,KCMF1,PELI1
Pathway	106205	Pyruvate metabolism	BioSystems: REACTOME	0.006633	17.55	0.3284	1	7	20	PDP2,DLAT,DLD,LDHA,PDK1,PDK2,PDPR
GO: Biological Process	GO:0043068	positive regulation of programmed cell death		0.006662	47.55	0.4986	1	73	447	RBM10,NSMAF,APAF1,APC,ASCL1,AKR1C3,NCOA1,ATM,BAG1,BAX,BMP7,ARHGEF7,BCL10,AIFM1,ARHGEF2,CDC42,STK17B,STK17A,NGEF,ARHGEF6,CNR1,RAPGEF2,NQO1,DNM2,DUSP6,RBM5,ERCC3,NET1,ESR2,RBCK1,PNMA2,JMY,GPLD1,HTRA2,NFKBID,GRIK2,GRIK5,FAF1,HIF1A,SAV1,HMGB1,HSPD1,IFIT2,IL10,IL12B,INPP5D,ITGB1,MCF2,FLCN,MYC,NCF2,ING3,PRKDC,MAPK8,PSEN2,TRPM7,PTEN,RARB,UACA,RASGRF2,PIDD1,CCL5,PHLDA1,CCAR1,ACIN1,SRC,STK4,TEX261,COL18A1…
Mouse Phenotype	MP:0013292	embryonic lethality prior to organogenesis		0.006689	37.57	0.6145	1	91	534	TRRAP,AP1G1,ALAS1,CUL3,SMARCA5,APC,PRKRA,ATM,CAMLG,ASH2L,CCNA2,CHEK1,CHKA,ATXN10,AHCTF1,SIN3A,ZNF830,KMT2B,DAB2,SETDB1,DLD,WDR1,THOC1,SCO2,DSG2,ARPC3,CTTN,ERCC3,FBL,EXT2,FEN1,FGFR1,FGFR2,DDX17,GINS4,FXN,GAPDH,FGL2,LIAS,GRB2,DIDO1,FAF1,PPP1R15B,HIF1A,PHB2,HSPA5,HSPD1,ILK,ITGB1,KIF22,LAMC1,SMAD2,MAX,MDM2,MDM4,MET,MST1R,MTAP,FLCN,NASP,NF2,NRF1,PFKFB3,PHB,PKNOX1,DGCR8,PNN,POU2F1,TRPM7,LAMA1,PTEN,CHCH…
GO: Biological Process	GO:0071395	cellular response to jasmonic acid stimulus		0.006776	48.37	0.4986	1	3	4	AKR1C3,AKR1C1,AKR1C2
GO: Biological Process	GO:0009753	response to jasmonic acid		0.006776	48.37	0.4986	1	3	4	AKR1C3,AKR1C1,AKR1C2
GO: Biological Process	GO:2001169	regulation of ATP biosynthetic process		0.006776	48.37	0.4986	1	3	4	FLCN,MYC,PID1
GO: Biological Process	GO:0060648	mammary gland bud morphogenesis		0.006776	48.37	0.4986	1	3	4	FGF10,FGFR2,PTHLH
GO: Biological Process	GO:1901873	regulation of post-translational protein modification		0.006776	48.37	0.4986	1	3	4	CRTAP,FLCN,P3H1
GO: Biological Process	GO:0002904	positive regulation of B cell apoptotic process		0.006776	48.37	0.4986	1	3	4	BAX,IL10,MYC
Human Phenotype	HP:0012210	Abnormal renal morphology		0.006802	25.23	0.4295	1	80	551	RBM10,LTBP4,ALPL,DGKE,EPG5,ATP7B,C4A,CACNA1D,CASP10,SERPINH1,SNAP29,KL,NIPBL,RRM2B,CLINT1,TCTN3,IFT172,NSDHL,AMMECR1,SLC17A5,CD96,GPHN,ERBB3,ETFDH,EVC,FANCA,FANCC,FANCF,FANCG,MBTPS2,FGF10,FGFR1,FGFR2,CRTAP,FLNA,SUFU,GBA,GBE1,KCNQ1OT1,ADAMTS13,SLC7A9,ITGA3,LYZ,MAX,FLCN,NPHP1,NPHS1,NRAS,PEX6,PEX13,PKD2,PTCH1,PTEN,SLC36A2,PEX2,CDC73,RMND1,DYNC2H1,CSPP1,RPL11,SDHB,SIX1,CEP164,XPNPEP3,DIS3L2,IFIH1,RPG…
GO: Molecular Function	GO:0047115	trans-1,2-dihydrobenzene-1,2-diol dehydrogenase activity		0.00683	13.71	0.3161	1	3	4	AKR1C3,AKR1C1,AKR1C2
GO: Molecular Function	GO:0047023	androsterone dehydrogenase activity		0.00683	13.71	0.3161	1	3	4	AKR1C3,AKR1C1,AKR1C2
GO: Molecular Function	GO:0031544	peptidyl-proline 3-dioxygenase activity		0.00683	13.71	0.3161	1	3	4	P3H3,OGFOD1,P3H1
GO: Molecular Function	GO:0030229	very-low-density lipoprotein particle receptor activity		0.00683	13.71	0.3161	1	3	4	LDLR,VLDLR,LRP8
GO: Molecular Function	GO:0008757	S-adenosylmethionine-dependent methyltransferase activity		0.006838	13.72	0.3161	1	31	160	SMYD4,KIAA1456,ASH2L,KMT2C,ECE2,KMT2B,SETDB1,SETDB2,PRDM12,FBL,CARM1,METTL13,DPH5,TRMT10B,INMT,METTL2A,METTL21A,SETD4,FTSJ2,SUV39H2,RNMTL1,TRMT2B,CXXC1,SETMAR,NSD1,ICMT,LRTOMT,TPMT,METTL3,WHSC1,KMT2D
Pathway	160138	MAPK targets/ Nuclear events mediated by MAP kinases	BioSystems: REACTOME	0.006852	18.13	0.3284	1	9	30	RPS6KA5,CREB1,ATF2,DUSP3,DUSP6,PPP2R1B,MAPK8,MAPK11,RPS6KA3
Pathway	645276	Signaling by FGFR1 mutants	BioSystems: REACTOME	0.006852	18.13	0.3284	1	9	30	LRRFIP1,FGFR1OP2,FGF1,FGF2,FGFR1,GRB2,PLCG1,STAT1,ZMYM2
GO: Molecular Function	GO:0003841	1-acylglycerol-3-phosphate O-acyltransferase activity		0.006883	13.81	0.3161	1	5	11	ABHD5,LPCAT2,AGPAT5,MBOAT2,AGPAT4
GO: Molecular Function	GO:0005218	intracellular ligand-gated calcium channel activity		0.006883	13.81	0.3161	1	5	11	TPCN1,PKD2,RYR1,RYR2,RYR3
Human Phenotype	HP:0004275	Duplication of hand bones		0.006884	25.53	0.4295	1	26	141	BBS2,TCTN3,IFT172,WDPCP,CD96,EVC,FANCA,FANCC,FANCF,FANCG,MBTPS2,FGF10,FGFR2,FLNA,SUFU,BBS9,IFT27,TMCO1,CCDC28B,PTCH1,DYNC2H1,KIF7,RPL11,RPGRIP1L,WHSC1,TMEM237
Human Phenotype	HP:0009142	Duplication of bones involving the upper extremities		0.006884	25.53	0.4295	1	26	141	BBS2,TCTN3,IFT172,WDPCP,CD96,EVC,FANCA,FANCC,FANCF,FANCG,MBTPS2,FGF10,FGFR2,FLNA,SUFU,BBS9,IFT27,TMCO1,CCDC28B,PTCH1,DYNC2H1,KIF7,RPL11,RPGRIP1L,WHSC1,TMEM237
GO: Molecular Function	GO:0003980	UDP-glucose:glycoprotein glucosyltransferase activity		0.006921	13.89	0.3161	1	12	45	B4GALT6,B3GALNT2,GCNT7,B3GNT2,B3GNT6,PIGV,PIGZ,UGGT2,DPY19L1,B3GNTL1,UGGT1,POGLUT1
GO: Molecular Function	GO:0019187	beta-1,4-mannosyltransferase activity		0.006921	13.89	0.3161	1	12	45	B4GALT6,B3GALNT2,GCNT7,B3GNT2,B3GNT6,PIGV,PIGZ,ALG1,DPY19L1,B3GNTL1,UGGT1,POGLUT1
Pathway	530768	Signaling by EGFR in Cancer	BioSystems: REACTOME	0.006938	18.36	0.3284	1	33	178	AKT2,TNRC6C,ARHGEF7,CDC42,EPS15L1,KL,CREB1,SPRY2,ERBB3,EREG,FGF1,FGF2,FGF10,FGFR1,FGFR2,THEM4,TNRC6A,GRB2,NRG1,ITPR2,MDM2,NRAS,PDPK1,PLCG1,KLB,MAPKAP1,PRKCA,PTEN,PXN,SRC,TNRC6B,ADAM17,UBB
Pathway	142242	triacylglycerol biosynthesis	BioSystems: BIOCYC	0.006949	18.39	0.3284	1	8	25	PPAP2A,DGAT1,ABHD5,LPCAT3,DGAT2,AGPAT5,MBOAT2,AGPAT4
Gene Family	AKAP	A kinase (PRKA) anchor protein family	genenames.org	0.006954	0.7301	0.05616	0.2941	6	29	AKAP17A,AKAP5,AKAP8,AKAP3,AKAP10,NF2
Mouse Phenotype	MP:0010831	partial lethality		0.00697	39.15	0.6145	1	45	235	PIP5K1A,DIP2B,APAF1,ATM,CACNA1A,CNR1,COL7A1,CLIC4,CREB1,ZFP42,PLVAP,EPAS1,CRIM1,PDLIM5,PPARGC1B,WWOX,GAPDH,HDAC2,SAV1,ILK,JARID2,LDLR,MET,NDN,NF2,NFATC3,NPR2,EGLN1,MARCH5,PTGER4,EGLN3,SETD5,MNS1,RYR2,PGAP1,ATF5,DDX27,SREBF1,IFIH1,ADAM17,SZT2,SYNE1,WNT7B,KCMF1,PELI1
Human Phenotype	HP:0200020	Corneal erosion		0.006996	25.95	0.4295	1	9	32	COL7A1,COL17A1,MBTPS2,FGF10,FGFR2,HLA-B,ITGB4,CHST6,TGFBI
Mouse Phenotype	MP:0011085	complete postnatal lethality		0.007063	39.67	0.6145	1	85	495	ALPL,OGT,APAF1,APC,ASCL2,ASL,SOCS1,ATOH1,ATP7B,BMP7,CACNA1A,BAZ1B,DPP9,COL7A1,DHRS7B,DBT,SETDB1,SV2B,FOXP3,RCE1,SLC17A5,OLIG2,ERBB3,ERCC1,EYA4,ERCC5,AKAP8,CRIM1,EVC,F3,FGFR2,DDX17,PPARGC1B,STK36,WWOX,GBA,KAT2A,DGAT2,SPIN1,ILK,INPP4A,ITGB8,ITPA,JAG2,KIF5A,LDHA,LYZ,EPCAM,MDM2,MGAT2,FLCN,NCK1,NFKB1,NPHS1,NPPC,NRAS,NTRK2,HMX3,PCCA,SENP1,POU2F1,PRKG1,PTCH1,PTEN,PTGER4,PTHLH,PTPN6,PEX2,LIN7C,RYR2,ATXN1…
Human Phenotype	HP:0011328	Abnormality of fontanelles		0.007086	26.28	0.4295	1	21	107	RBM10,ALPL,COL11A1,ERCC1,ETFDH,FGFR1,FGFR2,CRTAP,FLNA,KCNQ1OT1,HPGD,PEX6,PEX13,PEX2,KIF7,RPS6KA3,P3H1,ALG1,NSD1,ATP6V0A2,PAX8
GO: Molecular Function	GO:0016279	protein-lysine N-methyltransferase activity		0.007147	14.34	0.3161	1	24	116	SMYD4,KIAA1456,ASH2L,KMT2C,ECE2,KMT2B,SETDB1,SETDB2,PRDM12,FBL,CARM1,METTL13,TRMT10B,METTL2A,METTL21A,SETD4,FTSJ2,SUV39H2,RNMTL1,CXXC1,SETMAR,NSD1,WHSC1,KMT2D
GO: Molecular Function	GO:0016278	lysine N-methyltransferase activity		0.007147	14.34	0.3161	1	24	116	SMYD4,KIAA1456,ASH2L,KMT2C,ECE2,KMT2B,SETDB1,SETDB2,PRDM12,FBL,CARM1,METTL13,TRMT10B,METTL2A,METTL21A,SETD4,FTSJ2,SUV39H2,RNMTL1,CXXC1,SETMAR,NSD1,WHSC1,KMT2D
Mouse Phenotype	MP:0009250	abnormal appendicular skeleton morphology		0.00721	40.49	0.6145	1	96	569	PIP4K2B,ALPL,APC,XIAP,BGN,SOCS2,BMP7,BMPR1B,PSTPIP2,PAPSS2,ITGB1BP1,KL,NIPBL,COL7A1,COL9A1,COL11A1,COL11A2,CHST11,ATF2,HAPLN1,TRAF4,HS2ST1,TRAM2,IFT172,DUSP3,DUSP6,GDF11,KREMEN1,ESR2,EVC,FGF10,FGFR1,FGFR2,ACAP3,CRTAP,FLNA,HSD17B7,KAT2A,GGT1,GHR,SFN,CBX2,IFT27,KIF3A,HDAC2,HEXA,HIF1A,HOXD3,IBSP,IL10,INPP5D,ITGB1,FAM151B,JAG2,JARID2,HECTD2,MDFI,MAP3K4,NPPC,NPR2,NTRK2,P2RX4,YIPF1,KLB,PRRX1,PTCH1,PTHL…
GO: Biological Process	GO:0050773	regulation of dendrite development		0.007238	51.66	0.5218	1	22	104	CAMK1,ARF6,CAPRIN2,BMP7,NGEF,AKAP5,RAPGEF2,KIAA0319,SEMA4D,PDLIM5,ILK,MET,NTRK2,OPA1,PTEN,SDC2,TNIK,SYNE1,SRCIN1,GORASP1,VLDLR,LRP8
GO: Biological Process	GO:0051186	cofactor metabolic process		0.007264	51.85	0.5218	1	51	295	PDP2,ALAS1,AKR1B1,KMO,AKR1C3,CYP4F12,DGAT1,MTHFD1L,COX15,H6PD,AKR1C1,AKR1C2,HEBP1,DLAT,DLD,CRYZL1,GPHN,AFMID,MRI1,FXN,TPK1,ACSL5,NADK2,GART,GCH1,MOCS3,DGAT2,LIAS,HIBADH,PPCDC,IBA57,IREB2,NCF2,OGDH,PCCA,PCCB,PDK1,PDK2,UBIAD1,PDPR,PNPO,RFK,RSAD1,ELOVL7,FAR2,SLC25A1,FLAD1,SPR,NMNAT1,COQ9,PDSS2
GO: Biological Process	GO:0007431	salivary gland development		0.00731	52.18	0.5218	1	11	40	BMP7,CDC42,CLCN2,FGF10,FGFR1,FGFR2,SEMA3C,LAMA5,MET,LAMA1,XBP1
Human Phenotype	HP:0008061	Aplasia/Hypoplasia affecting the retina		0.007383	27.38	0.4295	1	19	94	BBS2,CRX,TCTN3,WDPCP,BBS9,IFT27,RAX2,PEX6,CCDC28B,LAMA1,PEX2,RDH12,TTLL5,SEMA4A,RPGRIP1L,COL18A1,GDF6,TMEM237,ALMS1
Human Phenotype	HP:0100259	Postaxial polydactyly		0.007383	27.38	0.4295	1	19	94	RBM10,BBS2,TCTN3,IFT172,WDPCP,CD96,EVC,MBTPS2,FGFR2,FLNA,BBS9,IFT27,TMCO1,CCDC28B,DYNC2H1,KIF7,RPGRIP1L,GDF6,TMEM237
Mouse Phenotype	MP:0002084	abnormal developmental patterning		0.007397	41.54	0.6145	1	79	456	USP9X,MIB1,NCK2,CUL3,APC,BMP7,KRIT1,RQCD1,MTHFD1L,RTTN,RAPGEF2,KMT2B,IFT172,DAB2,HUWE1,G3BP1,GDF11,EXT2,UBR5,FGF10,FGFR1,FGFR2,DYNC2LI1,SUFU,RTEL1,KAT2A,SFN,LIAS,GRB2,KIF3A,EXOC4,HIF1A,HNRNPU,CCDC160,ILK,ITGB1,JAG2,KIF5B,SMAD2,MAX,MDFI,MDM2,MLLT4,FLCN,MYC,NF2,NUP98,OPA1,FURIN,PDPK1,PKD2,PKNOX1,PNN,PSEN2,LAMA1,PTEN,PTPRB,DYNC2H1,RFX3,WLS,PGAP1,DKK1,SNX1,SMG1,CLUAP1,MESP1,SS18,ATMIN,ZEB1,RPGRIP1L,N…
Pathway	138022	Class I PI3K signaling events	BioSystems: Pathway Interaction Database	0.007398	19.58	0.3402	1	11	41	ARF6,ARHGEF7,CYTH1,ARHGEF6,DAPP1,PDPK1,PLCG1,PTEN,SRC,ARAP3,YES1
Disease	ctd:D010523	Peripheral Nervous System Diseases	CTD	0.00742	6.656	0.4946	1	47	290	AICDA,MBD6,KIAA1324,OSBPL6,CYP4F12,ATM,ATP7B,BAX,TNFRSF10A,BMPR1B,CCNA2,CHEK1,MYOT,KMT2B,TMED5,ABCC5,DUSP13,ERCC1,ERCC3,ERCC4,SMC2,IGF2BP3,GET4,FUT6,GHR,CEP250,ICAM1,SLCO3A1,MDM2,POU2F2,PSMB1,PTGIS,UACA,UNC13C,SOX8,CCL5,DKK1,SLC22A5,MAPKBP1,MIAT,SOD2,TTLL12,PRKD3,UCHL1,LMF1,WRN,RAPH1
Human Phenotype	HP:0007317	Heterotopias/abnormal migration		0.007458	27.66	0.4295	1	29	163	ACTG1,EPG5,SNAP29,B3GALNT2,RTTN,NSDHL,CD96,ERCC1,ETFDH,FLNA,IBA57,KIF5C,NRAS,PEX6,PEX13,PRKDC,NDE1,PTEN,TBC1D20,PEX2,RMND1,DYNC2H1,RPS6KA3,RPGRIP1L,GRIP1,COL18A1,ATP6V0A2,VLDLR,CCBE1
Human Phenotype	HP:0002269	Abnormality of neuronal migration		0.007458	27.66	0.4295	1	29	163	ACTG1,EPG5,SNAP29,B3GALNT2,RTTN,NSDHL,CD96,ERCC1,ETFDH,FLNA,IBA57,KIF5C,NRAS,PEX6,PEX13,PRKDC,NDE1,PTEN,TBC1D20,PEX2,RMND1,DYNC2H1,RPS6KA3,RPGRIP1L,GRIP1,COL18A1,ATP6V0A2,VLDLR,CCBE1
Mouse Phenotype	MP:0003674	oxidative stress		0.007487	42.05	0.6145	1	21	91	ATM,KL,RNF7,TOP1MT,RCAN1,ABHD5,FXN,GCLM,RALBP1,GPX7,CA5B,HFE,LDLR,PEX13,SGMS1,PLEKHA5,PTEN,SOD2,WRN,COQ9,PDSS2
Mouse Phenotype	MP:0004091	abnormal Z lines		0.007501	42.12	0.6145	1	8	23	ACTG1,EPG5,COL13A1,DMPK,PDLIM5,TRIM63,ITPA,RYR1
Mouse Phenotype	MP:0000069	kyphoscoliosis		0.007501	42.12	0.6145	1	8	23	ACP2,TRAF4,CRTAP,MGAT2,SGCG,P3H1,SYNE1,XRCC4
Mouse Phenotype	MP:0006085	myocardial necrosis		0.007501	42.12	0.6145	1	8	23	MKL1,PPARA,PROC,SGCB,SGCD,SGCG,SOD2,XBP1
GO: Cellular Component	GO:0015630	microtubule cytoskeleton		0.007519	6.398	0.2778	1	143	971	AP1G1,STARD9,MIB1,CUL3,SLAIN2,OGT,ANXA11,APC,CDC14A,CAPRIN2,ATM,BBS2,TWISTNB,BCL10,KRIT1,UNC119,CCT6A,ARHGEF2,CDC42,CENPF,CHEK1,SNAP29,CIAO1,SCLT1,RTTN,PTPN23,CLIC4,TPGS2,DNAH1,CSNK1A1,CROCC,CEP104,IFT172,DAPK3,KIAA0753,F11R,AK5,DNM2,CTTN,SPRY2,EVC,TUBB4B,APPBP2,CCDC77,HOOK3,DYNC2LI1,LZTS2,ZNF274,GAPDH,TUBG2,KAT2A,BBS9,GEM,SPIN1,TRIM63,HSCB,IFT27,MID2,TRIOBP,DIDO1,KIF3A,GTF2F2,CEP250,CHP1,CCDC114…
GO: Molecular Function	GO:0004518	nuclease activity		0.00754	15.13	0.3161	1	38	207	ERI1,FANCM,REXO1L1P,TATDN2,DFFB,PAN2,ENPP5,G3BP1,ERCC1,ERCC4,ERCC5,FEN1,ERN2,C11orf54,DROSHA,HARBI1,OGG1,PDE12,PNPT1,TATDN3,RAD9A,NEIL1,DTD2,EXD2,EXD1,PGAP1,ELAC1,SETMAR,N4BP2,ENDOD1,DIS3L2,DCLRE1C,SMUG1,NEIL2,WRN,DCLRE1B,EXOSC5,MPPE1
Pathway	106384	Signaling by PDGF	BioSystems: REACTOME	0.007556	19.99	0.3402	1	33	179	AKT2,NCK2,TNRC6C,KL,COL9A1,CREB1,ERBB3,EREG,FGF1,FGF2,FGF10,FGFR1,FGFR2,THEM4,TNRC6A,GRB2,NRG1,ITPR2,MDM2,NCK1,NRAS,FURIN,PDPK1,PLCG1,KLB,MAPKAP1,PRKCA,PTEN,PDGFD,SRC,TNRC6B,STAT1,THBS3
Pathway	198909	B Cell Receptor Signaling Pathway	BioSystems: WikiPathways	0.007586	20.07	0.3402	1	30	159	PIP5K1A,PIP5K1B,PIP4K2B,IKBKG,BAX,BCL10,CCNA2,CREB1,ATF2,DOK1,DUSP6,ARPC3,SLA2,DAPP1,GRB2,INPP5D,ITPR2,PIK3AP1,NCK1,NFATC3,PDK2,PDPK1,PLCG1,PRKD1,PRKCQ,MAPK4,MAPK8,PTPN6,SH3BP2,STAT1
GO: Biological Process	GO:0006198	cAMP catabolic process		0.007604	54.27	0.5321	1	7	20	PDE7B,PDE10A,PDE4A,PDE4B,PDE4C,PDE7A,EGLN1
GO: Biological Process	GO:0003416	endochondral bone growth		0.007604	54.27	0.5321	1	7	20	COL9A1,EVC,CARM1,NPPC,RARA,RARB,THBS3
Human Phenotype	HP:0001017	Anemic pallor		0.00765	28.37	0.4295	1	4	8	FANCA,FANCC,FANCF,FANCG
Human Phenotype	HP:0010892	Abnormality of branched chain family amino acid metabolism		0.00765	28.37	0.4295	1	4	8	BCKDHB,DBT,DLD,ETFDH
Human Phenotype	HP:0003213	Deficient excision of UV-induced pyrimidine dimers in DNA		0.00765	28.37	0.4295	1	4	8	FANCA,FANCC,FANCF,FANCG
Human Phenotype	HP:0003214	Prolonged G2 phase of cell cycle		0.00765	28.37	0.4295	1	4	8	FANCA,FANCC,FANCF,FANCG
GO: Molecular Function	GO:0004115	3',5'-cyclic-AMP phosphodiesterase activity		0.007718	15.49	0.3161	1	7	20	ENPP6,PDE7B,PDE12,PDE4A,PDE4B,PDE4C,PDE7A
GO: Cellular Component	GO:1902494	catalytic complex		0.007734	6.582	0.2778	1	125	837	TRRAP,EEA1,CUL3,SUPT3H,OGT,IKBKG,ATP1A2,FXYD2,BCKDHB,TWISTNB,CASP10,ASH2L,CHML,KMT2C,INTS7,SIN3A,DNAH1,RNF7,RNF144B,DCAF8,KMT2B,DAB2,DBT,KLHL3,TOX4,FBXO10,FBXO6,SUPT7L,DLAT,DLD,ERCC1,ERCC3,ERCC4,ERCC5,ANAPC10,UCHL5,ANAPC5,SPTLC1,SORBS1,RBCK1,POLR3G,DYNC2LI1,DAPP1,POLR3K,NOXA1,KAT2A,BRD8,SUGT1,GCLM,GMPR,PPP1R9B,CBX2,GTF2A2,GTF2F2,PPP1R15B,HDAC2,CCDC114,STK38,SPCS3,HSPD1,TADA2B,FBXO27,KANSL1L,JARID…
Human Phenotype	HP:0001250	Seizures		0.0078	28.93	0.4295	1	126	930	ACADM,ACTG1,AGA,AKT2,ALPL,APC,IKBKG,EPG5,ASCL1,ASL,ATM,ATP1A2,STX11,FXYD2,BCKDHB,C4A,CACNA1A,CACNA1D,SLC25A20,KRIT1,AIFM1,SNAP29,CLCN2,CLIC2,ATXN10,NIPBL,RRM2B,RTTN,COX15,GOSR2,CRH,KIAA0226,EARS2,DBT,NSDHL,TECPR2,DLD,RFT1,DYRK1A,SLC17A5,CD96,GPHN,ERCC5,ADGRV1,MBTPS2,FGFR2,FLNA,TPK1,MFSD8,SUFU,WWOX,GBA,GCH1,GNS,LIAS,MID2,GRIA3,MMAA,HEXA,HSPD1,PROK2,IDS,GFM1,KIF5C,ME2,MGAT2,NDN,NDUFS8,NRAS,PCCA,PCC…
Mouse Phenotype	MP:0005416	abnormal circulating protein level		0.007841	44.03	0.6145	1	124	761	NCOA3,PGLYRP2,DYSF,ALPL,SORBS2,IKBKG,ASL,NCOA1,SOCS1,VAMP8,STX11,TNFRSF10A,SOCS2,PER2,GBP5,MTMR3,NLRC3,DPP9,CEBPB,RPS6KA5,CTSC,RHBDD3,RRM2B,CLIC4,H6PD,ATF2,CRH,RNF7,CELSR1,TRAM2,CTSO,CYB561,BOC,PLVAP,DLG4,CYB5D1,FOXP3,RCAN1,ABHD5,EYA4,ESR2,TLR7,F3,BPNT1,FCGRT,ACSL5,GALNT1,WWOX,GBA,PDE10A,FFAR4,GHR,GCLM,HDGFRP2,ADAMTS13,HIF1A,HNRNPD,IFIT2,IFNAR2,GFM1,IL4R,IL5,IL10,IL12B,IL13RA1,INPP5D,IREB2,IRF1,I…
Mouse Phenotype	MP:0001943	abnormal respiration		0.007854	44.11	0.6145	1	85	497	AKT2,LTBP4,ALPL,ARHGAP5,ASCL1,ATOH1,ATP1A2,CACNA1A,TRPA1,CALCB,KL,COL11A1,CHST11,ATF2,TRAF4,GIT2,DBT,BLOC1S6,FOXP3,OLIG2,EPAS1,GPHN,ERBB3,AKAP8,FBLN1,FGF10,FGFR2,CARM1,PPARGC1B,AFF4,SNX5,GBA,KAT2A,GLS,SFN,GRK5,HDAC2,HIF1A,HSPA5,IL4R,IL5,IL13RA1,INPP5D,ITGA3,ITGB1,ITGB4,ITPA,JAG2,JARID2,KIF5A,LYZ,MDFI,MET,FBXO45,DBNL,NDN,NTRK2,PARK2,PEX13,PGGT1B,PRRX1,EGLN1,PRKCQ,MAPK8,PROC,PTEN,PTHLH,PTPN6,RARB,T…
Mouse Phenotype	MP:0008594	decreased circulating interleukin-10 level		0.007878	44.24	0.6145	1	4	7	RPS6KA5,IL10,LDLR,LYZ
Mouse Phenotype	MP:0000216	absent erythroid progenitor cell		0.007878	44.24	0.6145	1	4	7	EPOR,ETV2,IL10,MYC
Human Phenotype	HP:0012140	Abnormality of cells of the lymphoid lineage		0.007953	29.5	0.4295	1	16	75	AK2,XIAP,ATM,CASP10,UNC119,FANCA,FANCC,FANCF,FANCG,GBA,MMAA,PCCA,PCCB,STK4,COQ9,PDSS2
Human Phenotype	HP:0001928	Abnormality of coagulation		0.007988	29.63	0.4295	1	46	289	ACP2,ACTN1,ALPL,MCFD2,APC,IKBKG,XIAP,STX11,C4A,KRIT1,SNAP29,COL5A1,BMS1,RFT1,DNM2,GP6,EPOR,FANCA,FANCC,FANCF,FANCG,FLNA,GBA,GGCX,HPS5,HLA-B,ITGB4,KLKB1,LMAN1,MAX,MGAT2,MTAP,NRAS,PCCA,PCCB,ALG6,PROC,PTEN,PEX2,FKBP14,RYR1,SDHB,DOLK,ADAM17,TBXA2R,TBXAS1
GO: Cellular Component	GO:0030027	lamellipodium		0.007993	6.802	0.2778	1	29	151	DYSF,AIF1,PIP5K1A,APC,PHACTR4,ARHGEF7,CAPZB,ITGB1BP1,ARHGEF6,DPYSL3,ARPC3,ABI2,CTTN,PPP1R9B,ILK,ITGB1,DBNL,NF2,SSH1,PKD2,PLCG1,PXN,LRRC16A,SRGAP2,SRCIN1,ARAP3,PLEKHH2,RAPH1,SPATA13
Disease	ctd:D006816	Huntington Disease	CTD	0.008006	7.182	0.4946	1	4	8	AIFM1,CNR1,RCAN1,OGG1
Disease	227650	FANCONI ANEMIA; FA	OMIM	0.008006	7.182	0.4946	1	4	8	FANCA,FANCC,FANCF,FANCG
Disease	cv:C0038356	Neoplasm of stomach	Clinical Variations	0.008006	7.182	0.4946	1	4	8	APC,CASP10,FGFR2,IRF1
Mouse Phenotype	MP:0010296	increased hemolymphoid system tumor incidence		0.008039	45.15	0.6163	1	42	218	NCOA3,APC,ATM,PER2,RASAL2,DOK1,EEF1A1,ESR2,FEN1,CHORDC1,WWOX,GPX7,GRB2,SAV1,TUSC2,ING1,INPP5D,IRF1,LYZ,MDM2,MDM4,MET,MTF1,FLCN,MYC,NF2,NRAS,OGG1,PKNOX1,PRKDC,PTCH1,PTEN,SUV39H2,CHFR,SOD2,SMG1,STK4,TCF3,ZEB1,TGFBI,XRCC2,XRCC5
GO: Biological Process	GO:0007067	mitotic nuclear division		0.008043	57.41	0.552	1	64	387	USP9X,APC,ATM,BMP7,CCNA2,CCNG1,ARHGEF2,CDC42,CDK3,CENPF,CHEK1,NIPBL,AHCTF1,L3MBTL1,CSNK1A1,ZNF830,DAPK3,NEK9,APITD1,SETDB2,EREG,AKAP8,ANAPC10,FGFR2,ANAPC5,FLNA,SMC2,LZTS2,STAG2,ARPP19,GEM,SUGT1,PPP1R9B,PAPD7,TRIOBP,KIF22,MET,STRA13,NUMA1,INO80,NDE1,PTEN,TXNL4B,PHIP,HAUS2,MAP9,MCMBP,CEP164,MAPRE3,ASUN,CHFR,DIS3L2,CENPN,PPP2R2D,PBK,CLASP2,POGZ,NEDD1,TTC28,HAUS5,DYNLT3,MAU2,SKA1,UBE2E1
GO: Biological Process	GO:0008380	RNA splicing		0.008043	57.41	0.552	1	59	352	AKAP17A,RBM10,AKT2,PRPF4B,NOL3,PRPF3,CDC5L,SRSF11,RBM25,PRPF40B,CLK2,GEMIN5,THOC1,DYRK1A,SUGP2,RBM5,DDX39A,AFF2,CELF2,SRSF10,LUC7L3,SRRM4,PHAX,PPP1R9B,CLASRP,GTF2F2,U2AF2,HNRNPA2B1,HNRNPD,HNRNPU,MBNL1,SRSF12,HNRNPM,CPSF2,RBM15B,CPSF1,PNN,TSEN54,TXNL4B,GEMIN8,MAGOHB,CPSF7,CASC3,SRSF6,SFSWAP,LUC7L,SNRNP48,CCAR1,ACIN1,SMN2,SNRNP70,GCFC2,TARDBP,SF3B3,SF1,DDX39B,HNRNPA3,THOC2,PABPN1
Mouse Phenotype	MP:0001698	decreased embryo size		0.008121	45.61	0.6163	1	87	511	NCOA3,USP9X,PICALM,CUL3,APC,AIFM1,MTHFD1L,RTTN,TRAF4,CTBP2,RAPGEF2,DAB2,NSDHL,MED24,DLD,THOC1,DYRK1A,HUWE1,ETV2,F3,UBR5,FEN1,FGFR1,FGFR2,HSD17B7,FXN,ZNF274,RTEL1,KAT2A,LIAS,KIF3A,EXOC4,HIF1A,HSPD1,ITGB1,ITGB8,JARID2,KIF5B,KRT8,EPCAM,SMAD2,MAX,MDM2,MDM4,MET,MLLT4,MYC,NASP,NFATC3,NUP98,OPA1,FURIN,PAK2,PDPK1,PKNOX1,PLAG1,POU2F1,TRPM7,LAMA1,PTCH1,PTEN,RASIP1,PTPRB,PEX2,PXN,SUV39H2,BRD2,VPS53,SIX1,MFN…
Pathway	477121	Regulation of KIT signaling	BioSystems: REACTOME	0.008131	21.51	0.3586	1	6	16	SOCS1,GRB2,PRKCA,PTPN6,SRC,YES1
GO: Molecular Function	GO:0003713	transcription coactivator activity		0.00816	16.38	0.3161	1	51	296	NCOA3,VGLL2,TRRAP,MKL1,SUPT3H,NCOA1,PER2,BCL10,ATF2,CREM,MED24,SUPT7L,MED13,MED6,ESR2,RBM14,FGF2,CREB3,CARM1,DDX17,PPARGC1B,WWOX,KAT2A,JMY,TCERG1,SUB1,GTF2A2,ECD,NCOA7,MAX,MTF1,NFKBIB,NFYC,PRRX1,PKN1,PSMD9,RARA,CCAR1,PUS1,SMARCE1,SOX12,SP4,SS18,WWC1,TCF3,ZEB1,GRIP1,ICMT,UBE3A,CRTC3,YY1
GO: Cellular Component	GO:0044297	cell body		0.008161	6.945	0.2778	1	84	536	PICALM,AIF1,SORBS2,APC,SPTBN4,ASCL1,ASL,ARHGEF7,CACNA1H,CACNA1A,CACNA1D,CALCB,CCNG1,CCT6A,ARHGEF2,CDC42,CLCN2,ATXN10,AKAP5,CRH,RAPGEF2,BOC,PARD6A,NQO1,GRIN3A,DPYSL3,GNB4,ESR2,TRPV2,CREB3,VTI1B,FLNA,CACYBP,PDE10A,PHAX,GHR,GNB3,GRIA3,GRIK1,GRIK2,GRIK5,DFNB59,HDC,EXOC4,HTR5A,HTR7,DIXDC1,ILK,KIF5A,MET,NCAM1,NDN,NTRK2,NUMA1,P2RX4,SERPINF1,PRKCA,MAPK8,PSEN2,TRPM7,RAB1A,RARA,KCNIP1,NRSN2,SDC2,SRR,SLC1A4…
Human Phenotype	HP:0003323	Progressive muscle weakness		0.008211	30.46	0.4295	1	6	17	VAPB,YARS2,PUS1,C10orf2,COQ9,PDSS2
Human Phenotype	HP:0006488	Bowing of the arm		0.008235	30.54	0.4295	1	7	22	COL11A1,FGFR1,FGFR2,FLNA,NPR2,SHOX,P3H1
Gene Family	TRP	Transient receptor potential cation channels	genenames.org	0.008258	0.867	0.06193	0.3243	6	30	TRPA1,TRPV2,PKD2,TRPM7,MCOLN3,TRPV1
GO: Biological Process	GO:0070646	protein modification by small protein removal		0.00829	59.17	0.5635	1	21	99	USP9X,TRRAP,USP36,SUPT3H,OTUD6A,USP28,USP34,UCHL5,KAT2A,USP32,ATXN3,USP25,SENP1,BRCC3,OTUD4,USP47,ATXN7,USP33,OTUD1,UCHL1,USP46
Mouse Phenotype	MP:0006069	abnormal retinal neuronal layer morphology		0.008322	46.74	0.6173	1	50	269	APAF1,ASCL1,PHACTR4,BBS2,RGS11,BMPR1B,UNC119,AIFM1,CLCN2,SLC4A7,CRX,HS2ST1,CROCC,SV2B,E2F2,GDF11,EPAS1,GPHN,NXNL2,MFSD8,GNB3,LCA5,LDLR,MPP3,NPHP1,NTRK2,OPA1,PDE6A,SERPINF1,PKNOX1,LAMA1,SLC35F6,RDH12,RORB,RDH13,ATXN7,PLXNA3,SLC1A1,SOD2,SEMA4A,SLC9A8,TRIM2,TUB,VLDLR,XPA,NPHP4,MAP3K12,YIPF5,PXDN,ALMS1
GO: Molecular Function	GO:0000026	alpha-1,2-mannosyltransferase activity		0.008336	16.73	0.3161	1	12	46	B4GALT6,B3GALNT2,GCNT7,B3GNT2,B3GNT6,ALG9,PIGV,PIGZ,DPY19L1,B3GNTL1,UGGT1,POGLUT1
GO: Molecular Function	GO:0016874	ligase activity		0.008377	16.81	0.3161	1	71	436	ADSS,MIB1,XIAP,RTCA,GMPS,HERC3,MTHFD1L,RNF7,TTLL4,UBE2F,HERC4,RNF144B,EARS2,HUWE1,ZNRF2,YARS2,RCL1,RLIM,PIAS3,UBR5,ARIH2,LARS,RBCK1,ACSL5,GART,GCLM,TRIM63,LNX1,LIAS,MID2,MARCH9,RFFL,UBE2J2,HECTD2,MARS,DTX3L,MDM2,UBE2T,MYLIP,NFX1,SIAH3,PARK2,PCCA,PCCB,MARCH5,MARCH1,RANBP2,HECTD3,RING1,RIMKLA,ACSF2,UBE2O,CHFR,TTLL5,RNF114,TRIM2,UBR4,AARSD1,RNF180,UBE2B,UBE2D3,UBE2E1,UBE2G1,UBE3A,UCHL1,UNKL,WARS,XRC…
Human Phenotype	HP:0001888	Lymphopenia		0.008393	31.13	0.4295	1	15	69	AK2,XIAP,ATM,UNC119,FANCA,FANCC,FANCF,FANCG,GBA,MMAA,PCCA,PCCB,STK4,COQ9,PDSS2
Mouse Phenotype	MP:0002282	abnormal trachea morphology		0.008418	47.28	0.6173	1	16	64	CACNA1H,KL,COL11A1,TRAF4,IFT172,WDPCP,FGF10,FGFR2,IFT27,HIF1A,PROC,RARA,RARB,DYNC2H1,ATMIN,WNT7B
GO: Biological Process	GO:0042990	regulation of transcription factor import into nucleus		0.008557	61.08	0.5763	1	18	81	BMP7,AKAP5,LITAF,NLRP12,TLR7,CREB3,FLNA,RBCK1,SUFU,FAF1,IL10,IL12B,MDFI,NFKBIB,PKD2,PPM1A,PRKCQ,UACA
Mouse Phenotype	MP:0009088	thin uterine horn		0.008578	48.17	0.6173	1	3	4	WWOX,NPR2,PHB
Pathway	187082	TRAF6 mediated induction of NFkB and MAP kinases upon TLR7/8 or 9 activation	BioSystems: REACTOME	0.00858	22.7	0.3632	1	18	83	IKBKG,RPS6KA5,CREB1,ATF2,DUSP3,DUSP6,TLR7,TMEM189-UBE2V1,HMGB1,NFKB1,NFKBIB,PPP2R1B,MAPK8,MAPK11,RPS6KA3,UBB,MAPKAPK3,PELI1
Mouse Phenotype	MP:0005663	abnormal circulating noradrenaline level		0.00862	48.41	0.6173	1	7	19	KL,CRH,EPAS1,ITGB1,EGLN3,RNLS,SPR
Pathway	137939	Direct p53 effectors	BioSystems: Pathway Interaction Database	0.008624	22.82	0.3632	1	26	134	TRRAP,APAF1,APC,BAX,TNFRSF10A,CASP10,CCNG1,RRM2B,RNF144B,CARM1,TRIAP1,JMY,SFN,HDAC2,TADA2B,CD82,MDM2,MET,DROSHA,NFYC,DGCR8,PTEN,PIDD1,DKK1,COL18A1,PCBP4
Pathway	138008	a6b1 and a6b4 Integrin signaling	BioSystems: Pathway Interaction Database	0.008649	22.88	0.3632	1	9	31	COL17A1,ERBB3,SFN,GRB2,ITGB1,ITGB4,MET,MST1R,PRKCA
Mouse Phenotype	MP:0001697	abnormal embryo size		0.008683	48.76	0.6173	1	88	519	NCOA3,USP9X,PICALM,CUL3,APC,AIFM1,MTHFD1L,RTTN,TRAF4,CTBP2,RAPGEF2,DAB2,NSDHL,MED24,DLD,THOC1,DYRK1A,HUWE1,ETV2,F3,UBR5,FEN1,FGFR1,FGFR2,HSD17B7,FXN,ZNF274,RTEL1,KAT2A,LIAS,KIF3A,EXOC4,HIF1A,HSPD1,ITGB1,ITGB8,JARID2,KIF5B,KRT8,LAMA5,EPCAM,SMAD2,MAX,MDM2,MDM4,MET,MLLT4,MYC,NASP,NFATC3,NUP98,OPA1,FURIN,PAK2,PDPK1,PKNOX1,PLAG1,POU2F1,TRPM7,LAMA1,PTCH1,PTEN,RASIP1,PTPRB,PEX2,PXN,SUV39H2,BRD2,VPS53,SI…
Human Phenotype	HP:0001827	Genital tract atresia		0.008688	32.22	0.4295	1	9	33	BBS2,WDPCP,FGFR1,FGFR2,BBS9,IFT27,CCDC28B,DYNC2H1,GRIP1
Human Phenotype	HP:0011035	Abnormality of the renal cortex		0.008688	32.22	0.4295	1	9	33	NIPBL,CD96,ETFDH,NPHP1,PEX6,PEX13,PEX2,XPNPEP3,NPHP4
Human Phenotype	HP:0001395	Hepatic fibrosis		0.00879	32.6	0.4295	1	14	63	ASL,BBS2,AP1S1,TCTN3,IFT172,WDPCP,BBS9,IFT27,CCDC28B,DYNC2H1,DOLK,RPGRIP1L,C10orf2,TMEM237
Pathway	106474	PI3K/AKT activation	BioSystems: REACTOME	0.00883	23.36	0.365	1	21	102	AKT2,TNRC6C,KL,CREB1,ERBB3,EREG,FGF1,FGF2,FGF10,FGFR1,FGFR2,THEM4,TNRC6A,GRB2,NRG1,MDM2,PDPK1,KLB,MAPKAP1,PTEN,TNRC6B
Human Phenotype	HP:0001392	Abnormality of the liver		0.008925	33.1	0.4295	1	85	597	ACADM,SFTPA2,AGA,APC,XIAP,ASL,STX11,ATP7B,BBS2,CA2,SLC25A20,CASP10,KRIT1,CTSC,AP1S1,COX15,TCTN3,EARS2,IFT172,DLD,RFT1,DMPK,WDPCP,YARS2,SLC17A5,ABHD5,CD96,ERCC4,ETFDH,FGFR2,RBCK1,GBA,GBE1,BBS9,KCNQ1OT1,GNS,IFT27,ADAMTS13,MMAA,MRPL3,HEXA,HFE,HLA-B,IDS,GFM1,IL2RA,KRT8,LYZ,MET,NCF2,NDUFS8,PCCA,PCCB,PDGFRL,PEX6,PEX13,ATP8B1,PHKA2,PHKB,ALG6,CCDC28B,POMC,PEX2,RMND1,DYNC2H1,ALG9,SDHB,DOLK,CEP164,SLC25A1,…
GO: Molecular Function	GO:0043765	T/G mismatch-specific endonuclease activity		0.008993	18.05	0.3161	1	13	52	ERI1,ENPP5,ERCC4,ERCC5,FEN1,C11orf54,HARBI1,DTD2,PGAP1,DCLRE1C,WRN,DCLRE1B,MPPE1
GO: Molecular Function	GO:0044824	retroviral 3' processing activity		0.008993	18.05	0.3161	1	13	52	ERI1,ENPP5,ERCC4,ERCC5,FEN1,C11orf54,HARBI1,DTD2,PGAP1,DCLRE1C,WRN,DCLRE1B,MPPE1
GO: Molecular Function	GO:0044823	retroviral integrase activity		0.008993	18.05	0.3161	1	13	52	ERI1,ENPP5,ERCC4,ERCC5,FEN1,C11orf54,HARBI1,DTD2,PGAP1,DCLRE1C,WRN,DCLRE1B,MPPE1
GO: Molecular Function	GO:0042054	histone methyltransferase activity		0.008993	18.05	0.3161	1	13	52	ASH2L,KMT2C,KMT2B,SETDB1,SETDB2,FBL,CARM1,SUV39H2,CXXC1,SETMAR,NSD1,WHSC1,KMT2D
Pathway	105895	Fanconi Anemia pathway	BioSystems: REACTOME	0.009003	23.82	0.3665	1	8	26	FANCM,ATM,FANCA,FANCC,FANCF,FANCG,UBE2T,UBB
Human Phenotype	HP:0009136	Duplication involving bones of the feet		0.009062	33.61	0.4295	1	16	76	BBS2,WDPCP,CD96,EVC,FGF10,FGFR1,FGFR2,FLNA,BBS9,IFT27,CCDC28B,PTEN,DYNC2H1,KIF7,RPGRIP1L,WHSC1
Human Phenotype	HP:0001829	Foot polydactyly		0.009062	33.61	0.4295	1	16	76	BBS2,WDPCP,CD96,EVC,FGF10,FGFR1,FGFR2,FLNA,BBS9,IFT27,CCDC28B,PTEN,DYNC2H1,KIF7,RPGRIP1L,WHSC1
Mouse Phenotype	MP:0013293	embryonic lethality prior to tooth bud stage		0.009067	50.92	0.6365	1	91	540	TRRAP,AP1G1,ALAS1,CUL3,SMARCA5,APC,PRKRA,ATM,CAMLG,ASH2L,CCNA2,CHEK1,CHKA,ATXN10,AHCTF1,SIN3A,ZNF830,KMT2B,DAB2,SETDB1,DLD,WDR1,THOC1,SCO2,DSG2,ARPC3,CTTN,ERCC3,FBL,EXT2,FEN1,FGFR1,FGFR2,DDX17,GINS4,FXN,GAPDH,FGL2,LIAS,GRB2,DIDO1,FAF1,PPP1R15B,HIF1A,PHB2,HSPA5,HSPD1,ILK,ITGB1,KIF22,LAMC1,SMAD2,MAX,MDM2,MDM4,MET,MST1R,MTAP,FLCN,NASP,NF2,NRF1,PFKFB3,PHB,PKNOX1,DGCR8,PNN,POU2F1,TRPM7,LAMA1,PTEN,CHCH…
GO: Molecular Function	GO:0018024	histone-lysine N-methyltransferase activity		0.009084	18.23	0.3161	1	11	41	ASH2L,KMT2C,KMT2B,SETDB1,SETDB2,SUV39H2,CXXC1,SETMAR,NSD1,WHSC1,KMT2D
GO: Biological Process	GO:0006085	acetyl-CoA biosynthetic process		0.009171	65.46	0.59	1	6	16	PDP2,DLAT,DLD,PDK1,PDK2,PDPR
Human Phenotype	HP:0100755	Abnormality of salivation		0.009199	34.12	0.4295	1	10	39	ATP7B,DLAT,FGF10,FGFR2,GNS,HLA-B,SETD5,ZC4H2,AP4E1,UBE3A
Human Phenotype	HP:0003576	Onset in infancy		0.00933	34.61	0.4295	1	12	51	ALPL,DNM2,SCO2,CRTAP,ITGB4,NRAS,PEX6,TSEN54,RMND1,DOLK,ALG1,MRPS22
Human Phenotype	HP:0001522	Death in infancy		0.00933	34.61	0.4295	1	12	51	ALPL,DNM2,SCO2,CRTAP,ITGB4,NRAS,PEX6,TSEN54,RMND1,DOLK,ALG1,MRPS22
Human Phenotype	HP:0011495	Abnormality of corneal epithelium		0.00933	34.61	0.4295	1	12	51	IKBKG,COL7A1,COL17A1,MBTPS2,FGF10,FGFR2,HLA-B,ITGB4,CHST6,POLH,TGFBI,XPA
GO: Biological Process	GO:0006974	cellular response to DNA damage stimulus		0.009356	66.78	0.59	1	109	714	SMARCA5,USP28,APC,IKBKG,XIAP,FANCM,ATM,BAX,BAZ1B,ASH2L,CCNA2,CCNG1,CHEK1,INIP,NIPBL,INTS7,RRM2B,ATF2,MDC1,ZNF830,FBXO6,RHNO1,THOC1,DYRK1A,APITD1,HUWE1,PSME3,ERCC1,EYA4,ERCC3,ERCC4,ERCC5,WAC,FANCA,FANCC,FANCF,FANCG,UBR5,UCHL5,FEN1,RBM14,FGF10,REV1,BATF,TRIAP1,RAD51AP1,RTEL1,JMY,SFN,PAPD7,HTRA2,GRB2,DMC1,HMGB1,KIF22,MCM7,DTX3L,MDM2,MDM4,ATXN3,FBXO45,MCTS1,UBE2T,MYC,STRA13,OGG1,RPA4,POLH,BRCC3,INO80…
Human Phenotype	HP:0002758	Osteoarthritis		0.009382	34.8	0.4295	1	11	45	ATP7B,COL5A1,COL9A1,COL11A1,COL11A2,GBA,GHR,HPGD,KIF22,TRAPPC2,SHOX
GO: Biological Process	GO:0042180	cellular ketone metabolic process		0.009428	67.3	0.59	1	44	251	ACADM,PDP2,AKT2,ABCD2,AKR1B1,OGT,APC,KMO,AKR1C3,CYP4F12,CACNA1H,CLK2,CNR1,DAB2,AKR1C1,AKR1C2,NQO1,DLAT,DLD,CRYZL1,PSME3,AFMID,ACSL5,ARPP19,KAT2A,STARD3,ATCAY,FAM132A,PDK1,PDK2,UBIAD1,PPARA,PRKAA2,PRKG1,PSMB1,PSMD9,RANBP2,PDPR,SREBF1,STAR,PAX8,COQ9,PDSS2,PPP4R3B
Pathway	413354	Leucine degradation, leucine => acetoacetate + acetyl-CoA	BioSystems: KEGG	0.009455	25.02	0.3791	1	5	12	ACADM,BCAT2,BCKDHB,DBT,DLD
Human Phenotype	HP:0001547	Abnormality of the rib cage		0.009493	35.21	0.4295	1	41	254	ALPL,IKBKG,SERPINH1,NIPBL,COL11A1,COL11A2,TCTN3,IFT172,NSDHL,DNM2,CD96,EVC,EXT2,MBTPS2,FGF10,FGFR1,FGFR2,CRTAP,FLNA,SUFU,GBA,GNS,KIF22,MGAT2,NRAS,PEX6,PEX13,TMCO1,PTCH1,PTEN,PEX2,DYNC2H1,CSPP1,TRAPPC2,ZC4H2,SLC35D1,P3H1,NSD1,ORC6,GDF6,WHSC1
GO: Cellular Component	GO:0016604	nuclear body		0.009521	8.102	0.2983	1	55	331	AKAP17A,PIP5K1A,SPTBN4,PRPF3,CDC5L,RBM25,PRPF40B,CLK2,GEMIN5,PNISR,CSNK1A1,ZNF830,DGKQ,DAPK3,THOC1,DYRK1A,HIPK3,FBL,WAC,NXF1,CREB3,AFF2,SRSF10,LUC7L3,PHAX,ATXN2L,U2AF2,MAX,MDM2,MYC,HNRNPM,OGG1,PNN,PTEN,GEMIN8,SMC6,RING1,PSPC1,CXXC1,CASC3,SRSF6,CHFR,ACIN1,SMN2,SNRNP70,PLCB1,PATL1,CBX5,TOP3A,NR2C1,METTL3,ZMYM2,DDX39B,CCNL2,THOC2
GO: Biological Process	GO:0016568	chromatin modification		0.009566	68.28	0.59	1	85	540	NCOA3,AICDA,TRRAP,SUPT3H,SMARCA5,OGT,NCOA1,ATM,PER2,BAZ1B,ASH2L,RPS6KA5,CHEK1,KMT2C,NIPBL,SIN3A,ATF2,L3MBTL1,KMT2B,DAPK3,MED24,SETDB1,SUPT7L,TOP1MT,FOXP3,HUWE1,SETDB2,EYA4,FBL,WAC,UBR5,RBM14,CARM1,MGEA5,KDM3B,KAT2A,BRD8,SPIN1,CBX2,HDAC2,CBX3,ING1,JARID2,DTX3L,FLCN,MYB,MYC,NASP,PHB,ING3,BRCC3,INO80,PRKAA2,PRKCA,PKN1,PRKD1,MAPK8,MBTD1,CDC73,RBBP4,SUV39H2,CENPQ,RING1,BRD2,CXXC1,ATXN7,SETMAR,MTF2,CHD…
Human Phenotype	HP:0002334	Abnormality of the cerebellar vermis		0.009566	35.48	0.4295	1	20	103	RBM10,EPG5,CACNA1A,TCTN3,IFT172,CD96,EVC,KCNQ1OT1,NPHP1,NRAS,TSEN54,PRKDC,LAMA1,DYNC2H1,KIF7,CEP164,RPGRIP1L,NSD1,ATP6V0A2,TMEM237
GO: Biological Process	GO:0060119	inner ear receptor cell development		0.009594	68.48	0.59	1	10	36	CTHRC1,SLC4A7,WDPCP,ADGRV1,FGFR1,KIF3A,ATP8B1,STRC,LRTOMT,ALMS1
GO: Biological Process	GO:0042181	ketone biosynthetic process		0.009594	68.48	0.59	1	10	36	AKR1C3,CYP4F12,CACNA1H,DAB2,STARD3,UBIAD1,PRKG1,STAR,COQ9,PDSS2
Human Phenotype	HP:0001007	Hirsutism		0.00961	35.64	0.4295	1	17	83	BBS2,PAPSS2,NIPBL,H6PD,WDPCP,CD96,ERCC5,FGFR2,FLNA,BBS9,GNS,IFT27,MGAT2,CCDC28B,TBC1D20,KMT2D,CCBE1
Mouse Phenotype	MP:0009310	increased large intestine adenocarcinoma incidence		0.009629	54.07	0.6594	1	5	11	LTBP4,APC,IL10,LYZ,PTEN
Mouse Phenotype	MP:0012192	abnormal keratinocyte migration		0.009629	54.07	0.6594	1	5	11	CLIC4,ILK,ITGB1,PPM1A,MAPK8
GO: Cellular Component	GO:0034708	methyltransferase complex		0.00975	8.297	0.2983	1	18	83	OGT,ASH2L,KMT2C,KMT2B,HDAC2,STK38,JARID2,MAX,PPP1CB,TEX10,RBBP4,CXXC1,MTF2,NSD1,CBX5,METTL3,KMT2D,LAS1L
Gene Family	MRPL	Mitochondrial ribosomal protein L genes	genenames.org	0.00977	1.026	0.06612	0.3462	8	50	MRPL19,MRPL51,MRPL30,MRPL35,MRPL3,MRPL42,MRPL22,MRPL52
GO: Cellular Component	GO:0012507	ER to Golgi transport vesicle membrane		0.009814	8.352	0.2983	1	11	42	MCFD2,GOSR2,SEC31B,VTI1B,HLA-B,HLA-F,LMAN1,STX17,SREBF1,SREBF2,VMA21
Human Phenotype	HP:0000644	Anterior bulging of the globe		0.0099	36.72	0.432	1	22	117	ALPL,SERPINH1,NIPBL,COL11A1,COL11A2,TCTN3,CD96,FGFR1,FGFR2,CRTAP,FLNA,SUFU,KCNQ1OT1,ATXN3,NDE1,PTCH1,PTEN,SH3BP2,IFIH1,P3H1,NSD1,WHSC1
Human Phenotype	HP:0000520	Proptosis		0.0099	36.72	0.432	1	22	117	ALPL,SERPINH1,NIPBL,COL11A1,COL11A2,TCTN3,CD96,FGFR1,FGFR2,CRTAP,FLNA,SUFU,KCNQ1OT1,ATXN3,NDE1,PTCH1,PTEN,SH3BP2,IFIH1,P3H1,NSD1,WHSC1
Pathway	169348	Signaling events mediated by focal adhesion kinase	BioSystems: Pathway Interaction Database	0.009942	26.31	0.3872	1	13	54	ACTN1,ARHGEF7,GIT2,ASAP1,GRB2,ITGB1,PLCG1,MAPK8,PXN,SRC,ARHGEF28,VCL,YES1
GO: Molecular Function	GO:0004843	ubiquitin-specific protease activity		0.009949	19.97	0.3161	1	16	70	USP36,OTUD6A,USP28,USP34,UCHL5,USP32,ATXN3,USP25,BRCC3,OTUD4,USP47,USP33,OTUD1,UCHL1,UFD1L,USP46
Pathway	137963	Regulation of nuclear SMAD2/3 signaling	BioSystems: Pathway Interaction Database	0.009951	26.33	0.3872	1	17	78	NCOA1,CEBPB,SIN3A,CREB1,ATF2,PIAS3,KAT2A,HDAC2,IL5,IL10,LAMC1,SMAD2,MAX,MYC,RBBP4,TCF3,ZBTB17
GO: Molecular Function	GO:0046920	alpha-(1->3)-fucosyltransferase activity		0.009967	20	0.3161	1	12	47	B4GALT6,B3GALNT2,GCNT7,B3GNT2,FUT6,B3GNT6,PIGV,PIGZ,DPY19L1,B3GNTL1,UGGT1,POGLUT1
GO: Molecular Function	GO:0016773	phosphotransferase activity, alcohol group as acceptor		0.009971	20.01	0.3161	1	110	721	TRRAP,PIP5K1A,PIP5K1B,PIP4K2B,AKT2,LTBP4,STK24,DGKE,CAMK1,CDK10,MKNK1,ATM,FUK,BMPR1B,PRPF4B,CAMK2G,BAZ1B,PAPSS2,MAP3K6,CDK3,RPS6KA5,STK17B,STK17A,CHEK1,CHKA,CLK2,DSTYK,CSNK1A1,DGKA,DGKB,DGKQ,DAPK3,NEK9,DMPK,RPS6KL1,DYRK1A,HIPK3,TNNI3K,SRPK3,ERBB3,ERCC3,CRIM1,FGFR1,FGFR2,ERN2,NPRL2,KCNH5,STK36,GALK2,NADK2,PIM2,GRK5,MAP4K5,STK38,FASTKD5,ILK,MAP3K3,MAP3K4,MET,MST1R,PGM2L1,NPR2,NTRK2,PAK2,PDGFRL,PDK1…

## Sheet: brown
Category	ID	Name	Source	p-value	q-value Bonferroni	q-value FDR B&H	q-value FDR B&Y	Hit Count in Query List	Hit Count in Genome	Hit in Query List
GO: Molecular Function	GO:0031625	ubiquitin protein ligase binding		1.415e-08	2.092e-05	6.972e-06	5.491e-05	33	175	CACUL1,MDM2,AXIN1,SNX9,CUL4B,CUL1,TXNIP,NLK,RIPK1,SPG20,BCL2,BID,TCEB2,PIAS2,TF,USP2,RNF20,CLU,PIK3R1,EIF4E2,XRCC5,ZNF675,PRKACB,PRKAR1A,KCNH2,DIO2,MFN2,TANK,RB1,CUL5,LYN,UBE2W,SMAD3
GO: Molecular Function	GO:0044389	ubiquitin-like protein ligase binding		1.415e-08	2.092e-05	6.972e-06	5.491e-05	33	175	CACUL1,MDM2,AXIN1,SNX9,CUL4B,CUL1,TXNIP,NLK,RIPK1,SPG20,BCL2,BID,TCEB2,PIAS2,TF,USP2,RNF20,CLU,PIK3R1,EIF4E2,XRCC5,ZNF675,PRKACB,PRKAR1A,KCNH2,DIO2,MFN2,TANK,RB1,CUL5,LYN,UBE2W,SMAD3
GO: Biological Process	GO:1901699	cellular response to nitrogen compound		1.961e-08	0.0001095	2.737e-05	0.0002519	66	511	MAX,KLF3,MDM2,SHC3,RAB8A,MTUS1,OSBPL8,FGF1,FGF2,PRKAG2,SFRP1,LIN28B,ANKRD26,DENND4C,SRRT,LMBRD1,GABRA1,SOS1,GABRG2,CAB39,ATP6V1A,ATRX,MYO5A,FRS2,BCL2L1,STAT3,STAT5A,RAB10,GNG12,VAMP2,PLCB1,GNB1,GNG4,NPM1,ZEB1,YBX1,GRB10,BCDIN3D,RHOQ,CPEB1,HSP90B1,GNG2,KLF4,PIK3C2A,PIK3R1,PKLR,AKAP6,TRPV1,YWHAB,PRKAB1,PRKAB2,PRKACB,PRKAR1A,PRKCB,PRKCI,LEPROT,CTNNA1,MAPK1,DIAPH1,RAP1B,NAMPT,EIF4B,GNB4,LYN,SMAD1,SMA…
GO: Biological Process	GO:0010608	posttranscriptional regulation of gene expression		3.282e-08	0.0001833	3.666e-05	0.0003374	61	463	EPRS,ETF1,MDM2,AGO3,FECH,LIN28B,AIRE,USP16,SRRT,TRMT6,CAPRIN2,EIF3D,EIF3I,EIF3J,NAPG,BCL2,GCNT2,RBMS3,DNAJC1,GNAQ,CNOT2,NPM1,LIMD1,YBX1,BCDIN3D,USP2,BRF1,TBRG1,UHMK1,CPEB1,HNRNPC,HNRNPU,CLU,CNOT7,PLK1,VEGFA,EIF4E2,HSPD1,EIF5A2,CREB1,MAPK14,ZNF540,LSM14A,MAPK1,PUM1,MTG2,PTEN,DHX9,PURB,DIO2,CDC73,THRAP3,NAA16,RBM4B,FXR1,EIF4B,OGFOD1,EIF2A,CAPRIN1,SMAD1,SMAD3
GO: Biological Process	GO:0006397	mRNA processing		5.522e-08	0.0003083	5.139e-05	0.000473	58	437	ZNF326,AICDA,CWC27,SMNDC1,MBNL1,ADARB2,ISY1,CDC40,SRSF1,SRSF2,SRSF5,AFF2,CWC15,SLU7,PRPF40A,RBM22,SSU72,FRG1,CCAR2,FUS,AHCYL1,SRSF10,SRPK2,PAPOLA,SUPT6H,SRSF8,PLCB1,CPSF2,CNOT2,CNOT4,NPM1,YBX1,NUDT21,WBP4,DDX20,CPEB1,HNRNPC,HNRNPH1,HNRNPK,HNRNPU,RBM27,CNOT7,PNN,POLR2B,POLR2L,CIR1,SYF2,PAPOLG,ZCRB1,DHX9,CDC73,THRAP3,PTBP3,RBM4B,HNRNPA3,MBNL2,EIF4B,HNRNPR
GO: Biological Process	GO:1901653	cellular response to peptide		7.608e-08	0.0004248	6.069e-05	0.0005586	48	335	MAX,KLF3,MDM2,SHC3,RAB8A,MTUS1,OSBPL8,FGF1,FGF2,PRKAG2,ANKRD26,DENND4C,LMBRD1,SOS1,CAB39,ATP6V1A,MYO5A,FRS2,STAT3,STAT5A,RAB10,GNG12,VAMP2,PLCB1,GNB1,GNG4,YBX1,GRB10,RHOQ,CPEB1,GNG2,KLF4,PIK3C2A,PIK3R1,PKLR,YWHAB,PRKAB1,PRKAB2,PRKACB,PRKAR1A,PRKCB,PRKCI,LEPROT,MAPK1,NAMPT,EIF4B,GNB4,LYN
GO: Biological Process	GO:0006396	RNA processing		1.028e-07	0.0005739	7.173e-05	0.0006603	82	718	ZNF326,AICDA,CWC27,SMNDC1,MBNL1,ADARB2,ISY1,CDC40,SRSF1,SRSF2,SRSF5,AFF2,NOP56,LIN28B,CWC15,RPP30,UTP23,SLU7,PRPF40A,SRRT,RBM22,NOP58,TRMT6,SSU72,FRG1,CCAR2,WDR12,FUS,AHCYL1,SRSF10,SETX,SRPK2,SSB,DIMT1,PAPOLA,SUPT6H,SRSF8,PLCB1,EBNA1BP2,CPSF2,CNOT2,CNOT4,NPM1,YBX1,NUDT21,KRR1,BCDIN3D,WBP4,DDX20,CPEB1,PPAN,HNRNPC,HNRNPH1,HNRNPK,HNRNPU,RBM27,CNOT7,PNN,POLR2B,POLR2L,CIR1,SYF2,PAPOLG,ZCRB1,PUS7L,DHX9…
GO: Biological Process	GO:0071375	cellular response to peptide hormone stimulus		1.862e-07	0.00104	0.000104	0.0009571	46	324	MAX,MDM2,SHC3,RAB8A,MTUS1,OSBPL8,FGF1,FGF2,PRKAG2,ANKRD26,DENND4C,LMBRD1,SOS1,CAB39,ATP6V1A,MYO5A,FRS2,STAT3,STAT5A,RAB10,GNG12,VAMP2,PLCB1,GNB1,GNG4,YBX1,GRB10,RHOQ,CPEB1,GNG2,PIK3C2A,PIK3R1,PKLR,YWHAB,PRKAB1,PRKAB2,PRKACB,PRKAR1A,PRKCB,PRKCI,LEPROT,MAPK1,NAMPT,EIF4B,GNB4,LYN
GO: Biological Process	GO:0071417	cellular response to organonitrogen compound		3.454e-07	0.001929	0.0001754	0.001614	59	472	MAX,KLF3,MDM2,SHC3,RAB8A,MTUS1,OSBPL8,FGF1,FGF2,PRKAG2,SFRP1,ANKRD26,DENND4C,LMBRD1,GABRA1,SOS1,GABRG2,CAB39,ATP6V1A,MYO5A,FRS2,BCL2L1,STAT3,STAT5A,RAB10,GNG12,VAMP2,PLCB1,GNB1,GNG4,ZEB1,YBX1,GRB10,RHOQ,CPEB1,HSP90B1,GNG2,KLF4,PIK3C2A,PIK3R1,PKLR,AKAP6,TRPV1,YWHAB,PRKAB1,PRKAB2,PRKACB,PRKAR1A,PRKCB,PRKCI,LEPROT,CTNNA1,MAPK1,DIAPH1,RAP1B,NAMPT,EIF4B,GNB4,LYN
Gene Family	ZNF	Zinc fingers, C2H2-type	genenames.org	4.613e-07	3.275e-05	3.275e-05	0.0001587	39	514	ZNF326,ZNF490,ZNF107,IKZF2,ZBTB44,ZNF667,ZNF737,ZFR,ZNF460,ZNF25,ZNF276,JAZF1,ZFP90,ZEB1,ZNF800,ZNF277,ZNF253,ZHX1,ZMYM6,ZMYM5,KLF8,ZNF655,ZNF567,ZFP28,ZNF576,ZNF711,ZNF675,ZNF12,ZNF22,ZNF37A,ZNF540,DZIP3,ZNF75D,ZNF470,ZNF324B,ZNF146,VEZF1,ZNF208,GLIS3
GO: Biological Process	GO:0006511	ubiquitin-dependent protein catabolic process		5.456e-07	0.003047	0.0002488	0.002291	57	456	CACUL1,MDM2,AXIN1,WAC,UCHL5,KLHL42,USP12,KLHL8,FBXO45,ANAPC5,TRIM38,CUL4B,CUL1,UBE2J1,USP28,BIRC2,FBXO11,USP16,EDEM3,ARNTL,SUMO3,USP33,HECW1,PSME4,NFE2L2,USP32,USP27X,TBL1X,TLK2,USP14,USP2,USP10,RNF20,ZNRF1,BUB3,HSP90B1,USP25,UBE2D3,DNAJC10,UBE2H,USP51,CLU,FBXW5,PLK1,USP1,HECTD1,VCP,HSP90AB1,PPP2R5C,PSMD4,PTEN,FBXL5,USP15,USP47,ITCH,CUL5,UBE2W
GO: Biological Process	GO:0016071	mRNA metabolic process		5.906e-07	0.003298	0.0002488	0.002291	74	653	ZNF326,AICDA,CWC27,SMNDC1,MBNL1,ETF1,ADARB2,ISY1,AGO3,CDC40,SRSF1,SRSF2,SRSF5,AFF2,CWC15,SLU7,PNRC2,PRPF40A,RBM22,SSU72,FRG1,CCAR2,FUS,DCP1A,AHCYL1,SRSF10,SRPK2,SSB,PSME4,PAPOLA,SUPT6H,SRSF8,PLCB1,CPSF2,CNOT2,CNOT4,NPM1,YBX1,NUDT21,GSPT1,WBP4,DDX20,CPEB1,HNRNPC,HNRNPH1,HNRNPK,HNRNPU,RBM27,CNOT7,PNN,POLR2B,BAG4,POLR2L,CIR1,SYF2,YWHAB,PAPOLG,MAPK14,ZCRB1,PSMD4,DDX6,DHX9,CSDE1,SMG7,CDC73,THRAP3,HNRN…
GO: Biological Process	GO:0051603	proteolysis involved in cellular protein catabolic process		6.239e-07	0.003484	0.0002488	0.002291	61	503	CACUL1,MDM2,AXIN1,WAC,UCHL5,KLHL42,USP12,KLHL8,FBXO45,ANAPC5,TRIM38,CUL4B,CUL1,UBE2J1,USP28,BIRC2,FBXO11,USP16,EDEM3,ARNTL,SUMO3,YME1L1,USP33,HECW1,PSME4,NFE2L2,USP32,USP27X,TBL1X,TLK2,USP14,USP2,USP10,RNF20,TMF1,ZNRF1,BUB3,HSP90B1,USP25,UBE2D3,DNAJC10,UBE2H,USP51,CLU,FBXW5,PLK1,USP1,HECTD1,VCP,HSP90AB1,PPP2R5C,DNAJC3,CTSS,PSMD4,PTEN,FBXL5,USP15,USP47,ITCH,CUL5,UBE2W
GO: Biological Process	GO:0044257	cellular protein catabolic process		8.473e-07	0.004731	0.0003154	0.002903	62	519	CACUL1,MDM2,AXIN1,WAC,UCHL5,KLHL42,USP12,KLHL8,FBXO45,ANAPC5,TRIM38,CUL4B,CUL1,UBE2J1,USP28,BIRC2,FBXO11,USP16,EDEM3,ARNTL,SUMO3,YME1L1,USP33,HECW1,RIPK1,PSME4,NFE2L2,USP32,USP27X,TBL1X,TLK2,USP14,USP2,USP10,RNF20,TMF1,ZNRF1,BUB3,HSP90B1,USP25,UBE2D3,DNAJC10,UBE2H,USP51,CLU,FBXW5,PLK1,USP1,HECTD1,VCP,HSP90AB1,PPP2R5C,DNAJC3,CTSS,PSMD4,PTEN,FBXL5,USP15,USP47,ITCH,CUL5,UBE2W
GO: Biological Process	GO:0019941	modification-dependent protein catabolic process		1.031e-06	0.005754	0.0003597	0.003311	57	465	CACUL1,MDM2,AXIN1,WAC,UCHL5,KLHL42,USP12,KLHL8,FBXO45,ANAPC5,TRIM38,CUL4B,CUL1,UBE2J1,USP28,BIRC2,FBXO11,USP16,EDEM3,ARNTL,SUMO3,USP33,HECW1,PSME4,NFE2L2,USP32,USP27X,TBL1X,TLK2,USP14,USP2,USP10,RNF20,ZNRF1,BUB3,HSP90B1,USP25,UBE2D3,DNAJC10,UBE2H,USP51,CLU,FBXW5,PLK1,USP1,HECTD1,VCP,HSP90AB1,PPP2R5C,PSMD4,PTEN,FBXL5,USP15,USP47,ITCH,CUL5,UBE2W
GO: Biological Process	GO:1901698	response to nitrogen compound		1.245e-06	0.00695	0.0003987	0.00367	88	836	MAX,KLF3,MDM2,SHC3,RAB8A,MTUS1,OSBPL8,FGF1,FGF2,PRKAG2,SFRP1,LIN28B,ANKRD26,BIRC2,SRR,SLC1A2,SLC1A3,DENND4C,SRRT,AACS,SMPD1,CACYBP,ATP2A2,LMBRD1,GABRA1,SOS1,GABRG2,CAB39,DHX36,ATP6V1A,ATRX,MYO5A,FRS2,GATM,BCL2,BCL2L1,STAT3,STAT5A,RAB10,GNG12,VAMP2,PLCB1,GNAL,GNB1,GNG4,NPM1,ZEB1,YBX1,GRB10,BCDIN3D,RHOQ,CPEB1,HSP90B1,GNG2,KLF4,HNMT,PIK3C2A,PIK3R1,PKLR,CNR1,AKAP6,TRPV1,HTR2C,EGLN1,CREB1,YWHAB,CREM,M…
GO: Biological Process	GO:0000375	RNA splicing, via transesterification reactions		1.302e-06	0.007272	0.0003987	0.00367	35	232	CWC27,SMNDC1,MBNL1,ISY1,CDC40,SRSF1,SRSF2,SRSF5,CWC15,SLU7,RBM22,FRG1,FUS,SRSF10,SRPK2,PAPOLA,CPSF2,NPM1,YBX1,NUDT21,WBP4,DDX20,HNRNPC,HNRNPH1,HNRNPK,HNRNPU,PNN,POLR2B,POLR2L,SYF2,DHX9,THRAP3,HNRNPA3,MBNL2,HNRNPR
GO: Biological Process	GO:0043632	modification-dependent macromolecule catabolic process		1.356e-06	0.007574	0.0003987	0.00367	57	469	CACUL1,MDM2,AXIN1,WAC,UCHL5,KLHL42,USP12,KLHL8,FBXO45,ANAPC5,TRIM38,CUL4B,CUL1,UBE2J1,USP28,BIRC2,FBXO11,USP16,EDEM3,ARNTL,SUMO3,USP33,HECW1,PSME4,NFE2L2,USP32,USP27X,TBL1X,TLK2,USP14,USP2,USP10,RNF20,ZNRF1,BUB3,HSP90B1,USP25,UBE2D3,DNAJC10,UBE2H,USP51,CLU,FBXW5,PLK1,USP1,HECTD1,VCP,HSP90AB1,PPP2R5C,PSMD4,PTEN,FBXL5,USP15,USP47,ITCH,CUL5,UBE2W
GO: Biological Process	GO:0008380	RNA splicing		2.006e-06	0.0112	0.0005264	0.004846	46	352	ZNF326,CWC27,SMNDC1,MBNL1,ISY1,CDC40,SRSF1,SRSF2,SRSF5,AFF2,CWC15,SLU7,PRPF40A,RBM22,FRG1,CCAR2,FUS,SRSF10,SRPK2,PAPOLA,SUPT6H,SRSF8,CPSF2,NPM1,YBX1,NUDT21,WBP4,DDX20,PPAN,HNRNPC,HNRNPH1,HNRNPK,HNRNPU,PNN,POLR2B,POLR2L,CIR1,SYF2,ZCRB1,DHX9,THRAP3,PTBP3,RBM4B,HNRNPA3,MBNL2,HNRNPR
GO: Biological Process	GO:0000377	RNA splicing, via transesterification reactions with bulged adenosine as nucleophile		2.168e-06	0.01211	0.0005264	0.004846	34	227	CWC27,MBNL1,ISY1,CDC40,SRSF1,SRSF2,SRSF5,CWC15,SLU7,RBM22,FRG1,FUS,SRSF10,SRPK2,PAPOLA,CPSF2,NPM1,YBX1,NUDT21,WBP4,DDX20,HNRNPC,HNRNPH1,HNRNPK,HNRNPU,PNN,POLR2B,POLR2L,SYF2,DHX9,THRAP3,HNRNPA3,MBNL2,HNRNPR
GO: Biological Process	GO:0000398	mRNA splicing, via spliceosome		2.168e-06	0.01211	0.0005264	0.004846	34	227	CWC27,MBNL1,ISY1,CDC40,SRSF1,SRSF2,SRSF5,CWC15,SLU7,RBM22,FRG1,FUS,SRSF10,SRPK2,PAPOLA,CPSF2,NPM1,YBX1,NUDT21,WBP4,DDX20,HNRNPC,HNRNPH1,HNRNPK,HNRNPU,PNN,POLR2B,POLR2L,SYF2,DHX9,THRAP3,HNRNPA3,MBNL2,HNRNPR
Gene Family	USP	Ubiquitin specific peptidases	genenames.org	2.533e-06	0.0001799	8.994e-05	0.0004359	10	48	USP12,USP33,USP32,USP27X,USP14,USP2,USP51,USP1,USP15,USP47
GO: Biological Process	GO:1901652	response to peptide		2.62e-06	0.01463	0.0005852	0.005387	55	456	MAX,KLF3,MDM2,SHC3,RAB8A,MTUS1,OSBPL8,FGF1,FGF2,PRKAG2,ANKRD26,DENND4C,CACYBP,ATP2A2,LMBRD1,SOS1,CAB39,ATP6V1A,MYO5A,FRS2,GATM,STAT3,STAT5A,RAB10,GNG12,VAMP2,PLCB1,GNB1,GNG4,YBX1,GRB10,RHOQ,CPEB1,GNG2,KLF4,PIK3C2A,PIK3R1,PKLR,CREB1,YWHAB,MAPK14,PRKAB1,PRKAB2,PRKACB,PRKAR1A,PRKCB,PRKCI,LEPROT,MAPK1,EPM2AIP1,NR4A3,NAMPT,EIF4B,GNB4,LYN
GO: Cellular Component	GO:0045202	synapse		4.024e-06	0.003026	0.001009	0.007262	70	646	MDM2,PICALM,AXIN1,RAB8A,ADRBK2,SPARCL1,FBXO45,NIPSNAP1,ARFGEF2,SLC1A2,SLC1A3,PDLIM5,CASK,SEPT11,GABRA1,GABRA2,GABRA3,GABRA4,SOS1,GABRG2,GAD2,MYO5A,ERC1,SPG20,BCL2L1,BDNF,SEPT2,NF1,SYT11,GLRA2,VAMP1,VAMP2,SYPL1,DMXL2,NRCAM,PCLO,GRIA3,NR3C1,GRM5,USP14,ZNRF1,SEPT7,CPEB1,CHRNE,VAMP3,CADM1,FRRS1L,TRPV1,SCAMP1,CPE,SYT10,SLC40A1,PRKAR1A,CXADR,ANKS1B,LRRTM1,PTEN,ITGB1,CADM2,KCND2,KCNMA1,DLG1,DMD,RAB5A,GO…
GO: Biological Process	GO:0030163	protein catabolic process		4.705e-06	0.02627	0.0009383	0.008637	70	642	CACUL1,MDM2,AXIN1,WAC,SAMD9L,UCHL5,LYPLA1,KLHL42,USP12,KLHL8,FBXO45,ANAPC5,TRIM38,CUL4B,CUL1,UBE2J1,USP28,BIRC2,FBXO11,USP16,EDEM3,ARNTL,SUMO3,YME1L1,USP33,HECW1,RIPK1,PSME4,NFE2L2,USP32,USP27X,TBL1X,TLK2,CAST,USP14,USP2,USP10,RNF20,TMF1,ZNRF1,BUB3,DEDD,HSP90B1,USP25,UBE2D3,DNAJC10,UBE2H,USP51,CLU,FBXW5,PLK1,USP1,HECTD1,VCP,HSP90AB1,PPP2R3A,PPP2R5C,DNAJC3,CTSS,PSMD4,PTEN,FBXL5,CREBRF,BANP,USP15,U…
GO: Biological Process	GO:0010243	response to organonitrogen compound		6.572e-06	0.0367	0.001266	0.01165	80	771	MAX,KLF3,MDM2,SHC3,RAB8A,MTUS1,OSBPL8,FGF1,FGF2,PRKAG2,SFRP1,ANKRD26,BIRC2,SRR,SLC1A2,SLC1A3,DENND4C,AACS,SMPD1,CACYBP,ATP2A2,LMBRD1,GABRA1,SOS1,GABRG2,CAB39,ATP6V1A,MYO5A,FRS2,GATM,BCL2,BCL2L1,STAT3,STAT5A,RAB10,GNG12,VAMP2,PLCB1,GNAL,GNB1,GNG4,ZEB1,YBX1,GRB10,RHOQ,CPEB1,HSP90B1,GNG2,KLF4,HNMT,PIK3C2A,PIK3R1,PKLR,CNR1,AKAP6,TRPV1,HTR2C,CREB1,YWHAB,CREM,MAPK14,PRKAB1,PRKAB2,PRKACB,PRKAR1A,PRKCB,P…
GO: Cellular Component	GO:0005681	spliceosomal complex		6.637e-06	0.004991	0.001013	0.007294	25	151	ZNF326,CWC27,SMNDC1,ISY1,WAC,CDC40,SRSF1,SRSF2,CWC15,SLU7,RBM22,FRG1,CCAR2,YBX1,WBP4,HNRNPC,HNRNPH1,HNRNPK,HNRNPU,PNN,SYF2,ZCRB1,HNRNPDL,HNRNPA3,HNRNPR
GO: Cellular Component	GO:0043005	neuron projection		6.735e-06	0.005065	0.001013	0.007294	93	945	ACADM,MAX,KCNIP3,NDRG2,RAB8A,ADRBK2,ALCAM,TSHZ3,MAP2K4,ARFGEF2,PEX5L,SLC1A2,SLC1A3,PDLIM5,RUFY3,CASK,SEPT11,CACYBP,ATP2B1,GABRA2,GABRG2,GAD2,MYO5A,KIF1B,BDNF,NRP2,NEK3,BMPR2,NF1,SYNJ1,VAMP1,VAMP2,GNB1,GPM6A,FKBP15,NRCAM,YBX1,CANX,GRIA3,NR3C1,GRM5,UHMK1,SEPT7,PARD3,CPEB1,TPM3,SCN11A,BACE1,HNMT,VAMP3,CADM1,CLU,NEGR1,PIK3R1,CNR1,HSP90AA1,TRPV1,HTR1A,CPE,CRP,DIXDC1,MAPK1,IL6ST,CXADR,KLHL24,IMPA1,ANKS…
GO: Molecular Function	GO:0043021	ribonucleoprotein complex binding		7.174e-06	0.0106	0.002121	0.0167	17	79	ETF1,PHF6,NOP58,WDR12,SRP72,SRPR,DNAJC1,NPM1,UHMK1,SECISBP2,EIF5A2,RICTOR,DKC1,NAA16,EFTUD1,ITCH,EIF2A
GO: Biological Process	GO:0043434	response to peptide hormone		7.21e-06	0.04026	0.001342	0.01235	52	437	MAX,MDM2,SHC3,RAB8A,MTUS1,OSBPL8,FGF1,FGF2,PRKAG2,ANKRD26,DENND4C,CACYBP,ATP2A2,LMBRD1,SOS1,CAB39,ATP6V1A,MYO5A,FRS2,GATM,STAT3,STAT5A,RAB10,GNG12,VAMP2,PLCB1,GNB1,GNG4,YBX1,GRB10,RHOQ,CPEB1,GNG2,PIK3C2A,PIK3R1,PKLR,CREB1,YWHAB,PRKAB1,PRKAB2,PRKACB,PRKAR1A,PRKCB,PRKCI,LEPROT,MAPK1,EPM2AIP1,NR4A3,NAMPT,EIF4B,GNB4,LYN
Mouse Phenotype	MP:0002106	abnormal muscle physiology		7.574e-06	0.0363	0.0363	0.3286	89	754	ACADM,SPEG,MBNL1,KLF3,FBN2,FGF2,SRSF1,XIAP,SIRT7,INPP5F,PDLIM5,TXNIP,ARNTL,CTNNA3,SMARCA2,CHRD,NFAT5,ATP2A2,ATP2B1,LMBRD1,SOS1,GAD2,MYO5A,PPP1R12A,KIF1B,GARS,GATM,BCL2,NRP2,BID,BMPR2,NF1,GPM6B,ZEB1,CAPN3,CAV1,NR3C1,TFAM,USP14,GUCY1A3,GUCY1B3,TNNT2,TPM3,BACE1,CHN1,CHRNE,CLU,PIK3R1,VCP,VEGFA,HTR2C,EGLN1,EFEMP2,CPE,CREB1,CREM,MAPK14,PRKAB2,PRKCI,CTNNA1,MAPK1,PRNP,CXADR,INPP4A,PTEN,PTGER3,ITGB1,BLOC1…
Pathway	P04380	Cortocotropin releasing factor receptor signaling pathway	PantherDB	1.153e-05	0.02628	0.01357	0.1127	10	30	GNG12,VAMP1,VAMP2,GNAL,GNAQ,GNB1,GNG4,GNG2,VAMP3,GNB4
GO: Molecular Function	GO:0003924	GTPase activity		1.215e-05	0.01796	0.002994	0.02358	32	223	RAB22A,RAB8A,MRAS,RAB6B,TRIM23,RND3,ARHGAP5,SRPR,SEPT2,RAB10,RAB30,GNAL,GNAQ,GNB1,GNG4,GSPT1,RHOQ,GNG2,ATL3,MTG2,MFN2,RAB2A,RAB5A,RAB27A,RALA,RALB,EFTUD1,RAP1B,ATL1,EIF2S3,GNB4,RHOT1
GO: Biological Process	GO:0051235	maintenance of location		1.337e-05	0.07464	0.002333	0.02147	39	300	SEH1L,NRIP1,PLIN2,FBN1,FBN2,OSBPL8,OSBPL11,FGF2,PEX5L,CLASP2,STAT5A,SYNE2,CAPN3,CAV1,PDIA3,LATS1,FOPNL,UBASH3B,BUB3,PCM1,ARL2BP,HSP90B1,PDIA2,AKAP6,HTR2C,YWHAB,CRP,CEP57,TWF1,PTPRC,G3BP2,DIAPH1,DMD,GOPC,RB1,ABHD5,LPL,LTBP1,LYN
Pathway	83105	Pathways in cancer	BioSystems: KEGG	1.602e-05	0.03652	0.01357	0.1127	42	327	MAX,MDM2,AXIN1,FGF1,FGF2,FGF12,FH,BIRC2,XIAP,CTNNA3,SOS1,SOS2,BCL2,BCL2L1,STAT3,STAT5A,BID,STK4,TCEB2,PIAS2,HHIP,HDAC1,TPM3,HSP90B1,PIK3R1,HSP90AA1,VEGFA,HSP90AB1,EGLN1,WNT9A,PRKCB,CTNNA1,MAPK1,ITGA6,PTEN,ITGB1,JAK1,RALA,RALB,RB1,LAMA3,SMAD3
GO: Cellular Component	GO:1902494	catalytic complex		1.613e-05	0.01213	0.002021	0.01456	83	837	NRIP1,ERCC5,CACUL1,MAX,RRM1,EZH2,PHC3,UCHL5,KLHL42,KLHL8,PRKAG2,FBXO45,ANAPC5,CUL4B,CUL1,SUPT20H,PHF12,FBXO11,NAA50,PAXIP1,DCAF11,USP33,SNX4,RIPK1,ERC1,KIAA2022,PPP1R12A,RUVBL2,NDUFB8,CFLAR,SUGT1,CRCP,NFRKB,TBL1X,GPD2,TCEB2,DYNLT3,PAPSS1,HELQ,GTF2A1,RNF20,HDAC1,CHML,KMT2C,PIK3C2A,PIK3R1,FBXW5,UQCRB,BRD1,KDM6A,VCP,HSPD1,ING3,POLR2B,POLR2L,CIR1,H2AFY,RNF7,PPP2R3A,PPP2R5C,PPP2R5D,PRKAB1,PRKAB2,PRKAC…
GO: Biological Process	GO:0016579	protein deubiquitination		1.834e-05	0.1024	0.003103	0.02856	17	85	UCHL5,USP12,WDR48,USP28,USP16,USP33,USP32,USP14,USP2,USP10,USP25,USP51,USP1,VCP,USP15,USP47,ITCH
GO: Biological Process	GO:0032870	cellular response to hormone stimulus		2.089e-05	0.1166	0.003431	0.03158	59	537	MAX,MDM2,SHC3,RAB8A,MTUS1,FECH,OSBPL8,FGF1,FGF2,PRKAG2,SFRP1,ANKRD26,AQP4,DENND4C,AACS,LMBRD1,SOS1,CAB39,ATP6V1A,MYO5A,FRS2,RUVBL2,STAT3,STAT5A,RAB10,GNG12,VAMP2,PLCB1,GNB1,GNG4,YBX1,GRB10,NR3C1,RHOQ,LATS1,CPEB1,GNG2,PIK3C2A,PIK3R1,PKLR,PAQR8,YWHAB,PRKAB1,PRKAB2,PRKACB,PRKAR1A,PRKCB,PRKCI,LEPROT,MAPK1,CTSS,CREBRF,ADIPOR2,NR1D2,NR4A3,NAMPT,EIF4B,GNB4,LYN
GO: Biological Process	GO:0034622	cellular macromolecular complex assembly		2.22e-05	0.124	0.003534	0.03253	74	722	MIS18BP1,CENPW,MBNL1,PICALM,AXIN1,HIST1H2BH,HIST1H4C,SNX9,SLAIN2,SRSF1,SRSF5,MCTS1,SLU7,CCT2,NUBPL,PEX5L,SMARCA2,ATF1,H2AFJ,EIF3D,EIF3I,EIF3J,SRSF10,ATRX,NAP1L1,SRPK2,SEPT2,SYNJ1,VAMP1,CNOT2,NPM1,TCF4,LIMD1,TAF1B,CAPZA1,CAV1,TFAM,LATS1,HIST1H1D,HIST1H1E,DDX20,TMOD3,HMGB1,VAMP3,PIK3C2A,CLU,CNOT7,HSPA4,HSP90AA1,HSPD1,BAG4,COX15,RICTOR,H2AFY,CREB1,CRP,PDE4DIP,SENP6,LSM14A,DDX6,TWF1,DIAPH1,DLG1,DMD,R…
Pathway	P04379	Beta3 adrenergic receptor signaling pathway	PantherDB	2.254e-05	0.05139	0.01357	0.1127	9	26	GNG12,VAMP1,VAMP2,GNAL,GNB1,GNG4,GNG2,VAMP3,GNB4
GO: Biological Process	GO:0010256	endomembrane system organization		2.279e-05	0.1272	0.003534	0.03253	44	363	SEH1L,CNST,RAB22A,RAB8A,LYPLA1,SCP2,RAE1,PPFIA1,ARFGEF2,DENND4C,LRRC15,MYO5A,BCL2L1,RAB10,RAB30,SYNE2,VAMP2,NUP88,MAP7,RHOQ,MPP5,SEC23IP,VAMP3,CLCN3,CLU,PIK3R1,CLTC,PLK1,BAG4,ATL3,TMEM43,CREB1,PRKCI,MAPK1,TOR1AIP1,ABCA12,NUPL1,PTEN,DLG1,GOPC,NUP214,COL4A3BP,REEP3,ATL1
GO: Cellular Component	GO:0030529	ribonucleoprotein complex		2.312e-05	0.01738	0.00211	0.01519	67	643	EPRS,ZNF326,BTBD6,CWC27,SMNDC1,MBNL1,ISY1,WAC,AGO3,CDC40,RBM14,SRSF1,SRSF2,NOP56,CWC15,MCTS1,RPP30,UTP23,SLU7,PNRC2,ZCCHC17,RBM22,NOP58,ARNTL,FRG1,CCAR2,WDR12,EIF3D,EIF3I,EIF3J,DCP1A,SRP72,SSB,RUVBL2,NPM1,LIMD1,YBX1,CANX,KRR1,WBP4,UHMK1,TOP1,CPEB1,HNRNPC,HNRNPH1,HNRNPK,HNRNPU,CNOT7,SECISBP2,METTL17,ROCK2,PNN,SYF2,ZCRB1,LSM14A,MTG2,DDX6,DHX9,DKC1,HNRNPDL,HNRNPA3,MRPS10,FXR1,OGFOD1,MRTO4,CAPRIN1,HN…
GO: Cellular Component	GO:0030054	cell junction		2.32e-05	0.01744	0.00211	0.01519	87	897	STX2,NRIP1,ADD3,FBXO45,LIMA1,PPFIA1,FERMT1,ARFGEF2,MAGI3,AQP4,PDLIM5,CASK,CTNNA3,SEPT11,GABRA1,GABRA2,GABRA3,GABRA4,GABRG2,GAD2,SDCCAG8,ASH1L,FRS2,BCL2L1,SYT11,GLRA2,SYNE2,VAMP1,VAMP2,DMXL2,LIMD1,PCLO,CAPZA1,GRIA3,CAV1,MPP5,TIAM1,ZNRF1,EBAG9,PARD3,CPEB1,HNRNPK,CHRNE,VAMP3,CADM1,PIK3R1,FRRS1L,AKAP6,TRPV1,PNN,CLIC4,SYT10,REXO2,PRKCI,DIXDC1,CTNNA1,MAPK1,CXADR,ANKS1B,ITGA6,CLDN15,LRRTM1,ITGA4,ITGB1,C…
Mouse Phenotype	MP:0013293	embryonic lethality prior to tooth bud stage		2.383e-05	0.1142	0.03647	0.3302	67	540	RFK,ABCB7,MAX,MCM4,MDM2,EZH2,FBN1,FH,CUL1,SRSF1,SRSF2,RAE1,ARFGEF2,PPHLN1,G2E3,USP16,SRRT,CHRD,ZFR,ATF1,DHX36,PPP1R12A,NBN,SSB,STAT3,CFLAR,BMP5,BMPR2,EIF2S2,METAP2,ZEB1,GUCY1B3,DDX20,BUB3,PDCD10,TNNT2,TOP1,CDK8,TPM3,PCSK1,HSP90B1,CCT3,HNRNPC,SECISBP2,PLK1,VCP,VEGFA,HSPD1,PNN,XRCC1,SLC40A1,ZNF24,PRKACB,ZNF830,CTNNA1,MAPK1,SETD1A,PSMD4,PTEN,ITGB1,FBXL5,DHX9,CDC73,KIF11,NR4A3,NUP214,LIMS1
GO: Biological Process	GO:0000278	mitotic cell cycle		2.427e-05	0.1355	0.003664	0.03372	90	927	SEH1L,MIS18BP1,CACUL1,CENPW,MAP4,MCM4,RRM1,MDM2,EZH2,TUBGCP5,ESCO1,RAB8A,KLHL42,SNX9,ANAPC5,FOXG1,CUL4B,CUL1,RAE1,NAA50,SIRT7,USP16,CEP70,STAG2,KIAA2022,PPP1R12A,SDCCAG8,NBN,CLASP2,BCL2,BCL2L1,STAT5A,BID,SEPT2,NEK3,PSME4,SUGT1,PLCB1,MAPRE2,NPAT,WASL,NUP88,DYNLT3,PRDM5,TFDP2,GSPT1,USP2,LATS1,SEPT7,BUB3,PCM1,HDAC1,ZNF655,CLTC,FBXW5,PLK1,HSP90AA1,WNT9A,ID2,SYCP3,SYF2,PPP2R5C,CSNK2A2,ZNF830,CEP57,HAU…
GO: Cellular Component	GO:0044451	nucleoplasm part		2.618e-05	0.01969	0.00211	0.01519	68	658	NRIP1,ERCC5,SMNDC1,MAX,MDM2,EZH2,WAC,RBM14,FYTTD1,SUPT20H,SRSF1,SRSF2,SRSF5,AFF2,PHF12,SLU7,PRPF40A,NOP58,ARNTL,ELL2,MED28,FRG1,PAXIP1,SUMO3,WDFY3,SRSF10,ATRX,NBN,RUVBL2,PSME4,PLCB1,CPSF2,TBL1X,NPAT,NPM1,TCEB2,NUDT21,PIAS2,GTF2A1,WBP4,DDX20,HDAC1,CDK8,KMT2C,RBM27,BRD1,KDM6A,ING3,PNN,POLR2B,POLR2L,CIR1,H2AFY,IFI16,ZNF830,SETD1A,PSKH1,ANKS1B,PTEN,CREBRF,DKC1,CDC73,THRAP3,DR1,RB1,RBBP4,APPL2,RPAP2
GO: Cellular Component	GO:0071013	catalytic step 2 spliceosome		2.806e-05	0.0211	0.00211	0.01519	16	80	CWC27,ISY1,CDC40,SRSF1,CWC15,SLU7,RBM22,FRG1,HNRNPC,HNRNPH1,HNRNPK,HNRNPU,PNN,SYF2,HNRNPA3,HNRNPR
Mouse Phenotype	MP:0003240	loss of hippocampal neurons		2.88e-05	0.1381	0.03647	0.3302	6	10	ATRX,PLCB1,PRKAB1,DCX,ST8SIA4,NR4A3
Gene Family	DNAJ	DnaJ (Hsp40) homologs	genenames.org	2.974e-05	0.002112	0.0007039	0.003412	8	39	DNAJB14,DNAJC1,DNAJB4,DNAJC10,DNAJB5,DNAJC18,DNAJC3,DNAJB12
Pathway	537443	Retrograde endocannabinoid signaling	BioSystems: KEGG	3.031e-05	0.0691	0.01357	0.1127	19	103	GABRA1,GABRA2,GABRA3,GABRA4,GABRG2,GNG12,PLCB1,GNAQ,GNB1,GNG4,GRIA3,GRM5,GNG2,CNR1,MAPK14,PRKACB,PRKCB,MAPK1,GNB4
Mouse Phenotype	MP:0013292	embryonic lethality prior to organogenesis		3.116e-05	0.1494	0.03647	0.3302	66	534	RFK,ABCB7,MAX,MCM4,MDM2,EZH2,FBN1,FH,CUL1,SRSF1,SRSF2,RAE1,ARFGEF2,PPHLN1,G2E3,USP16,SRRT,CHRD,ZFR,ATF1,DHX36,PPP1R12A,NBN,SSB,STAT3,BMP5,BMPR2,EIF2S2,METAP2,ZEB1,GUCY1B3,DDX20,BUB3,PDCD10,TNNT2,TOP1,CDK8,TPM3,PCSK1,HSP90B1,CCT3,HNRNPC,SECISBP2,PLK1,VCP,VEGFA,HSPD1,PNN,XRCC1,SLC40A1,ZNF24,PRKACB,ZNF830,CTNNA1,MAPK1,SETD1A,PSMD4,PTEN,ITGB1,FBXL5,DHX9,CDC73,KIF11,NR4A3,NUP214,LIMS1
Pathway	106513	Neuronal System	BioSystems: REACTOME	3.262e-05	0.07438	0.01357	0.1127	38	293	STX2,MAOA,MDM2,SLC1A2,SLC1A3,STX16,GABRA1,GABRA2,GABRA3,GABRA4,GABRG2,GAD2,GNG12,VAMP1,VAMP2,RPS6KA6,PLCB1,GNAL,GNB1,GNG4,GRIA3,GNG2,CHRNE,KCNQ5,CREB1,PRKACB,PRKCB,MAPK1,SLC38A1,KCNA2,KCNC2,KCND2,KCNH2,KCNJ16,KCNMA1,DLG1,ALDH5A1,GNB4
Pathway	106516	Transmission across Chemical Synapses	BioSystems: REACTOME	3.694e-05	0.08423	0.01357	0.1127	29	200	MAOA,MDM2,SLC1A2,SLC1A3,GABRA1,GABRA2,GABRA3,GABRA4,GABRG2,GAD2,GNG12,VAMP2,RPS6KA6,PLCB1,GNAL,GNB1,GNG4,GRIA3,GNG2,CHRNE,CREB1,PRKACB,PRKCB,MAPK1,SLC38A1,KCNJ16,DLG1,ALDH5A1,GNB4
GO: Cellular Component	GO:0044456	synapse part		3.771e-05	0.02836	0.002578	0.01856	52	469	PICALM,AXIN1,RAB8A,FBXO45,NIPSNAP1,SLC1A2,PDLIM5,CASK,GABRA1,GABRA2,GABRA3,GABRA4,SOS1,GABRG2,GAD2,MYO5A,ERC1,BCL2L1,BDNF,NF1,SYT11,GLRA2,VAMP1,VAMP2,SYPL1,DMXL2,PCLO,GRIA3,NR3C1,GRM5,ZNRF1,CPEB1,CHRNE,VAMP3,CADM1,TRPV1,SCAMP1,CPE,SYT10,SLC40A1,ANKS1B,LRRTM1,PTEN,KCND2,KCNMA1,DLG1,DMD,RAB5A,GOPC,SSPN,UNC13C,LYN
Mouse Phenotype	MP:0000950	abnormal seizure response to pharmacological agent		3.826e-05	0.1834	0.03647	0.3302	22	115	CUL4B,BHLHE40,SLC1A2,SLC1A3,GABRA1,GABRG2,GAD2,NRP2,PLCB1,GRIA3,GRM5,TRPC5,CLCN3,CNR1,HTR1A,HTR2C,IMPA1,KCNA2,KCNC2,SLC12A6,NR4A3,MBNL2
GO: Molecular Function	GO:0032561	guanyl ribonucleotide binding		3.999e-05	0.05911	0.006094	0.048	46	392	RAB22A,DNAJC27,RAB8A,AK4,MRAS,RAB6B,TRIM23,RND3,ARHGAP5,SEPT11,SRPR,SEPT2,RAB10,RAB30,GLUD1,GNAL,GNAQ,GSPT1,RHOQ,GUCY1A3,GUCY1B3,SEPT7,PDE1A,RHOV,HSP90AA1,HSP90AB1,ATL3,RAB40A,MTG2,ARL5A,AK3,MFN2,RAB2A,RAB5A,RAB27A,PDE11A,RALA,RALB,EFTUD1,RAP1B,RAP2B,DRG2,ATL1,RIT1,EIF2S3,RHOT1
GO: Biological Process	GO:0070646	protein modification by small protein removal		4.066e-05	0.2271	0.005975	0.055	18	99	UCHL5,USP12,WDR48,USP28,USP16,USP33,USP32,USP14,USP2,USP10,USP25,USP51,USP1,VCP,SENP6,USP15,USP47,ITCH
GO: Molecular Function	GO:0017111	nucleoside-triphosphatase activity		4.122e-05	0.06092	0.006094	0.048	78	781	ABCB7,RAB22A,MCM4,RAB8A,ATP13A4,APPBP2,MRAS,IPO8,RAB6B,TRIM23,RND3,ARHGAP5,SMARCA1,SMARCA2,ATP2A2,YME1L1,ATP2B1,ATP5C1,DHX36,ABCC3,ATP6V1A,SETX,ATRX,MYO5A,MYO9A,KIF1B,NBN,SRPR,RUVBL2,SEPT2,RAB10,RAB30,GNAL,GNAQ,GNB1,GNG4,DYNLT3,HELQ,GSPT1,RHOQ,NUDT4,DDX20,LONRF2,TNNT2,TOP1,GNG2,CHD1,CLU,SPATA5L1,VCP,HSP90AA1,HSPD1,ATL3,YTHDC2,CHD1L,XRCC5,HELZ2,ABCA12,MTG2,DDX6,DHX9,MFN2,ATP13A3,DNA2,RAB2A,RAB5A,R…
GO: Molecular Function	GO:0019001	guanyl nucleotide binding		4.259e-05	0.06295	0.006094	0.048	46	393	RAB22A,DNAJC27,RAB8A,AK4,MRAS,RAB6B,TRIM23,RND3,ARHGAP5,SEPT11,SRPR,SEPT2,RAB10,RAB30,GLUD1,GNAL,GNAQ,GSPT1,RHOQ,GUCY1A3,GUCY1B3,SEPT7,PDE1A,RHOV,HSP90AA1,HSP90AB1,ATL3,RAB40A,MTG2,ARL5A,AK3,MFN2,RAB2A,RAB5A,RAB27A,PDE11A,RALA,RALB,EFTUD1,RAP1B,RAP2B,DRG2,ATL1,RIT1,EIF2S3,RHOT1
GO: Molecular Function	GO:0008094	DNA-dependent ATPase activity		4.334e-05	0.06405	0.006094	0.048	17	90	MCM4,SMARCA1,SMARCA2,DHX36,ATRX,NBN,RUVBL2,HELQ,NUDT4,TOP1,CHD1,CHD1L,XRCC5,DHX9,DNA2,RBBP4,RECQL
GO: Cellular Component	GO:0016604	nuclear body		4.446e-05	0.03343	0.002786	0.02006	40	331	NRIP1,SMNDC1,MAX,MDM2,WAC,FYTTD1,SRSF1,SRSF2,SRSF5,AFF2,SLU7,PRPF40A,NOP58,ARNTL,FRG1,SUMO3,WDFY3,SRSF10,ATRX,NBN,PSME4,PLCB1,NPAT,NPM1,NUDT21,PIAS2,WBP4,DDX20,RBM27,PNN,CIR1,IFI16,ZNF830,SETD1A,PSKH1,ANKS1B,PTEN,CREBRF,DKC1,RB1
GO: Molecular Function	GO:0005525	GTP binding		4.536e-05	0.06704	0.006094	0.048	44	371	RAB22A,DNAJC27,RAB8A,AK4,MRAS,RAB6B,TRIM23,RND3,ARHGAP5,SEPT11,SRPR,SEPT2,RAB10,RAB30,GLUD1,GNAL,GNAQ,GSPT1,RHOQ,GUCY1A3,GUCY1B3,SEPT7,RHOV,HSP90AA1,HSP90AB1,ATL3,RAB40A,MTG2,ARL5A,AK3,MFN2,RAB2A,RAB5A,RAB27A,RALA,RALB,EFTUD1,RAP1B,RAP2B,DRG2,ATL1,RIT1,EIF2S3,RHOT1
Pathway	160950	Processing of Capped Intron-Containing Pre-mRNA	BioSystems: REACTOME	4.587e-05	0.1046	0.01357	0.1127	23	143	SEH1L,CDC40,SRSF1,SRSF2,SRSF5,RAE1,FUS,PAPOLA,CPSF2,YBX1,NUDT21,NUP88,HNRNPC,HNRNPH1,HNRNPK,HNRNPU,POLR2B,POLR2L,NUPL1,DHX9,HNRNPA3,NUP214,HNRNPR
Pathway	672446	TSH signaling pathway	BioSystems: WikiPathways	4.82e-05	0.1099	0.01357	0.1127	14	64	KCNIP3,STAT3,PLCB1,GNAQ,GNB1,GNG2,PIK3R1,CREB1,MAPK14,MAPK1,JAK1,RAP1B,RB1,RBL2
Mouse Phenotype	MP:0000947	convulsive seizures		5e-05	0.2396	0.03647	0.3302	25	142	DGKE,SLC1A2,ADAM22,RND3,GAD2,MYO5A,NRP2,BID,SYNJ1,PLCB1,GNAQ,HLF,CHN1,CLCN3,VCP,HTR2C,ZNF24,PRNP,DCX,BLOC1S6,KCNA2,KCNC2,ALDH5A1,NR4A3,MBNL2
GO: Biological Process	GO:0044265	cellular macromolecule catabolic process		5.272e-05	0.2944	0.007359	0.06774	83	856	ERCC5,CACUL1,ETF1,MDM2,AXIN1,WAC,AGO3,UCHL5,KLHL42,USP12,KLHL8,FBXO45,ANAPC5,TRIM38,CUL4B,CUL1,UBE2J1,LIN28B,USP28,BIRC2,FBXO11,PNRC2,USP16,EDEM3,ARNTL,SUMO3,RNASEH1,YME1L1,USP33,DCP1A,HECW1,RIPK1,KIAA2022,PSME4,NFE2L2,USP32,USP27X,CNOT2,CNOT4,TBL1X,TLK2,GSPT1,USP14,USP2,USP10,RNF20,TMF1,ZNRF1,BUB3,HSP90B1,SMUG1,USP25,HMGB1,UBE2D3,DNAJC10,UBE2H,USP51,CLU,CNOT7,FBXW5,PLK1,USP1,HECTD1,VCP,HSP90AB1,…
Pathway	M1940	Regulation And Function Of ChREBP in Liver	MSigDB C2: BioCarta	5.399e-05	0.1231	0.01357	0.1127	11	42	PRKAG2,PKLR,YWHAB,PPP2R3A,PPP2R5C,PPP2R5D,PRKAB1,PRKAB2,PRKACB,PRKAR1A,MLXIPL
GO: Biological Process	GO:0032869	cellular response to insulin stimulus		5.55e-05	0.3099	0.007559	0.06958	32	242	SHC3,RAB8A,OSBPL8,FGF1,FGF2,PRKAG2,ANKRD26,DENND4C,LMBRD1,SOS1,CAB39,ATP6V1A,MYO5A,FRS2,RAB10,VAMP2,PLCB1,YBX1,GRB10,RHOQ,CPEB1,PIK3C2A,PIK3R1,PKLR,YWHAB,PRKAB1,PRKAB2,PRKCB,PRKCI,MAPK1,NAMPT,EIF4B
GO: Molecular Function	GO:0004221	ubiquitin thiolesterase activity		5.584e-05	0.08253	0.006878	0.05417	10	36	USP12,USP28,USP16,USP33,USP32,USP14,USP2,USP10,USP1,USP15
Pathway	198864	IL-6 Signaling Pathway	BioSystems: WikiPathways	5.951e-05	0.1357	0.01357	0.1127	18	99	MAP2K4,NLK,SOS1,STAT3,HDAC1,TYK2,PIK3R1,HSP90AA1,PPP2R3A,PPP2R5C,PPP2R5D,MAPK14,MAPK1,IL6ST,JAK1,RB1,EIF2A,LYN
GO: Biological Process	GO:0045185	maintenance of protein location		6.032e-05	0.3368	0.007833	0.0721	21	130	SEH1L,FBN1,FBN2,PEX5L,CLASP2,SYNE2,CAV1,PDIA3,LATS1,FOPNL,BUB3,PCM1,ARL2BP,PDIA2,YWHAB,CEP57,TWF1,G3BP2,GOPC,RB1,LTBP1
Mouse Phenotype	MP:0009850	embryonic lethality between implantation and placentation		6.126e-05	0.2936	0.03671	0.3323	51	390	RFK,ABCB7,MAX,MCM4,MDM2,EZH2,FBN1,FH,CUL1,SRSF1,SRSF2,RAE1,PPHLN1,USP16,SRRT,CHRD,ZFR,DHX36,PPP1R12A,NBN,SSB,STAT3,BMP5,BMPR2,EIF2S2,METAP2,ZEB1,GUCY1B3,BUB3,PDCD10,TNNT2,HSP90B1,CCT3,HNRNPC,SECISBP2,VEGFA,HSPD1,XRCC1,SLC40A1,ZNF24,PRKACB,MAPK1,SETD1A,PSMD4,PTEN,ITGB1,FBXL5,DHX9,KIF11,NR4A3,LIMS1
Disease	ctd:D017202	Myocardial Ischemia	CTD	6.396e-05	0.03927	0.03927	0.2748	24	166	FGF1,ALDH6A1,APLP2,BHLHE40,PDLIM5,ARNTL,GATM,STAT5A,ZEB1,CANX,TLE4,TMPO,TNNT2,HMGB1,KLF4,VEGFA,CPT1B,CRP,MAPK14,IL6ST,RAB5A,DUSP6,EIF2A,ENSA
Pathway	M2404	Mechanism of Gene Regulation by Peroxisome Proliferators via PPARa(alpha)	MSigDB C2: BioCarta	6.831e-05	0.1557	0.01406	0.1168	13	58	NRIP1,ACOX1,ME1,STAT5A,PIK3R1,HSP90AA1,CPT1B,PRKACB,PRKAR1A,PRKCB,MAPK1,RB1,LPL
Pathway	198782	EGFR1 Signaling Pathway	BioSystems: WikiPathways	7.4e-05	0.1687	0.01406	0.1168	26	177	ATF1,SOS1,SOS2,RIPK1,STAT3,STAT5A,WASL,GRB10,CAV1,REPS2,HDAC1,PIK3R1,CREB1,YWHAB,MAPK14,PRKAR1A,PRKCB,PRKCI,MAPK1,JAK1,RAB5A,RALB,ITCH,SHOC2,APPL2,SMAD3
GO: Molecular Function	GO:0019783	ubiquitin-like protein-specific protease activity		8.332e-05	0.1231	0.009472	0.07461	15	77	UCHL5,USP12,USP28,USP16,USP33,USP32,USP14,USP2,USP10,USP25,USP51,USP1,SENP6,USP15,USP47
Human Phenotype	HP:0003690	Limb muscle weakness		8.577e-05	0.2405	0.1041	0.8864	15	91	KIF1B,GARS,SPG20,NF1,CAV1,DDHD1,TPM3,GDAP1,VCP,HSPD1,PRNP,FBXO38,MFN2,SLC12A6,ATL1
Pathway	137954	Arf6 trafficking events	BioSystems: Pathway Interaction Database	8.584e-05	0.1957	0.0144	0.1197	11	44	EXOC5,SPAG9,VAMP3,CLTC,EXOC6,CPE,CTNNA1,ITGA6,ITGB1,RALA,SCAMP2
Pathway	552665	Morphine addiction	BioSystems: KEGG	8.844e-05	0.2016	0.0144	0.1197	17	93	ADRBK2,PDE8B,GABRA1,GABRA2,GABRA3,GABRA4,GABRG2,GNG12,GNB1,GNG4,PDE1A,PDE1C,GNG2,PRKACB,PRKCB,PDE11A,GNB4
GO: Biological Process	GO:0072659	protein localization to plasma membrane		9.464e-05	0.5284	0.01057	0.09729	21	134	CNST,RAB8A,LYPLA1,SCP2,PPFIA1,DENND4C,LRRC15,MYO5A,BCL2L1,RAB10,VAMP2,MAP7,RHOQ,MPP5,VAMP3,PIK3R1,BAG4,PRKCI,ABCA12,DLG1,GOPC
Human Phenotype	HP:0010674	Abnormality of the curvature of the vertebral column		9.726e-05	0.2727	0.1041	0.8864	45	478	ABCB7,ERCC5,EZH2,FBN1,FBN2,ALDH3A2,FOXG1,CUL4B,FLVCR1,PHF6,CASK,SMARCA2,SOS1,SETX,ATRX,GARS,SPG20,STAT3,NF1,GNAQ,RUNX2,PAPSS2,DDHD1,TPM3,AIMP1,GDAP1,HMGB3,CHRNE,ECEL1,KDM6A,VCP,TRAPPC11,GNPTAB,IDS,PRKAR1A,PTEN,MFN2,DMD,DNA2,PDE11A,SLC12A6,ATL1,ADAMTS10,MLXIPL,SMAD3
Mouse Phenotype	MP:0012349	increased susceptibility to induction of seizure by inducing agent		0.0001055	0.5055	0.05055	0.4576	18	90	CUL4B,BHLHE40,SLC1A2,SLC1A3,GABRA1,GABRG2,NRP2,PLCB1,GRM5,CNR1,HTR1A,HTR2C,IMPA1,KCNA2,KCNC2,SLC12A6,NR4A3,MBNL2
Mouse Phenotype	MP:0002906	increased susceptibility to pharmacologically induced seizures		0.0001055	0.5055	0.05055	0.4576	18	90	CUL4B,BHLHE40,SLC1A2,SLC1A3,GABRA1,GABRG2,NRP2,PLCB1,GRM5,CNR1,HTR1A,HTR2C,IMPA1,KCNA2,KCNC2,SLC12A6,NR4A3,MBNL2
GO: Molecular Function	GO:0004843	ubiquitin-specific protease activity		0.0001059	0.1565	0.01118	0.08804	14	70	UCHL5,USP12,USP28,USP16,USP33,USP32,USP14,USP2,USP10,USP25,USP51,USP1,USP15,USP47
GO: Biological Process	GO:0006886	intracellular protein transport		0.0001069	0.5971	0.01106	0.1018	80	835	STX2,STAM2,CNST,MDM2,KCNIP3,AXIN1,ADRBK2,LYPLA1,FGF2,SNX9,APPBP2,IPO8,SLU7,AP3B1,PEX5L,CASK,TXNIP,RBM22,NOP58,ARNTL,STX16,AHCYL1,SNX4,NAPG,SRP72,SRPR,ARFIP1,STAT3,SNX13,BID,RAB10,NF1,VAMP2,GNAQ,NPM1,XPO4,PDIA3,AP4E1,AP4S1,TRAM1,SCARB2,UHMK1,SEC23IP,PARD3,PCM1,GDAP1,CHML,VAMP3,PIK3R1,CLTC,ZFAND6,SNX11,HSPA4,VCP,HSP90AA1,HSP90AB1,AKAP6,COPA,COPB1,YWHAB,MAPK14,PRKCI,MAPK1,CEP57,SYTL2,ITGB1,G3BP2,MFN…
Pathway	P04376	5HT4 type receptor mediated signaling pathway	PantherDB	0.0001084	0.2471	0.01647	0.1369	9	31	GNG12,VAMP1,VAMP2,GNAL,GNB1,GNG4,GNG2,VAMP3,GNB4
GO: Cellular Component	GO:0005694	chromosome		0.0001117	0.08397	0.006351	0.04573	75	780	SEH1L,MIS18BP1,ERCC5,CENPW,EZH2,ESCO1,ADD3,HIST1H2BH,HIST1H4C,UCHL5,PHF12,BIRC2,FBXO11,SIRT7,NIFK,SMARCA1,SMARCA2,CCAR2,ZFR,SUMO3,H2AFJ,STAG3,STAG2,DHX36,ATRX,KIAA2022,PPP1R12A,ASH1L,NBN,CLASP2,RUVBL2,SEPT2,SUGT1,NFE2L2,NFRKB,PLCB1,DYNLT3,RUNX2,RNF20,HIST1H1D,HIST1H1E,TMPO,SEPT7,BUB3,TOP1,HDAC1,HMGB1,HMGB3,KLF4,HNRNPC,HNRNPK,CLTC,PLK1,SYCE1,VCP,ING3,ID2,SYCP3,H2AFY,XRCC5,CREB1,PPP2R5C,TTC37,ZNF83…
GO: Cellular Component	GO:1990234	transferase complex		0.0001182	0.08892	0.006351	0.04573	59	577	ERCC5,CACUL1,MAX,EZH2,PHC3,KLHL42,KLHL8,PRKAG2,FBXO45,ANAPC5,CUL4B,CUL1,SUPT20H,FBXO11,NAA50,PAXIP1,DCAF11,USP33,ERC1,KIAA2022,RUVBL2,SUGT1,CRCP,TCEB2,PAPSS1,GTF2A1,RNF20,CHML,KMT2C,PIK3C2A,PIK3R1,FBXW5,BRD1,KDM6A,VCP,HSPD1,ING3,POLR2B,POLR2L,H2AFY,RNF7,PRKAB1,PRKAB2,PRKACB,PRKAR1A,SETD1A,DCAF8,DCAF16,FBXL5,CDC73,DNA2,USP47,NAA16,DR1,ITCH,RBBP4,CUL5,LMO7,RPAP2
GO: Biological Process	GO:0090005	negative regulation of establishment of protein localization to plasma membrane		0.0001187	0.6627	0.01163	0.107	6	14	LYPLA1,PPFIA1,LRRC15,BCL2L1,RHOQ,GOPC
GO: Biological Process	GO:0071168	protein localization to chromatin		0.0001187	0.6627	0.01163	0.107	6	14	EZH2,RUVBL2,PLK1,H2AFY,RAD21,RB1
GO: Biological Process	GO:0070647	protein modification by small protein conjugation or removal		0.000123	0.6867	0.01182	0.1088	75	774	UBA5,MDM2,AXIN1,WAC,UCHL5,KLHL42,USP12,KLHL8,FBXO45,ANAPC5,TRIM38,WDR48,CUL4B,CUL1,UBE2J1,USP28,BIRC2,XIAP,FBXO11,G2E3,USP16,TRIM23,PAXIP1,RNF38,SUMO3,DCAF11,USP33,HECW1,BCL2,PSME4,NFE2L2,USP32,CNOT4,TCEB2,CAPN3,CAV1,PIAS2,USP14,USP2,GMCL1P1,USP10,RNF20,ZNRF1,BUB3,USP25,RNF13,UBE2D3,UBE2H,USP51,CLU,ASB7,FBXW5,PLK1,USP1,HECTD1,VCP,RAB40A,RNF7,DZIP3,SENP6,DCAF8,KCMF1,PSMD4,DCAF16,PTEN,FBXL5,CDC73,U…
Mouse Phenotype	MP:0011049	impaired adaptive thermogenesis		0.0001242	0.5952	0.05061	0.4582	11	40	ACADM,STAT3,STAT5A,GPD2,CAV1,RUNX2,TYK2,CPE,CPT1B,PNPLA8,PTGER3
GO: Biological Process	GO:0031175	neuron projection development		0.0001249	0.6975	0.01182	0.1088	83	878	PICALM,RAB8A,SEMA6D,SRGAP1,ALCAM,FBXO45,FOXG1,ITGA10,PDLIM5,RUFY3,CCDC88A,CAPRIN2,ATF1,USP33,SOS1,SOS2,SPG20,CLASP2,BCL2,PGRMC1,BDNF,NRP2,SEPT2,XYLT1,RAB10,BMP5,BMPR2,RPS6KA6,CACNA1I,GPM6A,WASL,RPS6KA4,NRCAM,NR3C1,PIAS2,TIAM1,UHMK1,PARD3,TRPC5,HMGB1,CHN1,CLU,NEGR1,FLRT3,CNR1,CNTN1,HSP90AA1,VEGFA,HSP90AB1,ROCK2,CREB1,YWHAB,CRP,TMEM106B,PPP2R5D,CSNK2A2,PRKCI,DIXDC1,CTNNA1,MAPK1,CUX1,PRNP,RAPH1,PTEN…
GO: Biological Process	GO:0032508	DNA duplex unwinding		0.000128	0.7146	0.01191	0.1096	12	55	MCM4,SETX,ATRX,NBN,RUVBL2,HELQ,CHD1,CHD1L,XRCC5,DHX9,DNA2,RECQL
Mouse Phenotype	MP:0011019	abnormal adaptive thermogenesis		0.0001328	0.6363	0.05061	0.4582	14	61	ACADM,PNRC2,STAT3,STAT5A,GPD2,CAV1,RUNX2,TYK2,TRPV1,CPE,CPT1B,PNPLA8,SETD1A,PTGER3
GO: Biological Process	GO:0048667	cell morphogenesis involved in neuron differentiation		0.0001363	0.7611	0.01228	0.113	65	649	PICALM,RAB8A,SEMA6D,SRGAP1,ALCAM,FBXO45,FOXG1,ITGA10,SLC1A3,PDLIM5,RUFY3,CAPRIN2,USP33,SOS1,SOS2,SPG20,CLASP2,BCL2,PGRMC1,BDNF,NRP2,RAB10,BMPR2,RPS6KA6,CACNA1I,WASL,RPS6KA4,NRCAM,PIAS2,TIAM1,PARD3,TRPC5,CHN1,FLRT3,CNTN1,HSP90AA1,VEGFA,HSP90AB1,ROCK2,CREB1,YWHAB,TMEM106B,CSNK2A2,DIXDC1,MAPK1,CUX1,PRNP,RAPH1,PTEN,ITGB1,DCX,PTPRC,PTPRZ1,DLG1,ST8SIA4,RB1,RANBP9,NR4A3,WDPCP,ATL1,LLGL1,PLXNC1,CAPRIN1,S…
GO: Biological Process	GO:0048193	Golgi vesicle transport		0.0001392	0.7773	0.01234	0.1136	29	221	CNST,RAB8A,LYPLA1,ARFGEF2,SEC31A,RAB6B,EXOC5,RAB3IP,STX16,NAPG,RAB10,VAMP2,VAMP3,CLTC,VCP,COPA,COPB1,SCAMP1,ATL3,PRKCI,PUM1,CUX1,SPIRE1,BLOC1S6,RAB2A,GOPC,SCAMP2,ERGIC1,LLGL1
Pathway	169353	Validated targets of C-MYC transcriptional repression	BioSystems: Pathway Interaction Database	0.0001413	0.3222	0.01717	0.1426	13	62	MAX,NDRG2,SFRP1,BCL2,CFLAR,HDAC1,CLU,ID2,CREB1,ITGA6,ITGB1,CSDE1,RBL1
Pathway	685554	Translocation of GLUT4 to the Plasma Membrane	BioSystems: REACTOME	0.0001413	0.3222	0.01717	0.1426	13	62	RAB8A,PRKAG2,EXOC5,MYO5A,RAB10,VAMP2,RHOQ,EXOC6,YWHAB,PRKAB1,PRKAB2,RALA,RALGAPB
Pathway	106534	Neurotransmitter Receptor Binding And Downstream Transmission In The Postsynaptic Cell	BioSystems: REACTOME	0.0001457	0.3323	0.01717	0.1426	22	144	MDM2,GABRA1,GABRA2,GABRA3,GABRA4,GABRG2,GNG12,RPS6KA6,PLCB1,GNAL,GNB1,GNG4,GRIA3,GNG2,CHRNE,CREB1,PRKACB,PRKCB,MAPK1,KCNJ16,DLG1,GNB4
Pathway	198774	TGF-beta Receptor Signaling Pathway	BioSystems: WikiPathways	0.0001473	0.3359	0.01717	0.1426	23	154	AXIN1,ANAPC5,FOXG1,CUL1,EIF3I,DCP1A,SNX4,ZEB1,CAV1,RUNX2,PIAS2,TFDP2,PARD3,HDAC1,UBE2D3,PIK3R1,MAPK14,PRKCB,RB1,RBL1,RBL2,NUP214,SMAD3
Mouse Phenotype	MP:0002206	abnormal CNS synaptic transmission		0.0001506	0.722	0.05157	0.4668	60	498	KCNIP3,ALDH3A2,FBXO11,DGKE,SRR,SLC1A3,PDLIM5,CAMKK2,CCDC88A,VPS35,CHRD,ATP2A2,GABRA1,GABRA2,GABRA3,GABRA4,GABRG2,GAD2,SP4,ATRX,MYO5A,BDNF,SYNJ1,GLRA2,VAMP2,PLCB1,GNAQ,NRCAM,PCLO,GRIA3,NR3C1,ZDHHC17,GRM5,USP14,CPEB1,SCN11A,TRPC5,BACE1,CLCN3,CNR1,VDAC1,TRPV1,HTR2C,CREB1,PPP2R5D,PRKACB,PRNP,INPP4A,PTEN,DCX,PTPN4,KCNA2,PTPRZ1,KCNMA1,ST8SIA4,SLC12A6,MBNL2,SPRED1,UNC13C,CAPRIN1
Pathway	106160	Membrane Trafficking	BioSystems: REACTOME	0.0001506	0.3433	0.01717	0.1426	27	195	STAM2,PICALM,RAB8A,PRKAG2,SNX9,SEC31A,AP3B1,EXOC5,MYO5A,RAB10,VAMP2,AP4E1,RHOQ,PIK3C2A,CLTC,EXOC6,COPA,COPB1,YWHAB,PRKAB1,PRKAB2,PUM1,BLOC1S6,YIPF6,RALA,RALGAPB,M6PR
GO: Molecular Function	GO:0003678	DNA helicase activity		0.0001571	0.2322	0.01548	0.1219	13	64	MCM4,SETX,ATRX,NBN,RUVBL2,HELQ,NUDT4,CHD1,CHD1L,XRCC5,DHX9,DNA2,RECQL
Gene Family	KLF	Kruppel-like factors	genenames.org	0.0001611	0.01144	0.002332	0.01131	5	17	KLF3,KLF12,KLF8,KLF4,KLF6
Gene Family	RAB	RAB, member RAS oncogene family	genenames.org	0.0001643	0.01166	0.002332	0.01131	9	62	RAB22A,RAB8A,RAB6B,RAB10,RAB30,RAB40A,RAB2A,RAB5A,RAB27A
Pathway	P04374	5HT2 type receptor mediated signaling pathway	PantherDB	0.0001677	0.3823	0.01751	0.1455	13	63	GNG12,VAMP1,VAMP2,PLCB1,GNAQ,GNB1,GNG4,GNG2,VAMP3,HTR2C,PRKCB,PRKCI,GNB4
Disease	ctd:D019966	Substance-Related Disorders	CTD	0.0001695	0.1041	0.05205	0.3642	18	114	ETV6,ADARB2,SEMA6D,SLC22A3,CTNNA3,XYLT1,FKBP15,NRCAM,GRM5,KLF12,PDE1C,CNR1,CHD1L,CDCP1,SLC2A13,MPP7,CERS6,APPL2
Pathway	P04391	Oxytocin receptor mediated signaling pathway	PantherDB	0.0001702	0.388	0.01751	0.1455	12	55	GNG12,VAMP1,VAMP2,PLCB1,GNAQ,GNB1,GNG4,GNG2,VAMP3,PRKCB,PRKCI,GNB4
GO: Biological Process	GO:0090003	regulation of establishment of protein localization to plasma membrane		0.0001745	0.9742	0.01499	0.138	10	41	CNST,LYPLA1,PPFIA1,LRRC15,BCL2L1,RHOQ,PIK3R1,PRKCI,DLG1,GOPC
Human Phenotype	HP:0004482	Relative macrocephaly		0.0001753	0.4914	0.1108	0.9439	6	17	FH,CUL4B,XYLT1,NF1,ITCH,RIT1
GO: Molecular Function	GO:0043566	structure-specific DNA binding		0.0001784	0.2637	0.01648	0.1298	34	278	ERCC5,MCM4,EZH2,DHX36,RUVBL2,STAT5A,SUB1,TCF4,ZEB1,YBX1,NR3C1,HIST1H1D,HIST1H1E,TOP1,HDAC1,SMUG1,HLF,HMGB1,HMGB3,KLF4,HNRNPC,HNRNPK,HSPD1,KLF6,H2AFY,XRCC5,IFI16,CREB1,LSM14A,PURB,HNRNPDL,RBBP4,RBMS1,SMAD3
Pathway	698753	Interleukin-11 Signaling Pathway	BioSystems: WikiPathways	0.0001797	0.4097	0.01751	0.1455	10	40	ATF1,BCL2,STAT3,RUNX2,TYK2,PIK3R1,CREB1,MAPK1,IL6ST,JAK1
GO: Biological Process	GO:0032392	DNA geometric change		0.0001836	1.025	0.01547	0.1424	12	57	MCM4,SETX,ATRX,NBN,RUVBL2,HELQ,CHD1,CHD1L,XRCC5,DHX9,DNA2,RECQL
Pathway	P05913	Enkephalin release	PantherDB	0.0001843	0.4203	0.01751	0.1455	9	33	GNG12,GNAL,GNB1,GNG4,GNG2,CREB1,CREM,PRKACB,GNB4
GO: Biological Process	GO:0032868	response to insulin		0.0001884	1.052	0.01547	0.1424	35	292	MAX,SHC3,RAB8A,OSBPL8,FGF1,FGF2,PRKAG2,ANKRD26,DENND4C,LMBRD1,SOS1,CAB39,ATP6V1A,MYO5A,FRS2,RAB10,VAMP2,PLCB1,YBX1,GRB10,RHOQ,CPEB1,PIK3C2A,PIK3R1,PKLR,YWHAB,PRKAB1,PRKAB2,PRKCB,PRKCI,MAPK1,EPM2AIP1,NAMPT,EIF4B,LYN
Mouse Phenotype	MP:0003822	decreased left ventricle systolic pressure		0.0001933	0.9264	0.06176	0.5591	6	13	MAOA,FGF2,PDLIM5,ATP2A2,TNNT2,VEGFA
GO: Biological Process	GO:0060537	muscle tissue development		0.0001951	1.09	0.01562	0.1438	42	374	ACADM,SPEG,MBNL1,FGF1,FGF2,TSHZ3,MAP2K4,ARNTL,CACYBP,BCL2,KDM6B,BCL9,BDNF,CFLAR,NF1,PLCB1,CAPN3,CAV1,NR3C1,USP2,TNNT2,HLF,SAV1,PIK3R1,VEGFA,AKAP6,FOXN2,EGLN1,LRRC10,ID2,MAPK14,PRKAR1A,CXADR,ZFAND5,PTEN,ITGB1,DLG1,DMD,NR1D2,RB1,SMAD1,SMAD3
Pathway	187198	Platelet homeostasis	BioSystems: REACTOME	0.0001954	0.4454	0.01782	0.1481	15	81	ATP2A2,ATP2B1,GNG12,GNB1,GNG4,GUCY1A3,GUCY1B3,PDE1A,GNG2,PPP2R5C,PPP2R5D,MAPK14,KCNMA1,PDE11A,GNB4
GO: Biological Process	GO:0016482	cytoplasmic transport		0.0002013	1.124	0.01583	0.1457	84	904	CNST,MDM2,AXIN1,CDC40,LYPLA1,FGF2,FYTTD1,SRSF1,SRSF2,SRSF5,RAE1,ARFGEF2,ATG14,SEC31A,AP3B1,PEX5L,SCYL2,TXNIP,RBM22,NOP58,ARNTL,RAB3IP,AHCYL1,SRSF10,PPP1R12A,SRP72,SRPR,BCL2,STAT3,BID,RAB10,NF1,SUPT6H,VAMP2,CACNA1I,GNAQ,CPSF2,NPM1,CAPN3,XPO4,CAV1,PDIA3,NUDT4,TRAM1,SCARB2,NEMF,UHMK1,UBASH3B,GDAP1,VAMP3,PIK3R1,ZFAND6,HSPA4,VCP,HSP90AA1,HSP90AB1,AKAP6,HTR2C,ATL3,MAPK14,MAPK1,CEP57,NUPL1,BLOC1S6,PTPRC…
GO: Cellular Component	GO:0070937	CRD-mediated mRNA stability complex		0.0002023	0.1521	0.009327	0.06716	4	6	YBX1,HNRNPU,DHX9,CSDE1
GO: Molecular Function	GO:0016462	pyrophosphatase activity		0.0002093	0.3093	0.01756	0.1383	78	821	ABCB7,RAB22A,MCM4,RAB8A,ATP13A4,APPBP2,MRAS,IPO8,RAB6B,TRIM23,RND3,ARHGAP5,SMARCA1,SMARCA2,ATP2A2,YME1L1,ATP2B1,ATP5C1,DHX36,ABCC3,ATP6V1A,SETX,ATRX,MYO5A,MYO9A,KIF1B,NBN,SRPR,RUVBL2,SEPT2,RAB10,RAB30,GNAL,GNAQ,GNB1,GNG4,DYNLT3,HELQ,GSPT1,RHOQ,NUDT4,DDX20,LONRF2,TNNT2,TOP1,GNG2,CHD1,CLU,SPATA5L1,VCP,HSP90AA1,HSPD1,ATL3,YTHDC2,CHD1L,XRCC5,HELZ2,ABCA12,MTG2,DDX6,DHX9,MFN2,ATP13A3,DNA2,RAB2A,RAB5A,R…
GO: Cellular Component	GO:0036464	cytoplasmic ribonucleoprotein granule		0.0002108	0.1586	0.009327	0.06716	19	123	BTBD6,MBNL1,AGO3,PNRC2,ARNTL,DCP1A,LIMD1,YBX1,UHMK1,TOP1,CPEB1,HNRNPU,CNOT7,ROCK2,LSM14A,DDX6,DHX9,OGFOD1,CAPRIN1
GO: Cellular Component	GO:0035770	ribonucleoprotein granule		0.0002108	0.1586	0.009327	0.06716	19	123	BTBD6,MBNL1,AGO3,PNRC2,ARNTL,DCP1A,LIMD1,YBX1,UHMK1,TOP1,CPEB1,HNRNPU,CNOT7,ROCK2,LSM14A,DDX6,DHX9,OGFOD1,CAPRIN1
GO: Biological Process	GO:0032990	cell part morphogenesis		0.0002131	1.19	0.01653	0.1522	79	840	SPEF2,PICALM,RAB8A,SEMA6D,SRGAP1,ALCAM,FBXO45,FOXG1,ITGA10,NUBPL,PDLIM5,RUFY3,RAB3IP,CAPRIN2,USP33,SOS1,SOS2,SPG20,CLASP2,BCL2,BCL2L1,PGRMC1,BDNF,NRP2,SEPT2,RAB10,BMPR2,RPS6KA6,CACNA1I,GPM6A,WASL,RPS6KA4,NRCAM,PIAS2,FOPNL,TIAM1,SEPT7,PARD3,PCM1,TRPC5,CHN1,CLU,FLRT3,CNTN1,HSP90AA1,VEGFA,HSP90AB1,ROCK2,CREB1,YWHAB,TMEM106B,CSNK2A2,DIXDC1,MAPK1,CUX1,PRNP,RAPH1,PTEN,ITGB1,DCX,PTPRC,PTPRZ1,DLG1,DMD,ST…
GO: Biological Process	GO:1903076	regulation of protein localization to plasma membrane		0.0002162	1.207	0.01654	0.1522	10	42	CNST,LYPLA1,PPFIA1,LRRC15,BCL2L1,RHOQ,PIK3R1,PRKCI,DLG1,GOPC
GO: Molecular Function	GO:0008503	benzodiazepine receptor activity		0.0002168	0.3204	0.01756	0.1383	4	6	GABRA2,GABRA3,GABRA4,GABRG2
Gene Family	IPO	Importins	genenames.org	0.0002172	0.01542	0.00257	0.01246	5	18	IPO8,KPNA1,KPNA3,KPNA4,KPNA5
Pathway	M9070	Transcription factor CREB and its extracellular signals	MSigDB C2: BioCarta	0.0002246	0.512	0.01969	0.1636	8	27	SOS1,PIK3R1,CREB1,MAPK14,PRKACB,PRKAR1A,PRKCB,MAPK1
GO: Molecular Function	GO:0016818	hydrolase activity, acting on acid anhydrides, in phosphorus-containing anhydrides		0.0002257	0.3336	0.01756	0.1383	78	823	ABCB7,RAB22A,MCM4,RAB8A,ATP13A4,APPBP2,MRAS,IPO8,RAB6B,TRIM23,RND3,ARHGAP5,SMARCA1,SMARCA2,ATP2A2,YME1L1,ATP2B1,ATP5C1,DHX36,ABCC3,ATP6V1A,SETX,ATRX,MYO5A,MYO9A,KIF1B,NBN,SRPR,RUVBL2,SEPT2,RAB10,RAB30,GNAL,GNAQ,GNB1,GNG4,DYNLT3,HELQ,GSPT1,RHOQ,NUDT4,DDX20,LONRF2,TNNT2,TOP1,GNG2,CHD1,CLU,SPATA5L1,VCP,HSP90AA1,HSPD1,ATL3,YTHDC2,CHD1L,XRCC5,HELZ2,ABCA12,MTG2,DDX6,DHX9,MFN2,ATP13A3,DNA2,RAB2A,RAB5A,R…
GO: Biological Process	GO:0006417	regulation of translation		0.0002268	1.266	0.01688	0.1554	33	272	EPRS,ETF1,AGO3,FECH,AIRE,USP16,TRMT6,CAPRIN2,EIF3D,EIF3I,EIF3J,RBMS3,DNAJC1,CNOT2,NPM1,UHMK1,CPEB1,CNOT7,EIF4E2,EIF5A2,ZNF540,LSM14A,MAPK1,PUM1,MTG2,PURB,DIO2,RBM4B,FXR1,EIF4B,OGFOD1,EIF2A,CAPRIN1
GO: Biological Process	GO:1901701	cellular response to oxygen-containing compound		0.0002302	1.286	0.01692	0.1557	78	829	AICDA,MAX,KLF3,MDM2,EZH2,SHC3,RAB8A,MTUS1,FECH,OSBPL8,FGF1,FGF2,PRKAG2,MAP2K4,SFRP1,RAB11FIP2,ANKRD26,AQP4,DENND4C,AACS,LMBRD1,SOS1,CAB39,ATP6V1A,MYO5A,FRS2,BCL2L1,KDM6B,RUVBL2,STAT3,STAT5A,RAB10,GNG12,NFE2L2,VAMP2,PLCB1,GNB1,GNG4,ZEB1,YBX1,GRB10,NR3C1,RHOQ,ZNF277,CPEB1,HSP90B1,GNG2,KLF4,PIK3C2A,PIK3R1,PKLR,AKAP6,TRPV1,WNT9A,XRCC5,YWHAB,MAPK14,PRKAB1,PRKAB2,PRKACB,PRKAR1A,PRKCB,PRKCI,LEPROT,CTNNA…
Human Phenotype	HP:0002460	Distal muscle weakness		0.0002386	0.6692	0.1108	0.9439	18	133	FLVCR1,SETX,KIF1B,GARS,SPG20,NF1,GRIA3,CAV1,DDHD1,TPM3,GDAP1,HSPD1,PRNP,DCAF8,MATR3,FBXO38,MFN2,ATL1
GO: Molecular Function	GO:0016817	hydrolase activity, acting on acid anhydrides		0.0002434	0.3597	0.01798	0.1416	78	825	ABCB7,RAB22A,MCM4,RAB8A,ATP13A4,APPBP2,MRAS,IPO8,RAB6B,TRIM23,RND3,ARHGAP5,SMARCA1,SMARCA2,ATP2A2,YME1L1,ATP2B1,ATP5C1,DHX36,ABCC3,ATP6V1A,SETX,ATRX,MYO5A,MYO9A,KIF1B,NBN,SRPR,RUVBL2,SEPT2,RAB10,RAB30,GNAL,GNAQ,GNB1,GNG4,DYNLT3,HELQ,GSPT1,RHOQ,NUDT4,DDX20,LONRF2,TNNT2,TOP1,GNG2,CHD1,CLU,SPATA5L1,VCP,HSP90AA1,HSPD1,ATL3,YTHDC2,CHD1L,XRCC5,HELZ2,ABCA12,MTG2,DDX6,DHX9,MFN2,ATP13A3,DNA2,RAB2A,RAB5A,R…
Human Phenotype	HP:0011442	Abnormality of central motor function		0.0002493	0.6992	0.1108	0.9439	76	983	ABCB7,ACOX1,EZH2,SCP2,ALDH3A2,FOXG1,CUL4B,NOP56,FLVCR1,ARFGEF2,TARS2,NUBPL,SLC1A3,CASK,PDE8B,VPS35,PAXIP1,SMPD1,LMBRD1,LYRM7,GABRG2,SETX,ATRX,MYO5A,KIAA2022,SDCCAG8,KIF1B,GARS,SPG20,TAB2,NF1,SYNJ1,VAMP1,PLCB1,GNAL,GNAQ,TCF4,KIAA1033,CAPN3,CAV1,AP4E1,AP4S1,GUCY1A3,DDHD1,SCARB2,PDCD10,TPM3,AIMP1,UQCRB,KDM6A,HSPD1,TRAPPC11,COX15,PREPL,PDP1,PRNP,ABCA12,MATR3,DARS,DBT,PTEN,DCX,PTPRC,TECPR2,MFN2,DKC1,C…
Pathway	198901	SIDS Susceptibility Pathways	BioSystems: WikiPathways	0.0002625	0.5985	0.02156	0.1791	23	160	MAOA,ACADM,AQP4,BHLHE40,SLC1A3,GABRA1,BDNF,VAMP2,YBX1,NR3C1,TF,HDAC1,HSP90B1,VEGFA,HSPD1,VIPR1,HTR1A,CREB1,YWHAB,CREM,PRKACB,PRKAR1A,KCNH2
GO: Biological Process	GO:2000286	receptor internalization involved in canonical Wnt signaling pathway		0.0002664	1.488	0.01819	0.1674	3	3	SCYL2,CAV1,RAB5A
GO: Biological Process	GO:0035583	sequestering of TGFbeta in extracellular matrix		0.0002664	1.488	0.01819	0.1674	3	3	FBN1,FBN2,LTBP1
GO: Biological Process	GO:0071363	cellular response to growth factor stimulus		0.0002703	1.509	0.01819	0.1674	65	665	MDM2,SHC3,AXIN1,FBN1,FBN2,AGO3,UCHL5,FGF1,FGF2,FGF12,SFRP1,CASK,ATF1,NLK,DCP1A,SOS1,SOS2,RIPK1,FRS2,GCNT2,BCL9,STAT3,NRP2,GLG1,ZEB1,GRB10,RUNX2,TFDP2,HHIP,TIAM1,PARD3,HDAC1,CDK8,PDE1A,PDE1C,KLF4,UBE2D3,PIK3R1,HPGD,VEGFA,BAG4,RICTOR,CREB1,YWHAB,PPP2R5D,MAPK14,PRKACB,PRKAR1A,PRKCB,PRKCI,MAPK1,CEP57,PTEN,DMD,USP15,RALA,RALB,RBL1,DUSP6,SHOC2,RIT1,LIMS1,LTBP1,SMAD1,SMAD3
Human Phenotype	HP:0001765	Hammertoe		0.0002767	0.7758	0.1108	0.9439	8	33	FBN1,KIF1B,GARS,SPG20,GDAP1,DCAF8,MFN2,GNB4
GO: Cellular Component	GO:0030424	axon		0.0002843	0.2138	0.01188	0.08554	44	409	ACADM,KCNIP3,ADRBK2,ALCAM,MAP2K4,SLC1A2,SEPT11,GABRA2,GABRG2,GAD2,MYO5A,BDNF,NRP2,NEK3,NF1,GPM6A,FKBP15,NRCAM,CANX,GRIA3,UHMK1,SEPT7,PARD3,SCN11A,BACE1,CADM1,CNR1,HTR1A,DIXDC1,MAPK1,KLHL24,IMPA1,LRRTM1,CADM2,SLC38A1,KCNA2,KCNMA1,DLG1,RAB5A,SLC12A6,DTNA,ATL1,LLGL1,EPHA5
Gene Family	PDI	Protein Disulfide Isomerases	genenames.org	0.0002869	0.02037	0.00291	0.01411	5	19	PDIA3,TMX4,PDIA2,TMX3,TMX1
GO: Biological Process	GO:0010498	proteasomal protein catabolic process		0.0002882	1.609	0.01916	0.1763	34	287	MDM2,AXIN1,WAC,UCHL5,KLHL42,FBXO45,ANAPC5,TRIM38,CUL1,UBE2J1,BIRC2,EDEM3,ARNTL,PSME4,NFE2L2,TBL1X,TLK2,USP14,TMF1,ZNRF1,BUB3,HSP90B1,UBE2D3,DNAJC10,CLU,FBXW5,PLK1,VCP,HSP90AB1,PPP2R5C,PSMD4,PTEN,FBXL5,UBE2W
Pathway	P04394	Thyrotropin-releasing hormone receptor signaling pathway	PantherDB	0.0002891	0.6591	0.02156	0.1791	12	58	GNG12,VAMP1,VAMP2,PLCB1,GNAQ,GNB1,GNG4,GNG2,VAMP3,PRKCB,PRKCI,GNB4
Pathway	105952	mRNA Splicing - Major Pathway	BioSystems: REACTOME	0.0003032	0.6913	0.02156	0.1791	18	112	CDC40,SRSF1,SRSF2,SRSF5,FUS,PAPOLA,CPSF2,YBX1,NUDT21,HNRNPC,HNRNPH1,HNRNPK,HNRNPU,POLR2B,POLR2L,DHX9,HNRNPA3,HNRNPR
Pathway	105951	mRNA Splicing	BioSystems: REACTOME	0.0003032	0.6913	0.02156	0.1791	18	112	CDC40,SRSF1,SRSF2,SRSF5,FUS,PAPOLA,CPSF2,YBX1,NUDT21,HNRNPC,HNRNPH1,HNRNPK,HNRNPU,POLR2B,POLR2L,DHX9,HNRNPA3,HNRNPR
Mouse Phenotype	MP:0002088	abnormal embryonic growth/weight/body size		0.0003038	1.456	0.08234	0.7453	82	753	ABCB7,MAX,ETV6,MCM4,MDM2,EZH2,PICALM,AXIN1,UCHL5,WDR48,CUL4B,CUL1,LIN28B,TASP1,APLP2,CHRD,ZFR,RNASEH1,AFF4,SOS1,ATRX,FRS2,NBN,STAT3,SNX13,CFLAR,STK4,BMP5,BMPR2,NF1,NFE2L2,METAP2,NPM1,YBX1,GRB10,PDIA3,PARD3,PDCD10,TNNT2,HDAC1,KLF8,HSP90B1,HNRNPU,SECISBP2,FLRT3,BRD1,KDM6A,HSPD1,PNN,CIR1,RICTOR,VPS26A,XRCC1,SLC40A1,RNF7,MAPK14,PRKAR1A,PRKCI,MAPK1,IL6ST,VEZF1,PSMD4,PTEN,ITGB1,FBXL5,KCNH2,MFN2,DKC1,DL…
Mouse Phenotype	MP:0001504	abnormal posture		0.000307	1.471	0.08234	0.7453	32	224	MAOA,FBN1,FBXO45,CASK,RND3,ARNTL,SMPD1,GABRA1,GABRG2,MYO5A,BDNF,NF1,VAMP1,GPM6B,TFAM,ANKH,CLCN3,FRRS1L,CNTN1,VIPR1,HTR2C,CDCP1,PRKAB1,INPP4A,PTEN,ITGB1,KCNA2,RAB27A,SLC12A6,RB1,CAPRIN1,SMAD3
Mouse Phenotype	MP:0003313	abnormal locomotor activation		0.0003092	1.482	0.08234	0.7453	93	878	MAOA,MDM2,KCNIP3,PLIN2,FECH,FBXO45,FOXG1,TSHZ3,ARL6IP5,NIPSNAP1,XIAP,FBXO11,SRR,SLC1A2,PDLIM5,RND3,ARNTL,CCDC88A,CHRD,SMPD1,ATP2A2,GABRA1,GABRA3,GABRG2,SP4,KIF1B,GARS,GATM,NBN,SSFA2,GCNT2,BDNF,STAT3,VAMP1,PLCB1,SYPL1,GNAL,ZEB1,NRCAM,CANX,GRIA3,OAT,CAV1,PSTPIP2,NR3C1,ZDHHC17,GRM5,TFAM,AP4E1,USP2,HDAC1,BACE1,CHN1,CHRNE,CLCN3,CLU,NEGR1,CNR1,VEGFA,VIPR1,HTR1A,HTR2C,ID2,CPE,IDS,CREB1,IFIT2,CREM,PDE4DI…
GO: Biological Process	GO:0009303	rRNA transcription		0.0003133	1.749	0.0199	0.1832	8	29	SIRT7,NIFK,TAF1B,GTF3A,BRF1,DEDD,TOP1,H2AFY
GO: Biological Process	GO:0070848	response to growth factor		0.0003208	1.791	0.0199	0.1832	66	682	MDM2,SHC3,AXIN1,FBN1,FBN2,AGO3,UCHL5,FGF1,FGF2,FGF12,SFRP1,CASK,ATF1,NLK,DCP1A,SOS1,SOS2,RIPK1,FRS2,GCNT2,BCL9,STAT3,NRP2,GLG1,ZEB1,GRB10,RUNX2,TFDP2,HHIP,TIAM1,PARD3,HDAC1,CDK8,PDE1A,PDE1C,KLF4,UBE2D3,PIK3R1,HPGD,VEGFA,BAG4,RICTOR,CREB1,YWHAB,PPP2R5D,MAPK14,PRKACB,PRKAR1A,PRKCB,PRKCI,MAPK1,CEP57,PTEN,ITGB1,DMD,USP15,RALA,RALB,RBL1,DUSP6,SHOC2,RIT1,LIMS1,LTBP1,SMAD1,SMAD3
Pathway	137910	CXCR4-mediated signaling events	BioSystems: Pathway Interaction Database	0.0003351	0.7641	0.02156	0.1791	14	76	STAT3,STAT5A,PLCB1,GNB1,GNG2,PIK3R1,RICTOR,ITGA6,ITGB1,PTPRC,RALB,RAP1B,ITCH,LYN
Human Phenotype	HP:0002751	Kyphoscoliosis		0.0003365	0.9435	0.1126	0.9589	13	81	ERCC5,FBN1,FBN2,ATRX,SPG20,PAPSS2,AIMP1,GDAP1,HMGB3,GNPTAB,PTEN,DNA2,MLXIPL
Pathway	P00038	JAK/STAT signaling pathway	PantherDB	0.0003366	0.7674	0.02156	0.1791	6	16	STAT3,STAT5A,PIAS2,MAPK14,JAK1,PTPRC
Pathway	137932	IL6-mediated signaling events	BioSystems: Pathway Interaction Database	0.0003404	0.7761	0.02156	0.1791	10	43	MAP2K4,SOS1,STAT3,HSP90B1,TYK2,PIK3R1,CRP,MAPK14,IL6ST,JAK1
Pathway	P04377	Beta1 adrenergic receptor signaling pathway	PantherDB	0.0003404	0.7761	0.02156	0.1791	10	43	GNG12,VAMP1,VAMP2,GNAL,GNB1,GNG4,GNG2,VAMP3,PRKACB,GNB4
Pathway	P04378	Beta2 adrenergic receptor signaling pathway	PantherDB	0.0003404	0.7761	0.02156	0.1791	10	43	GNG12,VAMP1,VAMP2,GNAL,GNB1,GNG4,GNG2,VAMP3,PRKACB,GNB4
Pathway	P04373	5HT1 type receptor mediated signaling pathway	PantherDB	0.0003404	0.7761	0.02156	0.1791	10	43	GNG12,VAMP1,VAMP2,GNB1,GNG4,GNG2,VAMP3,HTR1A,PRKACB,GNB4
GO: Biological Process	GO:0048812	neuron projection morphogenesis		0.0003433	1.917	0.02079	0.1913	64	658	PICALM,RAB8A,SEMA6D,SRGAP1,ALCAM,FBXO45,FOXG1,ITGA10,PDLIM5,RUFY3,CAPRIN2,USP33,SOS1,SOS2,SPG20,CLASP2,BCL2,PGRMC1,BDNF,NRP2,RAB10,BMPR2,RPS6KA6,CACNA1I,GPM6A,WASL,RPS6KA4,NRCAM,PIAS2,TIAM1,PARD3,TRPC5,CHN1,CLU,FLRT3,CNTN1,HSP90AA1,VEGFA,HSP90AB1,ROCK2,CREB1,YWHAB,TMEM106B,CSNK2A2,DIXDC1,MAPK1,CUX1,PRNP,RAPH1,PTEN,ITGB1,DCX,PTPRC,PTPRZ1,DLG1,ST8SIA4,RANBP9,NR4A3,ATL1,LLGL1,PLXNC1,CAPRIN1,SMAD1,EP…
GO: Biological Process	GO:0051169	nuclear transport		0.0003591	2.005	0.02111	0.1943	44	409	MDM2,AXIN1,CDC40,FGF2,FYTTD1,SRSF1,SRSF2,SRSF5,RAE1,TXNIP,RBM22,NOP58,ARNTL,AHCYL1,SRSF10,PPP1R12A,STAT3,NF1,SUPT6H,GNAQ,CPSF2,NPM1,XPO4,PDIA3,NUDT4,TBRG1,NEMF,UHMK1,PIK3R1,HSP90AA1,HSP90AB1,AKAP6,MAPK14,MAPK1,CEP57,NUPL1,SMG7,G3BP2,KPNA1,KPNA3,KPNA4,KPNA5,NUP214,SMAD3
GO: Molecular Function	GO:0019902	phosphatase binding		0.0003593	0.5311	0.02414	0.1902	23	167	CNST,ANAPC5,PPP1R21,AP3B1,BCL2,STAT3,STAT5A,PARD3,HSP90B1,PIK3R1,VCP,HSP90AA1,AKAP6,DZIP3,MAPK1,SYTL2,JAK1,SMG7,DLG1,SHOC2,SPRED1,ENSA,SMAD3
GO: Molecular Function	GO:0003690	double-stranded DNA binding		0.0003594	0.5311	0.02414	0.1902	20	136	ERCC5,STAT5A,TCF4,ZEB1,YBX1,NR3C1,HLF,HMGB1,HMGB3,KLF4,KLF6,H2AFY,XRCC5,IFI16,CREB1,LSM14A,PURB,HNRNPDL,RBMS1,SMAD3
Pathway	198881	IL-3 Signaling Pathway	BioSystems: WikiPathways	0.0003602	0.8213	0.0222	0.1845	17	104	KCNIP3,MRAS,ATF1,SOS1,BCL2,BCL2L1,STAT3,STAT5A,TYK2,PIK3R1,CREB1,YWHAB,MAPK14,PRKCB,MAPK1,JAK1,LYN
GO: Cellular Component	GO:0016607	nuclear speck		0.0003698	0.2781	0.01464	0.1054	24	181	NRIP1,SMNDC1,WAC,FYTTD1,SRSF1,SRSF2,SRSF5,AFF2,SLU7,PRPF40A,FRG1,SRSF10,PSME4,PLCB1,NPM1,PIAS2,WBP4,RBM27,PNN,CIR1,IFI16,ZNF830,SETD1A,PSKH1
Pathway	219801	Integrated Breast Cancer Pathway	BioSystems: WikiPathways	0.0003873	0.8831	0.02324	0.1931	22	154	MAX,MDM2,USP16,ATF1,BCL2,BID,BMPR2,NF1,HDAC1,ZNF655,PLK1,VEGFA,CERK,CREB1,MAPK1,IMPA1,PTEN,JAK1,USP15,RALA,RB1,SMAD1
Human Phenotype	HP:0001065	Striae distensae		0.0003987	1.118	0.1126	0.9589	5	13	FBN1,CUL4B,PRKAR1A,PDE11A,SMAD3
Human Phenotype	HP:0002650	Scoliosis		0.0004016	1.126	0.1126	0.9589	40	434	ABCB7,ERCC5,EZH2,FBN1,FBN2,ALDH3A2,FOXG1,FLVCR1,PHF6,CASK,SMARCA2,SOS1,SETX,ATRX,GARS,SPG20,STAT3,NF1,GNAQ,RUNX2,PAPSS2,DDHD1,TPM3,AIMP1,GDAP1,HMGB3,CHRNE,KDM6A,TRAPPC11,GNPTAB,PRKAR1A,PTEN,MFN2,DMD,DNA2,SLC12A6,ATL1,ADAMTS10,MLXIPL,SMAD3
Pathway	105688	Axon guidance	BioSystems: REACTOME	0.0004065	0.9267	0.02335	0.194	32	262	SEMA6D,SRGAP1,ALCAM,ITGA10,SOS1,SOS2,CLASP2,NRP2,RPS6KA6,CACNA1I,WASL,RPS6KA4,NRCAM,TRPC5,CNTN1,HSP90AA1,HSP90AB1,ROCK2,CREB1,YWHAB,CSNK2A2,MAPK1,PRNP,ITGB1,DCX,PTPRC,DLG1,ST8SIA4,RANBP9,RDX,LIMK2,PLXNC1
Pathway	198857	IL-7 Signaling Pathway	BioSystems: WikiPathways	0.0004153	0.9468	0.02335	0.194	10	44	STAM2,SOS1,STAT3,STAT5A,PIK3R1,CLTC,MAPK1,JAK1,RB1,LYN
Mouse Phenotype	MP:0010865	prenatal growth retardation		0.0004156	1.992	0.1009	0.9132	60	517	ABCB7,ETV6,MCM4,MDM2,EZH2,PICALM,AXIN1,UCHL5,WDR48,CUL4B,LIN28B,APLP2,AFF4,SRSF10,ATRX,FRS2,STAT3,CFLAR,STK4,BMPR2,NF1,NFE2L2,ZEB1,YBX1,GRB10,PARD3,TNNT2,HDAC1,KLF8,SAV1,HNRNPU,SECISBP2,FLRT3,BRD1,KDM6A,HSPD1,PNN,CIR1,RICTOR,VPS26A,XRCC5,RNF7,MAPK14,PRKAR1A,PRKCI,MAPK1,ITGA6,PSMD4,PTEN,ITGB1,FBXL5,DLG1,RALA,RALB,RB1,IFT57,RBMS1,NR4A3,SHOC2,RIF1
Pathway	137976	IL2-mediated signaling events	BioSystems: Pathway Interaction Database	0.0004199	0.9574	0.02335	0.194	11	52	STAM2,SOS1,BCL2,STAT3,STAT5A,PIK3R1,PPP2R5D,MAPK14,PRKCB,MAPK1,JAK1
GO: Cellular Component	GO:0042470	melanosome		0.0004343	0.3266	0.01544	0.1112	16	100	MYO5A,NAP1L1,SYPL1,CALU,CANX,PDIA3,HSP90B1,CLTC,HSP90AA1,HSP90AB1,YWHAB,SYTL2,ITGB1,RAB2A,RAB5A,RAB27A
GO: Cellular Component	GO:0048770	pigment granule		0.0004343	0.3266	0.01544	0.1112	16	100	MYO5A,NAP1L1,SYPL1,CALU,CANX,PDIA3,HSP90B1,CLTC,HSP90AA1,HSP90AB1,YWHAB,SYTL2,ITGB1,RAB2A,RAB5A,RAB27A
GO: Biological Process	GO:1903047	mitotic cell cycle process		0.000435	2.429	0.02479	0.2282	75	807	SEH1L,MIS18BP1,CACUL1,CENPW,MAP4,MCM4,MDM2,EZH2,TUBGCP5,RAB8A,KLHL42,SNX9,ANAPC5,CUL4B,CUL1,RAE1,NAA50,SIRT7,USP16,CEP70,STAG2,PPP1R12A,SDCCAG8,NBN,CLASP2,BCL2,BCL2L1,BID,SEPT2,NEK3,PSME4,SUGT1,PLCB1,MAPRE2,NPAT,WASL,NUP88,DYNLT3,GSPT1,LATS1,SEPT7,BUB3,PCM1,ZNF655,CLTC,FBXW5,PLK1,HSP90AA1,WNT9A,ID2,SYCP3,SYF2,PPP2R5C,CSNK2A2,ZNF830,CEP57,HAUS6,PSMD4,HAUS3,NUPL1,PTEN,ITGB1,LMLN,DLG1,CDC73,USP47,KI…
Mouse Phenotype	MP:0002064	seizures		0.000437	2.095	0.1009	0.9132	41	318	CUL4B,DGKE,BHLHE40,SLC1A2,SLC1A3,ADAM22,RND3,GABRA1,GABRG2,GAD2,MYO5A,NRP2,BID,NF1,SYNJ1,PLCB1,GNAQ,GRIA3,GRM5,TRPC5,HLF,CHN1,CLCN3,CNR1,VCP,HTR1A,HTR2C,CREM,ZNF24,PRKAB1,PRNP,IMPA1,PTEN,DCX,BLOC1S6,KCNA2,KCNC2,ALDH5A1,SLC12A6,NR4A3,MBNL2
GO: Biological Process	GO:0061351	neural precursor cell proliferation		0.0004407	2.461	0.02479	0.2282	20	139	RRM1,FGF2,FOXG1,SMARCA1,FRS2,BDNF,RAB10,NF1,TF,HHIP,PCM1,VEGFA,ID2,POU3F3,DIXDC1,CTNNA1,SETD1A,PTPRZ1,LIMS1,LYN
GO: Biological Process	GO:0048858	cell projection morphogenesis		0.0004484	2.504	0.02479	0.2282	76	821	SPEF2,PICALM,RAB8A,SEMA6D,SRGAP1,ALCAM,FBXO45,FOXG1,ITGA10,PDLIM5,RUFY3,RAB3IP,CAPRIN2,USP33,SOS1,SOS2,SPG20,CLASP2,BCL2,PGRMC1,BDNF,NRP2,SEPT2,RAB10,BMPR2,RPS6KA6,CACNA1I,GPM6A,WASL,RPS6KA4,NRCAM,PIAS2,FOPNL,TIAM1,SEPT7,PARD3,PCM1,TRPC5,CHN1,CLU,FLRT3,CNTN1,HSP90AA1,VEGFA,HSP90AB1,ROCK2,CREB1,YWHAB,TMEM106B,CSNK2A2,DIXDC1,MAPK1,CUX1,PRNP,RAPH1,PTEN,ITGB1,DCX,PTPRC,PTPRZ1,DLG1,DMD,ST8SIA4,IFT57,R…
Mouse Phenotype	MP:0003635	abnormal synaptic transmission		0.0004496	2.155	0.1009	0.9132	65	573	KCNIP3,ALDH3A2,FBXO11,DGKE,SRR,SLC1A3,PDLIM5,CASK,CAMKK2,CCDC88A,VPS35,CHRD,ATP2A2,GABRA1,GABRA2,GABRA3,GABRA4,GABRG2,GAD2,SP4,ATRX,MYO5A,GARS,BDNF,SYNJ1,GLRA2,VAMP2,PLCB1,GNAQ,NRCAM,PCLO,GRIA3,NR3C1,ZDHHC17,GRM5,USP14,CPEB1,SCN11A,TRPC5,BACE1,CHRNE,CLCN3,CNR1,VDAC1,TRPV1,HTR2C,CREB1,PPP2R5D,PRKACB,IL6ST,PRNP,INPP4A,PTEN,DCX,PTPN4,KCNA2,KCND2,PTPRZ1,KCNMA1,ST8SIA4,SLC12A6,MBNL2,SPRED1,UNC13C,CAPR…
GO: Cellular Component	GO:0044427	chromosomal part		0.0004516	0.3396	0.01544	0.1112	63	659	SEH1L,MIS18BP1,ERCC5,CENPW,EZH2,ESCO1,HIST1H2BH,UCHL5,PHF12,SIRT7,SMARCA1,SMARCA2,CCAR2,SUMO3,H2AFJ,STAG3,STAG2,DHX36,ATRX,KIAA2022,PPP1R12A,NBN,CLASP2,RUVBL2,SEPT2,SUGT1,NFE2L2,NFRKB,PLCB1,DYNLT3,RUNX2,RNF20,HIST1H1D,HIST1H1E,TMPO,SEPT7,BUB3,TOP1,HDAC1,KLF4,HNRNPC,HNRNPK,CLTC,PLK1,SYCE1,VCP,ING3,ID2,SYCP3,H2AFY,XRCC5,CREB1,PPP2R5C,TTC37,TOX4,PURB,RAD21,RB1,RBBP4,RBL2,RFX3,RIF1,SMAD3
Mouse Phenotype	MP:0011139	increased lung endothelial cell proliferation		0.0004631	2.219	0.1009	0.9132	3	3	STK4,BMPR2,CAV1
Pathway	137996	VEGFR3 signaling in lymphatic endothelium	BioSystems: Pathway Interaction Database	0.0004655	1.061	0.02489	0.2068	7	23	MAP2K4,SOS1,PIK3R1,CREB1,MAPK14,MAPK1,ITGB1
Pathway	106460	Signalling to ERKs	BioSystems: REACTOME	0.0004704	1.073	0.02489	0.2068	9	37	SHC3,SOS1,FRS2,YWHAB,MAPK14,MAPK1,RALA,RALB,RIT1
Pathway	198843	mRNA processing	BioSystems: WikiPathways	0.0004803	1.095	0.02489	0.2068	20	136	CDC40,SRSF1,SRSF2,SRSF5,PRPF40A,FUS,SRSF10,SRPK2,PAPOLA,CPSF2,YBX1,NUDT21,DDX20,HNRNPC,HNRNPH1,HNRNPK,HNRNPU,PSKH1,DHX9,HNRNPR
GO: Molecular Function	GO:0003743	translation initiation factor activity		0.0004834	0.7145	0.02977	0.2345	11	54	TRMT6,EIF3D,EIF3I,EIF3J,EIF2S2,BRF1,EIF4E2,EIF1AX,EIF2S3,EIF4B,EIF2A
GO: Biological Process	GO:0061564	axon development		0.0004922	2.748	0.02668	0.2456	58	590	PICALM,RAB8A,SEMA6D,SRGAP1,ALCAM,FBXO45,FOXG1,ITGA10,RUFY3,USP33,SOS1,SOS2,SPG20,CLASP2,BCL2,PGRMC1,BDNF,NRP2,XYLT1,RAB10,BMPR2,RPS6KA6,CACNA1I,WASL,RPS6KA4,NRCAM,TIAM1,PARD3,TRPC5,CHN1,FLRT3,CNR1,CNTN1,HSP90AA1,VEGFA,HSP90AB1,ROCK2,CREB1,YWHAB,CSNK2A2,DIXDC1,CTNNA1,MAPK1,PRNP,RAPH1,PTEN,ITGB1,DCX,PTPRC,PTPRZ1,DLG1,ST8SIA4,RANBP9,NR4A3,ATL1,LLGL1,PLXNC1,EPHA5
Mouse Phenotype	MP:0011111	complete lethality during fetal growth through weaning		0.0004946	2.371	0.1031	0.9331	6	15	KLF3,YBX1,KLF8,EGLN1,PRKCI,IL6ST
GO: Biological Process	GO:0031123	RNA 3'-end processing		0.0005019	2.803	0.02669	0.2457	17	110	CDC40,SRSF1,SRSF2,SRSF5,LIN28B,SSU72,AHCYL1,PAPOLA,CPSF2,CNOT2,CNOT4,NUDT21,CNOT7,PAPOLG,CDC73,TRNT1,EIF4B
GO: Biological Process	GO:0006913	nucleocytoplasmic transport		0.0005212	2.911	0.02746	0.2528	43	404	MDM2,AXIN1,CDC40,FGF2,FYTTD1,SRSF1,SRSF2,SRSF5,RAE1,TXNIP,RBM22,NOP58,ARNTL,AHCYL1,SRSF10,PPP1R12A,STAT3,NF1,SUPT6H,GNAQ,CPSF2,NPM1,XPO4,PDIA3,NUDT4,NEMF,UHMK1,PIK3R1,HSP90AA1,HSP90AB1,AKAP6,MAPK14,MAPK1,CEP57,NUPL1,SMG7,G3BP2,KPNA1,KPNA3,KPNA4,KPNA5,NUP214,SMAD3
GO: Molecular Function	GO:0019201	nucleotide kinase activity		0.0005355	0.7915	0.03166	0.2494	7	24	AK2,AK4,MAGI3,CASK,MPP5,AK3,DLG1
GO: Biological Process	GO:0008286	insulin receptor signaling pathway		0.0005517	3.081	0.02826	0.2602	24	184	SHC3,OSBPL8,FGF1,FGF2,PRKAG2,ANKRD26,LMBRD1,SOS1,CAB39,ATP6V1A,FRS2,PLCB1,YBX1,GRB10,RHOQ,PIK3C2A,PIK3R1,YWHAB,PRKAB1,PRKAB2,PRKCB,MAPK1,NAMPT,EIF4B
GO: Cellular Component	GO:0000151	ubiquitin ligase complex		0.0005528	0.4157	0.01807	0.1301	24	186	CACUL1,PHC3,KLHL42,KLHL8,FBXO45,ANAPC5,CUL4B,CUL1,FBXO11,DCAF11,USP33,SUGT1,TCEB2,RNF20,FBXW5,VCP,RNF7,DCAF8,DCAF16,FBXL5,USP47,ITCH,CUL5,LMO7
GO: Biological Process	GO:0014706	striated muscle tissue development		0.0005619	3.137	0.02852	0.2625	39	357	ACADM,SPEG,MBNL1,FGF1,FGF2,MAP2K4,ARNTL,CACYBP,BCL2,KDM6B,BCL9,BDNF,CFLAR,NF1,PLCB1,CAPN3,CAV1,NR3C1,USP2,TNNT2,HLF,SAV1,PIK3R1,VEGFA,AKAP6,FOXN2,EGLN1,LRRC10,ID2,MAPK14,PRKAR1A,CXADR,PTEN,ITGB1,DMD,NR1D2,RB1,SMAD1,SMAD3
Mouse Phenotype	MP:0004196	abnormal prenatal growth/weight/body size		0.0005646	2.706	0.1119	1	94	905	ABCB7,MAX,ETV6,MCM4,MDM2,EZH2,PICALM,AXIN1,UCHL5,WDR48,CUL4B,CUL1,LIN28B,TASP1,APLP2,CHRD,ZFR,RNASEH1,AFF4,SOS1,SRSF10,ATRX,FRS2,NBN,STAT3,SNX13,CFLAR,STK4,BMP5,BMPR2,NF1,NFE2L2,GLG1,METAP2,NPM1,ZEB1,YBX1,GRB10,PDIA3,PARD3,PDCD10,TNNT2,HDAC1,KLF8,HSP90B1,SAV1,HNRNPU,CADM1,SECISBP2,FLRT3,BRD1,KDM6A,HSPD1,PNN,CIR1,RICTOR,VPS26A,XRCC1,XRCC5,CREB1,SLC40A1,RNF7,MAPK14,PRKAR1A,PRKCI,MAPK1,IL6ST,VEZF1,A…
Human Phenotype	HP:0000925	Abnormality of the vertebral column		0.0005655	1.586	0.1442	1	55	669	ABCB7,ERCC5,EZH2,AXIN1,FBN1,FBN2,ALDH3A2,FOXG1,CUL4B,FLVCR1,PHF6,CASK,SMARCA2,SOS1,SETX,ATRX,GARS,SPG20,NBN,STAT3,NF1,GNAQ,TCF4,RUNX2,PAPSS2,ANKH,DDHD1,TPM3,AIMP1,GDAP1,HMGB3,CHRNE,ECEL1,KDM6A,VCP,TRAPPC11,GNPTAB,IDS,PRKAR1A,PTEN,TECPR2,MFN2,DMD,C5orf42,DNA2,PDE11A,RAD21,SLC12A6,SHOC2,ATL1,RIT1,ADAMTS10,MLXIPL,SPRED1,SMAD3
Pathway	106096	Integration of energy metabolism	BioSystems: REACTOME	0.0005663	1.291	0.02869	0.2384	17	108	PRKAG2,GNG12,VAMP2,PLCB1,GNAQ,GNB1,GNG4,GNG2,PKLR,PPP2R5D,PRKAB2,PRKACB,PRKAR1A,KCNC2,RAP1B,MLXIPL,GNB4
Gene Family	ZCCHC	Zinc fingers, CCHC domain containing	genenames.org	0.0005997	0.04258	0.005322	0.0258	5	22	ZCCHC17,ZCRB1,ZCCHC10,ZCCHC2,RBM4B
Mouse Phenotype	MP:0011097	complete embryonic lethality between somite formation and embryo turning		0.0006064	2.907	0.1119	1	15	78	ABCB7,EZH2,CHRD,ZFR,BMP5,EIF2S2,METAP2,ZEB1,PDCD10,VEGFA,XRCC1,SLC40A1,PRKACB,FBXL5,NR4A3
Mouse Phenotype	MP:0004179	transmission ratio distortion		0.000607	2.909	0.1119	1	8	27	ZEB1,CAPN3,PCSK1,HSPD1,MAPK1,DKC1,RB1,RBL2
GO: Cellular Component	GO:0031461	cullin-RING ubiquitin ligase complex		0.0006082	0.4574	0.01906	0.1372	16	103	CACUL1,KLHL42,KLHL8,FBXO45,ANAPC5,CUL4B,CUL1,DCAF11,TCEB2,FBXW5,RNF7,DCAF8,DCAF16,FBXL5,USP47,CUL5
Pathway	PW:0000542	adenosine monophosphate-activated protein kinase (AMPK) signaling	Pathway Ontology	0.0006173	1.407	0.02888	0.24	5	12	PRKAG2,CAMKK2,CAB39,PRKAB1,PRKAB2
Pathway	187179	GABA A receptor activation	BioSystems: REACTOME	0.0006173	1.407	0.02888	0.24	5	12	GABRA1,GABRA2,GABRA3,GABRA4,GABRG2
Pathway	P04386	Histamine H2 receptor mediated signaling pathway	PantherDB	0.0006206	1.415	0.02888	0.24	7	24	GNG12,GNAL,GNB1,GNG4,GNG2,PRKACB,GNB4
Pathway	198883	IL-9 Signaling Pathway	BioSystems: WikiPathways	0.0006206	1.415	0.02888	0.24	7	24	STAT3,STAT5A,TYK2,PIK3R1,VCP,MAPK1,JAK1
GO: Molecular Function	GO:0008135	translation factor activity, RNA binding		0.0006353	0.939	0.03612	0.2845	15	92	ETF1,TRMT6,EIF3D,EIF3I,EIF3J,EIF2S2,GSPT1,BRF1,EIF4E2,EIF5A2,EFTUD1,EIF1AX,EIF2S3,EIF4B,EIF2A
GO: Cellular Component	GO:0008021	synaptic vesicle		0.0006375	0.4794	0.01918	0.1381	19	134	PICALM,GABRA2,GAD2,MYO5A,BCL2L1,BDNF,SYT11,VAMP1,VAMP2,SYPL1,DMXL2,PCLO,ZNRF1,VAMP3,CADM1,SCAMP1,SYT10,SLC40A1,RAB5A
GO: Biological Process	GO:0022618	ribonucleoprotein complex assembly		0.0006388	3.567	0.03136	0.2887	20	143	MBNL1,SRSF1,SRSF5,MCTS1,SLU7,EIF3D,EIF3I,EIF3J,SRSF10,SRPK2,CNOT2,NPM1,LIMD1,DDX20,CNOT7,LSM14A,DDX6,EFTUD1,OGFOD1,EIF2A
GO: Biological Process	GO:0007163	establishment or maintenance of cell polarity		0.0006388	3.567	0.03136	0.2887	20	143	MAP4,RAB11FIP2,FERMT1,SDCCAG8,CLASP2,RAB10,SYNE2,MAP7,PARD3,ROCK2,CLIC4,PRKCI,CTNNA1,DLG1,MPP7,RAP1B,WDPCP,ACTR2,LIMS1,LLGL1
GO: Biological Process	GO:0009725	response to hormone		0.0006403	3.575	0.03136	0.2887	79	871	MAX,MDM2,ME1,SHC3,RAB8A,MTUS1,FECH,RBM14,OSBPL8,FGF1,FGF2,AK2,PRKAG2,SFRP1,ANKRD26,AQP4,DENND4C,TXNIP,AACS,CACYBP,ATP2A2,LMBRD1,SOS1,CAB39,ATP6V1A,MYO5A,FRS2,GATM,BCL2,RUVBL2,BDNF,STAT3,STAT5A,BID,RAB10,GNG12,VAMP2,PLCB1,GNB1,GNG4,TBL1X,YBX1,GRB10,CAV1,NR3C1,RHOQ,LATS1,CPEB1,GNG2,HNMT,TUB,PIK3C2A,PIK3R1,PKLR,PAQR8,CREB1,YWHAB,PRKAB1,PRKAB2,PRKACB,PRKAR1A,PRKCB,PRKCI,LEPROT,CTNNA1,MAPK1,CTSS,PTEN,…
GO: Biological Process	GO:0001952	regulation of cell-matrix adhesion		0.0006528	3.645	0.0317	0.2918	13	74	SFRP1,CASK,BCL2,NF1,GPM6B,PIK3R1,VEGFA,ROCK2,PTEN,DMD,WDPCP,EMP2,SMAD3
Human Phenotype	HP:0001256	Intellectual disability, mild		0.0006866	1.925	0.1604	1	13	87	MAOA,FBN1,AP3B1,ATP2A2,SPG20,NF1,CEP57,DARS,PTEN,DMD,KIF11,ATL1,ADAMTS10
GO: Biological Process	GO:0006893	Golgi to plasma membrane transport		0.000695	3.881	0.03346	0.308	9	40	CNST,LYPLA1,ARFGEF2,RAB3IP,RAB10,VAMP2,VAMP3,GOPC,LLGL1
Mouse Phenotype	MP:0002183	gliosis		0.0007184	3.443	0.1275	1	23	149	SPEF2,SPARCL1,SMPD1,SP4,BID,NF1,NFE2L2,GNAQ,GPM6B,CANX,CAV1,PDCD10,CLCN3,VCP,CNTN1,VEGFA,PRKAB1,PRNP,INPP4A,PTEN,ALDH5A1,RB1,CERS6
GO: Biological Process	GO:0043161	proteasome-mediated ubiquitin-dependent protein catabolic process		0.0007353	4.106	0.0348	0.3203	31	267	MDM2,AXIN1,WAC,KLHL42,FBXO45,ANAPC5,TRIM38,CUL1,UBE2J1,BIRC2,EDEM3,ARNTL,PSME4,NFE2L2,TBL1X,TLK2,ZNRF1,BUB3,HSP90B1,UBE2D3,DNAJC10,CLU,FBXW5,PLK1,VCP,HSP90AB1,PPP2R5C,PSMD4,PTEN,FBXL5,UBE2W
Pathway	P00039	Metabotropic glutamate receptor group III pathway	PantherDB	0.0007439	1.696	0.03339	0.2775	12	64	SLC1A2,SLC1A3,VAMP1,VAMP2,GNB1,GNG4,GRIA3,GRM5,VAMP3,PRKACB,PRKAR1A,GNB4
Pathway	M3270	Integrin Signaling Pathway	MSigDB C2: Signaling Transduction KE	0.0007469	1.703	0.03339	0.2775	14	82	MAP2K4,MRAS,ITGA10,SOS1,SOS2,CAV1,PKLR,ROCK2,MAPK1,ITGA6,ITGA4,PTEN,RALA,ACTR2
GO: Biological Process	GO:0006338	chromatin remodeling		0.0007502	4.189	0.0352	0.324	18	124	MIS18BP1,CENPW,SMARCA1,SMARCA2,ATRX,RUVBL2,PSME4,SUPT6H,NPM1,NR3C1,TOP1,HDAC1,CHD1,HNRNPC,SYCP3,CHD1L,RB1,RBBP4
Mouse Phenotype	MP:0002664	decreased circulating adrenocorticotropin level		0.0007517	3.603	0.1287	1	5	11	PDE8B,NR3C1,DDX20,CPE,PTGER3
GO: Molecular Function	GO:0000988	transcription factor activity, protein binding		0.0007796	1.152	0.0414	0.3261	55	559	NRIP1,MAX,KCNIP3,RBM14,FGF2,SUPT20H,SRSF2,PHF12,BIRC2,USP16,BHLHE40,ATF6,ARNTL,SMARCA2,SP4,CREG1,SUB1,JAZF1,CNOT2,TBL1X,NPAT,NPM1,TCF4,ZEB1,LIMD1,TAF1B,HIF3A,NR3C1,PIAS2,TFDP2,GTF2A1,TLE4,RNF20,TMF1,ZHX1,HDAC1,KLF12,ARL2BP,KLF4,EID1,HCFC2,FHL5,CIR1,IFI16,CREB1,YWHAB,CREM,HELZ2,PRKCB,IRF2BP2,THRAP3,DR1,RB1,RFXAP,SMAD3
GO: Biological Process	GO:0007178	transmembrane receptor protein serine/threonine kinase signaling pathway		0.0007811	4.362	0.03613	0.3326	36	327	AXIN1,FBN1,FBN2,UCHL5,RBM14,SFRP1,XIAP,CHRD,NLK,DCP1A,SPG20,GCNT2,BCL9,C10orf54,BMP5,BMPR2,SUB1,GLG1,ZEB1,CAV1,RUNX2,TF,TFDP2,AKAP2,PARD3,HDAC1,CDK8,UBE2D3,HPGD,CREB1,MAPK14,USP15,RBL1,LTBP1,SMAD1,SMAD3
GO: Cellular Component	GO:0043205	fibril		0.0007815	0.5877	0.02177	0.1567	5	13	MFAP1,FBN1,FBN2,SLC1A3,ADAMTS10
GO: Biological Process	GO:0051960	regulation of nervous system development		0.0007828	4.371	0.03613	0.3326	61	640	EZH2,FGF2,FOXG1,SFRP1,PDLIM5,RUFY3,ARNTL,CCDC88A,CAPRIN2,CHRD,ATF1,SPG20,NBN,BCL2,BDNF,STAT3,XYLT1,BMP5,BMPR2,NF1,SYNJ1,TCF4,ZEB1,NRCAM,SPAG9,CAV1,NR3C1,GRM5,PIAS2,TF,TIAM1,PARD3,PCM1,HDAC1,CHN1,NEGR1,CNR1,CNTN1,VEGFA,ID2,CPE,XRCC5,CRP,CRX,PPP2R5D,PRKACB,PRKCI,DIXDC1,CTNNA1,CUX1,IL6ST,BRINP1,PTEN,ITGB1,PTPRZ1,DLG1,DMD,LYN,CAPRIN1,SMAD1,EPHA5
GO: Molecular Function	GO:0008092	cytoskeletal protein binding		0.0007844	1.159	0.0414	0.3261	73	792	MAP4,TUBGCP5,ADD3,APPBP2,LIMA1,RAE1,COBLL1,ARFGEF2,PHF6,CDC42EP3,PDLIM5,CCDC88A,MED28,MYO5A,MYO9A,KIF1B,HSPH1,CLASP2,SSFA2,EPB41L4A,RAB10,NF1,SYNE2,VAMP2,GNB1,MAPRE2,FKBP15,WASL,DSTN,NRCAM,CAPN3,CAPZA1,SPAG9,PSTPIP2,TNNC2,TNNT2,TPM3,TPM4,TMOD3,RABGAP1,CLTC,CCSER2,PLK1,PLS3,EPB41L4B,LRRC10,DIXDC1,CTNNA1,CEP57,TOR1AIP1,PRNP,PHACTR2,SPIRE1,ITGB1,JAKMIP2,DCX,PXK,TWF1,PTPN4,BLOC1S6,DIAPH1,KCNMA1,DLG1,…
Pathway	P05917	Opioid proopiomelanocortin pathway	PantherDB	0.0007965	1.816	0.03363	0.2795	8	32	GNG12,VAMP1,VAMP2,GNB1,GNG4,GNG2,VAMP3,GNB4
Pathway	P05916	Opioid prodynorphin pathway	PantherDB	0.0007965	1.816	0.03363	0.2795	8	32	GNG12,VAMP1,VAMP2,GNB1,GNG4,GNG2,VAMP3,GNB4
Pathway	P05915	Opioid proenkephalin pathway	PantherDB	0.0007965	1.816	0.03363	0.2795	8	32	GNG12,VAMP1,VAMP2,GNB1,GNG4,GNG2,VAMP3,GNB4
GO: Biological Process	GO:0035195	gene silencing by miRNA		0.0008096	4.521	0.03705	0.3411	8	33	AGO3,LIN28B,SRRT,LIMD1,BCDIN3D,CNOT7,SMAD1,SMAD3
Pathway	187178	GABA receptor activation	BioSystems: REACTOME	0.0008164	1.861	0.03385	0.2812	11	56	GABRA1,GABRA2,GABRA3,GABRA4,GABRG2,GNG12,GNAL,GNB1,GNG4,GNG2,KCNJ16
GO: Biological Process	GO:0007409	axonogenesis		0.0008223	4.592	0.03733	0.3436	55	564	PICALM,RAB8A,SEMA6D,SRGAP1,ALCAM,FBXO45,FOXG1,ITGA10,RUFY3,USP33,SOS1,SOS2,SPG20,CLASP2,BCL2,PGRMC1,BDNF,NRP2,RAB10,BMPR2,RPS6KA6,CACNA1I,WASL,RPS6KA4,NRCAM,TIAM1,PARD3,TRPC5,CHN1,FLRT3,CNTN1,HSP90AA1,VEGFA,HSP90AB1,ROCK2,CREB1,YWHAB,CSNK2A2,DIXDC1,MAPK1,PRNP,RAPH1,PTEN,ITGB1,DCX,PTPRC,PTPRZ1,DLG1,ST8SIA4,RANBP9,NR4A3,ATL1,LLGL1,PLXNC1,EPHA5
GO: Biological Process	GO:0031124	mRNA 3'-end processing		0.000837	4.674	0.03769	0.347	15	95	CDC40,SRSF1,SRSF2,SRSF5,SSU72,AHCYL1,PAPOLA,CPSF2,CNOT2,CNOT4,NUDT21,CNOT7,PAPOLG,CDC73,EIF4B
Mouse Phenotype	MP:0009357	abnormal seizure response to inducing agent		0.0008447	4.049	0.135	1	24	160	CUL4B,BHLHE40,SLC1A2,SLC1A3,GABRA1,GABRG2,GAD2,NRP2,PLCB1,GRIA3,GRM5,TRPC5,HLF,CLCN3,CNR1,HTR1A,HTR2C,CREM,IMPA1,KCNA2,KCNC2,SLC12A6,NR4A3,MBNL2
Human Phenotype	HP:0003378	Axonal degeneration/regeneration		0.0008468	2.375	0.1805	1	4	9	KIF1B,GDAP1,MFN2,SLC12A6
GO: Molecular Function	GO:0004003	ATP-dependent DNA helicase activity		0.0008516	1.259	0.0434	0.3419	10	49	MCM4,NBN,RUVBL2,HELQ,NUDT4,CHD1,CHD1L,XRCC5,DHX9,RECQL
GO: Biological Process	GO:0035520	monoubiquitinated protein deubiquitination		0.0008896	4.967	0.03942	0.3629	4	8	USP16,USP1,USP15,USP47
Human Phenotype	HP:0001641	Abnormality of the pulmonary valve		0.0009012	2.527	0.1805	1	11	68	FBN1,SOS1,NF1,EFEMP2,TTC37,PRKAR1A,SHOC2,RIT1,ADAMTS10,MLXIPL,SMAD3
GO: Cellular Component	GO:0070603	SWI/SNF superfamily-type complex		0.0009069	0.682	0.02371	0.1707	12	68	DPF1,UCHL5,SMARCA1,SMARCA2,ATRX,RUVBL2,NFRKB,HDAC1,ING3,RB1,RBBP4,APPL2
GO: Cellular Component	GO:0031967	organelle envelope		0.0009145	0.6877	0.02371	0.1707	85	973	SEH1L,ABCB7,MAOA,ACADM,RRM1,FECH,OSBPL8,AK2,ALDH3A2,RAE1,FLVCR1,NIPSNAP1,ATG14,SLC1A3,ARMCX3,TXNIP,ATF6,SLMO1,CEP70,WDFY3,CACYBP,ATP5S,YME1L1,ATP5C1,GATM,SPG20,BCL2,BCL2L1,NDUFB8,BDNF,STAT3,BID,UBXN4,SYNE2,GLUD1,VAMP1,AIFM3,PLCB1,TMEM97,DNAJC1,GNAQ,IMMT,GPD2,YBX1,CANX,NUP88,TFDP2,SLC44A1,TMPO,PCM1,ARL2BP,GDAP1,RNF13,CLU,UQCRB,VDAC1,AKAP6,HSPD1,EIF5A2,COX15,TMEM43,CPT1B,REXO2,TOR1AIP1,PRNP,ABCA12,…
Mouse Phenotype	MP:0009974	decreased cerebral cortex pyramidal cell number		0.0009284	4.45	0.1352	1	4	7	FGF2,FOXG1,CLCN3,ST8SIA4
Mouse Phenotype	MP:0011636	disorganized mitochondrial cristae		0.0009284	4.45	0.1352	1	4	7	RNASEH1,TFAM,TYK2,HSPD1
Mouse Phenotype	MP:0006206	embryonic lethality between somite formation and embryo turning		0.0009308	4.461	0.1352	1	17	98	ABCB7,EZH2,CHRD,ZFR,BMP5,EIF2S2,METAP2,ZEB1,PDCD10,TNNT2,CCT3,VEGFA,XRCC1,SLC40A1,PRKACB,FBXL5,NR4A3
Pathway	138057	ErbB1 downstream signaling	BioSystems: Pathway Interaction Database	0.0009436	2.151	0.03807	0.3163	16	103	MAP2K4,ATF1,SOS1,STAT3,WASL,RPS6KA4,PIK3R1,RICTOR,CREB1,YWHAB,MAPK1,RAB5A,RALA,DUSP6,ACTR2,SMAD1
GO: Cellular Component	GO:0005912	adherens junction		0.0009607	0.7224	0.02408	0.1734	26	216	LIMA1,PPFIA1,FERMT1,CTNNA3,SYNE2,LIMD1,CAV1,EBAG9,PARD3,REXO2,DIXDC1,CTNNA1,MAPK1,CXADR,ITGA6,ITGB1,PTPRC,LMLN,DLG1,MPP7,LAMA3,RDX,NUP214,LIMS1,LMO7,LYN
Pathway	PW:0000639	insulin responsive facilitative sugar transporter mediated glucose transport pathway	Pathway Ontology	0.0009638	2.197	0.03807	0.3163	6	19	RAB8A,MYO5A,RAB10,VAMP2,RAB2A,RAB5A
GO: Biological Process	GO:0022613	ribonucleoprotein complex biogenesis		0.0009656	5.392	0.04246	0.3908	33	295	MBNL1,SRSF1,SRSF5,NOP56,MCTS1,UTP23,SLU7,NOP58,FRG1,WDR12,EIF3D,EIF3I,EIF3J,SRSF10,SRPK2,DIMT1,EBNA1BP2,CNOT2,NPM1,LIMD1,KRR1,DDX20,CNOT7,LSM14A,MTG2,PTEN,DDX6,DKC1,EFTUD1,OGFOD1,ISG20L2,MRTO4,EIF2A
Pathway	749777	Hippo signaling pathway	BioSystems: KEGG	0.0009684	2.208	0.03807	0.3163	21	154	AXIN1,FGF1,BIRC2,CTNNA3,BMP5,BMPR2,LIMD1,MPP5,LATS1,PARD3,SAV1,WNT9A,ID2,YWHAB,PRKCI,CTNNA1,DLG1,LLGL1,FRMD6,SMAD1,SMAD3
GO: Biological Process	GO:0035966	response to topologically incorrect protein		0.0009909	5.533	0.04323	0.3979	20	148	SEC31A,EDEM3,ATF6,HSPH1,SRPR,UBXN4,NFE2L2,DNAJB4,TMBIM6,HSP90B1,CLU,DNAJB5,HSPA4,VCP,HSP90AA1,HSP90AB1,HSPD1,DNAJC3,CREBRF,UBE2W
GO: Biological Process	GO:0007009	plasma membrane organization		0.001023	5.712	0.04428	0.4076	23	181	CNST,RAB8A,LYPLA1,SCP2,PPFIA1,DENND4C,LRRC15,MYO5A,BCL2L1,RAB10,VAMP2,MAP7,RHOQ,MPP5,VAMP3,CLU,PIK3R1,BAG4,PRKCI,ABCA12,PTEN,DLG1,GOPC
GO: Molecular Function	GO:0004197	cysteine-type endopeptidase activity		0.001024	1.513	0.05044	0.3973	13	77	USP12,SFRP1,USP16,USP33,CFLAR,CAPN3,PDIA3,USP14,USP2,USP10,USP1,CTSS,USP15
Pathway	920993	Interferon type I	BioSystems: WikiPathways	0.001024	2.336	0.0387	0.3216	10	49	STAT3,STAT5A,RPS6KA4,TYK2,PIK3R1,CREB1,MAPK14,JAK1,PTPRC,EIF4B
Human Phenotype	HP:0001642	Pulmonic stenosis		0.001039	2.912	0.1821	1	9	49	FBN1,SOS1,NF1,TTC37,SHOC2,RIT1,ADAMTS10,MLXIPL,SMAD3
Pathway	106532	Neurotransmitter uptake and Metabolism In Glial Cells	BioSystems: REACTOME	0.001043	2.378	0.0387	0.3216	3	4	SLC1A2,SLC1A3,SLC38A1
Pathway	106533	Astrocytic Glutamate-Glutamine Uptake And Metabolism	BioSystems: REACTOME	0.001043	2.378	0.0387	0.3216	3	4	SLC1A2,SLC1A3,SLC38A1
Pathway	105903	Insulin Processing	BioSystems: REACTOME	0.001053	2.4	0.0387	0.3216	7	26	EXOC5,MYO5A,VAMP2,PCSK1,EXOC6,CPE,RAB27A
GO: Cellular Component	GO:0031975	envelope		0.001065	0.8007	0.02583	0.186	85	978	SEH1L,ABCB7,MAOA,ACADM,RRM1,FECH,OSBPL8,AK2,ALDH3A2,RAE1,FLVCR1,NIPSNAP1,ATG14,SLC1A3,ARMCX3,TXNIP,ATF6,SLMO1,CEP70,WDFY3,CACYBP,ATP5S,YME1L1,ATP5C1,GATM,SPG20,BCL2,BCL2L1,NDUFB8,BDNF,STAT3,BID,UBXN4,SYNE2,GLUD1,VAMP1,AIFM3,PLCB1,TMEM97,DNAJC1,GNAQ,IMMT,GPD2,YBX1,CANX,NUP88,TFDP2,SLC44A1,TMPO,PCM1,ARL2BP,GDAP1,RNF13,CLU,UQCRB,VDAC1,AKAP6,HSPD1,EIF5A2,COX15,TMEM43,CPT1B,REXO2,TOR1AIP1,PRNP,ABCA12,…
Mouse Phenotype	MP:0005128	decreased adrenocorticotropin level		0.001074	5.145	0.147	1	6	17	PDE8B,NR3C1,DDX20,PCSK1,CPE,PTGER3
Pathway	106493	Opioid Signalling	BioSystems: REACTOME	0.001078	2.457	0.039	0.3241	14	85	GNG12,PLCB1,GNAL,GNB1,GNG4,PDE1A,PDE1C,GNG2,CREB1,PPP2R5D,PRKACB,PRKAR1A,MAPK1,GNB4
GO: Biological Process	GO:2000177	regulation of neural precursor cell proliferation		0.00109	6.085	0.04681	0.4308	13	78	FGF2,FOXG1,SMARCA1,BDNF,NF1,TF,VEGFA,ID2,CTNNA1,SETD1A,PTPRZ1,LIMS1,LYN
Gene Family	LARP	La ribonucleoprotein domain family	genenames.org	0.001099	0.07801	0.008668	0.04201	3	7	SSB,LARP4,LARP1B
Mouse Phenotype	MP:0011096	complete embryonic lethality between implantation and somite formation		0.001112	5.33	0.1481	1	33	251	RFK,ABCB7,MAX,MCM4,MDM2,EZH2,FBN1,FH,CUL1,SRSF1,SRSF2,RAE1,PPHLN1,SRRT,DHX36,PPP1R12A,NBN,SSB,STAT3,BMPR2,GUCY1B3,BUB3,HSP90B1,HNRNPC,ZNF24,MAPK1,SETD1A,PSMD4,PTEN,ITGB1,DHX9,KIF11,LIMS1
GO: Molecular Function	GO:0000989	transcription factor activity, transcription factor binding		0.001118	1.652	0.0533	0.4198	54	555	NRIP1,MAX,KCNIP3,RBM14,FGF2,SUPT20H,SRSF2,PHF12,BIRC2,USP16,BHLHE40,ATF6,ARNTL,SMARCA2,SP4,CREG1,SUB1,JAZF1,CNOT2,TBL1X,NPAT,NPM1,TCF4,ZEB1,LIMD1,TAF1B,HIF3A,NR3C1,PIAS2,TFDP2,GTF2A1,TLE4,RNF20,TMF1,ZHX1,HDAC1,KLF12,ARL2BP,KLF4,EID1,HCFC2,FHL5,CIR1,IFI16,CREB1,YWHAB,CREM,HELZ2,PRKCB,IRF2BP2,THRAP3,DR1,RB1,RFXAP
Human Phenotype	HP:0002450	Abnormality of the motor neurons		0.001124	3.15	0.1821	1	21	189	ABCB7,SCP2,FLVCR1,SETX,KIF1B,GARS,SPG20,NF1,GRIA3,CAV1,DDHD1,TPM3,GDAP1,HSPD1,PRNP,DCAF8,MATR3,FBXO38,MFN2,SLC12A6,ATL1
Human Phenotype	HP:0012757	Abnormal neuron morphology		0.001124	3.15	0.1821	1	21	189	ABCB7,SCP2,FLVCR1,SETX,KIF1B,GARS,SPG20,NF1,GRIA3,CAV1,DDHD1,TPM3,GDAP1,HSPD1,PRNP,DCAF8,MATR3,FBXO38,MFN2,SLC12A6,ATL1
Disease	20081125:Gudbjartsson	Height	GWAS	0.001149	0.7053	0.2351	1	19	144	CENPW,ETV6,DNAJC27,LIN28B,DGKE,CCT2,GATAD1,CD164,FRS2,MTMR11,GOLIM4,CPSF2,RUNX2,USP10,HHIP,LRRC10,ZBTB38,ADAMTS10,LYN
GO: Biological Process	GO:0007411	axon guidance		0.001153	6.44	0.0482	0.4437	40	383	SEMA6D,SRGAP1,ALCAM,FOXG1,ITGA10,USP33,SOS1,SOS2,CLASP2,PGRMC1,BDNF,NRP2,BMPR2,RPS6KA6,CACNA1I,WASL,RPS6KA4,NRCAM,TRPC5,CHN1,FLRT3,CNTN1,HSP90AA1,VEGFA,HSP90AB1,ROCK2,CREB1,YWHAB,CSNK2A2,MAPK1,PRNP,ITGB1,DCX,PTPRC,DLG1,ST8SIA4,RANBP9,NR4A3,PLXNC1,EPHA5
GO: Biological Process	GO:0097485	neuron projection guidance		0.001153	6.44	0.0482	0.4437	40	383	SEMA6D,SRGAP1,ALCAM,FOXG1,ITGA10,USP33,SOS1,SOS2,CLASP2,PGRMC1,BDNF,NRP2,BMPR2,RPS6KA6,CACNA1I,WASL,RPS6KA4,NRCAM,TRPC5,CHN1,FLRT3,CNTN1,HSP90AA1,VEGFA,HSP90AB1,ROCK2,CREB1,YWHAB,CSNK2A2,MAPK1,PRNP,ITGB1,DCX,PTPRC,DLG1,ST8SIA4,RANBP9,NR4A3,PLXNC1,EPHA5
GO: Biological Process	GO:0006997	nucleus organization		0.001157	6.459	0.0482	0.4437	16	108	SEH1L,RAE1,SRPK2,PSME4,SYNE2,NUP88,MAP7,TMF1,PLK1,SYCP3,TMEM43,TOR1AIP1,NUPL1,GOPC,NUP214,REEP3
GO: Biological Process	GO:0071826	ribonucleoprotein complex subunit organization		0.001172	6.547	0.0485	0.4464	20	150	MBNL1,SRSF1,SRSF5,MCTS1,SLU7,EIF3D,EIF3I,EIF3J,SRSF10,SRPK2,CNOT2,NPM1,LIMD1,DDX20,CNOT7,LSM14A,DDX6,EFTUD1,OGFOD1,EIF2A
Human Phenotype	HP:0001324	Muscle weakness		0.001177	3.299	0.1821	1	44	518	SPEG,FBN1,FLVCR1,NUBPL,FRG1,SMPD1,LYRM7,SETX,KIF1B,GARS,GATM,SPG20,NBN,NF1,SYNE2,CAPN3,GRIA3,OAT,CAV1,ANKH,DDHD1,TPM3,SCN11A,GDAP1,CHRNE,UQCRB,VCP,CNTN1,HSPD1,TRAPPC11,TMEM43,PRNP,DCAF8,MATR3,PTEN,FBXO38,PTPRC,MFN2,DMD,DNA2,HNRNPDL,SLC12A6,ATL1,ABHD5
Pathway	167325	Protein processing in endoplasmic reticulum	BioSystems: KEGG	0.001179	2.689	0.04201	0.3491	22	167	CUL1,UBE2J1,SEC31A,EDEM3,ATF6,HSPH1,BCL2,NFE2L2,DNAJC1,CKAP4,CANX,PDIA3,TRAM1,HSP90B1,UBE2D3,DNAJC10,VCP,HSP90AA1,HSP90AB1,DNAJC3,DNAJB12,UGGT1
Pathway	366164	Nucleotide-binding domain, leucine rich repeat containing receptor (NLR) signaling pathways	BioSystems: REACTOME	0.001207	2.753	0.04236	0.3519	10	50	BIRC2,TXNIP,TMEM189-UBE2V1,TAB2,BCL2,BCL2L1,SUGT1,HSP90AB1,MAPK14,ITCH
GO: Cellular Component	GO:0030672	synaptic vesicle membrane		0.001219	0.9168	0.02697	0.1942	11	61	GABRA2,GAD2,BCL2L1,SYT11,VAMP1,VAMP2,SYPL1,DMXL2,ZNRF1,SCAMP1,SYT10
GO: Cellular Component	GO:0000932	cytoplasmic mRNA processing body		0.001219	0.9168	0.02697	0.1942	11	61	BTBD6,AGO3,PNRC2,DCP1A,LIMD1,TOP1,CPEB1,CNOT7,LSM14A,DDX6,CAPRIN1
GO: Biological Process	GO:0048278	vesicle docking		0.001227	6.851	0.05038	0.4637	8	35	RAB8A,EXOC5,SCFD2,VAMP3,EXOC6,SYTL2,BLOC1S6,RALB
GO: Molecular Function	GO:0001098	basal transcription machinery binding		0.00125	1.848	0.056	0.4411	5	14	ZNF326,WAC,CCAR2,TCF4,CDC73
GO: Molecular Function	GO:0001099	basal RNA polymerase II transcription machinery binding		0.00125	1.848	0.056	0.4411	5	14	ZNF326,WAC,CCAR2,TCF4,CDC73
Pathway	P04385	Histamine H1 receptor mediated signaling pathway	PantherDB	0.001259	2.871	0.0435	0.3615	9	42	GNG12,PLCB1,GNAQ,GNB1,GNG4,GNG2,PRKCB,PRKCI,GNB4
GO: Biological Process	GO:0071407	cellular response to organic cyclic compound		0.001283	7.166	0.05155	0.4745	34	312	MDM2,AXIN1,FECH,SFRP1,RAE1,LIN28B,AQP4,SRRT,AACS,GABRA1,GABRG2,RUVBL2,GNB1,NPM1,NR3C1,BCDIN3D,TMF1,HSP90B1,GNG2,KLF4,HSP90AB1,AKAP6,TRPV1,PAQR8,CTNNA1,ITGA6,ITGB1,CREBRF,DIAPH1,NR1D2,RAP1B,NR4A3,SMAD1,SMAD3
Pathway	106459	NGF signalling via TRKA from the plasma membrane	BioSystems: REACTOME	0.001305	2.974	0.04435	0.3686	25	201	MDM2,SHC3,AGO3,FGF1,FGF2,ATF1,SOS1,FRS2,STAT3,PDE1A,PDE1C,PIK3R1,RICTOR,CREB1,YWHAB,PPP2R5D,MAPK14,PRKACB,PRKAR1A,MAPK1,PTEN,RALA,RALB,DUSP6,RIT1
Mouse Phenotype	MP:0003988	disorganized embryonic tissue		0.001308	6.27	0.1685	1	8	30	AXIN1,NBN,BMPR2,METAP2,HSP90B1,FLRT3,PTEN,SMAD1
Pathway	161061	ADP signalling through P2Y purinoceptor 1	BioSystems: REACTOME	0.001342	3.06	0.04435	0.3686	7	27	GNG12,GNAQ,GNB1,GNG4,GNG2,MAPK14,GNB4
Pathway	106461	Signalling to RAS	BioSystems: REACTOME	0.001342	3.06	0.04435	0.3686	7	27	SHC3,SOS1,YWHAB,MAPK14,MAPK1,RALA,RALB
Mouse Phenotype	MP:0003984	embryonic growth retardation		0.001359	6.516	0.1685	1	52	454	ABCB7,ETV6,MCM4,MDM2,EZH2,AXIN1,UCHL5,WDR48,CUL4B,LIN28B,APLP2,AFF4,ATRX,FRS2,CFLAR,STK4,BMPR2,NF1,NFE2L2,YBX1,GRB10,PARD3,TNNT2,HDAC1,KLF8,HNRNPU,SECISBP2,FLRT3,BRD1,KDM6A,HSPD1,PNN,CIR1,RICTOR,VPS26A,RNF7,MAPK14,PRKAR1A,PRKCI,MAPK1,PSMD4,PTEN,ITGB1,FBXL5,RALA,RALB,RB1,IFT57,RBMS1,NR4A3,SHOC2,RIF1
Mouse Phenotype	MP:0009745	abnormal behavioral response to xenobiotic		0.001371	6.573	0.1685	1	32	244	CUL4B,AQP4,BHLHE40,SLC1A2,SLC1A3,PDLIM5,GABRA1,GABRA2,GABRA4,GABRG2,GAD2,NRP2,PLCB1,SKAP2,GRIA3,NR3C1,GRM5,TRPC5,CLCN3,UPP1,CNR1,TRPV1,HTR1A,HTR2C,CREB1,IMPA1,KCNA2,KCNC2,PDE11A,SLC12A6,NR4A3,MBNL2
GO: Cellular Component	GO:0070161	anchoring junction		0.001375	1.034	0.02953	0.2127	27	233	LIMA1,PPFIA1,FERMT1,CTNNA3,SYNE2,LIMD1,CAV1,EBAG9,PARD3,PNN,REXO2,DIXDC1,CTNNA1,MAPK1,CXADR,ITGA6,ITGB1,PTPRC,LMLN,DLG1,MPP7,LAMA3,RDX,NUP214,LIMS1,LMO7,LYN
GO: Molecular Function	GO:0016790	thiolester hydrolase activity		0.001376	2.034	0.05983	0.4712	12	70	LYPLA1,USP12,ALDH6A1,USP28,USP16,USP33,USP32,USP14,USP2,USP10,USP1,USP15
GO: Biological Process	GO:0007160	cell-matrix adhesion		0.00139	7.76	0.05504	0.5066	22	174	SFRP1,PPFIA1,ITGA10,CASK,BCL2,NF1,GP5,GPM6B,TIAM1,PIK3R1,VEGFA,ROCK2,RAPH1,ITGA6,ITGA4,PTEN,ITGB1,DMD,WDPCP,LIMS1,EMP2,SMAD3
Human Phenotype	HP:0004334	Dermal atrophy		0.001399	3.924	0.1962	1	9	51	FBN1,CUL4B,FERMT1,PRKAR1A,ITGA6,DKC1,PDE11A,LAMA3,SMAD3
Pathway	M18899	Repression of Pain Sensation by the Transcriptional Regulator DREAM	MSigDB C2: BioCarta	0.001399	3.189	0.04532	0.3766	5	14	KCNIP3,CREB1,CREM,PRKACB,PRKAR1A
GO: Biological Process	GO:0007268	synaptic transmission		0.00141	7.872	0.05544	0.5103	71	788	MAOA,MDM2,PICALM,SHC3,RAB8A,FGF12,AP3B1,SLC1A2,SLC1A3,PDLIM5,SLC22A3,GABRA1,GABRA2,GABRA3,GABRA4,GABRG2,GAD2,MYO5A,KIF1B,BDNF,NF1,GNG12,SYNJ1,VAMP1,VAMP2,RPS6KA6,PLCB1,SYPL1,GNAL,GNB1,GNG4,GPM6B,CANX,PCLO,GRIA3,NR3C1,GRM5,USP14,CPEB1,GNG2,HNMT,CHRNE,VAMP3,KCNQ5,CNR1,VDAC1,VIPR1,HTR2C,CREB1,PRKACB,PRKCB,MAPK1,LRRTM1,PTEN,PXK,SLC38A1,BLOC1S6,KCNA2,KCNC2,KCND2,KCNH2,KCNJ16,KCNMA1,DLG1,DMD,ALDH5A1,RA…
Pathway	698773	Circadian entrainment	BioSystems: KEGG	0.001411	3.218	0.04532	0.3766	15	97	GNG12,PLCB1,CACNA1I,GNAQ,GNB1,GNG4,GRIA3,GUCY1A3,GUCY1B3,GNG2,CREB1,PRKACB,PRKCB,MAPK1,GNB4
GO: Molecular Function	GO:0003712	transcription cofactor activity		0.001444	2.134	0.06097	0.4802	51	523	NRIP1,MAX,KCNIP3,RBM14,FGF2,SUPT20H,SRSF2,PHF12,BIRC2,USP16,BHLHE40,ATF6,SMARCA2,SP4,CREG1,SUB1,JAZF1,CNOT2,TBL1X,NPAT,NPM1,TCF4,ZEB1,LIMD1,HIF3A,NR3C1,PIAS2,TFDP2,GTF2A1,TLE4,RNF20,TMF1,ZHX1,HDAC1,KLF12,ARL2BP,EID1,HCFC2,FHL5,CIR1,IFI16,CREB1,YWHAB,CREM,HELZ2,PRKCB,IRF2BP2,THRAP3,DR1,RB1,RFXAP
GO: Cellular Component	GO:0001527	microfibril		0.00146	1.098	0.03049	0.2196	4	9	MFAP1,FBN1,FBN2,ADAMTS10
GO: Biological Process	GO:0006970	response to osmotic stress		0.001476	8.241	0.05726	0.5271	12	71	AQP4,CAB39,STK39,CAPN3,MAP7,HNMT,HSP90AB1,XRCC5,TSC22D2,KCNMA1,SLC12A6,CUL5
Mouse Phenotype	MP:0008021	increased blastoma incidence		0.001481	7.099	0.1775	1	7	24	NF1,XRCC1,XRCC5,PTEN,RB1,RBL1,RBL2
GO: Biological Process	GO:0035194	posttranscriptional gene silencing by RNA		0.001492	8.329	0.05726	0.5271	8	36	AGO3,LIN28B,SRRT,LIMD1,BCDIN3D,CNOT7,SMAD1,SMAD3
GO: Biological Process	GO:0016441	posttranscriptional gene silencing		0.001492	8.329	0.05726	0.5271	8	36	AGO3,LIN28B,SRRT,LIMD1,BCDIN3D,CNOT7,SMAD1,SMAD3
Pathway	138081	FAS (CD95) signaling pathway	BioSystems: Pathway Interaction Database	0.001499	3.418	0.04747	0.3944	8	35	BIRC2,SMPD1,RIPK1,BID,CFLAR,PIK3R1,CLTC,MAPK14
GO: Biological Process	GO:0006172	ADP biosynthetic process		0.001522	8.497	0.0578	0.532	4	9	AK2,AK4,ATP5C1,AK3
GO: Cellular Component	GO:0036477	somatodendritic compartment		0.001528	1.149	0.03105	0.2236	64	705	MAX,RRM1,KCNIP3,PICALM,RAB8A,ADRBK2,ALCAM,MAP2K4,ARFGEF2,SRR,PEX5L,SLC1A2,SLC1A3,CASK,SEPT11,ATP2B1,SOS1,MYO5A,BDNF,BMPR2,NF1,GNB1,GPM6A,YBX1,CANX,GRIA3,NR3C1,GRM5,UHMK1,PARD3,TOP1,HDAC1,CPEB1,PDE1A,PDE1C,CADM1,CLU,NEGR1,HSP90AA1,TRPV1,HTR1A,CPE,DIXDC1,MAPK1,IL6ST,KLHL24,IMPA1,ANKS1B,PTEN,DCX,CADM2,KCND2,KCNMA1,RAB2A,RAB5A,RAB27A,KPNA1,PDE11A,GOPC,IFT57,RGS12,TTLL7,CAPRIN1,EPHA5
Pathway	530733	Cell Cycle	BioSystems: REACTOME	0.001537	3.504	0.048	0.3989	51	514	SEH1L,MIS18BP1,MAX,MCM4,MDM2,TUBGCP5,ESCO1,RAB8A,HIST1H2BH,HIST1H4C,ANAPC5,CUL1,RAE1,CEP70,STAG3,STAG2,PPP1R12A,SDCCAG8,CLASP2,RUVBL2,PSME4,SYNE2,NPM1,NUP88,TFDP2,TMPO,BUB3,PCM1,HDAC1,PLK1,SYCE1,HSP90AA1,SYCP3,PPP2R5C,PPP2R5D,CSNK2A2,MAPK1,CEP57,PSMD4,NUPL1,DKC1,DNA2,RAB2A,RAD21,RB1,RBBP4,RBL1,RBL2,NUP214,HAUS2,ENSA
Human Phenotype	HP:0003416	Spinal canal stenosis		0.001604	4.497	0.2141	1	5	17	FBN1,PHF6,PRKAR1A,PTEN,ADAMTS10
Mouse Phenotype	MP:0006310	increased retinoblastoma incidence		0.001609	7.713	0.1836	1	3	4	RB1,RBL1,RBL2
Mouse Phenotype	MP:0010303	increased retina tumor incidence		0.001609	7.713	0.1836	1	3	4	RB1,RBL1,RBL2
Pathway	198871	Id Signaling Pathway	BioSystems: WikiPathways	0.001654	3.77	0.05095	0.4233	10	52	BMPR2,VEGFA,ID2,IFI16,PSMD4,RB1,RBL1,RBL2,SMAD1,SMAD3
GO: Cellular Component	GO:0030135	coated vesicle		0.001702	1.28	0.03368	0.2425	23	190	PICALM,CLVS1,RAB8A,SNX9,SEC31A,AP3B1,SCYL2,LMBRD1,GAD2,VAMP2,TF,SEC23IP,VAMP3,PIK3C2A,CLTC,HSPD1,COPA,COPB1,SCAMP1,AFTPH,YIPF6,EPN3,GOPC
Pathway	PW:0000159	Rab family mediated signaling	Pathway Ontology	0.001714	3.908	0.05142	0.4273	4	9	RAB8A,RAB10,RAB2A,RAB5A
Pathway	106224	eNOS activation	BioSystems: REACTOME	0.001714	3.908	0.05142	0.4273	4	9	LYPLA1,ZDHHC21,CAV1,HSP90AA1
GO: Biological Process	GO:0006974	cellular response to DNA damage stimulus		0.001717	9.585	0.06381	0.5874	65	714	ERCC5,MDM2,WAC,UCHL5,RBM14,POLK,FBXO45,WDR48,CUL4B,USP28,MCTS1,XIAP,USP16,PAXIP1,CCAR2,SETX,ATRX,KIAA2022,ZAK,NBN,BCL2,BCL2L1,RUVBL2,BID,PSME4,NFRKB,RPS6KA6,TLK2,NPM1,HELQ,ZMAT3,USP10,SMUG1,HMGB1,HNRNPK,UBE2D3,CLU,PIK3R1,PLK1,USP1,VCP,POLR2B,POLR2L,SYCP3,CHD1L,XRCC1,SYF2,XRCC5,IFI16,PPP2R5C,MAPK14,KIAA0430,ZNF830,MAPK1,PSMD4,TIPRL,DNA2,USP47,RAD21,RECQL,FEM1B,RIF1,SPRED1,LYN,UBE2W
GO: Biological Process	GO:0051131	chaperone-mediated protein complex assembly		0.001726	9.636	0.06381	0.5874	5	15	CCT2,CLU,HSPA4,HSP90AA1,HSPD1
Mouse Phenotype	MP:0009939	abnormal hippocampus neuron morphology		0.001726	8.271	0.186	1	15	86	SLC1A2,ATRX,NRP2,PLCB1,GNAQ,CAV1,USP14,CLCN3,PRKAB1,INPP4A,PTEN,DCX,ST8SIA4,SLC12A6,NR4A3
Mouse Phenotype	MP:0009538	abnormal synapse morphology		0.001745	8.362	0.186	1	21	140	MBNL1,FBXO45,APLP2,RND3,GABRA1,GABRG2,KIF1B,GARS,SYNE2,PCLO,ZDHHC17,USP14,CHRNE,CLCN3,ECEL1,LRRTM1,ITGB1,DMD,DTNA,KY,CAPRIN1
Mouse Phenotype	MP:0002565	delayed circadian phase		0.001746	8.37	0.186	1	4	8	BHLHE40,ARNTL,USP2,CRX
GO: Biological Process	GO:0006378	mRNA polyadenylation		0.001759	9.822	0.06462	0.5948	7	29	SSU72,AHCYL1,PAPOLA,CPSF2,NUDT21,PAPOLG,CDC73
Pathway	P00040	Metabotropic glutamate receptor group II pathway	PantherDB	0.001782	4.063	0.05277	0.4385	9	44	BDNF,VAMP1,VAMP2,GNB1,GNG4,VAMP3,PRKACB,PRKAR1A,GNB4
GO: Biological Process	GO:0071705	nitrogen compound transport		0.001819	10.16	0.06585	0.6062	66	729	SLC43A2,SEH1L,ABCB7,CDC40,SERINC1,PRKAG2,SFRP1,FYTTD1,SRSF1,SRSF2,SRSF5,RAE1,FLVCR1,ARL6IP5,RAB11FIP2,SLC35A1,PEX5L,SLC1A2,SLC1A3,SLC7A2,ARNTL,PDE8B,SLC22A3,AACS,SRSF10,RIPK1,MYO5A,BDNF,SEPT2,SUPT6H,GLUD1,VAMP2,CPSF2,NPM1,GPM6B,PCLO,NUP88,NR3C1,SLC44A1,NUDT4,PCSK1,PDE1C,CNR1,TRPV1,HTR1A,HTR2C,EIF5A2,CPT1B,PRKAB2,PRKACB,PRKAR1A,PRKCB,ABCA12,NUPL1,SLC38A1,SMG7,KCNC2,G3BP2,DIO2,RAP1B,NUP214,COL4A3BP…
GO: Biological Process	GO:0060284	regulation of cell development		0.001819	10.16	0.06585	0.6062	66	729	EZH2,FGF2,FOXG1,SFRP1,PDLIM5,RUFY3,ARNTL,CCDC88A,CAPRIN2,ATF1,SPG20,NBN,BCL2,GCNT2,BDNF,STAT3,XYLT1,BMP5,BMPR2,NF1,SYNJ1,PLCB1,CNOT2,TCF4,ZEB1,NRCAM,CAPN3,SPAG9,CAV1,NR3C1,GRM5,PIAS2,TF,TIAM1,PCM1,HDAC1,SAV1,CHN1,NEGR1,PIK3R1,CNR1,CNTN1,VEGFA,AKAP6,TRPV1,ID2,XRCC5,CRP,CRX,PPP2R5D,MAPK14,PRKCI,DIXDC1,CTNNA1,CUX1,IL6ST,BRINP1,PTEN,ITGB1,PTPRZ1,DMD,RFX3,LYN,CAPRIN1,SMAD1,SMAD3
Mouse Phenotype	MP:0001473	reduced long term potentiation		0.001825	8.747	0.1902	1	19	122	DGKE,SRR,CCDC88A,VPS35,SP4,ATRX,BDNF,GRM5,USP14,TRPC5,VDAC1,TRPV1,HTR2C,CREB1,PRKACB,PRNP,ST8SIA4,MBNL2,SPRED1
GO: Biological Process	GO:0060341	regulation of cellular localization		0.001828	10.21	0.06585	0.6062	84	972	CNST,MDM2,AXIN1,LYPLA1,SCP2,SFRP1,PPFIA1,PEX5L,RBM22,ARNTL,PDE8B,AACS,LRRC15,MYO5A,PPP1R12A,BCL2,BCL2L1,ARFIP1,BID,NF1,SUPT6H,GLUD1,VAMP2,PLCB1,DNAJC1,GNAQ,GPM6B,PCLO,CAPN3,XPO4,CAV1,NR3C1,RHOQ,NUDT4,UHMK1,TMF1,UBASH3B,PARD3,TNNT2,PCM1,PCSK1,PDE1C,CADM1,PIK3R1,CNR1,HSP90AA1,VEGFA,HSP90AB1,AKAP6,HTR1A,HTR2C,CREB1,YWHAB,SYT10,MAPK14,PRKACB,PRKAR1A,PRKCB,PRKCI,LEPROT,MAPK1,ABCA12,PTEN,CREBRF,KCNC2,G…
Human Phenotype	HP:0007340	Lower limb muscle weakness		0.001855	5.201	0.2364	1	9	53	SPG20,NF1,CAV1,DDHD1,TPM3,HSPD1,PRNP,FBXO38,ATL1
Pathway	477129	Developmental Biology	BioSystems: REACTOME	0.001863	4.248	0.05412	0.4497	43	419	SEMA6D,SRGAP1,ALCAM,ITGA10,SOS1,SOS2,CLASP2,NRP2,RPS6KA6,CACNA1I,TBL1X,TCF4,WASL,RPS6KA4,NRCAM,SPAG9,CDK8,TRPC5,KLF4,PKLR,CNTN1,HSP90AA1,HSP90AB1,ROCK2,CREB1,YWHAB,MAPK14,CSNK2A2,HELZ2,CTNNA1,MAPK1,PRNP,ITGB1,DCX,PTPRC,DLG1,ST8SIA4,RANBP9,RDX,LIMK2,PLXNC1,LPL,SMAD3
GO: Biological Process	GO:0071103	DNA conformation change		0.001874	10.47	0.0671	0.6176	29	259	MIS18BP1,CENPW,MCM4,HIST1H2BH,HIST1H4C,SMARCA2,H2AFJ,SETX,ATRX,ASH1L,NAP1L1,NBN,RUVBL2,PSME4,NPM1,HELQ,HIST1H1D,HIST1H1E,TOP1,HMGB1,CHD1,SYCP3,H2AFY,CHD1L,XRCC5,DHX9,DNA2,RBBP4,RECQL
Pathway	106420	Insulin receptor signalling cascade	BioSystems: REACTOME	0.001899	4.329	0.05412	0.4497	14	90	SHC3,FGF1,FGF2,PRKAG2,SOS1,CAB39,FRS2,GRB10,PIK3R1,YWHAB,PRKAB1,PRKAB2,MAPK1,EIF4B
Pathway	377263	GABAergic synapse	BioSystems: KEGG	0.001899	4.329	0.05412	0.4497	14	90	GABRA1,GABRA2,GABRA3,GABRA4,GABRG2,GAD2,GNG12,GNB1,GNG4,GNG2,PRKACB,PRKCB,SLC38A1,GNB4
GO: Biological Process	GO:0006892	post-Golgi vesicle-mediated transport		0.001937	10.82	0.0689	0.6342	15	103	CNST,LYPLA1,ARFGEF2,EXOC5,RAB3IP,RAB10,VAMP2,VAMP3,CLTC,SCAMP1,PUM1,BLOC1S6,GOPC,SCAMP2,LLGL1
GO: Cellular Component	GO:0044433	cytoplasmic vesicle part		0.001969	1.48	0.03796	0.2733	50	527	RAB22A,MDM2,PICALM,RAB8A,SNX9,APPBP2,RAB11FIP2,SEC31A,AP3B1,DENND4C,GABRA2,GAD2,KIF1B,HSPH1,BCL2L1,RAB10,SYT11,VAMP1,VAMP2,SYPL1,WASL,DMXL2,GRIA3,CAV1,ZDHHC17,TF,SEC23IP,ZNRF1,PCSK1,HSP90B1,BACE1,VAMP3,CLCN3,CLU,CLTC,HSP90AA1,VEGFA,COPA,COPB1,SCAMP1,CLIC4,CPE,YWHAB,SYT10,AFTPH,SPIRE1,MARCH1,RAB5A,RAB27A,RALA
GO: Biological Process	GO:0061024	membrane organization		0.001987	11.1	0.07023	0.6465	74	839	SEH1L,STAM2,CNST,PICALM,RAB8A,SAMD9L,LYPLA1,SCP2,PRKAG2,GULP1,RAE1,PPFIA1,SEC31A,DENND4C,EXOC5,CCDC88A,LRRC15,MYO5A,NAPG,SRP72,SRPR,BCL2,BCL2L1,BID,RAB10,SYNE2,VAMP1,VAMP2,WASL,NRCAM,CAPN3,NUP88,CAV1,MAP7,RHOQ,MPP5,TRAM1,PARD3,HEBP2,VAMP3,PIK3C2A,CLU,PIK3R1,CLTC,PLK1,HSPA4,HSP90AA1,EXOC6,HTR1A,COPA,COPB1,BAG4,CPE,TMEM43,YWHAB,PRKAB1,PRKAB2,PRKCI,PUM1,TOR1AIP1,ABCA12,NUPL1,PTEN,ITGB1,BLOC1S6,MFN2,…
Pathway	125136	Spliceosome	BioSystems: KEGG	0.001994	4.546	0.0549	0.4562	18	131	SMNDC1,ISY1,CDC40,SRSF1,SRSF2,SRSF5,CWC15,SLU7,PRPF40A,RBM22,SRSF10,SRSF8,BUD31,HNRNPC,HNRNPK,HNRNPU,SYF2,HNRNPA3
Pathway	469199	Dopaminergic synapse	BioSystems: KEGG	0.001994	4.546	0.0549	0.4562	18	131	MAOA,ARNTL,GNG12,PLCB1,GNAL,GNAQ,GNB1,GNG4,GRIA3,GNG2,CREB1,PPP2R3A,PPP2R5C,PPP2R5D,MAPK14,PRKACB,PRKCB,GNB4
Pathway	198884	TNF-alpha/NF-kB Signaling Pathway	BioSystems: WikiPathways	0.001999	4.557	0.0549	0.4562	24	196	CUL1,BIRC2,CCAR2,RIPK1,TAB2,CFLAR,PAPOLA,GLG1,CAPN3,CAV1,USP2,HDAC1,UBE2D3,HSP90AA1,HSP90AB1,BAG4,POLR2L,YWHAB,CSNK2A2,ZFAND5,G3BP2,KPNA3,TANK,KTN1
GO: Biological Process	GO:0032507	maintenance of protein location in cell		0.00206	11.5	0.07233	0.6658	16	114	SEH1L,CLASP2,SYNE2,CAV1,PDIA3,LATS1,FOPNL,BUB3,PCM1,ARL2BP,PDIA2,YWHAB,CEP57,G3BP2,GOPC,RB1
Disease	ctd:D009190	Myelodysplastic Syndromes	CTD	0.002063	1.267	0.2729	1	5	16	EZH2,ATRX,CFLAR,PLCB1,CTNNA1
Mouse Phenotype	MP:0001399	hyperactivity		0.002091	10.02	0.2106	1	39	323	KCNIP3,PLIN2,FOXG1,FBXO11,SRR,SLC1A2,CHRD,GABRA1,GABRA3,GABRG2,SP4,KIF1B,SSFA2,BDNF,PLCB1,GNAL,ZEB1,ZDHHC17,USP2,BACE1,CLCN3,CNR1,HTR1A,HTR2C,IFIT2,CREM,PDE4DIP,PRNP,IMPA1,ANKS1B,LCLAT1,ADIPOR2,NR1D2,PDE11A,SLC12A6,ATPIF1,NR4A3,CERS6,LSAMP
Pathway	645275	Signaling by FGFR mutants	BioSystems: REACTOME	0.002102	4.792	0.05538	0.4602	9	45	FGF1,FGF2,SOS1,FRS2,STAT3,STAT5A,PIK3R1,CUX1,FGFR1OP2
Pathway	105925	Regulation of Insulin Secretion by Glucagon-like Peptide-1	BioSystems: REACTOME	0.002102	4.792	0.05538	0.4602	9	45	GNG12,GNB1,GNG4,GNG2,PRKACB,PRKAR1A,KCNC2,RAP1B,GNB4
Pathway	187189	Regulation of Water Balance by Renal Aquaporins	BioSystems: REACTOME	0.002102	4.792	0.05538	0.4602	9	45	RAB11FIP2,AQP4,GNG12,GNB1,GNG4,GNG2,PRKACB,PRKAR1A,GNB4
Mouse Phenotype	MP:0011110	partial preweaning lethality		0.002109	10.11	0.2106	1	34	271	CWC27,ETV6,KLF3,IKZF2,AGPS,SLC1A3,ATP2B1,GABRA1,MYO5A,XYLT1,GLG1,GPD2,TCF4,OAT,PCSK1,FRRS1L,FLRT3,CNR1,CNTN1,HSP90AA1,EXOC6,VIPR1,PRKAB1,PRKAB2,MAPK1,RUNDC1,DNAJB12,DMD,NR1D2,RB1,RDX,COL4A3BP,RIF1,M6PR
Pathway	P00018	EGF receptor signaling pathway	PantherDB	0.002113	4.818	0.05538	0.4602	16	111	SHC3,MAP2K4,MRAS,SOS1,SOS2,STAT3,STAT5A,NF1,PIK3C2A,YWHAB,PPP2R5C,PPP2R5D,MAPK14,PRKCB,PRKCI,MAPK1
GO: Cellular Component	GO:0005813	centrosome		0.002137	1.607	0.04018	0.2893	41	413	TUBGCP5,NDRG2,RAB8A,SLAIN2,SLF1,ANKRD26,PCGF5,ELL2,RAB3IP,CAPRIN2,CEP70,USP33,PPP1R12A,SDCCAG8,BCL2L1,NFE2L2,NPM1,NUDT21,USP2,FOPNL,PCM1,ARL2BP,RABGAP1,PLK1,ROCK2,ID2,CLIC4,H2AFY,PDE4DIP,PRKACB,PRKCB,CEP57,HAUS6,HAUS3,DHX9,IFT57,RANBP9,HAUS2,RIC8B,MPHOSPH9,RPGR
GO: Biological Process	GO:0042060	wound healing		0.002166	12.1	0.07422	0.6832	62	681	STX2,EZH2,FGF2,ITGA10,DGKE,AP3B1,CASK,ATP2A2,ATP2B1,SOS1,GATM,BCL9,CFLAR,NF1,NFE2L2,GLG1,GNAQ,GNB1,GP5,CALU,CAPN3,CAPZA1,CAV1,PAPSS2,TF,GUCY1A3,GUCY1B3,UBASH3B,PARD3,HDAC1,PDE1A,GNG2,CLU,PIK3R1,VEGFA,EFEMP2,CRP,MAPK14,PRKACB,PRKAR1A,PRKCB,MAPK1,CXADR,FGFR1OP2,ITGA6,IRF2,ITGA4,ITGB1,AK3,BLOC1S6,KCNMA1,MFN2,RAB5A,RAB27A,KIF11,PDE11A,RAP1B,JMJD1C,LYN,SMAD1,SMAD3,RASGRP2
GO: Biological Process	GO:0006904	vesicle docking involved in exocytosis		0.002171	12.13	0.07422	0.6832	7	30	RAB8A,SCFD2,VAMP3,EXOC6,SYTL2,BLOC1S6,RALB
GO: Biological Process	GO:0043631	RNA polyadenylation		0.002171	12.13	0.07422	0.6832	7	30	SSU72,AHCYL1,PAPOLA,CPSF2,NUDT21,PAPOLG,CDC73
GO: Biological Process	GO:0006405	RNA export from nucleus		0.002183	12.19	0.07422	0.6832	13	84	CDC40,FYTTD1,SRSF1,SRSF2,SRSF5,RAE1,SRSF10,SUPT6H,CPSF2,NPM1,NUDT4,SMG7,NUP214
GO: Biological Process	GO:0051130	positive regulation of cellular component organization		0.002193	12.25	0.07422	0.6832	67	748	CNST,EZH2,SNX9,SLAIN2,SFRP1,SCYL2,CAPRIN2,PAXIP1,ATF1,DHX36,ATRX,BCL2,GCNT2,RUVBL2,BDNF,BID,BMP5,BMPR2,SYNJ1,PLCB1,CNOT2,NPM1,GPM6A,WASL,RPS6KA4,DSTN,CAV1,PIAS2,RHOQ,TIAM1,RNF20,TUB,HNRNPK,CLU,NEGR1,PIK3R1,PLK1,CNR1,VCP,CNTN1,HSP90AA1,VEGFA,ROCK2,HTR1A,BAG4,EIF5A2,RICTOR,CREB1,YWHAB,CRP,PPP2R5D,MAPK14,PRKCI,DIXDC1,CUX1,PTEN,ITGB1,DLG1,DMD,MPP7,RALA,ATPIF1,RB1,LYN,CAPRIN1,SMAD1,SMAD3
GO: Biological Process	GO:0046039	GTP metabolic process		0.002193	12.25	0.07422	0.6832	67	748	RAB22A,EZH2,AXIN1,RAB8A,SRGAP1,AK4,SNX9,SFRP1,MRAS,HACD3,ARFGEF2,RAB6B,DENND4C,TRIM23,RND3,ARHGAP5,RAB3IP,SOS1,SOS2,MYO9A,SRPR,SNX13,SEPT2,RAB10,NF1,RAB30,PLCB1,GNAL,GNAQ,GNB1,GNG4,GSPT1,RHOQ,TIAM1,GNG2,RABGAP1,CHML,CHN1,ATL3,RICTOR,TBCK,MTG2,GIT2,AK3,MFN2,RAB2A,RAB5A,RAB27A,RALA,RALB,EFTUD1,RAP1B,RAP2B,RALGAPB,RGS12,ATL1,RIT1,ARFGEF3,RIC8B,LLGL1,FAM13A,EIF2S3,GNB4,RPGR,RHOT1,RASGRP2,EPHA5
Mouse Phenotype	MP:0001696	failure to gastrulate		0.002207	10.58	0.2132	1	10	47	EZH2,STAT3,MESDC2,BMPR2,METAP2,HNRNPC,PNN,XRCC1,SYF2,SETD1A
Disease	ctd:D015430	Weight Gain	CTD	0.002222	1.365	0.2729	1	13	87	ACADM,MAP4,ME1,OSBPL8,FGF1,STIM2,SLU7,CAV1,AKAP2,TPM4,CNR1,HTR2C,CLIC4
Mouse Phenotype	MP:0002207	abnormal long term potentiation		0.002224	10.66	0.2132	1	26	191	KCNIP3,DGKE,SRR,CAMKK2,CCDC88A,VPS35,CHRD,SP4,ATRX,BDNF,GRIA3,GRM5,USP14,CPEB1,TRPC5,CNR1,VDAC1,TRPV1,HTR2C,CREB1,PRKACB,PRNP,PTPRZ1,ST8SIA4,MBNL2,SPRED1
Pathway	119545	Clathrin derived vesicle budding	BioSystems: REACTOME	0.002232	5.088	0.05616	0.4667	11	63	PICALM,SNX9,AP3B1,VAMP2,AP4E1,PIK3C2A,CLTC,PUM1,BLOC1S6,YIPF6,M6PR
Pathway	106165	trans-Golgi Network Vesicle Budding	BioSystems: REACTOME	0.002232	5.088	0.05616	0.4667	11	63	PICALM,SNX9,AP3B1,VAMP2,AP4E1,PIK3C2A,CLTC,PUM1,BLOC1S6,YIPF6,M6PR
Pathway	711361	Oncostatin M Signaling Pathway	BioSystems: WikiPathways	0.002232	5.088	0.05616	0.4667	11	63	SOS1,STAT3,TYK2,PIK3R1,RICTOR,CREB1,MAPK14,PRKCB,MAPK1,IL6ST,JAK1
Pathway	119541	G beta:gamma signalling through PLC beta	BioSystems: REACTOME	0.002241	5.111	0.05616	0.4667	6	22	GNG12,PLCB1,GNB1,GNG4,GNG2,GNB4
GO: Biological Process	GO:0035265	organ growth		0.002256	12.6	0.07504	0.6907	16	115	FGF1,FGF2,MAP2K4,FLVCR1,ANKRD26,BCL2,STK4,NR3C1,MAP7,SAV1,AKAP6,PRKAR1A,CXADR,PTEN,DUSP6,SMAD1
GO: Biological Process	GO:0070934	CRD-mediated mRNA stabilization		0.002258	12.61	0.07504	0.6907	3	5	YBX1,HNRNPU,DHX9
GO: Biological Process	GO:0071472	cellular response to salt stress		0.002258	12.61	0.07504	0.6907	3	5	CAPN3,XRCC5,SLC12A6
GO: Molecular Function	GO:0036459	ubiquitinyl hydrolase activity		0.002278	3.367	0.09196	0.7243	15	104	UCHL5,USP12,USP28,USP16,USP33,USP32,USP27X,USP14,USP2,USP10,USP25,USP51,USP1,USP15,USP47
Human Phenotype	HP:0002936	Distal sensory impairment		0.002297	6.441	0.2517	1	11	76	SETX,KIF1B,GARS,CAV1,DDHD1,GDAP1,DCAF8,MATR3,MFN2,ATL1,GNB4
GO: Molecular Function	GO:0002151	G-quadruplex RNA binding		0.002302	3.403	0.09196	0.7243	3	5	AFF2,DHX36,FXR1
GO: Cellular Component	GO:0031588	AMP-activated protein kinase complex		0.002314	1.74	0.04236	0.305	4	10	PRKAG2,PRKAB1,PRKAB2,PRKAR1A
Human Phenotype	HP:0007256	Abnormality of pyramidal motor function		0.002319	6.502	0.2517	1	53	677	ABCB7,ACOX1,EZH2,ALDH3A2,FOXG1,NOP56,ARFGEF2,TARS2,NUBPL,SLC1A3,CASK,PDE8B,VPS35,SMPD1,LYRM7,SETX,ATRX,MYO5A,KIAA2022,GARS,SPG20,TAB2,NF1,SYNJ1,VAMP1,PLCB1,GNAQ,KIAA1033,CAV1,AP4E1,AP4S1,GUCY1A3,DDHD1,TPM3,AIMP1,UQCRB,HSPD1,COX15,PRNP,ABCA12,MATR3,DARS,DBT,DCX,PTPRC,TECPR2,MFN2,DKC1,RAB27A,KIF11,SLC12A6,ATL1,MLXIPL
Pathway	P00021	FGF signaling pathway	PantherDB	0.002355	5.368	0.05835	0.4849	15	102	SHC3,FGF1,FGF12,MAP2K4,SOS1,SOS2,FRS2,PIK3C2A,YWHAB,PPP2R5C,PPP2R5D,MAPK14,PRKCB,PRKCI,MAPK1
GO: Cellular Component	GO:0005938	cell cortex		0.002366	1.779	0.04236	0.305	26	230	ADD3,AXIN1,FGF1,MED28,SEPT11,CLASP2,SEPT2,RAB10,WASL,DSTN,CAPZA1,CAV1,USP2,SEPT7,PARD3,TPM3,TPM4,EXOC6,PRKCI,DIXDC1,SPIRE1,ITCH,WDPCP,ACTR2,RIC8B,LLGL1
GO: Biological Process	GO:0035196	production of miRNAs involved in gene silencing by miRNA		0.002381	13.3	0.0769	0.7079	5	16	LIN28B,SRRT,BCDIN3D,SMAD1,SMAD3
GO: Biological Process	GO:0033962	cytoplasmic mRNA processing body assembly		0.002381	13.3	0.0769	0.7079	5	16	CNOT2,LIMD1,CNOT7,LSM14A,DDX6
GO: Biological Process	GO:0000904	cell morphogenesis involved in differentiation		0.002388	13.34	0.0769	0.7079	74	845	EZH2,PICALM,RAB8A,SEMA6D,SRGAP1,ALCAM,FBXO45,FOXG1,SFRP1,ITGA10,SLC1A3,PDLIM5,RUFY3,CAPRIN2,USP33,SOS1,SOS2,SPG20,CLASP2,BCL2,GCNT2,PGRMC1,BDNF,NRP2,RAB10,BMP5,BMPR2,RPS6KA6,CACNA1I,LOXL3,WASL,RPS6KA4,NRCAM,PIAS2,TIAM1,PARD3,TRPC5,CHN1,VAMP3,FLRT3,CNTN1,HSP90AA1,VEGFA,HSP90AB1,ROCK2,CLIC4,CREB1,YWHAB,TMEM106B,CSNK2A2,DIXDC1,MAPK1,CUX1,PRNP,RAPH1,PTEN,ITGB1,DCX,PTPRC,PTPRZ1,DLG1,ST8SIA4,RB1,RANBP9…
GO: Biological Process	GO:0009136	purine nucleoside diphosphate biosynthetic process		0.00241	13.46	0.0769	0.7079	4	10	AK2,AK4,ATP5C1,AK3
GO: Biological Process	GO:0009180	purine ribonucleoside diphosphate biosynthetic process		0.00241	13.46	0.0769	0.7079	4	10	AK2,AK4,ATP5C1,AK3
Pathway	P00019	Endothelin signaling pathway	PantherDB	0.002438	5.559	0.05947	0.4942	12	73	PLCB1,GNAL,GNAQ,PCSK1,PIK3C2A,PIK3R1,ECEL1,PRKACB,PRKAR1A,PRKCB,PRKCI,MAPK1
Mouse Phenotype	MP:0002561	abnormal circadian phase		0.002466	11.82	0.2273	1	7	26	BHLHE40,ARNTL,USP2,ID2,CREB1,SYT10,CRX
Mouse Phenotype	MP:0002581	abnormal ileum morphology		0.002466	11.82	0.2273	1	7	26	FERMT1,TXNIP,PPP1R12A,STAT3,CLCN3,ID2,CLDN15
Pathway	SMP00309	Excitatory Neural Signalling Through 5-HTR 4 and Serotonin	SMPDB	0.002478	5.65	0.05947	0.4942	3	5	GNG12,GNB1,CREB1
Pathway	106102	AMPK inhibits chREBP transcriptional activation activity	BioSystems: REACTOME	0.002478	5.65	0.05947	0.4942	3	5	PRKAG2,PRKAB2,MLXIPL
GO: Cellular Component	GO:0044452	nucleolar part		0.002517	1.893	0.04359	0.3139	9	48	NOP56,RPP30,SIRT7,NOP58,WDR12,NPM1,TAF1B,TOP1,POLR2L
GO: Biological Process	GO:0060070	canonical Wnt signaling pathway		0.002542	14.19	0.08021	0.7383	25	217	AXIN1,AMER2,FGF2,MLLT3,SFRP1,XIAP,SCYL2,ARNTL,CAPRIN2,DKK2,BCL9,STK4,TBL1X,LIMD1,CAV1,LATS1,HDAC1,KDM6A,WNT9A,PPP2R3A,MAPK14,DIXDC1,PTEN,RAB5A,SMAD3
GO: Biological Process	GO:0051147	regulation of muscle cell differentiation		0.002542	14.2	0.08021	0.7383	17	127	EZH2,TSHZ3,MED28,BCL2,CFLAR,SUPT6H,PLCB1,ZEB1,YBX1,CAPN3,SPAG9,NR3C1,HDAC1,PIK3R1,AKAP6,MAPK14,CTNNA1
Human Phenotype	HP:0002062	Morphological abnormality of the pyramidal tract		0.002561	7.181	0.2517	1	53	680	ABCB7,ACOX1,EZH2,ALDH3A2,FOXG1,NOP56,ARFGEF2,TARS2,NUBPL,SLC1A3,CASK,PDE8B,VPS35,SMPD1,LYRM7,SETX,ATRX,MYO5A,KIAA2022,GARS,SPG20,TAB2,NF1,SYNJ1,VAMP1,PLCB1,GNAQ,KIAA1033,CAV1,AP4E1,AP4S1,GUCY1A3,DDHD1,TPM3,AIMP1,UQCRB,HSPD1,COX15,PRNP,ABCA12,MATR3,DARS,DBT,DCX,PTPRC,TECPR2,MFN2,DKC1,RAB27A,KIF11,SLC12A6,ATL1,MLXIPL
Mouse Phenotype	MP:0001515	abnormal grip strength		0.00257	12.32	0.2324	1	29	223	MBNL1,FBN2,AGO3,STIM2,NIPSNAP1,FBXO11,RND3,ELL2,AHCYL1,GARS,NRCAM,CAV1,ANKH,BACE1,CHRNE,FRRS1L,PLS3,VCP,HSP90AA1,VEGFA,HTR2C,NMNAT1,CPE,RNF7,DCX,KCNA2,DMD,DTNA,FXR1
GO: Biological Process	GO:0033002	muscle cell proliferation		0.002586	14.44	0.08112	0.7467	19	149	NDRG2,FGF1,FGF2,CFLAR,GNAQ,CAV1,PDE1A,SAV1,KLF4,PIK3R1,VEGFA,ID2,PRKAR1A,CXADR,MFN2,RAB5A,NAMPT,CALCRL,SMAD1
Pathway	645276	Signaling by FGFR1 mutants	BioSystems: REACTOME	0.002595	5.917	0.06098	0.5067	7	30	FGF1,FGF2,STAT3,STAT5A,PIK3R1,CUX1,FGFR1OP2
Pathway	83084	Circadian rhythm	BioSystems: KEGG	0.002595	5.917	0.06098	0.5067	7	30	PRKAG2,CUL1,BHLHE40,ARNTL,CREB1,PRKAB1,PRKAB2
GO: Cellular Component	GO:0030425	dendrite		0.002602	1.957	0.04359	0.3139	45	469	MAX,KCNIP3,RAB8A,ADRBK2,MAP2K4,ARFGEF2,PEX5L,SLC1A2,SLC1A3,CASK,SEPT11,ATP2B1,BDNF,BMPR2,NF1,GNB1,GPM6A,YBX1,CANX,GRIA3,NR3C1,GRM5,UHMK1,CPEB1,CADM1,CLU,NEGR1,TRPV1,CPE,MAPK1,IL6ST,ANKS1B,PTEN,DCX,KCND2,KCNMA1,RAB5A,RAB27A,KPNA1,GOPC,IFT57,RGS12,TTLL7,CAPRIN1,EPHA5
Human Phenotype	HP:0004377	Hematological neoplasm		0.002602	7.297	0.2517	1	21	202	MAX,ETV6,MCM4,PICALM,XIAP,ATRX,KIF1B,SRP72,NBN,BCL2,STAT3,NF1,GNAQ,NPM1,GNPTAB,PTEN,DKC1,KIF11,RB1,AGGF1,NUP214
GO: Biological Process	GO:0042326	negative regulation of phosphorylation		0.002615	14.6	0.08158	0.7509	35	338	NDRG2,PRKAG2,SFRP1,ANKRD26,SMPD1,GADD45B,ASH1L,NF1,RPS6KA6,GNAQ,NPM1,GRB10,CAV1,LATS1,UBASH3B,PARD3,KLF4,DNAJC10,PLK1,HSPA4,H2AFY,ZNF675,PRKAR1A,DNAJC3,PRNP,PTEN,PTPRC,DMD,ITCH,RB1,DUSP6,MLXIPL,SPRED1,LYN,SMAD3
Pathway	M8615	IL-2 Receptor Beta Chain in T cell Activation	MSigDB C2: BioCarta	0.002621	5.976	0.06098	0.5067	8	38	SOS1,BCL2,BCL2L1,STAT5A,CFLAR,PIK3R1,MAPK1,JAK1
GO: Biological Process	GO:0048255	mRNA stabilization		0.002655	14.82	0.08162	0.7513	7	31	YBX1,HNRNPC,HNRNPU,VEGFA,MAPK14,DHX9,THRAP3
GO: Biological Process	GO:0043489	RNA stabilization		0.002655	14.82	0.08162	0.7513	7	31	YBX1,HNRNPC,HNRNPU,VEGFA,MAPK14,DHX9,THRAP3
Human Phenotype	HP:0100679	Lack of skin elasticity		0.002656	7.449	0.2517	1	6	27	FBN1,CUL4B,GNPTAB,PRKAR1A,PDE11A,SMAD3
Human Phenotype	HP:0003383	Onion bulb formation		0.002656	7.449	0.2517	1	6	27	KIF1B,GDAP1,DCAF8,MFN2,SLC12A6,GNB4
GO: Cellular Component	GO:0030055	cell-substrate junction		0.002664	2.003	0.04359	0.3139	19	151	LIMA1,PPFIA1,FERMT1,SYNE2,LIMD1,CAV1,EBAG9,REXO2,DIXDC1,MAPK1,ITGA6,ITGB1,PTPRC,LMLN,DMD,LAMA3,RDX,NUP214,LIMS1
GO: Cellular Component	GO:0031234	extrinsic component of cytoplasmic side of plasma membrane		0.002666	2.005	0.04359	0.3139	11	67	SNX9,ATP2A2,GNG12,GNAL,GNAQ,GNB1,GNG4,TIAM1,GNG2,DTNA,GNB4
GO: Biological Process	GO:0018210	peptidyl-threonine modification		0.00268	14.96	0.08177	0.7527	12	76	AXIN1,PRKAG2,NLK,CAB39,GALNT1,BCL2,STK39,PARD3,PLK1,PRKCB,MAPK1,SPRED1
Human Phenotype	HP:0001249	Intellectual disability		0.002682	7.519	0.2517	1	69	943	ERCC5,MAOA,ACOX1,EZH2,FBN1,FH,ALDH3A2,FOXG1,CUL4B,AFF2,FLVCR1,ARFGEF2,PHF6,XIAP,AP3B1,CASK,FRG1,SMARCA2,SMPD1,ATP2A2,GABRA1,ATRX,MYO5A,KIAA2022,SDCCAG8,GATM,SPG20,NBN,XYLT1,NF1,GLUD1,GNAQ,TCF4,GRIA3,AP4E1,AP4S1,HMGB3,UQCRB,KDM6A,HSPD1,GNPTAB,COX15,IDS,PREPL,ZNF711,PDP1,PRKAR1A,CEP57,DARS,DBT,PTEN,DCX,DKC1,DMD,C5orf42,DNA2,ALDH5A1,KIF11,SLC12A6,AGGF1,SHOC2,RFXAP,WDPCP,ATL1,RIT1,ADAMTS10,MLXIPL,ABH…
Mouse Phenotype	MP:0001233	abnormal epidermis suprabasal layer morphology		0.002693	12.91	0.2381	1	5	14	RUNX2,SAV1,KLF4,RB1,LAMA3
Pathway	M477	Gamma-aminobutyric Acid Receptor Life Cycle	MSigDB C2: BioCarta	0.002711	6.18	0.06243	0.5187	4	10	GABRA1,GABRA2,GABRA3,GABRA4
GO: Biological Process	GO:0006513	protein monoubiquitination		0.002712	15.15	0.08231	0.7577	9	48	WAC,WDR48,CUL4B,CUL1,BIRC2,RNF20,UBE2D3,CDC73,UBE2W
Mouse Phenotype	MP:0004215	abnormal myocardial fiber physiology		0.002733	13.1	0.2381	1	18	117	MAOA,FGF2,SIRT7,INPP5F,SOS1,SRSF10,NR3C1,TFAM,TNNT2,EGLN1,MAPK14,MAPK1,IL6ST,CXADR,MFN2,DMD,RBL2,CALCRL
GO: Biological Process	GO:0006457	protein folding		0.002746	15.33	0.08288	0.7629	26	230	CWC27,CCT2,EDEM3,ATF6,HSPH1,RUVBL2,MESDC2,DNAJC1,FKBP15,CANX,DNAJB4,PDIA3,TMX4,HSP90B1,CCT3,DNAJC10,CLU,PDIA2,DNAJB5,TMX3,HSP90AA1,HSP90AB1,HSPD1,BAG4,UGGT1,TMX1
Human Phenotype	HP:0001659	Aortic regurgitation		0.002757	7.732	0.2517	1	5	19	FBN1,GNPTAB,TTC37,CEP57,SMAD3
GO: Biological Process	GO:0007010	cytoskeleton organization		0.002793	15.6	0.08342	0.7679	84	987	SEH1L,MAP4,SPEF2,TUBGCP5,AXIN1,SLAIN2,LIMA1,SFRP1,MRAS,PPFIA1,PRPF40A,RND3,CCDC88A,USP33,PPP1R12A,HSPH1,ZAK,CLASP2,BCL2,LARP4,CFLAR,NF1,SYNE2,NPM1,GPM6B,WASL,DSTN,LIMD1,PCLO,CAPN3,CAPZA1,CAV1,PSTPIP2,MAP7,TF,RHOQ,LATS1,FOPNL,ZNRF1,AKAP2,PARD3,BUB3,TNNT2,PCM1,ZMYM6,HSP90B1,TMOD3,CLTC,FBXW5,CCSER2,PLK1,ROCK2,HTR1A,EPB41L4B,BAG4,CLIC4,RICTOR,PRKAR1A,SENP6,PRKCI,DIXDC1,MAPK1,CEP57,CXADR,HAUS6,SPIRE1,…
GO: Biological Process	GO:0006986	response to unfolded protein		0.002794	15.6	0.08342	0.7679	18	139	SEC31A,EDEM3,ATF6,HSPH1,SRPR,UBXN4,NFE2L2,DNAJB4,TMBIM6,HSP90B1,DNAJB5,HSPA4,VCP,HSP90AA1,HSP90AB1,HSPD1,DNAJC3,CREBRF
Mouse Phenotype	MP:0006205	embryonic lethality between implantation and somite formation		0.002854	13.68	0.2443	1	34	276	RFK,ABCB7,MAX,MCM4,MDM2,EZH2,FBN1,FH,CUL1,SRSF1,SRSF2,RAE1,PPHLN1,SRRT,DHX36,PPP1R12A,NBN,SSB,STAT3,BMPR2,GUCY1B3,BUB3,HSP90B1,HNRNPC,SLC40A1,ZNF24,MAPK1,SETD1A,PSMD4,PTEN,ITGB1,DHX9,KIF11,LIMS1
Pathway	M9152	CCR3 signaling in Eosinophils	MSigDB C2: BioCarta	0.002868	6.54	0.06393	0.5312	6	23	PLCB1,GNAQ,GNB1,ROCK2,PRKCB,MAPK1
Pathway	161047	Presynaptic function of Kainate receptors	BioSystems: REACTOME	0.002868	6.54	0.06393	0.5312	6	23	GNG12,PLCB1,GNB1,GNG4,GNG2,GNB4
GO: Cellular Component	GO:0015630	microtubule cytoskeleton		0.002871	2.159	0.04577	0.3296	82	971	MAP4,SPEF2,TUBGCP5,NDRG2,AXIN1,RAB8A,MTUS1,KLHL42,SLAIN2,APPBP2,SLF1,ARFGEF2,ANKRD26,CCT2,PCGF5,ELL2,RAB3IP,STAU2,CAPRIN2,CEP70,USP33,SNX4,MYO5A,PPP1R12A,SDCCAG8,KIF1B,HSPH1,CLASP2,BCL2L1,SEPT2,NFE2L2,MAPRE2,TBL1X,NPM1,NUDT21,DYNLT3,MAP7,USP2,LATS1,FOPNL,SEPT7,PARD3,PCM1,CPEB1,ARL2BP,CCT3,RABGAP1,CLTC,CCSER2,PLK1,ROCK2,CIR1,ID2,CLIC4,H2AFY,MAPK14,PDE4DIP,PRKACB,PRKCB,PRKCI,MAPK1,CEP57,HAUS6,PSKH1…
Pathway	161003	L1CAM interactions	BioSystems: REACTOME	0.002881	6.569	0.06393	0.5312	14	94	ALCAM,ITGA10,NRP2,RPS6KA6,RPS6KA4,NRCAM,CNTN1,CSNK2A2,MAPK1,ITGB1,DCX,DLG1,RANBP9,RDX
GO: Cellular Component	GO:0044454	nuclear chromosome part		0.002922	2.197	0.04577	0.3296	35	344	ERCC5,EZH2,UCHL5,PHF12,SIRT7,SMARCA1,SMARCA2,CCAR2,STAG3,ATRX,KIAA2022,NBN,RUVBL2,NFRKB,PLCB1,RUNX2,HIST1H1D,HIST1H1E,TOP1,HDAC1,KLF4,HNRNPC,HNRNPK,PLK1,SYCE1,ING3,SYCP3,H2AFY,XRCC5,CREB1,PURB,RAD21,RBBP4,RFX3,SMAD3
Mouse Phenotype	MP:0000788	abnormal cerebral cortex morphology		0.002923	14.01	0.2444	1	33	266	MAOA,UCHL5,FGF1,FGF2,FOXG1,ARFGEF2,AP3B1,ARHGAP5,CCDC88A,SMARCA1,SMPD1,ATRX,FRS2,BDNF,NF1,GNB1,ZDHHC17,CHN1,CADM1,CLCN3,CNR1,VEGFA,POU3F3,PRKAB1,MAPK1,PRNP,ITGA6,LRRTM1,PTEN,DCX,DIAPH1,ST8SIA4,LLGL1
Human Phenotype	HP:0001578	Hypercortisolism		0.002924	8.199	0.2517	1	4	12	AIRE,PDE8B,PRKAR1A,PDE11A
Human Phenotype	HP:0004316	Increased cortisol production		0.002924	8.199	0.2517	1	4	12	AIRE,PDE8B,PRKAR1A,PDE11A
GO: Biological Process	GO:0019216	regulation of lipid metabolic process		0.002944	16.44	0.08746	0.805	29	267	SCP2,FGF1,FGF2,PRKAG2,ANKRD26,ATG14,PDE8B,STAT5A,BMP5,CAV1,NR3C1,DDX20,KLF4,PIK3R1,CNR1,HTR2C,ID2,CREB1,PDP1,PRKAB2,SAMD8,KCNMA1,NR1D2,RB1,RBL1,RBL2,MLXIPL,ABHD5,LYN
Pathway	137977	Neurotrophic factor-mediated Trk receptor signaling	BioSystems: Pathway Interaction Database	0.002944	6.712	0.06393	0.5312	10	56	SHC3,SOS1,FRS2,BDNF,STAT3,TIAM1,PIK3R1,PRKCI,MAPK1,RIT1
Pathway	119546	Golgi Associated Vesicle Biogenesis	BioSystems: REACTOME	0.002944	6.712	0.06393	0.5312	10	56	PICALM,SNX9,AP3B1,VAMP2,AP4E1,PIK3C2A,CLTC,PUM1,BLOC1S6,YIPF6
Pathway	105959	Transport of Mature Transcript to Cytoplasm	BioSystems: REACTOME	0.002944	6.712	0.06393	0.5312	10	56	SEH1L,CDC40,SRSF1,SRSF2,SRSF5,RAE1,CPSF2,NUP88,NUPL1,NUP214
Mouse Phenotype	MP:0002579	disorganized secondary lens fibers		0.002957	14.17	0.2444	1	4	9	AGPS,NRCAM,CRYGS,PRKCI
Disease	ctd:D001321	Autistic Disorder	CTD	0.003007	1.846	0.3077	1	26	240	GPR155,MAOA,ACADSB,AQP4,SLC1A3,STXBP6,GABRA1,GABRA2,GABRA3,GABRA4,BCL2,BDNF,NRP2,NF1,STK39,NRCAM,TF,CADM1,UBE2H,SLC40A1,PRKCB,ITGA4,PTEN,KCNMA1,REEP3,JMJD1C
GO: Biological Process	GO:0034976	response to endoplasmic reticulum stress		0.003009	16.8	0.0889	0.8183	19	151	UBA5,SEC31A,ATF6,SRPR,BCL2,NFE2L2,TMBIM6,PDIA3,TMX4,HSP90B1,DNAJC10,PDIA2,TMX3,VCP,DNAJC3,CREBRF,TMX1,CCDC47,COL4A3BP
Human Phenotype	HP:0001635	Congestive heart failure		0.003052	8.559	0.2517	1	16	139	MAX,FBN1,PRKAG2,GATAD1,KIF1B,XYLT1,TF,TMPO,TNNT2,GNPTAB,IDS,PRKAR1A,DMD,DTNA,AGGF1,MLXIPL
Mouse Phenotype	MP:0004180	failure of initiation of embryo turning		0.003057	14.65	0.2484	1	10	49	RPS6KA6,ZEB1,FLRT3,KDM6A,PRKAR1A,PSMD4,PTEN,DKC1,IFT57,RBL2
GO: Biological Process	GO:0050767	regulation of neurogenesis		0.003059	17.08	0.08991	0.8276	53	572	EZH2,FOXG1,PDLIM5,RUFY3,ARNTL,CCDC88A,CAPRIN2,ATF1,SPG20,NBN,BCL2,BDNF,STAT3,XYLT1,BMP5,BMPR2,NF1,SYNJ1,TCF4,ZEB1,NRCAM,SPAG9,CAV1,NR3C1,GRM5,PIAS2,TF,TIAM1,PCM1,HDAC1,CHN1,NEGR1,CNR1,CNTN1,VEGFA,ID2,XRCC5,CRP,CRX,PPP2R5D,PRKCI,DIXDC1,CTNNA1,CUX1,IL6ST,BRINP1,PTEN,ITGB1,PTPRZ1,DMD,LYN,CAPRIN1,SMAD1
Human Phenotype	HP:0001761	Pes cavus		0.003101	8.696	0.2517	1	17	152	EZH2,FBN1,CUL4B,SETX,KIF1B,GARS,SPG20,VAMP1,DDHD1,TPM3,GDAP1,IDS,DCAF8,FBXO38,MFN2,ATL1,GNB4
GO: Biological Process	GO:1901068	guanosine-containing compound metabolic process		0.003113	17.38	0.09092	0.8369	67	759	RAB22A,EZH2,AXIN1,RAB8A,SRGAP1,AK4,SNX9,SFRP1,MRAS,HACD3,ARFGEF2,RAB6B,DENND4C,TRIM23,RND3,ARHGAP5,RAB3IP,SOS1,SOS2,MYO9A,SRPR,SNX13,SEPT2,RAB10,NF1,RAB30,PLCB1,GNAL,GNAQ,GNB1,GNG4,GSPT1,RHOQ,TIAM1,GNG2,RABGAP1,CHML,CHN1,ATL3,RICTOR,TBCK,MTG2,GIT2,AK3,MFN2,RAB2A,RAB5A,RAB27A,RALA,RALB,EFTUD1,RAP1B,RAP2B,RALGAPB,RGS12,ATL1,RIT1,ARFGEF3,RIC8B,LLGL1,FAM13A,EIF2S3,GNB4,RPGR,RHOT1,RASGRP2,EPHA5
Mouse Phenotype	MP:0002826	tonic seizures		0.003117	14.94	0.249	1	7	27	DGKE,CHN1,HTR2C,ZNF24,BLOC1S6,KCNA2,ALDH5A1
GO: Molecular Function	GO:0016772	transferase activity, transferring phosphorus-containing groups		0.00314	4.641	0.1218	0.9591	83	971	RFK,SPEG,ADRBK2,AK2,AK4,PRKAG2,POLK,DYRK3,MAP2K4,BMP2K,MAGI3,DGKE,CASK,SCYL2,CAMKK2,PNCK,NLK,CAB39,RIPK1,KIAA2022,ZAK,SRPK2,NRP2,STK4,NEK3,BMPR2,MAST4,CRCP,PAPOLA,CPNE3,RPS6KA6,STK39,TLK2,RPS6KA4,PAPSS2,PAPSS1,USP14,MPP5,LATS1,UHMK1,CDK8,AASDHPPT,TYK2,PIK3C2A,PIK3R1,PKLR,PLK1,AKAP6,ROCK2,CERK,NMNAT1,POLR2B,GNPTAB,POLR2L,PAPOLG,MAPK14,CSNK2A2,TBCK,PRKAB1,PRKAB2,PRKACB,PRKAR1A,PRKCB,PRKCI,MAPK1,SAM…
Human Phenotype	HP:0002718	Recurrent bacterial infections		0.003141	8.809	0.2517	1	11	79	AICDA,SLC35A1,AP3B1,STAT3,STK4,TYK2,PIK3R1,PTPRC,RAB27A,RFXAP,RPGR
GO: Biological Process	GO:0010563	negative regulation of phosphorus metabolic process		0.003142	17.55	0.09092	0.8369	39	392	NDRG2,PRKAG2,SFRP1,ANKRD26,SMPD1,GADD45B,ASH1L,NF1,RPS6KA6,GNAQ,NPM1,GRB10,CAV1,LATS1,UBASH3B,PARD3,KLF4,DNAJC10,PLK1,HSPA4,AKAP6,EGLN1,H2AFY,YWHAB,ZNF675,PRKAR1A,DNAJC3,PRNP,PTEN,PTPRC,DMD,ATPIF1,ITCH,RB1,DUSP6,MLXIPL,SPRED1,LYN,SMAD3
GO: Biological Process	GO:0045936	negative regulation of phosphate metabolic process		0.003142	17.55	0.09092	0.8369	39	392	NDRG2,PRKAG2,SFRP1,ANKRD26,SMPD1,GADD45B,ASH1L,NF1,RPS6KA6,GNAQ,NPM1,GRB10,CAV1,LATS1,UBASH3B,PARD3,KLF4,DNAJC10,PLK1,HSPA4,AKAP6,EGLN1,H2AFY,YWHAB,ZNF675,PRKAR1A,DNAJC3,PRNP,PTEN,PTPRC,DMD,ATPIF1,ITCH,RB1,DUSP6,MLXIPL,SPRED1,LYN,SMAD3
Pathway	M1909	EGF Signaling Pathway	MSigDB C2: BioCarta	0.003168	7.222	0.06782	0.5635	7	31	MAP2K4,SOS1,STAT3,STAT5A,PIK3R1,PRKCB,JAK1
Pathway	198849	G Protein Signaling Pathways	BioSystems: WikiPathways	0.003183	7.257	0.06782	0.5635	14	95	PDE8B,GNG12,GNAL,GNAQ,GNB1,GNG4,AKAP2,PDE1A,PDE1C,AKAP6,PRKACB,PRKAR1A,PRKCB,PRKCI
GO: Biological Process	GO:0006356	regulation of transcription from RNA polymerase I promoter		0.0032	17.87	0.09117	0.8392	5	17	TAF1B,TFAM,DEDD,POLR2L,H2AFY
GO: Biological Process	GO:0031050	dsRNA fragmentation		0.0032	17.87	0.09117	0.8392	5	17	LIN28B,SRRT,BCDIN3D,SMAD1,SMAD3
GO: Biological Process	GO:0070918	production of small RNA involved in gene silencing by RNA		0.0032	17.87	0.09117	0.8392	5	17	LIN28B,SRRT,BCDIN3D,SMAD1,SMAD3
Mouse Phenotype	MP:0001053	abnormal neuromuscular synapse morphology		0.003211	15.39	0.2523	1	13	74	MBNL1,FBXO45,APLP2,RND3,GARS,SYNE2,USP14,CHRNE,ECEL1,ITGB1,DMD,DTNA,KY
GO: Molecular Function	GO:0042623	ATPase activity, coupled		0.003213	4.749	0.1218	0.9591	31	291	ABCB7,MCM4,ATP13A4,IPO8,SMARCA1,SMARCA2,ATP2A2,ATP2B1,ATP5C1,DHX36,ABCC3,ATP6V1A,ATRX,NBN,RUVBL2,HELQ,NUDT4,DDX20,LONRF2,TOP1,CHD1,YTHDC2,CHD1L,XRCC5,ABCA12,DDX6,DHX9,ATP13A3,DNA2,RBBP4,RECQL
Human Phenotype	HP:0001533	Slender build		0.003231	9.06	0.2517	1	6	28	FBN1,FBN2,GRIA3,TPM3,HPGD,DNA2
Pathway	213818	Glutamatergic synapse	BioSystems: KEGG	0.00333	7.592	0.07029	0.5841	16	116	ADRBK2,SLC1A2,SLC1A3,GNG12,PLCB1,GNAQ,GNB1,GNG4,GRIA3,GRM5,GNG2,PRKACB,PRKCB,MAPK1,SLC38A1,GNB4
GO: Cellular Component	GO:0097060	synaptic membrane		0.003331	2.505	0.05112	0.3681	28	260	PICALM,FBXO45,NIPSNAP1,SLC1A2,PDLIM5,CASK,GABRA1,GABRA2,GABRA3,GABRA4,GABRG2,GAD2,ERC1,GLRA2,GRIA3,CPEB1,CHRNE,TRPV1,CPE,ANKS1B,LRRTM1,PTEN,KCNMA1,DLG1,DMD,GOPC,SSPN,UNC13C
GO: Biological Process	GO:0042692	muscle cell differentiation		0.003393	18.94	0.09473	0.872	34	331	ACADM,SPEG,MBNL1,EZH2,AXIN1,TSHZ3,MAP2K4,MED28,SMARCA2,CACYBP,BCL2,KDM6B,BCL9,CFLAR,SUPT6H,PLCB1,ZEB1,YBX1,CAPN3,SPAG9,NR3C1,TNNT2,HDAC1,PIK3R1,VEGFA,AKAP6,LRRC10,MAPK14,PRKAR1A,CTNNA1,CXADR,ITGB1,DMD,RB1
GO: Biological Process	GO:0051291	protein heterooligomerization		0.003393	18.95	0.09473	0.872	15	109	RRM1,BIRC2,SEPT11,CAB39,RIPK1,AKAP2,SEPT7,TNNT2,BAG4,YWHAB,PRKAB1,CTNNA1,KCND2,KCNH2,LIMS1
Pathway	868085	Ras signaling pathway	BioSystems: KEGG	0.003398	7.748	0.07108	0.5907	26	227	SHC3,FGF1,FGF2,FGF12,MRAS,SOS1,SOS2,BCL2L1,STK4,NF1,GNG12,GNB1,GNG4,TIAM1,GNG2,PIK3R1,VEGFA,PRKACB,PRKCB,MAPK1,RAB5A,RALA,RALB,RAP1B,GNB4,RASGRP2
GO: Biological Process	GO:0006184	GTP catabolic process		0.003414	19.07	0.09485	0.8731	65	735	RAB22A,EZH2,AXIN1,RAB8A,SRGAP1,SNX9,SFRP1,MRAS,HACD3,ARFGEF2,RAB6B,DENND4C,TRIM23,RND3,ARHGAP5,RAB3IP,SOS1,SOS2,MYO9A,SRPR,SNX13,SEPT2,RAB10,NF1,RAB30,PLCB1,GNAL,GNAQ,GNB1,GNG4,GSPT1,RHOQ,TIAM1,GNG2,RABGAP1,CHML,CHN1,ATL3,RICTOR,TBCK,MTG2,GIT2,MFN2,RAB2A,RAB5A,RAB27A,RALA,RALB,EFTUD1,RAP1B,RAP2B,RALGAPB,RGS12,ATL1,RIT1,ARFGEF3,RIC8B,LLGL1,FAM13A,EIF2S3,GNB4,RPGR,RHOT1,RASGRP2,EPHA5
Mouse Phenotype	MP:0003222	increased cardiomyocyte apoptosis		0.003449	16.53	0.2624	1	9	42	FGF2,SIRT7,INPP5F,SOS1,TFAM,MAPK14,MAPK1,CXADR,CALCRL
GO: Cellular Component	GO:0005911	cell-cell junction		0.003466	2.607	0.05213	0.3754	37	373	STX2,ADD3,MAGI3,AQP4,CASK,CTNNA3,SDCCAG8,ASH1L,FRS2,CAPZA1,MPP5,TIAM1,PARD3,CADM1,PIK3R1,AKAP6,PNN,CLIC4,PRKCI,CTNNA1,CXADR,ITGA6,CLDN15,ITGA4,ITGB1,TWF1,TMEM47,DLG1,MPP7,RAP1B,LAMA3,RDX,ANKRD23,FRMD6,LMO7,CLMP,LYN
GO: Biological Process	GO:0006998	nuclear envelope organization		0.003497	19.53	0.09667	0.8899	10	59	SEH1L,RAE1,SYNE2,NUP88,PLK1,TMEM43,TOR1AIP1,NUPL1,NUP214,REEP3
GO: Molecular Function	GO:0008234	cysteine-type peptidase activity		0.003507	5.184	0.1274	1	22	186	UCHL5,USP12,SFRP1,USP28,USP16,USP33,CFLAR,USP32,USP27X,CAPN3,PDIA3,USP14,USP2,USP10,USP25,USP51,USP1,SENP6,CTSS,USP15,USP47,KY
Human Phenotype	HP:0008776	Abnormality of the renal artery		0.003517	9.862	0.2559	1	5	20	MAX,KIF1B,XYLT1,NF1,MLXIPL
GO: Biological Process	GO:0051168	nuclear export		0.003526	19.69	0.09699	0.8928	18	142	MDM2,CDC40,FYTTD1,SRSF1,SRSF2,SRSF5,RAE1,AHCYL1,SRSF10,SUPT6H,CPSF2,NPM1,XPO4,NUDT4,NEMF,UHMK1,SMG7,NUP214
GO: Biological Process	GO:0010827	regulation of glucose transport		0.003554	19.85	0.09728	0.8955	14	99	SEH1L,PRKAG2,RAE1,SLC1A2,LMBRD1,NUP88,GRB10,RHOQ,PIK3R1,PRKCB,PRKCI,NUPL1,ADIPOR2,NUP214
Human Phenotype	HP:0010974	Abnormality of myeloid leukocytes		0.00356	9.981	0.2559	1	14	116	AK2,SLC35A1,XIAP,AP3B1,SMPD1,LMBRD1,ATRX,STAT3,STK4,CAPN3,MMAB,PIK3R1,RAB27A,RFXAP
Human Phenotype	HP:0009127	Abnormality of the musculature of the limbs		0.00356	9.981	0.2559	1	14	116	FBN2,FRG1,KIF1B,GARS,CAPN3,TPM3,GDAP1,VCP,MATR3,FBXO38,MFN2,DMD,HNRNPDL,ATL1
GO: Biological Process	GO:0009188	ribonucleoside diphosphate biosynthetic process		0.0036	20.1	0.09759	0.8984	4	11	AK2,AK4,ATP5C1,AK3
Pathway	P05730	Endogenous cannabinoid signaling	PantherDB	0.003618	8.248	0.07282	0.6051	6	24	PLCB1,GNB1,GNG4,GRM5,CNR1,GNB4
Pathway	114227	Dorso-ventral axis formation	BioSystems: KEGG	0.003618	8.248	0.07282	0.6051	6	24	ETV6,SOS1,SOS2,CPEB1,MAPK1,SPIRE1
Pathway	106481	Nuclear Events (kinase and transcription factor activation)	BioSystems: REACTOME	0.003618	8.248	0.07282	0.6051	6	24	ATF1,CREB1,PPP2R5D,MAPK14,MAPK1,DUSP6
GO: Biological Process	GO:0035872	nucleotide-binding domain, leucine rich repeat containing receptor signaling pathway		0.00362	20.22	0.09766	0.899	9	50	BIRC2,XIAP,TXNIP,TAB2,BCL2,BCL2L1,SUGT1,HSP90AB1,ITCH
Pathway	SMP00207	Prolidase Deficiency(PD)	SMPDB	0.003673	8.374	0.07282	0.6051	5	17	EPRS,GATM,GLUD1,OAT,LAP3
Pathway	M12771	PTEN is a tumor suppressor that dephosphorylates the lipid messenger phosphatidylinositol triphosphate.	MSigDB C2: SigmaAldrich	0.003673	8.374	0.07282	0.6051	5	17	BPNT1,SOS1,MAPK1,PTEN,RBL2
Pathway	M8353	Human Cytomegalovirus and Map Kinase Pathways	MSigDB C2: BioCarta	0.003673	8.374	0.07282	0.6051	5	17	PIK3R1,CREB1,MAPK14,MAPK1,RB1
GO: Biological Process	GO:0008543	fibroblast growth factor receptor signaling pathway		0.003688	20.6	0.09902	0.9114	22	188	MDM2,AGO3,FGF1,FGF2,FGF12,SOS1,FRS2,RUNX2,HHIP,PDE1A,PDE1C,PIK3R1,RICTOR,CREB1,YWHAB,PRKACB,PRKAR1A,MAPK1,CEP57,PTEN,DUSP6,SHOC2
GO: Molecular Function	GO:0000993	RNA polymerase II core binding		0.003689	5.453	0.1274	1	4	11	ZNF326,WAC,CCAR2,CDC73
GO: Molecular Function	GO:0051787	misfolded protein binding		0.003689	5.453	0.1274	1	4	11	DNAJC10,CLU,HSPD1,DNAJC3
GO: Molecular Function	GO:0019904	protein domain specific binding		0.003708	5.48	0.1274	1	60	666	ACOX1,ETV6,PICALM,AXIN1,SFRP1,SRSF1,SRSF5,SRR,BHLHE40,CASK,ARHGAP5,ATP2B1,NLK,SOS1,SRSF10,RIPK1,ATRX,ERC1,BCL2,BCL2L1,ARFIP1,CFLAR,GNG12,SYNJ1,NFE2L2,TBL1X,GRIA3,RUNX2,PIAS2,TFDP2,RHOQ,MPP5,AKAP2,DDX20,ICA1L,HDAC1,CADM1,CLCN3,PIK3R1,VCP,HSP90AA1,HSP90AB1,SCAMP1,POU3F3,CPE,YWHAB,CRX,PRKCI,DIXDC1,CXADR,PTEN,ITGB1,DLG1,RAB27A,USP47,MPP7,EPN3,RAP2B,DTNA,LYN
GO: Biological Process	GO:0051726	regulation of cell cycle		0.003717	20.75	0.09931	0.9141	74	860	MDM2,EZH2,FGF2,PRKAG2,ANAPC5,FOXG1,CUL4B,CUL1,SFRP1,SRSF5,BIRC2,PRPF40A,ARNTL,CCAR2,STAG2,CAB39,GADD45B,ATRX,KIAA2022,ZAK,NBN,SRPK2,BCL2,BCL2L1,STAT5A,BID,PSME4,PLCB1,NPM1,CAST,DYNLT3,USP2,LATS1,TBRG1,UHMK1,BUB3,HDAC1,CDK8,HPGD,ZNF655,PLK1,ROCK2,WNT9A,ID2,H2AFY,SYF2,PPP2R5C,CSNK2A2,PRKAB1,PRKAB2,PRKACB,PRKAR1A,SENP6,ZNF830,PRNP,PSMD4,BRINP1,PTEN,ITGB1,PTPRC,MFN2,DLG1,CDC73,USP47,RB1,RBBP4,RBL1,RB…
Human Phenotype	HP:0001609	Hoarse voice		0.003726	10.45	0.2562	1	8	48	FBN1,GDAP1,GNPTAB,IDS,MATR3,MFN2,LAMA3,MLXIPL
Mouse Phenotype	MP:0000997	abnormal joint capsule morphology		0.003791	18.17	0.2672	1	3	5	ANKH,IL6ST,SMAD3
Mouse Phenotype	MP:0011138	abnormal lung endothelial cell proliferation		0.003791	18.17	0.2672	1	3	5	STK4,BMPR2,CAV1
Mouse Phenotype	MP:0010295	increased eye tumor incidence		0.003791	18.17	0.2672	1	3	5	RB1,RBL1,RBL2
Mouse Phenotype	MP:0009899	hyoid bone hypoplasia		0.003791	18.17	0.2672	1	3	5	CHRD,RUNX2,WNT9A
Mouse Phenotype	MP:0011487	abnormal ureteropelvic junction morphology		0.003791	18.17	0.2672	1	3	5	SCARB2,ADAMTS1,ID2
Pathway	M2529	PDGF Signaling Pathway	MSigDB C2: BioCarta	0.003831	8.736	0.07403	0.6151	7	32	MAP2K4,SOS1,STAT3,STAT5A,PIK3R1,PRKCB,JAK1
Pathway	M4910	ERK1/ERK2 MAPK Pathway	MSigDB C2: Signaling Transduction KE	0.003831	8.736	0.07403	0.6151	7	32	ATF1,SOS1,SOS2,KLF6,CREB1,MAPK1,DUSP6
GO: Biological Process	GO:0007143	female meiotic division		0.003853	21.51	0.102	0.9386	6	25	STAG3,PLK1,SYCP3,KIAA0430,PRKAR1A,SPIRE1
Pathway	106401	MyD88-independent cascade	BioSystems: REACTOME	0.003864	8.809	0.07403	0.6151	14	97	MAP2K4,BIRC2,TMEM189-UBE2V1,ATF1,RIPK1,TAB2,HMGB1,UBE2D3,CREB1,PPP2R5D,MAPK14,MAPK1,DHX9,DUSP6
Pathway	106391	Toll Like Receptor 3 (TLR3) Cascade	BioSystems: REACTOME	0.003864	8.809	0.07403	0.6151	14	97	MAP2K4,BIRC2,TMEM189-UBE2V1,ATF1,RIPK1,TAB2,HMGB1,UBE2D3,CREB1,PPP2R5D,MAPK14,MAPK1,DHX9,DUSP6
GO: Biological Process	GO:0031346	positive regulation of cell projection organization		0.003875	21.64	0.1021	0.9396	25	224	CAPRIN2,ATF1,BMP5,BMPR2,GPM6A,WASL,PIAS2,RHOQ,TIAM1,NEGR1,CNR1,CNTN1,HSP90AA1,VEGFA,CRP,PPP2R5D,PRKCI,DIXDC1,CUX1,ITGB1,DMD,RALA,LYN,CAPRIN1,SMAD1
GO: Biological Process	GO:0007169	transmembrane receptor protein tyrosine kinase signaling pathway		0.003927	21.93	0.1029	0.9476	64	726	STAM2,MDM2,SHC3,AGO3,OSBPL8,FGF1,FGF2,FGF12,PRKAG2,ANKRD26,APLP2,TXNIP,ATF1,LMBRD1,SOS1,SOS2,CAB39,ATP6V1A,FRS2,STAT3,STAT5A,NRP2,BMP5,BMPR2,PLCB1,YBX1,GRB10,RUNX2,RHOQ,HHIP,TIAM1,REPS2,HDAC1,PDE1A,PDE1C,CHN1,PIK3C2A,PIK3R1,VEGFA,RICTOR,CREB1,YWHAB,PPP2R5D,MAPK14,PRKAB1,PRKAB2,PRKACB,PRKAR1A,PRKCB,PRKCI,LEPROT,MAPK1,CEP57,ZFAND5,PTEN,RALA,RALB,DUSP6,SHOC2,RIT1,NAMPT,EIF4B,LYN,EPHA5
Mouse Phenotype	MP:0003312	abnormal locomotor coordination		0.003956	18.96	0.2748	1	56	522	ZIC4,ADAM22,RND3,ARNTL,SMPD1,NLK,GABRG2,MYO5A,GARS,NBN,BDNF,BID,NF1,SYNJ1,VAMP1,GNAQ,GPM6B,NRCAM,CANX,CAST,CAV1,ZDHHC17,ANKH,USP14,PDCD10,BACE1,CHN1,CLCN3,FRRS1L,CNTN1,VEGFA,VIPR1,CERK,CPE,IDS,IFIT2,PRKAB1,PRNP,INPP4A,PTEN,ITGB1,BLOC1S6,KCNA2,KCNMA1,MFN2,DMD,ALDH5A1,SLC12A6,RB1,RBL1,ATL1,KY,FXR1,SPRED1,LSAMP,M6PR
Human Phenotype	HP:0000179	Thick lower lip vermilion		0.003973	11.14	0.2562	1	10	70	FBN1,CUL4B,SMARCA2,SOS1,ATRX,TCF4,IDS,KIF11,SHOC2,MLXIPL
Human Phenotype	HP:0011463	Childhood onset		0.003973	11.14	0.2562	1	10	70	FECH,FLVCR1,FRG1,GABRG2,SPG20,SYNE2,GDAP1,PRNP,DIAPH1,DMD
GO: Biological Process	GO:0046034	ATP metabolic process		0.003979	22.22	0.1032	0.9497	41	423	ABCB7,AK2,AK4,PRKAG2,ATP13A4,IPO8,SMARCA1,SMARCA2,ATP5S,ATP2A2,ATP5C1,DHX36,ABCC3,ATP6V1A,ATRX,KIF1B,RUVBL2,NDUFB8,BDNF,HELQ,DDX20,LONRF2,TNNT2,TOP1,PKLR,UQCRB,VCP,HSP90AA1,HSPD1,COX15,YTHDC2,CHD1L,ABCA12,AK3,DDX6,DHX9,ATP13A3,DNA2,RBBP4,RECQL,MLXIPL
Human Phenotype	HP:0002808	Kyphosis		0.003979	11.16	0.2562	1	22	223	ERCC5,EZH2,FBN1,FBN2,ALDH3A2,FOXG1,CUL4B,PHF6,ATRX,SPG20,RUNX2,PAPSS2,AIMP1,GDAP1,HMGB3,GNPTAB,IDS,PRKAR1A,PTEN,DNA2,PDE11A,MLXIPL
GO: Biological Process	GO:1901069	guanosine-containing compound catabolic process		0.003987	22.27	0.1032	0.9497	65	740	RAB22A,EZH2,AXIN1,RAB8A,SRGAP1,SNX9,SFRP1,MRAS,HACD3,ARFGEF2,RAB6B,DENND4C,TRIM23,RND3,ARHGAP5,RAB3IP,SOS1,SOS2,MYO9A,SRPR,SNX13,SEPT2,RAB10,NF1,RAB30,PLCB1,GNAL,GNAQ,GNB1,GNG4,GSPT1,RHOQ,TIAM1,GNG2,RABGAP1,CHML,CHN1,ATL3,RICTOR,TBCK,MTG2,GIT2,MFN2,RAB2A,RAB5A,RAB27A,RALA,RALB,EFTUD1,RAP1B,RAP2B,RALGAPB,RGS12,ATL1,RIT1,ARFGEF3,RIC8B,LLGL1,FAM13A,EIF2S3,GNB4,RPGR,RHOT1,RASGRP2,EPHA5
GO: Biological Process	GO:0006412	translation		0.003999	22.33	0.1032	0.9497	50	540	EPRS,ETF1,AGO3,FECH,MCTS1,AIRE,TARS2,USP16,TRMT6,CAPRIN2,EIF3D,EIF3I,EIF3J,GARS,SRP72,SRPR,RBMS3,EIF2S2,DNAJC1,CNOT2,NPM1,GSPT1,BRF1,TRAM1,UHMK1,CPEB1,AIMP1,CNOT7,SECISBP2,METTL17,EIF4E2,EIF5A2,ZNF540,LSM14A,MAPK1,PUM1,MTG2,DARS,PURB,DIO2,EFTUD1,RBM4B,MRPS10,FXR1,EIF1AX,EIF2S3,EIF4B,OGFOD1,EIF2A,CAPRIN1
Gene Family	ZBTB	Zinc fingers, C2H2 and BTB domain containing	genenames.org	0.004018	0.2853	0.02853	0.1383	6	47	ZBTB44,MYNN,ZBTB38,ZBTB41,ZBTB33,ZBTB8A
Mouse Phenotype	MP:0000771	abnormal brain size		0.004033	19.33	0.2761	1	32	261	SPEF2,KLF3,AXIN1,FBXO45,FOXG1,SFRP1,CCDC88A,SMARCA1,CHRD,SMPD1,KIF1B,FRS2,NBN,BCL2L1,BDNF,NF1,PLCB1,GNB1,CAV1,ZDHHC17,USP14,PDCD10,DEDD,CLCN3,EIF4E2,ZNF24,PRKAB1,PTEN,ITGB1,ADIPOR2,SLC12A6,RB1
Pathway	187218	Calnexin/calreticulin cycle	BioSystems: REACTOME	0.004042	9.216	0.0768	0.6382	4	11	EDEM3,CANX,PDIA3,UGGT1
Human Phenotype	HP:0002666	Pheochromocytoma		0.004046	11.35	0.2562	1	4	13	MAX,KIF1B,NF1,PRKAR1A
Human Phenotype	HP:0011121	Abnormality of skin morphology		0.004111	11.53	0.2562	1	46	583	MAX,EZH2,FBN1,FH,ALDH3A2,CUL4B,FERMT1,AIRE,AP3B1,ATP2A2,MYO5A,KIF1B,NBN,STAT3,XYLT1,NF1,GNAQ,TCF4,CAV1,PIK3R1,HPGD,KDM6A,GNPTAB,EFEMP2,ATL3,IDS,SLC40A1,CRX,PRKAR1A,CEP57,ABCA12,ITGA6,PTEN,BLOC1S6,DKC1,RAB27A,KIF11,PDE11A,AGGF1,LAMA3,SHOC2,RIT1,MLXIPL,ABHD5,SPRED1,SMAD3
Mouse Phenotype	MP:0008775	abnormal heart ventricle pressure		0.004149	19.89	0.2801	1	10	51	MAOA,FGF2,PDLIM5,ATP2A2,HIF3A,GUCY1A3,TNNT2,VEGFA,TRPV1,LPL
GO: Biological Process	GO:0034504	protein localization to nucleus		0.00415	23.17	0.106	0.9753	31	298	MDM2,AXIN1,OSBPL8,FGF2,TXNIP,RBM22,NOP58,ARNTL,SUMO3,STAT3,NF1,SYNE2,GNAQ,PDIA3,ARL2BP,PIK3R1,HSP90AA1,HSP90AB1,AKAP6,MAPK14,MAPK1,CEP57,TOR1AIP1,G3BP2,BANP,KPNA1,KPNA3,KPNA4,KPNA5,NUP214,SMAD3
GO: Biological Process	GO:0022406	membrane docking		0.004164	23.25	0.106	0.9753	8	42	RAB8A,EXOC5,SCFD2,VAMP3,EXOC6,SYTL2,BLOC1S6,RALB
GO: Cellular Component	GO:0031466	Cul5-RING ubiquitin ligase complex		0.00417	3.136	0.06148	0.4427	3	6	TCEB2,RNF7,CUL5
GO: Biological Process	GO:0070444	oligodendrocyte progenitor proliferation		0.004304	24.03	0.106	0.9753	3	6	TF,PTPRZ1,LYN
GO: Biological Process	GO:0071692	protein localization to extracellular region		0.004304	24.03	0.106	0.9753	3	6	FBN1,FBN2,LTBP1
GO: Biological Process	GO:0070445	regulation of oligodendrocyte progenitor proliferation		0.004304	24.03	0.106	0.9753	3	6	TF,PTPRZ1,LYN
GO: Biological Process	GO:0033206	meiotic cytokinesis		0.004304	24.03	0.106	0.9753	3	6	PLK1,SPIRE1,ACTR2
GO: Biological Process	GO:0071694	maintenance of protein location in extracellular region		0.004304	24.03	0.106	0.9753	3	6	FBN1,FBN2,LTBP1
GO: Biological Process	GO:0031053	primary miRNA processing		0.004304	24.03	0.106	0.9753	3	6	SRRT,SMAD1,SMAD3
GO: Biological Process	GO:0046668	regulation of retinal cell programmed cell death		0.004304	24.03	0.106	0.9753	3	6	FGF2,BCL2,BDNF
Pathway	198806	Androgen receptor signaling pathway	BioSystems: WikiPathways	0.004308	9.822	0.08117	0.6745	13	88	MDM2,STAT3,DSTN,CAV1,RUNX2,HDAC1,PIK3R1,ROCK2,CREB1,PTEN,RB1,LIMK2,SMAD3
GO: Cellular Component	GO:0005635	nuclear envelope		0.004314	3.244	0.06193	0.4459	37	378	SEH1L,RRM1,OSBPL8,RAE1,ATF6,CEP70,WDFY3,CACYBP,BCL2,BCL2L1,UBXN4,SYNE2,PLCB1,TMEM97,DNAJC1,GNAQ,YBX1,NUP88,TFDP2,TMPO,PCM1,RNF13,AKAP6,EIF5A2,TMEM43,TOR1AIP1,MATR3,NUPL1,PTGER3,KCNH2,KPNA1,KPNA3,NUP214,CERS6,MRTO4,SMAD1,SMAD3
GO: Biological Process	GO:0007596	blood coagulation		0.004321	24.13	0.106	0.9753	49	529	STX2,ITGA10,DGKE,AP3B1,ATP2A2,ATP2B1,SOS1,NFE2L2,GLG1,GNAQ,GNB1,GP5,CALU,CAPZA1,CAV1,PAPSS2,TF,GUCY1A3,GUCY1B3,UBASH3B,HDAC1,PDE1A,GNG2,CLU,PIK3R1,VEGFA,EFEMP2,MAPK14,PRKACB,PRKAR1A,PRKCB,MAPK1,CXADR,ITGA6,IRF2,ITGA4,ITGB1,AK3,BLOC1S6,KCNMA1,MFN2,RAB5A,RAB27A,KIF11,PDE11A,RAP1B,JMJD1C,LYN,RASGRP2
GO: Biological Process	GO:0060828	regulation of canonical Wnt signaling pathway		0.004326	24.16	0.106	0.9753	19	156	AXIN1,AMER2,FGF2,MLLT3,SFRP1,XIAP,SCYL2,ARNTL,CAPRIN2,DKK2,STK4,LIMD1,CAV1,LATS1,HDAC1,PPP2R3A,MAPK14,DIXDC1,SMAD3
GO: Cellular Component	GO:0000228	nuclear chromosome		0.004365	3.282	0.06193	0.4459	39	404	ERCC5,EZH2,ADD3,HIST1H4C,UCHL5,PHF12,SIRT7,NIFK,SMARCA1,SMARCA2,CCAR2,STAG3,ATRX,KIAA2022,NBN,RUVBL2,NFRKB,PLCB1,RUNX2,HIST1H1D,HIST1H1E,TOP1,HDAC1,KLF4,HNRNPC,HNRNPK,PLK1,SYCE1,ING3,SYCP3,H2AFY,XRCC5,CREB1,PURB,RAD21,RBBP4,RFX3,RGS12,SMAD3
Mouse Phenotype	MP:0004087	abnormal muscle fiber morphology		0.004368	20.94	0.2908	1	38	326	ACADM,MBNL1,FBN1,FBN2,FGF2,SRSF1,SIRT7,PDLIM5,CTNNA3,SOS1,GARS,NF1,NRCAM,CAPN3,HIF3A,CAV1,NR3C1,TNNT2,CHRNE,CLU,PIK3R1,VCP,VEGFA,HSPD1,EGLN1,MAPK14,PRKAB2,CXADR,PTEN,ITGB1,MFN2,DMD,RB1,DTNA,RBL2,FXR1,MBNL2,LMO7
Human Phenotype	HP:0001935	Microcytic anemia		0.004416	12.38	0.2648	1	5	21	ABCB7,SMPD1,ATRX,AGGF1,TRNT1
Human Phenotype	HP:0011354	Generalized abnormality of skin		0.004438	12.44	0.2648	1	66	911	MAX,EZH2,FBN1,FECH,AK2,PRKAG2,FH,ALDH3A2,CUL4B,FERMT1,ANKRD26,AIRE,AP3B1,FRG1,SMARCA2,SMPD1,ATP2A2,LMBRD1,SETX,ATRX,MYO5A,KIF1B,NBN,STAT3,XYLT1,STK4,BMPR2,NF1,GNAQ,TCF4,CAV1,PAPSS2,GUCY1A3,PIK3R1,HPGD,PKLR,KDM6A,GNPTAB,EFEMP2,ATL3,IDS,SLC40A1,CRX,TTC37,PRKAR1A,CEP57,ABCA12,ITGA6,PTEN,BLOC1S6,PTPRC,DKC1,RAB27A,KIF11,PDE11A,RAD21,AGGF1,LAMA3,SHOC2,RFXAP,RIT1,MLXIPL,ABHD5,LPL,SPRED1,SMAD3
GO: Biological Process	GO:0090263	positive regulation of canonical Wnt signaling pathway		0.004481	25.02	0.1093	1	10	61	FGF2,SFRP1,XIAP,ARNTL,CAPRIN2,DKK2,CAV1,PPP2R3A,DIXDC1,SMAD3
Mouse Phenotype	MP:0006042	increased apoptosis		0.004501	21.57	0.2908	1	66	639	NRIP1,MDM2,FGF2,FOXG1,CUL4B,CUL1,MAP2K4,XIAP,G2E3,SIRT7,INPP5F,CASK,SRRT,SLC22A3,RNASEH1,NFAT5,SOS1,RIPK1,NBN,TAB2,BCL2,BCL2L1,BDNF,STAT3,CFLAR,STK4,NF1,NFE2L2,NPM1,GPM6B,CAST,ZDHHC17,TFAM,USP14,USP10,HDAC1,BRD1,CNR1,VEGFA,POU3F3,XRCC5,SLC40A1,RNF7,MAPK14,MAPK1,CTSS,PRNP,CXADR,PTEN,ITGB1,FBXL5,DHX9,PTPRC,CCDC47,KCNMA1,MFN2,DKC1,DLG1,ST8SIA4,RB1,RBL1,RBL2,NR4A3,MSRB3,CALCRL,CAPRIN1
Pathway	137920	TRAIL signaling pathway	BioSystems: Pathway Interaction Database	0.004503	10.27	0.08197	0.6811	6	25	MAP2K4,SMPD1,RIPK1,CFLAR,PIK3R1,MAPK1
Pathway	187195	Ligand-gated ion channel transport	BioSystems: REACTOME	0.004503	10.27	0.08197	0.6811	6	25	GABRA1,GABRA2,GABRA3,GABRA4,GABRG2,GLRA2
Pathway	161062	Thromboxane signalling through TP receptor	BioSystems: REACTOME	0.004503	10.27	0.08197	0.6811	6	25	GNG12,GNAQ,GNB1,GNG4,GNG2,GNB4
GO: Biological Process	GO:0032446	protein modification by small protein conjugation		0.004511	25.19	0.1095	1	61	690	UBA5,MDM2,AXIN1,WAC,KLHL42,KLHL8,FBXO45,ANAPC5,TRIM38,WDR48,CUL4B,CUL1,UBE2J1,BIRC2,XIAP,FBXO11,G2E3,TRIM23,PAXIP1,RNF38,SUMO3,DCAF11,HECW1,BCL2,PSME4,NFE2L2,CNOT4,TCEB2,CAPN3,CAV1,PIAS2,GMCL1P1,RNF20,ZNRF1,BUB3,RNF13,UBE2D3,UBE2H,CLU,ASB7,FBXW5,PLK1,HECTD1,VCP,RAB40A,RNF7,DZIP3,SENP6,DCAF8,KCMF1,PSMD4,DCAF16,PTEN,FBXL5,CDC73,MARCH1,ITCH,CUL5,FEM1B,LMO7,UBE2W
Mouse Phenotype	MP:0002651	abnormal sciatic nerve morphology		0.004529	21.71	0.2908	1	8	36	RND3,GARS,NRCAM,VEGFA,ITGA6,PTEN,ITGB1,SLC12A6
Disease	ctd:D013959	Thyroid Diseases	CTD	0.004575	2.809	0.3667	1	4	12	CNST,GULP1,ID2,DIO2
Pathway	138051	EPO signaling pathway	BioSystems: Pathway Interaction Database	0.004596	10.48	0.08197	0.6811	7	33	SOS1,BCL2,BCL2L1,STAT5A,PIK3R1,MAPK14,LYN
GO: Biological Process	GO:0071559	response to transforming growth factor beta		0.004605	25.71	0.1104	1	25	227	AXIN1,FBN1,FBN2,UCHL5,SFRP1,NLK,DCP1A,GCNT2,BCL9,GLG1,ZEB1,TFDP2,PARD3,HDAC1,CDK8,UBE2D3,HPGD,CREB1,ITGB1,USP15,RBL1,LIMS1,LTBP1,SMAD1,SMAD3
GO: Biological Process	GO:0051893	regulation of focal adhesion assembly		0.004607	25.72	0.1104	1	7	34	SFRP1,GPM6B,VEGFA,ROCK2,PTEN,WDPCP,SMAD3
GO: Biological Process	GO:0090109	regulation of cell-substrate junction assembly		0.004607	25.72	0.1104	1	7	34	SFRP1,GPM6B,VEGFA,ROCK2,PTEN,WDPCP,SMAD3
Mouse Phenotype	MP:0009322	increased splenocyte apoptosis		0.004637	22.23	0.2908	1	4	10	SRRT,BCL2,NFE2L2,SLC40A1
Mouse Phenotype	MP:0001396	unidirectional circling		0.004637	22.23	0.2908	1	4	10	NF1,CHN1,PTEN,KCNMA1
Human Phenotype	HP:0010718	Abnormality of habitus		0.004651	13.04	0.2717	1	6	30	FBN1,FBN2,GRIA3,TPM3,HPGD,DNA2
Mouse Phenotype	MP:0000715	decreased thymocyte number		0.004671	22.39	0.2908	1	20	142	MCM4,MDM2,SRSF2,TASP1,CACYBP,NLK,SOS1,RIPK1,BCL2,BCL2L1,STAT3,ZEB1,RUNX2,HDAC1,RICTOR,MAPK1,IL6ST,PRNP,JAK1,PTPRC
GO: Biological Process	GO:0090002	establishment of protein localization to plasma membrane		0.004672	26.09	0.1115	1	14	102	CNST,LYPLA1,PPFIA1,LRRC15,BCL2L1,RAB10,VAMP2,RHOQ,MPP5,VAMP3,PIK3R1,PRKCI,DLG1,GOPC
Pathway	SMP00312	Excitatory Neural Signalling Through 5-HTR 6 and Serotonin	SMPDB	0.004717	10.75	0.08197	0.6811	3	6	GNG12,GNB1,CREB1
Pathway	SMP00335	Intracellular Signalling Through Histamine H2 Receptor and Histamine	SMPDB	0.004717	10.75	0.08197	0.6811	3	6	GNG12,GNB1,CREB1
Pathway	SMP00311	Excitatory Neural Signalling Through 5-HTR 7 and Serotonin	SMPDB	0.004717	10.75	0.08197	0.6811	3	6	GNG12,GNB1,CREB1
GO: Biological Process	GO:0061061	muscle structure development		0.004745	26.5	0.1128	1	51	558	ACADM,SPEG,MBNL1,EZH2,AXIN1,FGF2,TSHZ3,MAP2K4,MRAS,ARNTL,MED28,SMARCA2,CACYBP,CD164,BCL2,KDM6B,BCL9,BDNF,CFLAR,NF1,SUPT6H,PLCB1,ZEB1,YBX1,CAPN3,SPAG9,CAV1,NR3C1,USP2,TNNT2,HDAC1,HLF,SAV1,PIK3R1,VEGFA,AKAP6,FOXN2,EGLN1,LRRC10,PPP2R3A,MAPK14,PRKAR1A,CTNNA1,CXADR,ITGB1,DMD,NR1D2,RB1,KY,FXR1,SMAD3
Pathway	730346	IGF1R signaling cascade	BioSystems: REACTOME	0.004754	10.84	0.08197	0.6811	13	89	SHC3,FGF1,FGF2,PRKAG2,SOS1,CAB39,FRS2,PIK3R1,YWHAB,PRKAB1,PRKAB2,MAPK1,EIF4B
Pathway	730345	Signaling by Type 1 Insulin-like Growth Factor 1 Receptor (IGF1R)	BioSystems: REACTOME	0.004754	10.84	0.08197	0.6811	13	89	SHC3,FGF1,FGF2,PRKAG2,SOS1,CAB39,FRS2,PIK3R1,YWHAB,PRKAB1,PRKAB2,MAPK1,EIF4B
GO: Biological Process	GO:0050817	coagulation		0.004813	26.88	0.1131	1	49	532	STX2,ITGA10,DGKE,AP3B1,ATP2A2,ATP2B1,SOS1,NFE2L2,GLG1,GNAQ,GNB1,GP5,CALU,CAPZA1,CAV1,PAPSS2,TF,GUCY1A3,GUCY1B3,UBASH3B,HDAC1,PDE1A,GNG2,CLU,PIK3R1,VEGFA,EFEMP2,MAPK14,PRKACB,PRKAR1A,PRKCB,MAPK1,CXADR,ITGA6,IRF2,ITGA4,ITGB1,AK3,BLOC1S6,KCNMA1,MFN2,RAB5A,RAB27A,KIF11,PDE11A,RAP1B,JMJD1C,LYN,RASGRP2
Pathway	M10145	PTEN dependent cell cycle arrest and apoptosis	MSigDB C2: BioCarta	0.004817	10.98	0.08197	0.6811	5	18	SOS1,PIK3R1,MAPK1,PTEN,ITGB1
Pathway	138048	Nongenotropic Androgen signaling	BioSystems: Pathway Interaction Database	0.004817	10.98	0.08197	0.6811	5	18	GNB1,GNG2,PIK3R1,CREB1,MAPK1
Pathway	366166	Inflammasomes	BioSystems: REACTOME	0.004817	10.98	0.08197	0.6811	5	18	TXNIP,BCL2,BCL2L1,SUGT1,HSP90AB1
Pathway	SMP00020	Arginine and Proline Metabolism	SMPDB	0.004817	10.98	0.08197	0.6811	5	18	EPRS,GATM,GLUD1,OAT,LAP3
GO: Biological Process	GO:0050769	positive regulation of neurogenesis		0.00482	26.91	0.1131	1	20	169	FOXG1,CAPRIN2,BDNF,BMPR2,SYNJ1,GRM5,PIAS2,TF,TIAM1,HDAC1,VEGFA,ID2,XRCC5,PRKCI,DIXDC1,CUX1,IL6ST,LYN,CAPRIN1,SMAD1
GO: Biological Process	GO:0051651	maintenance of location in cell		0.004831	26.97	0.1131	1	16	124	SEH1L,CLASP2,SYNE2,CAV1,PDIA3,LATS1,FOPNL,BUB3,PCM1,ARL2BP,PDIA2,YWHAB,CEP57,G3BP2,GOPC,RB1
GO: Biological Process	GO:0032784	regulation of DNA-templated transcription, elongation		0.00484	27.03	0.1131	1	8	43	ZNF326,EZH2,AXIN1,ELL2,CCAR2,SUPT6H,HTATSF1,CDC73
GO: Cellular Component	GO:0005815	microtubule organizing center		0.004844	3.643	0.0663	0.4774	49	538	TUBGCP5,NDRG2,RAB8A,MTUS1,SLAIN2,SLF1,ARFGEF2,ANKRD26,PCGF5,ELL2,RAB3IP,CAPRIN2,CEP70,USP33,PPP1R12A,SDCCAG8,CLASP2,BCL2L1,NFE2L2,NPM1,NUDT21,USP2,LATS1,FOPNL,PCM1,ARL2BP,RABGAP1,PLK1,ROCK2,CIR1,ID2,CLIC4,H2AFY,PDE4DIP,PRKACB,PRKCB,MAPK1,CEP57,HAUS6,PSKH1,HAUS3,PXK,DHX9,IFT57,RANBP9,HAUS2,RIC8B,MPHOSPH9,RPGR
Pathway	83059	mTOR signaling pathway	BioSystems: KEGG	0.004934	11.25	0.08334	0.6925	10	60	CAB39,RPS6KA6,PIK3R1,VEGFA,EIF4E2,RICTOR,PRKCB,MAPK1,PTEN,EIF4B
GO: Biological Process	GO:0018105	peptidyl-serine phosphorylation		0.004956	27.67	0.1153	1	21	181	AXIN1,CAPRIN2,NLK,CAB39,RIPK1,BCL2,BDNF,STK4,STK39,TLK2,RPS6KA4,CAV1,LATS1,UHMK1,PLK1,VEGFA,BAG4,MAPK14,MAPK1,DMD,MLXIPL
GO: Cellular Component	GO:0019898	extrinsic component of membrane		0.004968	3.736	0.0663	0.4774	21	183	ALDH3A2,SNX9,WDFY3,ATP2A2,EPB41L4A,GNG12,GNAL,GNAQ,GNB1,GNG4,TIAM1,GNG2,EPB41L4B,CTNNA1,PRNP,SYTL2,BLOC1S6,EPN3,DTNA,RDX,GNB4
Mouse Phenotype	MP:0012556	increased cell death		0.005018	24.05	0.3012	1	66	642	NRIP1,MDM2,FGF2,FOXG1,CUL4B,CUL1,MAP2K4,XIAP,G2E3,SIRT7,INPP5F,CASK,SRRT,SLC22A3,RNASEH1,NFAT5,SOS1,RIPK1,NBN,TAB2,BCL2,BCL2L1,BDNF,STAT3,CFLAR,STK4,NF1,NFE2L2,NPM1,GPM6B,CAST,ZDHHC17,TFAM,USP14,USP10,HDAC1,BRD1,CNR1,VEGFA,POU3F3,XRCC5,SLC40A1,RNF7,MAPK14,MAPK1,CTSS,PRNP,CXADR,PTEN,ITGB1,FBXL5,DHX9,PTPRC,CCDC47,KCNMA1,MFN2,DKC1,DLG1,ST8SIA4,RB1,RBL1,RBL2,NR4A3,MSRB3,CALCRL,CAPRIN1
Mouse Phenotype	MP:0000350	abnormal cell proliferation		0.00503	24.11	0.3012	1	76	758	NRIP1,MAX,MCM4,MDM2,EZH2,MTUS1,FOXG1,CUL4B,FERMT1,TASP1,AIRE,ATF6,SMARCA1,CACYBP,NFAT5,SOS1,GADD45B,ATRX,NBN,STAT3,NRP2,STK4,BMPR2,NF1,NFE2L2,EIF2S2,GNB1,METAP2,NPM1,DSTN,YBX1,CAV1,HHIP,LATS1,TIAM1,TMPO,BUB3,HDAC1,SAV1,KMT2C,CADM1,CNR1,VEGFA,VIPR1,TRPV1,KLF6,ID2,RICTOR,POU3F3,RNF7,ZNF24,MAPK14,PRKAB1,ZNF830,IL6ST,PRNP,CXADR,PSMD4,CLDN15,PTEN,ITGB1,CDC73,DMD,RALB,RB1,RBL1,RBL2,RANBP9,RECQL,COL4A3B…
GO: Biological Process	GO:0018209	peptidyl-serine modification		0.005053	28.22	0.117	1	22	193	AXIN1,CAPRIN2,NLK,CAB39,GALNT1,RIPK1,BCL2,BDNF,STK4,STK39,TLK2,RPS6KA4,CAV1,LATS1,UHMK1,PLK1,VEGFA,BAG4,MAPK14,MAPK1,DMD,MLXIPL
GO: Cellular Component	GO:0044463	cell projection part		0.005078	3.818	0.0663	0.4774	71	839	SPEF2,KCNIP3,NDRG2,PICALM,RAB8A,ADRBK2,AK2,TSHZ3,MAP2K4,FERMT1,ARFGEF2,ATG14,SLC1A2,SLC1A3,RUFY3,CASK,RAB3IP,SEPT11,ATP2B1,GABRA2,GABRG2,MYO5A,CLASP2,BDNF,SEPT2,SYNE2,VAMP2,GNB1,GPM6A,FKBP15,NRCAM,CANX,GRIA3,NR3C1,GRM5,FOPNL,UHMK1,SEPT7,PARD3,PCM1,TPM3,CLU,SLC39A6,CNR1,HSP90AA1,HSP90AB1,TRPV1,HTR1A,CRP,PRKACB,PRKCB,DIXDC1,MAPK1,ROPN1,CXADR,ANKS1B,LRRTM1,PTEN,ITGB1,TWF1,KCNA2,KCND2,DIAPH1,KCNMA1,D…
Mouse Phenotype	MP:0009781	abnormal preimplantation embryo development		0.00508	24.35	0.3012	1	32	265	ABCB7,CUL4B,RAE1,SRRT,ATF1,ATRX,FRS2,NBN,SSB,SNX13,BMP5,MESDC2,BMPR2,DDX20,BUB3,CDK8,KDM6A,EGLN1,SYF2,ZNF24,MAPK14,PRKCI,ZNF830,CTNNA1,MAPK1,ITGB1,FBXL5,DHX9,MFN2,KIF11,NUP214,SMAD1
Disease	ctd:D002277	Carcinoma	CTD	0.005127	3.148	0.3667	1	19	164	ALCAM,SRSF2,CASK,GATM,BCL2,BCL2L1,STAT3,STAT5A,TF,TLE4,TPM3,PIK3R1,IL6ST,PTEN,ITGB1,ATPIF1,RB1,DUSP6,LPL
Mouse Phenotype	MP:0001051	abnormal somatic motor system morphology		0.005129	24.59	0.3012	1	13	78	MBNL1,FBXO45,APLP2,RND3,GARS,SYNE2,USP14,CHRNE,ECEL1,ITGB1,DMD,DTNA,KY
GO: Biological Process	GO:0018107	peptidyl-threonine phosphorylation		0.005133	28.66	0.117	1	11	72	AXIN1,PRKAG2,NLK,CAB39,BCL2,STK39,PARD3,PLK1,PRKCB,MAPK1,SPRED1
GO: Biological Process	GO:0010889	regulation of sequestering of triglyceride		0.005133	28.66	0.117	1	4	12	OSBPL8,OSBPL11,ABHD5,LPL
GO: Biological Process	GO:0097284	hepatocyte apoptotic process		0.005133	28.66	0.117	1	4	12	BCL2L1,BID,STK4,RB1
GO: Biological Process	GO:2000060	positive regulation of protein ubiquitination involved in ubiquitin-dependent protein catabolic process		0.005133	28.66	0.117	1	4	12	AXIN1,SUMO3,CLU,PTEN
GO: Cellular Component	GO:0005801	cis-Golgi network		0.005133	3.86	0.0663	0.4774	7	35	BCL9,RAB30,GOLIM4,SEC23IP,YIPF6,SLC35C2,LIMK2
Mouse Phenotype	MP:0001505	hunched posture		0.005153	24.7	0.3012	1	15	96	MAOA,FBN1,CASK,SMPD1,GABRA1,GABRG2,BDNF,NF1,GPM6B,VIPR1,HTR2C,CDCP1,PTEN,RAB27A,RB1
GO: Cellular Component	GO:0005865	striated muscle thin filament		0.005165	3.884	0.0663	0.4774	5	19	TNNC2,TNNT2,TPM3,TPM4,TMOD3
GO: Biological Process	GO:0007599	hemostasis		0.005167	28.85	0.1173	1	49	534	STX2,ITGA10,DGKE,AP3B1,ATP2A2,ATP2B1,SOS1,NFE2L2,GLG1,GNAQ,GNB1,GP5,CALU,CAPZA1,CAV1,PAPSS2,TF,GUCY1A3,GUCY1B3,UBASH3B,HDAC1,PDE1A,GNG2,CLU,PIK3R1,VEGFA,EFEMP2,MAPK14,PRKACB,PRKAR1A,PRKCB,MAPK1,CXADR,ITGA6,IRF2,ITGA4,ITGB1,AK3,BLOC1S6,KCNMA1,MFN2,RAB5A,RAB27A,KIF11,PDE11A,RAP1B,JMJD1C,LYN,RASGRP2
GO: Biological Process	GO:0044770	cell cycle phase transition		0.005254	29.34	0.1188	1	46	495	CACUL1,MCM4,MDM2,EZH2,TUBGCP5,RAB8A,ANAPC5,CUL4B,CUL1,CEP70,PPP1R12A,SDCCAG8,NBN,BCL2,BCL2L1,BID,PSME4,PLCB1,NPAT,GSPT1,LATS1,BUB3,PCM1,ZNF655,PLK1,HSP90AA1,WNT9A,ID2,H2AFY,SYF2,PPP2R5C,CSNK2A2,ZNF830,CEP57,PSMD4,PTEN,ITGB1,PTPRC,DLG1,CDC73,USP47,RB1,RBBP4,HAUS2,CUL5,ENSA
GO: Molecular Function	GO:0004385	guanylate kinase activity		0.005259	7.773	0.1727	1	4	12	MAGI3,CASK,MPP5,DLG1
Mouse Phenotype	MP:0008540	abnormal cerebrum morphology		0.005308	25.44	0.3065	1	51	473	MAOA,UCHL5,FGF1,FGF2,FOXG1,ARFGEF2,AP3B1,SLC1A2,ARHGAP5,CCDC88A,SMARCA1,SMPD1,SP4,ATRX,KIF1B,FRS2,BDNF,NRP2,BID,NF1,PLCB1,GNAQ,GNB1,GPM6B,CANX,CAV1,ZDHHC17,AP4E1,USP14,CHN1,CADM1,CLCN3,CNR1,VEGFA,POU3F3,PRKAB1,MAPK1,PRNP,INPP4A,ITGA6,GIT2,LRRTM1,PTEN,DCX,DIAPH1,ST8SIA4,SLC12A6,RB1,NR4A3,CERS6,LLGL1
Pathway	P00027	Heterotrimeric G-protein signaling pathway-Gq alpha and Go alpha mediated pathway	PantherDB	0.005346	12.19	0.08877	0.7377	15	111	DNAJC27,GNG12,PLCB1,GNAQ,GNB1,GNG4,GRM5,GNG2,CLTC,PRKCB,PRKCI,RAP1B,RGS12,GNB4,RASGRP2
GO: Biological Process	GO:0090090	negative regulation of canonical Wnt signaling pathway		0.005379	30.04	0.12	1	13	93	AXIN1,AMER2,MLLT3,SFRP1,SCYL2,DKK2,STK4,LIMD1,CAV1,LATS1,HDAC1,PPP2R3A,MAPK14
Mouse Phenotype	MP:0010754	abnormal heart left ventricle pressure		0.005406	25.91	0.3085	1	8	37	MAOA,FGF2,PDLIM5,ATP2A2,TNNT2,VEGFA,TRPV1,LPL
GO: Biological Process	GO:0043044	ATP-dependent chromatin remodeling		0.005411	30.21	0.12	1	9	53	MIS18BP1,CENPW,SMARCA1,PSME4,NPM1,HDAC1,HNRNPC,SYCP3,RBBP4
GO: Biological Process	GO:0019363	pyridine nucleotide biosynthetic process		0.005414	30.23	0.12	1	5	19	ME1,AFMID,NMNAT1,NAMPT,NADSYN1
GO: Biological Process	GO:0019359	nicotinamide nucleotide biosynthetic process		0.005414	30.23	0.12	1	5	19	ME1,AFMID,NMNAT1,NAMPT,NADSYN1
Pathway	161059	Signal amplification	BioSystems: REACTOME	0.00547	12.47	0.08877	0.7377	7	34	GNG12,GNAQ,GNB1,GNG4,GNG2,MAPK14,GNB4
Pathway	161043	Activation of Kainate Receptors upon glutamate binding	BioSystems: REACTOME	0.00547	12.47	0.08877	0.7377	7	34	GNG12,PLCB1,GNB1,GNG4,GNG2,DLG1,GNB4
Pathway	161063	Thrombin signalling through proteinase activated receptors (PARs)	BioSystems: REACTOME	0.00547	12.47	0.08877	0.7377	7	34	GNG12,GNAQ,GNB1,GNG4,GNG2,MAPK1,GNB4
GO: Biological Process	GO:0070925	organelle assembly		0.005537	30.92	0.1222	1	36	367	CENPW,SPEF2,RAB8A,ATG14,RAB3IP,SEPT2,CFLAR,CNOT2,NPM1,LIMD1,CAPN3,FOPNL,SEC23IP,TMF1,TNNT2,PCM1,CNOT7,CLTC,PRKAR1A,SENP6,LSM14A,HAUS6,HAUS3,ITGB1,DDX6,DMD,KIF11,EFTUD1,IFT57,HAUS2,RFX3,WDPCP,ACTR2,OGFOD1,RPGR,EIF2A
Pathway	M85	Regulation of BAD phosphorylation	MSigDB C2: BioCarta	0.005538	12.63	0.08877	0.7377	6	26	BCL2,BCL2L1,PIK3R1,PRKACB,PRKAR1A,MAPK1
Pathway	138009	Plasma membrane estrogen receptor signaling	BioSystems: Pathway Interaction Database	0.005538	12.63	0.08877	0.7377	6	26	SOS1,PLCB1,GNB1,GNG2,PIK3R1,ROCK2
GO: Molecular Function	GO:0004890	GABA-A receptor activity		0.005571	8.234	0.1741	1	5	19	GABRA1,GABRA2,GABRA3,GABRA4,GABRG2
Pathway	99051	Chemokine signaling pathway	BioSystems: KEGG	0.005571	12.7	0.08877	0.7377	22	189	SHC3,ADRBK2,SOS1,SOS2,STAT3,GNG12,PLCB1,GNB1,GNG4,WASL,TIAM1,PARD3,GNG2,PIK3R1,ROCK2,PRKACB,PRKCB,MAPK1,RAP1B,GNB4,LYN,RASGRP2
Pathway	198832	Adipogenesis	BioSystems: WikiPathways	0.005574	12.71	0.08877	0.7377	17	133	NRIP1,MBNL1,PLIN2,GADD45B,STAT3,STAT5A,NR3C1,GTF3A,KLF6,CREB1,IL6ST,RB1,RBL1,RBL2,NAMPT,LPL,SMAD3
Mouse Phenotype	MP:0004948	abnormal neuronal precursor proliferation		0.005587	26.78	0.3094	1	12	70	FOXG1,SMARCA1,GNB1,CNR1,TRPV1,ID2,PRKAB1,PRNP,PTEN,RB1,RBL1,LLGL1
Mouse Phenotype	MP:0001577	anemia		0.005616	26.92	0.3094	1	34	288	KLF3,MDM2,PICALM,SAMD9L,MTUS1,FECH,MAP2K4,FLVCR1,NFAT5,CFLAR,NFE2L2,NPM1,RUNX2,TF,AP4E1,PDCD10,HDAC1,TMOD3,PKLR,BRD1,KDM6A,EXOC6,TAPT1,SLC40A1,MAPK14,IL6ST,ITGB1,FBXL5,JAK1,PTPRC,DIAPH1,DKC1,RB1,LYN
GO: Molecular Function	GO:0019003	GDP binding		0.005652	8.353	0.1741	1	9	53	RAB22A,RAB8A,TRIM23,RAB10,RAB2A,RAB5A,RAB27A,RAP1B,RAP2B
GO: Molecular Function	GO:0043022	ribosome binding		0.005655	8.358	0.1741	1	7	35	ETF1,DNAJC1,EIF5A2,RICTOR,NAA16,EFTUD1,EIF2A
Mouse Phenotype	MP:0011099	complete lethality throughout fetal growth and development		0.005695	27.3	0.3102	1	30	246	KLF3,MCM4,PICALM,FBN1,CUL4B,SFRP1,FLVCR1,XIAP,CHRD,NFAT5,BID,BMPR2,NF1,NPM1,YBX1,RUNX2,TMOD3,BRD1,KDM6A,VEGFA,RICTOR,MAPK14,IL6ST,VEZF1,ITGA6,ITGB1,MFN2,RB1,SHOC2,CALCRL
GO: Biological Process	GO:0007179	transforming growth factor beta receptor signaling pathway		0.005705	31.86	0.1247	1	22	195	AXIN1,FBN1,FBN2,UCHL5,NLK,DCP1A,GCNT2,BCL9,GLG1,ZEB1,TFDP2,PARD3,HDAC1,CDK8,UBE2D3,HPGD,CREB1,USP15,RBL1,LTBP1,SMAD1,SMAD3
GO: Biological Process	GO:0006406	mRNA export from nucleus		0.005709	31.88	0.1247	1	11	73	CDC40,FYTTD1,SRSF1,SRSF2,SRSF5,RAE1,SRSF10,SUPT6H,CPSF2,SMG7,NUP214
GO: Cellular Component	GO:0005913	cell-cell adherens junction		0.005717	4.3	0.07166	0.516	9	54	CTNNA3,PARD3,CTNNA1,ITGA6,DLG1,LAMA3,RDX,LMO7,LYN
GO: Biological Process	GO:0044344	cellular response to fibroblast growth factor stimulus		0.005752	32.12	0.1247	1	23	207	MDM2,AGO3,FGF1,FGF2,FGF12,SFRP1,SOS1,FRS2,RUNX2,HHIP,PDE1A,PDE1C,PIK3R1,RICTOR,CREB1,YWHAB,PRKACB,PRKAR1A,MAPK1,CEP57,PTEN,DUSP6,SHOC2
Pathway	205111	Interleukin-6 signaling	BioSystems: REACTOME	0.005755	13.12	0.08877	0.7377	4	12	STAT3,TYK2,IL6ST,JAK1
Pathway	M8179	Rab GTPases Mark Targets In The Endocytotic Machinery	MSigDB C2: BioCarta	0.005755	13.12	0.08877	0.7377	4	12	RAB8A,RAB2A,RAB5A,RAB27A
GO: Biological Process	GO:0010799	regulation of peptidyl-threonine phosphorylation		0.005783	32.29	0.1247	1	6	27	AXIN1,PRKAG2,PARD3,PLK1,MAPK1,SPRED1
GO: Biological Process	GO:0007214	gamma-aminobutyric acid signaling pathway		0.005783	32.29	0.1247	1	6	27	GABRA1,GABRA2,GABRA3,GABRA4,GABRG2,BDNF
GO: Biological Process	GO:0045597	positive regulation of cell differentiation		0.005783	32.29	0.1247	1	59	671	EZH2,FBN2,FGF2,FOXG1,TSHZ3,SFRP1,AP3B1,ARNTL,CAPRIN2,RIPK1,BCL2,GCNT2,C10orf54,BDNF,STAT5A,BMPR2,SYNJ1,PLCB1,TCF4,ZEB1,NRCAM,SPAG9,NR3C1,RUNX2,GRM5,PIAS2,TF,TIAM1,HDAC1,CLU,PIK3R1,HSP90AA1,VEGFA,AKAP6,HTR2C,WNT9A,ID2,XRCC5,IFI16,CREB1,CRX,MAPK14,PRKCI,DIXDC1,CTNNA1,CUX1,IL6ST,BRINP1,ITGB1,BLOC1S6,PTPRC,DMD,RB1,RFX3,LPL,LYN,CAPRIN1,SMAD1,SMAD3
Pathway	137994	CDC42 signaling events	BioSystems: Pathway Interaction Database	0.005795	13.21	0.08877	0.7377	11	71	MAP2K4,SEPT2,WASL,TIAM1,PIK3R1,MAPK14,CTNNA1,MAPK1,DLG1,ACTR2,LIMK2
Pathway	138068	Signaling events mediated by Stem cell factor receptor (c-Kit)	BioSystems: Pathway Interaction Database	0.005816	13.26	0.08877	0.7377	9	52	SOS1,BCL2,STAT3,STAT5A,GRB10,PIK3R1,PTEN,SPRED1,LYN
Pathway	105960	Transport of Mature mRNA derived from an Intron-Containing Transcript	BioSystems: REACTOME	0.005816	13.26	0.08877	0.7377	9	52	SEH1L,CDC40,SRSF1,SRSF2,SRSF5,RAE1,NUP88,NUPL1,NUP214
Pathway	138026	Insulin Pathway	BioSystems: Pathway Interaction Database	0.005836	13.31	0.08877	0.7377	8	43	EXOC5,SOS1,GRB10,CAV1,RHOQ,PIK3R1,EXOC6,PRKCI
Pathway	105909	Regulation of Insulin Secretion	BioSystems: REACTOME	0.00584	13.32	0.08877	0.7377	12	81	GNG12,VAMP2,PLCB1,GNAQ,GNB1,GNG4,GNG2,PRKACB,PRKAR1A,KCNC2,RAP1B,GNB4
Mouse Phenotype	MP:0000243	myoclonus		0.005867	28.12	0.316	1	7	30	GAD2,MYO5A,NRP2,BID,PRNP,KCNC2,ALDH5A1
GO: Biological Process	GO:0051146	striated muscle cell differentiation		0.006028	33.66	0.129	1	26	244	ACADM,SPEG,EZH2,MAP2K4,CACYBP,BCL2,KDM6B,BCL9,CFLAR,PLCB1,YBX1,CAPN3,SPAG9,NR3C1,TNNT2,HDAC1,PIK3R1,VEGFA,AKAP6,LRRC10,MAPK14,PRKAR1A,CXADR,ITGB1,DMD,RB1
Mouse Phenotype	MP:0001393	ataxia		0.006035	28.92	0.3214	1	30	247	ZIC4,ADAM22,RND3,SMPD1,NLK,MYO5A,NBN,BDNF,BID,NF1,SYNJ1,GNAQ,GPM6B,NRCAM,CANX,USP14,CNTN1,VIPR1,IFIT2,PRKAB1,PRNP,INPP4A,PTEN,BLOC1S6,KCNA2,KCNMA1,ALDH5A1,SLC12A6,RB1,RBL1
GO: Cellular Component	GO:0000785	chromatin		0.006036	4.539	0.07441	0.5358	37	386	EZH2,ESCO1,HIST1H2BH,UCHL5,PHF12,SIRT7,SMARCA1,SMARCA2,CCAR2,H2AFJ,STAG2,ATRX,RUVBL2,NFE2L2,NFRKB,PLCB1,RUNX2,RNF20,HIST1H1D,HIST1H1E,TMPO,HDAC1,KLF4,HNRNPC,HNRNPK,ING3,ID2,H2AFY,CREB1,TTC37,TOX4,RAD21,RB1,RBBP4,RBL2,RFX3,SMAD3
GO: Biological Process	GO:0010720	positive regulation of cell development		0.006075	33.92	0.1295	1	25	232	EZH2,FOXG1,CAPRIN2,BCL2,GCNT2,BDNF,BMPR2,SYNJ1,GRM5,PIAS2,TF,TIAM1,HDAC1,VEGFA,ID2,XRCC5,PRKCI,DIXDC1,CUX1,IL6ST,RFX3,LYN,CAPRIN1,SMAD1,SMAD3
Pathway	P00006	Apoptosis signaling pathway	PantherDB	0.006094	13.9	0.08984	0.7465	14	102	BIRC2,XIAP,ATF6,ATF1,RIPK1,BCL2,BCL2L1,BID,CFLAR,TMBIM6,BAG4,CREM,PRKCB,MAPK1
Human Phenotype	HP:0001276	Hypertonia		0.006103	17.11	0.318	1	41	516	ACOX1,EZH2,ALDH3A2,FOXG1,TARS2,NUBPL,CASK,PDE8B,VPS35,SMPD1,LYRM7,ATRX,MYO5A,KIAA2022,SPG20,TAB2,SYNJ1,VAMP1,PLCB1,KIAA1033,AP4E1,AP4S1,DDHD1,TPM3,AIMP1,UQCRB,HSPD1,COX15,PRNP,ABCA12,DARS,DBT,DCX,PTPRC,TECPR2,MFN2,DKC1,RAB27A,KIF11,ATL1,MLXIPL
Human Phenotype	HP:0001257	Spasticity		0.006103	17.11	0.318	1	41	516	ACOX1,EZH2,ALDH3A2,FOXG1,TARS2,NUBPL,CASK,PDE8B,VPS35,SMPD1,LYRM7,ATRX,MYO5A,KIAA2022,SPG20,TAB2,SYNJ1,VAMP1,PLCB1,KIAA1033,AP4E1,AP4S1,DDHD1,TPM3,AIMP1,UQCRB,HSPD1,COX15,PRNP,ABCA12,DARS,DBT,DCX,PTPRC,TECPR2,MFN2,DKC1,RAB27A,KIF11,ATL1,MLXIPL
GO: Biological Process	GO:0016567	protein ubiquitination		0.006151	34.35	0.1306	1	57	646	MDM2,AXIN1,WAC,KLHL42,KLHL8,FBXO45,ANAPC5,TRIM38,WDR48,CUL4B,CUL1,UBE2J1,BIRC2,XIAP,FBXO11,G2E3,TRIM23,PAXIP1,RNF38,SUMO3,DCAF11,HECW1,BCL2,PSME4,NFE2L2,CNOT4,TCEB2,CAV1,GMCL1P1,RNF20,ZNRF1,BUB3,RNF13,UBE2D3,UBE2H,CLU,ASB7,FBXW5,PLK1,HECTD1,VCP,RAB40A,RNF7,DZIP3,DCAF8,KCMF1,PSMD4,DCAF16,PTEN,FBXL5,CDC73,MARCH1,ITCH,CUL5,FEM1B,LMO7,UBE2W
Pathway	106222	Metabolism of nitric oxide	BioSystems: REACTOME	0.006194	14.12	0.08984	0.7465	5	19	LYPLA1,ZDHHC21,WASL,CAV1,HSP90AA1
Pathway	106223	eNOS activation and regulation	BioSystems: REACTOME	0.006194	14.12	0.08984	0.7465	5	19	LYPLA1,ZDHHC21,WASL,CAV1,HSP90AA1
Pathway	645278	Signaling by FGFR1 fusion mutants	BioSystems: REACTOME	0.006194	14.12	0.08984	0.7465	5	19	STAT3,STAT5A,PIK3R1,CUX1,FGFR1OP2
Pathway	105813	Mitotic Prophase	BioSystems: REACTOME	0.006262	14.28	0.08984	0.7465	10	62	SEH1L,RAE1,NUP88,TMPO,PLK1,MAPK1,NUPL1,RAB2A,NUP214,ENSA
Human Phenotype	HP:0003549	Abnormality of connective tissue		0.006291	17.64	0.318	1	56	758	ERCC5,ACADM,SPEG,EZH2,AXIN1,FBN1,FBN2,FECH,FH,CUL4B,FLVCR1,PHF6,NUBPL,SMARCA2,ATRX,SPG20,TAB2,STAT3,GNAQ,ZEB1,CAPN3,CAV1,RUNX2,PRDM5,ANKH,AP4E1,AP4S1,TPM3,AIMP1,GDAP1,CHRNE,PIK3R1,HPGD,PKLR,ALG8,ECEL1,CNTN1,HSPD1,GNPTAB,EFEMP2,IDS,SLC40A1,ITGA6,DBT,PTEN,DMD,KIF11,HNRNPDL,SLC12A6,ITCH,AGGF1,LAMA3,MLXIPL,RPGR,EMP2,SMAD3
GO: Molecular Function	GO:0004386	helicase activity		0.006302	9.315	0.1901	1	20	172	MCM4,SMARCA1,SMARCA2,DHX36,SETX,ATRX,NBN,RUVBL2,HELQ,NUDT4,DDX20,CHD1,YTHDC2,CHD1L,XRCC5,HELZ2,DDX6,DHX9,DNA2,RECQL
Pathway	106419	Signaling by Insulin receptor	BioSystems: REACTOME	0.006314	14.4	0.08984	0.7465	15	113	SHC3,FGF1,FGF2,PRKAG2,SOS1,CAB39,ATP6V1A,FRS2,GRB10,PIK3R1,YWHAB,PRKAB1,PRKAB2,MAPK1,EIF4B
Disease	ctd:D019970	Cocaine-Related Disorders	CTD	0.006338	3.892	0.3667	1	13	98	FGF2,GABRA2,GABRG2,GAD2,BDNF,NR3C1,GRM5,TYK2,CNR1,HTR1A,CREB1,MAPK1,ICE2
Mouse Phenotype	MP:0003221	abnormal cardiomyocyte apoptosis		0.006339	30.38	0.3319	1	10	54	FGF2,SIRT7,INPP5F,SOS1,TFAM,EGLN1,MAPK14,MAPK1,CXADR,CALCRL
GO: Biological Process	GO:0048011	neurotrophin TRK receptor signaling pathway		0.006369	35.56	0.1347	1	29	282	MDM2,SHC3,AGO3,FGF1,FGF2,ATF1,SOS1,SOS2,FRS2,STAT3,TIAM1,HDAC1,PDE1A,PDE1C,PIK3R1,RICTOR,CREB1,YWHAB,PPP2R5D,MAPK14,PRKACB,PRKAR1A,PRKCI,MAPK1,PTEN,RALA,RALB,DUSP6,RIT1
Mouse Phenotype	MP:0000245	abnormal erythropoiesis		0.006399	30.67	0.3319	1	17	117	ETV6,PICALM,SAMD9L,FECH,DYRK3,FLVCR1,SOS1,CFLAR,TMOD3,PIK3R1,PKLR,BRD1,EXOC6,MAPK14,IL6ST,PTPRC,RB1
GO: Biological Process	GO:0046939	nucleotide phosphorylation		0.006407	35.78	0.135	1	7	36	AK2,AK4,MAGI3,CASK,MPP5,AK3,DLG1
Pathway	83054	Cell cycle	BioSystems: KEGG	0.006435	14.67	0.08984	0.7465	16	124	MCM4,MDM2,ANAPC5,CUL1,STAG2,GADD45B,TFDP2,BUB3,HDAC1,PLK1,YWHAB,RAD21,RB1,RBL1,RBL2,SMAD3
GO: Molecular Function	GO:0035091	phosphatidylinositol binding		0.006443	9.523	0.1905	1	21	184	PICALM,CLVS1,AMER2,SNX9,WDFY1,PHF12,CCDC88A,PLEKHA3,WDFY3,SNX4,SNX13,PLCB1,NPM1,PARD3,PIK3C2A,SNX11,SYTL2,ZCCHC2,PXK,TWF1,COL4A3BP
Pathway	106426	IRS-mediated signalling	BioSystems: REACTOME	0.006449	14.7	0.08984	0.7465	12	82	FGF1,FGF2,PRKAG2,SOS1,CAB39,FRS2,PIK3R1,YWHAB,PRKAB1,PRKAB2,MAPK1,EIF4B
Pathway	530761	ISG15 antiviral mechanism	BioSystems: REACTOME	0.00645	14.71	0.08984	0.7465	11	72	SEH1L,RAE1,NUP88,EIF4E2,NUPL1,JAK1,KPNA1,KPNA3,KPNA4,KPNA5,NUP214
Pathway	530760	Antiviral mechanism by IFN-stimulated genes	BioSystems: REACTOME	0.00645	14.71	0.08984	0.7465	11	72	SEH1L,RAE1,NUP88,EIF4E2,NUPL1,JAK1,KPNA1,KPNA3,KPNA4,KPNA5,NUP214
Mouse Phenotype	MP:0002063	abnormal learning/memory/conditioning		0.006458	30.95	0.3319	1	55	523	MAOA,ADAM11,KCNIP3,CUL4B,STIM2,ARL6IP5,SRR,PEX5L,CAMKK2,CCDC88A,VPS35,CHRD,STX16,GABRA1,GABRA2,GABRG2,SP4,ATRX,MYO5A,BDNF,NF1,PLCB1,SKAP2,NRCAM,CANX,CAV1,GRM5,TFAM,BACE1,CLCN3,HSPA4,CNR1,VDAC1,TRPV1,HTR1A,HTR2C,IDS,CREB1,CREM,PRKACB,PRKCB,MAPK1,CXADR,LRRTM1,DCX,PTPN4,PTPRZ1,KCNMA1,SLC12A6,CERS6,MBNL2,CARF,SPRED1,LSAMP,UNC13C
Pathway	672450	Integrated Cancer pathway	BioSystems: WikiPathways	0.006462	14.73	0.08984	0.7465	7	35	MDM2,BCL2,PLK1,PTEN,JAK1,RB1,SMAD3
Pathway	P05911	Angiotensin II-stimulated signaling through G proteins and beta-arrestin	PantherDB	0.006462	14.73	0.08984	0.7465	7	35	ADRBK2,PLCB1,GNAQ,GNB1,GNG4,MAPK1,GNB4
Pathway	106097	Glucagon signaling in metabolic regulation	BioSystems: REACTOME	0.006462	14.73	0.08984	0.7465	7	35	GNG12,GNB1,GNG4,GNG2,PRKACB,PRKAR1A,GNB4
Pathway	105957	mRNA 3'-end processing	BioSystems: REACTOME	0.006462	14.73	0.08984	0.7465	7	35	CDC40,SRSF1,SRSF2,SRSF5,PAPOLA,CPSF2,NUDT21
GO: Cellular Component	GO:0030175	filopodium		0.006469	4.865	0.07847	0.565	11	75	RUFY3,SYNE2,GPM6A,CRP,CXADR,RAPH1,ITGA6,ITGB1,TWF1,DMD,RDX
Mouse Phenotype	MP:0002840	abnormal lens fiber morphology		0.00651	31.2	0.3319	1	9	46	AGPS,ARNTL,NRCAM,KLF4,CRYGS,PRKCI,ITGB1,DLG1,RB1
Human Phenotype	HP:0001211	Abnormality of the fingertips		0.006566	18.41	0.318	1	7	42	EZH2,SMARCA2,TCF4,HPGD,KDM6A,ABCA12,PTEN
Disease	20090528:Perry	Menarche (age at onset)	GWAS	0.006569	4.034	0.3667	1	3	7	LIN28B,SLC44A1,FSD1L
Disease	ctd:D003930	Diabetic Retinopathy	CTD	0.006569	4.034	0.3667	1	3	7	GAD2,VEGFA,CRP
Pathway	187187	Aquaporin-mediated transport	BioSystems: REACTOME	0.006613	15.08	0.09083	0.7547	9	53	RAB11FIP2,AQP4,GNG12,GNB1,GNG4,GNG2,PRKACB,PRKAR1A,GNB4
Pathway	P00043	Muscarinic acetylcholine receptor 2 and 4 signaling pathway	PantherDB	0.006613	15.08	0.09083	0.7547	9	53	STX16,VAMP1,VAMP2,GNB1,GNG4,VAMP3,PRKACB,PRKAR1A,GNB4
GO: Biological Process	GO:0009161	ribonucleoside monophosphate metabolic process		0.006628	37.01	0.1386	1	43	462	RFK,ABCB7,AK2,AK4,PRKAG2,ATP13A4,IPO8,SMARCA1,SMARCA2,ATP5S,ATP2A2,ATP5C1,DHX36,ABCC3,ATP6V1A,ATRX,KIF1B,RUVBL2,NDUFB8,BDNF,HELQ,DDX20,LONRF2,TNNT2,TOP1,PKLR,UPP1,UQCRB,VCP,HSP90AA1,HSPD1,COX15,YTHDC2,CHD1L,ABCA12,AK3,DDX6,DHX9,ATP13A3,DNA2,RBBP4,RECQL,MLXIPL
Human Phenotype	HP:0001956	Truncal obesity		0.006685	18.74	0.318	1	5	23	CUL4B,PHF6,XYLT1,PRKAR1A,PDE11A
GO: Cellular Component	GO:0005802	trans-Golgi network		0.006702	5.04	0.08	0.576	20	176	CNST,CLVS1,SNX9,ARFGEF2,AP3B1,CLASP2,RAB10,RAB30,VAMP2,AP4E1,AP4S1,BACE1,CLTC,SCAMP1,MARCH1,YIPF6,SCAMP2,LAP3,ARFGEF3,LLGL1
Pathway	M10579	Phospholipids as signalling intermediaries	MSigDB C2: BioCarta	0.006737	15.36	0.09143	0.7597	6	27	SMPD1,PLCB1,GNB1,PIK3R1,PRKCB,MAPK1
Pathway	M1718	Genes related to IL4 rceptor signaling in B lymphocytes	MSigDB C2: Signaling Gateway	0.006737	15.36	0.09143	0.7597	6	27	SOS1,SOS2,BCL2,PIK3R1,MAPK1,JAK1
GO: Molecular Function	GO:0016788	hydrolase activity, acting on ester bonds		0.006756	9.985	0.1958	1	67	780	ERCC5,ARSK,PLCXD1,BPNT1,LYPLA1,USP12,ALDH6A1,OARD1,USP28,RPP30,SIRT7,INPP5F,USP16,ARSD,SSU72,PDE8B,SMPD1,RNASEH1,USP33,ENDOD1,KIAA2022,PPP1R12A,CES2,MTMR11,SYNJ1,SUPT6H,USP32,PLCB1,CNOT2,PDIA3,USP14,USP2,USP10,DDHD1,PAFAH2,UBASH3B,PPTC7,PDE1A,PDE1C,SMUG1,CNOT7,USP1,PPM1K,IDS,PPP1R3D,REXO2,PPP2R5D,PDP1,PNPLA8,GDPD1,ABHD15,IMPA1,INPP4A,PTEN,PTPN4,PTPRC,PTPRZ1,DLG1,DNA2,USP15,PDE11A,DUSP6,PTP4A2,ABH…
GO: Biological Process	GO:0031023	microtubule organizing center organization		0.006776	37.84	0.1412	1	12	85	USP33,PPP1R12A,CLASP2,NPM1,PCM1,FBXW5,PLK1,ROCK2,HAUS6,HAUS3,KIF11,HAUS2
Mouse Phenotype	MP:0004811	abnormal neuron physiology		0.006804	32.61	0.3364	1	54	513	FGF2,FBXO45,FOXG1,STIM2,ARFGEF2,SRR,PEX5L,CASK,CCDC88A,SLC22A3,SMARCA1,ATF1,GAD2,SDCCAG8,KIF1B,BCL2L1,BDNF,STAT3,NRP2,STK39,GNB1,TCF4,CAST,ZDHHC17,TFAM,USP14,SCARB2,TRPC5,CHRNE,CNR1,VEGFA,TRPV1,ID2,XRCC5,CREB1,RNF7,PRKAB1,PRNP,ITGA6,PTEN,ITGB1,KCNJ16,DIAPH1,KCNMA1,MFN2,ST8SIA4,RB1,RBL1,RBL2,NR4A3,KY,LLGL1,PLXNC1,CAPRIN1
GO: Biological Process	GO:0071774	response to fibroblast growth factor		0.006828	38.12	0.1417	1	23	210	MDM2,AGO3,FGF1,FGF2,FGF12,SFRP1,SOS1,FRS2,RUNX2,HHIP,PDE1A,PDE1C,PIK3R1,RICTOR,CREB1,YWHAB,PRKACB,PRKAR1A,MAPK1,CEP57,PTEN,DUSP6,SHOC2
GO: Biological Process	GO:0006198	cAMP catabolic process		0.00685	38.25	0.1417	1	5	20	PDE8B,PDE1A,PDE1C,EGLN1,PDE11A
Mouse Phenotype	MP:0003808	increased atrioventricular cushion size		0.006858	32.87	0.3364	1	4	11	KLF3,NF1,MAPK1,CXADR
Mouse Phenotype	MP:0002915	abnormal synaptic depression		0.006883	32.99	0.3364	1	15	99	MYO5A,SYNJ1,GNAQ,PCLO,GRIA3,NR3C1,USP14,BACE1,CNR1,TRPV1,PRKACB,PTPN4,KCNMA1,ST8SIA4,SPRED1
Mouse Phenotype	MP:0010363	increased fibrosarcoma incidence		0.006889	33.02	0.3364	1	5	17	MDM2,NF1,PRKAR1A,PTEN,DKC1
GO: Biological Process	GO:0006887	exocytosis		0.006911	38.59	0.1417	1	33	334	STX2,RAB8A,RAB11FIP2,ARFGEF2,PEX5L,EXOC5,MYO5A,SYNJ1,VAMP1,VAMP2,PLCB1,CALU,PCLO,TF,SCFD2,VAMP3,PIK3C2A,CLU,VEGFA,EXOC6,SCAMP1,SYT10,ABCA12,SYTL2,BLOC1S6,RAB5A,RAB27A,RALA,RALB,RAP1B,LLGL1,UNC13C,LYN
GO: Cellular Component	GO:0043219	lateral loop		0.006961	5.234	0.08173	0.5885	3	7	MPP5,PARD3,DLG1
GO: Biological Process	GO:0071359	cellular response to dsRNA		0.006976	38.95	0.1417	1	6	28	LIN28B,SRRT,NPM1,BCDIN3D,SMAD1,SMAD3
GO: Biological Process	GO:0046031	ADP metabolic process		0.007049	39.36	0.1417	1	4	13	AK2,AK4,ATP5C1,AK3
GO: Cellular Component	GO:0019897	extrinsic component of plasma membrane		0.007064	5.312	0.08173	0.5885	14	108	SNX9,ATP2A2,GNG12,GNAL,GNAQ,GNB1,GNG4,TIAM1,GNG2,CTNNA1,SYTL2,EPN3,DTNA,GNB4
GO: Biological Process	GO:0051248	negative regulation of protein metabolic process		0.007075	39.51	0.1417	1	56	637	EPRS,MDM2,AXIN1,WAC,AGO3,PRKAG2,ANAPC5,SFRP1,XIAP,CAPRIN2,SMPD1,GADD45B,NF1,GLG1,SUPT6H,DNAJC1,GNAQ,TLK2,NPM1,CAPN3,CAV1,LATS1,UBASH3B,PARD3,BUB3,DEDD,CPEB1,KLF4,DNAJC10,CLU,PIK3R1,PLK1,HSPA4,EIF4E2,HSP90AB1,H2AFY,YWHAB,ZNF675,ZNF540,PRKAR1A,DNAJC3,PRNP,PSMD4,PTEN,PTPRC,PURB,BANP,DMD,RB1,DUSP6,MLXIPL,FXR1,SPRED1,LYN,CAPRIN1,SMAD3
Human Phenotype	HP:0001920	Renal artery stenosis		0.007092	19.89	0.318	1	4	15	MAX,KIF1B,NF1,MLXIPL
Human Phenotype	HP:0100634	Neuroendocrine neoplasm		0.007092	19.89	0.318	1	4	15	MAX,KIF1B,NF1,PRKAR1A
Gene Family	PHF	PHD-type zinc fingers	genenames.org	0.007093	0.5036	0.04196	0.2034	4	24	PHF12,PHF6,PHF7,PHF23
Gene Family	ZDHHC	Zinc fingers, DHHC type	genenames.org	0.007093	0.5036	0.04196	0.2034	4	24	ZDHHC21,ZDHHC17,ZDHHC4,ZDHHC20
Mouse Phenotype	MP:0004566	myocardial fiber degeneration		0.007097	34.02	0.3364	1	7	31	ACADM,SOS1,HIF3A,VEGFA,EGLN1,DMD,DTNA
Pathway	114229	Hypertrophic cardiomyopathy (HCM)	BioSystems: KEGG	0.007107	16.2	0.09589	0.7967	12	83	PRKAG2,ITGA10,ATP2A2,TNNT2,TPM3,TPM4,PRKAB1,PRKAB2,ITGA6,ITGA4,ITGB1,DMD
Human Phenotype	HP:0011125	Abnormality of dermal melanosomes		0.007142	20.03	0.318	1	3	8	AP3B1,MYO5A,RAB27A
GO: Biological Process	GO:0016202	regulation of striated muscle tissue development		0.007156	39.96	0.1417	1	15	118	FGF2,ARNTL,BCL2,BDNF,PLCB1,CAPN3,NR3C1,USP2,SAV1,PIK3R1,AKAP6,MAPK14,CXADR,NR1D2,SMAD3
Mouse Phenotype	MP:0009912	decreased hyoid bone size		0.007159	34.31	0.3364	1	3	6	CHRD,RUNX2,WNT9A
Mouse Phenotype	MP:0010682	abnormal hair follicle infundibulum morphology		0.007159	34.31	0.3364	1	3	6	EZH2,ZDHHC21,HDAC1
Mouse Phenotype	MP:0001885	mammary gland duct hyperplasia		0.007159	34.31	0.3364	1	3	6	CAV1,PTEN,RB1
Pathway	83116	Chronic myeloid leukemia	BioSystems: KEGG	0.007162	16.33	0.09605	0.7981	11	73	MDM2,SHC3,SOS1,SOS2,BCL2L1,STAT5A,HDAC1,PIK3R1,MAPK1,RB1,SMAD3
GO: Biological Process	GO:1901380	negative regulation of potassium ion transmembrane transport		0.007181	40.1	0.1417	1	3	7	CAB39,STK39,KCNH2
GO: Biological Process	GO:0045475	locomotor rhythm		0.007181	40.1	0.1417	1	3	7	ID2,PTEN,KCNMA1
GO: Biological Process	GO:0090244	Wnt signaling pathway involved in somitogenesis		0.007181	40.1	0.1417	1	3	7	AXIN1,SFRP1,PPP2R3A
GO: Biological Process	GO:0071476	cellular hypotonic response		0.007181	40.1	0.1417	1	3	7	CAB39,STK39,SLC12A6
GO: Biological Process	GO:0007406	negative regulation of neuroblast proliferation		0.007181	40.1	0.1417	1	3	7	BDNF,NF1,CTNNA1
GO: Biological Process	GO:0071380	cellular response to prostaglandin E stimulus		0.007181	40.1	0.1417	1	3	7	SFRP1,GNB1,GNG2
GO: Biological Process	GO:0035826	rubidium ion transport		0.007181	40.1	0.1417	1	3	7	CAB39,STK39,SLC12A6
GO: Biological Process	GO:0046069	cGMP catabolic process		0.007181	40.1	0.1417	1	3	7	PDE1A,PDE1C,PDE11A
Human Phenotype	HP:0000184	Prominent lips		0.007198	20.18	0.318	1	10	76	FBN1,CUL4B,SMARCA2,SOS1,ATRX,TCF4,IDS,KIF11,SHOC2,MLXIPL
GO: Molecular Function	GO:0043175	RNA polymerase core enzyme binding		0.007219	10.67	0.2041	1	4	13	ZNF326,WAC,CCAR2,CDC73
GO: Molecular Function	GO:0005167	neurotrophin TRK receptor binding		0.007318	10.82	0.2041	1	3	7	FRS2,BDNF,PIK3R1
Human Phenotype	HP:0000240	Abnormality of skull size		0.00733	20.55	0.318	1	55	747	ERCC5,ACADSB,MCM4,EZH2,FBN1,FH,ALDH3A2,FOXG1,CUL4B,ARFGEF2,PHF6,NUBPL,AP3B1,CASK,SMARCA2,SOS1,GABRG2,ATRX,KIAA2022,SDCCAG8,NBN,TAB2,XYLT1,NF1,GNAQ,TCF4,GRIA3,ANKH,AP4E1,AP4S1,AIMP1,HMGB3,KDM6A,HSPD1,TRAPPC11,EFEMP2,COX15,IDS,SP110,CEP57,PTEN,TECPR2,DKC1,C5orf42,DNA2,KIF11,RAD21,SLC12A6,ITCH,AGGF1,SHOC2,WDPCP,RIT1,MLXIPL,SPRED1
GO: Biological Process	GO:0038179	neurotrophin signaling pathway		0.007351	41.05	0.1435	1	29	285	MDM2,SHC3,AGO3,FGF1,FGF2,ATF1,SOS1,SOS2,FRS2,STAT3,TIAM1,HDAC1,PDE1A,PDE1C,PIK3R1,RICTOR,CREB1,YWHAB,PPP2R5D,MAPK14,PRKACB,PRKAR1A,PRKCI,MAPK1,PTEN,RALA,RALB,DUSP6,RIT1
GO: Cellular Component	GO:0030659	cytoplasmic vesicle membrane		0.007361	5.536	0.08388	0.604	38	404	RAB22A,MDM2,PICALM,RAB8A,SNX9,APPBP2,RAB11FIP2,SEC31A,AP3B1,DENND4C,GAD2,KIF1B,RAB10,VAMP1,VAMP2,SYPL1,WASL,GRIA3,CAV1,ZDHHC17,TF,SEC23IP,BACE1,VAMP3,CLCN3,CLTC,COPA,COPB1,SCAMP1,CLIC4,CPE,YWHAB,AFTPH,SPIRE1,MARCH1,RAB5A,RAB27A,RALA
GO: Biological Process	GO:0006369	termination of RNA polymerase II transcription		0.007375	41.18	0.1435	1	8	46	CDC40,SRSF1,SRSF2,SRSF5,SETX,PAPOLA,CPSF2,NUDT21
Mouse Phenotype	MP:0010053	decreased grip strength		0.007392	35.43	0.344	1	23	178	MBNL1,FBN2,STIM2,NIPSNAP1,FBXO11,RND3,AHCYL1,GARS,NRCAM,CAV1,ANKH,BACE1,CHRNE,FRRS1L,VCP,HTR2C,CPE,RNF7,DCX,KCNA2,DMD,DTNA,FXR1
GO: Biological Process	GO:0010810	regulation of cell-substrate adhesion		0.007428	41.48	0.144	1	17	141	SFRP1,CASK,BCL2,GCNT2,NF1,GPM6B,PIK3R1,VEGFA,ROCK2,ITGA6,PTEN,ITGB1,DMD,EDIL3,WDPCP,EMP2,SMAD3
GO: Biological Process	GO:0071377	cellular response to glucagon stimulus		0.007483	41.78	0.1446	1	7	37	GNG12,GNB1,GNG4,GNG2,PRKACB,PRKAR1A,GNB4
Pathway	169348	Signaling events mediated by focal adhesion kinase	BioSystems: Pathway Interaction Database	0.007491	17.08	0.09724	0.808	9	54	MAP2K4,SOS1,WASL,KLF8,PIK3R1,ROCK2,MAPK1,GIT2,ITGB1
Pathway	711360	Integrated Pancreatic Cancer Pathway	BioSystems: WikiPathways	0.007548	17.21	0.09724	0.808	22	194	RRM1,MDM2,EZH2,FGF1,FGF2,SOS1,CAB39,BCL2,BDNF,STAT5A,BID,BRF1,TOP1,PLK1,VEGFA,HSP90AB1,CREB1,MAPK14,MAPK1,PTEN,RBL1,LTBP1
Human Phenotype	HP:0001653	Mitral regurgitation		0.007576	21.24	0.318	1	6	33	FBN1,FBN2,DTNA,ADAMTS10,MLXIPL,SMAD3
Mouse Phenotype	MP:0002980	abnormal postural reflex		0.007582	36.34	0.3494	1	17	119	MAOA,ZIC4,RND3,ARNTL,ATP2A2,GABRG2,MYO5A,BDNF,VAMP1,ZEB1,BACE1,CHN1,VEGFA,TRPV1,PRNP,INPP4A,MFN2
Pathway	169350	Signaling events mediated by TCPTP	BioSystems: Pathway Interaction Database	0.007583	17.29	0.09724	0.808	7	36	SOS1,STAT3,STAT5A,PIK3R1,VEGFA,ITGB1,JAK1
Human Phenotype	HP:0001437	Abnormality of the musculature of the lower limbs		0.007612	21.34	0.318	1	9	65	FBN2,FRG1,KIF1B,TPM3,GDAP1,MFN2,DMD,HNRNPDL,ATL1
Pathway	83067	Focal adhesion	BioSystems: KEGG	0.007687	17.53	0.09724	0.808	23	206	SHC3,ITGA10,BIRC2,XIAP,ARHGAP5,SOS1,SOS2,MYL5,PPP1R12A,BCL2,CAV1,PIK3R1,VEGFA,ROCK2,PRKCB,MAPK1,ITGA6,ITGA4,PTEN,ITGB1,DIAPH1,RAP1B,LAMA3
Human Phenotype	HP:0003701	Proximal muscle weakness		0.007697	21.58	0.318	1	12	101	GATM,SYNE2,OAT,TPM3,GDAP1,CHRNE,VCP,TRAPPC11,TMEM43,MFN2,DMD,DNA2
Human Phenotype	HP:0001911	Abnormality of granulocytes		0.007697	21.58	0.318	1	12	101	AK2,SLC35A1,AP3B1,LMBRD1,ATRX,STAT3,STK4,CAPN3,MMAB,PIK3R1,RAB27A,RFXAP
GO: Biological Process	GO:0051259	protein oligomerization		0.00771	43.05	0.1481	1	42	453	ACADM,RRM1,ME1,AXIN1,SNX9,BIRC2,SRR,USP16,AQP4,SEPT11,CAB39,RIPK1,BID,NPM1,NUDT21,OAT,SPAG9,CAV1,AKAP2,SEPT7,TNNT2,GRHPR,CLU,VCP,BAG4,ATL3,YWHAB,PRKAB1,CTNNA1,CEP57,PRNP,AK3,KCNA2,KCNC2,KCND2,KCNH2,KCNMA1,ALDH5A1,ATPIF1,GOPC,ATL1,LIMS1
Mouse Phenotype	MP:0001516	abnormal motor coordination/ balance		0.00773	37.05	0.3527	1	67	666	MAOA,MBNL1,ADAM11,ZIC4,ARL6IP5,FBXO11,SLC1A3,ADAM22,RND3,ARNTL,SMPD1,ATP2A2,NLK,GABRA1,GABRG2,SP4,MYO5A,KIF1B,GARS,NBN,BDNF,BID,NF1,SYNJ1,VAMP1,GNAQ,GPM6B,NRCAM,CANX,GRIA3,ZDHHC17,GRM5,USP14,BACE1,CHN1,CLCN3,VCP,CNTN1,VEGFA,HSPD1,VIPR1,TRPV1,HTR2C,CPE,IFIT2,PPP2R5D,PRKAB1,PRNP,INPP4A,PTEN,ITGB1,PTPN4,BLOC1S6,KCNA2,PTPRZ1,KCNMA1,MFN2,DMD,ALDH5A1,SLC12A6,RB1,RBL1,DTNA,NR4A3,CERS6,SPRED1,LSAMP
GO: Biological Process	GO:0033365	protein localization to organelle		0.007732	43.17	0.1481	1	58	667	MDM2,EZH2,AXIN1,OSBPL8,FGF2,AP3B1,PEX5L,TXNIP,RBM22,NOP58,ARNTL,RAB3IP,SUMO3,SRP72,SRPR,BCL2,RUVBL2,STAT3,BID,NF1,SYNE2,GNAQ,PDIA3,TRAM1,SCARB2,PCM1,ARL2BP,GDAP1,TUB,PIK3R1,ZFAND6,PDIA2,PLK1,HSPA4,HSP90AA1,VEGFA,HSP90AB1,AKAP6,H2AFY,YWHAB,MAPK14,MAPK1,CEP57,ROPN1,TOR1AIP1,G3BP2,BANP,DIAPH1,MFN2,KPNA1,RAD21,KPNA3,KPNA4,KPNA5,RB1,NUP214,TRNT1,SMAD3
GO: Biological Process	GO:0035666	TRIF-dependent toll-like receptor signaling pathway		0.007745	43.25	0.1481	1	11	76	MAP2K4,BIRC2,ATF1,RIPK1,TAB2,UBE2D3,CREB1,PPP2R5D,MAPK14,MAPK1,DUSP6
Pathway	198863	Estrogen signaling pathway	BioSystems: WikiPathways	0.007824	17.84	0.09724	0.808	5	20	BCL2,GNB1,CREB1,MAPK14,MAPK1
Mouse Phenotype	MP:0003634	abnormal glial cell morphology		0.007826	37.51	0.3527	1	36	316	SPEF2,SPARCL1,FOXG1,ADAM22,SMPD1,SP4,NBN,BID,NF1,NFE2L2,GNAQ,GPM6B,CANX,CAV1,PSTPIP2,SCARB2,PDCD10,CADM1,CLCN3,VCP,CNTN1,VEGFA,ZNF24,PRKAB1,IL6ST,PRNP,INPP4A,PTEN,ITGB1,PTPRC,PTPRZ1,DMD,ST8SIA4,ALDH5A1,RB1,CERS6
Pathway	198760	IL-4 signaling Pathway	BioSystems: WikiPathways	0.007853	17.9	0.09724	0.808	10	64	ADRBK2,SOS1,BCL2L1,STAT5A,TYK2,PIK3R1,MAPK14,PRKCI,MAPK1,JAK1
Pathway	137923	Rapid glucocorticoid signaling	BioSystems: Pathway Interaction Database	0.007857	17.91	0.09724	0.808	3	7	GNB1,GNG2,MAPK14
Pathway	161008	Neurofascin interactions	BioSystems: REACTOME	0.007857	17.91	0.09724	0.808	3	7	NRCAM,CNTN1,DCX
Pathway	161009	NrCAM interactions	BioSystems: REACTOME	0.007857	17.91	0.09724	0.808	3	7	NRP2,NRCAM,DLG1
Mouse Phenotype	MP:0004007	abnormal lung vasculature morphology		0.007874	37.74	0.3527	1	13	82	FBN1,STAT3,BMPR2,CAV1,RUNX2,GUCY1A3,VEGFA,EGLN1,CREB1,ABCA12,PTEN,SHOC2,LPL
Pathway	187217	N-glycan trimming in the ER and Calnexin/Calreticulin cycle	BioSystems: REACTOME	0.00789	17.99	0.09724	0.808	4	13	EDEM3,CANX,PDIA3,UGGT1
Pathway	105682	Apoptosis induced DNA fragmentation	BioSystems: REACTOME	0.00789	17.99	0.09724	0.808	4	13	HIST1H1D,HIST1H1E,HMGB1,KPNA1
Pathway	105683	Activation of DNA fragmentation factor	BioSystems: REACTOME	0.00789	17.99	0.09724	0.808	4	13	HIST1H1D,HIST1H1E,HMGB1,KPNA1
Pathway	106030	Platelet Adhesion to exposed collagen	BioSystems: REACTOME	0.00789	17.99	0.09724	0.808	4	13	ITGA10,GP5,ITGB1,LYN
Pathway	M14339	Oxidative Stress Induced Gene Expression Via Nrf2	MSigDB C2: BioCarta	0.00789	17.99	0.09724	0.808	4	13	CREB1,MAPK14,PRKCB,MAPK1
Pathway	M19829	Attenuation of GPCR Signaling	MSigDB C2: BioCarta	0.00789	17.99	0.09724	0.808	4	13	GNB1,PRKACB,PRKAR1A,PRKCB
Human Phenotype	HP:0001654	Abnormality of the heart valves		0.007891	22.13	0.318	1	19	194	FBN1,FBN2,SOS1,TAB2,XYLT1,NF1,GNPTAB,EFEMP2,IDS,TTC37,PRKAR1A,CEP57,DTNA,AGGF1,SHOC2,RIT1,ADAMTS10,MLXIPL,SMAD3
GO: Cellular Component	GO:0030136	clathrin-coated vesicle		0.007939	5.97	0.08849	0.6372	16	132	PICALM,CLVS1,RAB8A,SNX9,AP3B1,SCYL2,LMBRD1,GAD2,VAMP2,VAMP3,PIK3C2A,CLTC,SCAMP1,AFTPH,EPN3,GOPC
GO: Biological Process	GO:1902532	negative regulation of intracellular signal transduction		0.007943	44.35	0.1509	1	34	350	MDM2,NDRG2,SFRP1,ANKRD26,G2E3,ARNTL,CCAR2,SMPD1,LMBRD1,RIPK1,ASH1L,BCL2,BCL2L1,NF1,NFE2L2,RPS6KA6,LIMD1,CAV1,TMBIM6,HDAC1,KLF4,CLU,ZNF675,LEPROT,PRNP,PTEN,G3BP2,MFN2,DLG1,USP47,ITCH,DUSP6,SPRED1,LYN
Mouse Phenotype	MP:0005028	abnormal trophectoderm morphology		0.007949	38.1	0.3528	1	16	110	ABCB7,CUL4B,ATRX,FRS2,NBN,SSB,SNX13,BMP5,KDM6A,EGLN1,MAPK14,ZNF830,MAPK1,FBXL5,DHX9,MFN2
GO: Biological Process	GO:0009968	negative regulation of signal transduction		0.008009	44.72	0.1516	1	77	930	STAM2,MDM2,EZH2,NDRG2,AXIN1,AMER2,FBN1,FBN2,ADRBK2,UCHL5,MLLT3,SFRP1,ANKRD26,G2E3,SCYL2,ARNTL,CHRD,CCAR2,SMPD1,LMBRD1,DKK2,NLK,RIPK1,ASH1L,SPG20,BCL2,BCL2L1,SNX13,CFLAR,STK4,BMP5,NF1,NFE2L2,GLG1,RPS6KA6,CNOT2,LIMD1,YBX1,GRB10,CAV1,NR3C1,RUNX2,TMBIM6,GRM5,PIAS2,HHIP,LATS1,HDAC1,KLF4,CLU,VEGFA,ZNF675,PPP2R3A,MAPK14,PRKACB,PRKCB,LEPROT,CTNNA1,IL6ST,PRNP,ITGA6,PTEN,CREBRF,PTPRC,G3BP2,MFN2,DLG1,USP15,…
Pathway	160140	Signaling by Interleukins	BioSystems: REACTOME	0.008026	18.3	0.09825	0.8164	15	116	CUL1,MAP2K4,TMEM189-UBE2V1,SOS1,TAB2,STAT3,STAT5A,TYK2,PIK3R1,YWHAB,PRKACB,MAPK1,IL6ST,JAK1,LYN
Pathway	105765	Cell Cycle, Mitotic	BioSystems: REACTOME	0.008058	18.37	0.09825	0.8164	40	416	SEH1L,MAX,MCM4,TUBGCP5,ESCO1,RAB8A,ANAPC5,CUL1,RAE1,CEP70,STAG2,PPP1R12A,SDCCAG8,CLASP2,PSME4,NUP88,TFDP2,TMPO,BUB3,PCM1,HDAC1,PLK1,HSP90AA1,PPP2R5C,PPP2R5D,CSNK2A2,MAPK1,CEP57,PSMD4,NUPL1,DNA2,RAB2A,RAD21,RB1,RBBP4,RBL1,RBL2,NUP214,HAUS2,ENSA
GO: Biological Process	GO:0035303	regulation of dephosphorylation		0.008177	45.66	0.1543	1	16	131	CNST,NIFK,SMPD1,PPP1R12A,FKBP15,HSP90B1,AKAP6,BAG4,YWHAB,KIAA0430,SYTL2,TIPRL,SMG7,ARFGEF3,SPRED1,SMAD3
GO: Cellular Component	GO:0005834	heterotrimeric G-protein complex		0.008192	6.161	0.08849	0.6372	7	38	GNG12,GNAL,GNAQ,GNB1,GNG4,GNG2,GNB4
GO: Cellular Component	GO:0005811	lipid particle		0.008192	6.161	0.08849	0.6372	9	57	PLIN2,SPG20,CKAP4,CAV1,HSPA4,VCP,LMLN,RAP1B,ABHD5
GO: Cellular Component	GO:0000790	nuclear chromatin		0.008237	6.194	0.08849	0.6372	24	228	EZH2,UCHL5,PHF12,SIRT7,SMARCA1,SMARCA2,CCAR2,ATRX,RUVBL2,NFRKB,PLCB1,RUNX2,HIST1H1D,HIST1H1E,HDAC1,KLF4,HNRNPC,HNRNPK,ING3,H2AFY,CREB1,RBBP4,RFX3,SMAD3
GO: Biological Process	GO:0051301	cell division		0.008322	46.47	0.1556	1	66	779	SEH1L,MIS18BP1,CENPW,MAP4,SAMD9L,KLHL42,FGF1,FGF2,SNX9,ANAPC5,NAA50,SIRT7,USP16,PRPF40A,TXNIP,SEPT11,STAG3,STAG2,PPP1R12A,SPG20,NBN,CLASP2,BCL2L1,SEPT2,RAB10,NEK3,SUGT1,PLCB1,OSGIN2,MAPRE2,WASL,DSTN,YBX1,DYNLT3,LATS1,SEPT7,PARD3,BUB3,TOP1,CPEB1,CLTC,FBXW5,PLK1,SYCE1,VEGFA,ROCK2,POU3F3,SYCP3,KIAA0430,PRKAR1A,ZNF830,DIXDC1,HAUS6,SPIRE1,HAUS3,PTEN,LMLN,KIF11,RAD21,RALA,RALB,RB1,HAUS2,REEP3,ACTR2,ENSA
GO: Biological Process	GO:1901861	regulation of muscle tissue development		0.008331	46.52	0.1556	1	15	120	FGF2,ARNTL,BCL2,BDNF,PLCB1,CAPN3,NR3C1,USP2,SAV1,PIK3R1,AKAP6,MAPK14,CXADR,NR1D2,SMAD3
GO: Biological Process	GO:0048634	regulation of muscle organ development		0.008331	46.52	0.1556	1	15	120	FGF2,ARNTL,BCL2,BDNF,PLCB1,CAPN3,NR3C1,USP2,SAV1,PIK3R1,AKAP6,MAPK14,CXADR,NR1D2,SMAD3
Gene Family	FBX	F-box genes	genenames.org	0.008349	0.5927	0.0456	0.221	5	39	FBXO45,FBXO11,FBXO42,FBXO38,LMO7
GO: Biological Process	GO:1901888	regulation of cell junction assembly		0.008409	46.96	0.1565	1	8	47	SFRP1,GPM6B,VEGFA,ROCK2,PTEN,RAP1B,WDPCP,SMAD3
GO: Biological Process	GO:0071560	cellular response to transforming growth factor beta stimulus		0.008437	47.11	0.1565	1	24	226	AXIN1,FBN1,FBN2,UCHL5,SFRP1,NLK,DCP1A,GCNT2,BCL9,GLG1,ZEB1,TFDP2,PARD3,HDAC1,CDK8,UBE2D3,HPGD,CREB1,USP15,RBL1,LIMS1,LTBP1,SMAD1,SMAD3
Human Phenotype	HP:0002220	Melanin pigment aggregation in hair shafts		0.008438	23.66	0.318	1	2	3	MYO5A,RAB27A
Human Phenotype	HP:0003118	Increased circulating cortisol level		0.008438	23.66	0.318	1	2	3	PRKAR1A,PDE11A
Human Phenotype	HP:0010303	Abnormality of the spinal meninges		0.008438	23.66	0.318	1	2	3	FBN1,SMAD3
Human Phenotype	HP:0002920	Decreased circulating ACTH level		0.008438	23.66	0.318	1	2	3	PRKAR1A,PDE11A
Human Phenotype	HP:0002218	Silver-gray hair		0.008438	23.66	0.318	1	2	3	MYO5A,RAB27A
Human Phenotype	HP:0006677	Prolonged QRS complex		0.008438	23.66	0.318	1	2	3	PRKAG2,TMEM43
Human Phenotype	HP:0005317	Increased pulmonary vascular resistance		0.008438	23.66	0.318	1	2	3	BMPR2,CAV1
Human Phenotype	HP:0000854	Thyroid adenoma		0.008438	23.66	0.318	1	2	3	PTEN,CDC73
Human Phenotype	HP:0100775	Dural ectasia		0.008438	23.66	0.318	1	2	3	FBN1,SMAD3
Human Phenotype	HP:0000915	Pectus excavatum of inferior sternum		0.008438	23.66	0.318	1	2	3	SOS1,NF1
Pathway	P00042	Muscarinic acetylcholine receptor 1 and 3 signaling pathway	PantherDB	0.008455	19.28	0.1021	0.8484	9	55	VAMP1,VAMP2,GNAQ,GNB1,GNG4,VAMP3,PRKCB,PRKCI,GNB4
Human Phenotype	HP:0200031	macules		0.008506	23.85	0.318	1	15	141	MAX,FERMT1,AIRE,ATP2A2,KIF1B,NBN,XYLT1,NF1,GNAQ,TCF4,KDM6A,CEP57,PTEN,RAB27A,SPRED1
GO: Biological Process	GO:0032365	intracellular lipid transport		0.008533	47.65	0.1578	1	5	21	SCP2,PRKAG2,CPT1B,PRKAB2,COL4A3BP
Mouse Phenotype	MP:0003203	increased neuron apoptosis		0.008548	40.97	0.3759	1	19	140	FOXG1,CASK,SLC22A3,BCL2L1,BDNF,CAST,ZDHHC17,USP14,CNR1,VEGFA,XRCC5,PRNP,MFN2,ST8SIA4,RB1,RBL1,RBL2,NR4A3,CAPRIN1
Pathway	106424	IRS-related events	BioSystems: REACTOME	0.008581	19.56	0.1021	0.8484	12	85	FGF1,FGF2,PRKAG2,SOS1,CAB39,FRS2,PIK3R1,YWHAB,PRKAB1,PRKAB2,MAPK1,EIF4B
Pathway	106396	Toll Like Receptor 7/8 (TLR7/8) Cascade	BioSystems: REACTOME	0.008581	19.56	0.1021	0.8484	12	85	MAP2K4,TMEM189-UBE2V1,ATF1,DHX36,TAB2,HMGB1,CREB1,PPP2R5D,MAPK14,MAPK1,DHX9,DUSP6
Pathway	187081	MyD88 dependent cascade initiated on endosome	BioSystems: REACTOME	0.008581	19.56	0.1021	0.8484	12	85	MAP2K4,TMEM189-UBE2V1,ATF1,DHX36,TAB2,HMGB1,CREB1,PPP2R5D,MAPK14,MAPK1,DHX9,DUSP6
Pathway	645274	Signaling by FGFR in disease	BioSystems: REACTOME	0.008598	19.6	0.1021	0.8484	20	173	MDM2,AGO3,FGF1,FGF2,SOS1,FRS2,STAT3,STAT5A,PDE1A,PDE1C,PIK3R1,RICTOR,CREB1,YWHAB,PRKACB,PRKAR1A,MAPK1,CUX1,FGFR1OP2,PTEN
GO: Biological Process	GO:0070373	negative regulation of ERK1 and ERK2 cascade		0.008685	48.5	0.1601	1	7	38	NDRG2,ANKRD26,RPS6KA6,CAV1,KLF4,DUSP6,LYN
Pathway	138045	HIF-1-alpha transcription factor network	BioSystems: Pathway Interaction Database	0.008757	19.97	0.1029	0.8554	10	65	PLIN2,FECH,BHLHE40,NPM1,TF,VEGFA,EGLN1,ID2,CREB1,SMAD3
Mouse Phenotype	MP:0001270	distended abdomen		0.008758	41.98	0.3816	1	12	74	FECH,PPP1R12A,GLG1,ZEB1,SCARB2,HDAC1,PRKAR1A,DLG1,RBL1,RBL2,SMAD1,SMAD3
GO: Biological Process	GO:0016050	vesicle organization		0.008766	48.95	0.1607	1	18	155	PICALM,RAB8A,SAMD9L,SEC31A,AP3B1,BCL2,VAMP1,VAMP2,WASL,CAV1,VAMP3,PIK3C2A,SNX11,COPA,COPB1,CREB1,PRKCI,BLOC1S6
GO: Molecular Function	GO:0070063	RNA polymerase binding		0.008775	12.97	0.2245	1	5	21	ZNF326,WAC,CCAR2,YTHDC2,CDC73
GO: Biological Process	GO:0060419	heart growth		0.008779	49.02	0.1607	1	10	67	FGF1,FGF2,MAP2K4,NR3C1,SAV1,AKAP6,PRKAR1A,CXADR,DUSP6,SMAD1
Pathway	137938	IL2 signaling events mediated by PI3K	BioSystems: Pathway Interaction Database	0.008841	20.16	0.1029	0.8554	7	37	SMPD1,SOS1,BCL2,BCL2L1,PIK3R1,HSP90AA1,JAK1
Pathway	M19358	Signaling of Hepatocyte Growth Factor Receptor	MSigDB C2: BioCarta	0.008841	20.16	0.1029	0.8554	7	37	SOS1,STAT3,PIK3R1,MAPK1,PTEN,ITGB1,RAP1B
Pathway	106495	G-protein mediated events	BioSystems: REACTOME	0.008849	20.18	0.1029	0.8554	8	46	PLCB1,GNAL,PDE1A,PDE1C,CREB1,PRKACB,PRKAR1A,MAPK1
GO: Cellular Component	GO:0044448	cell cortex part		0.008953	6.732	0.09305	0.67	14	111	MED28,SEPT11,SEPT2,RAB10,WASL,DSTN,CAPZA1,SEPT7,TPM3,TPM4,EXOC6,PRKCI,ACTR2,LLGL1
Mouse Phenotype	MP:0000811	hippocampal neuron degeneration		0.008958	42.93	0.3833	1	5	18	GNAQ,CAV1,CLCN3,INPP4A,SLC12A6
Mouse Phenotype	MP:0008387	hypochromic anemia		0.008958	42.93	0.3833	1	5	18	PICALM,FECH,TF,EXOC6,SLC40A1
GO: Cellular Component	GO:0043220	Schmidt-Lanterman incisure		0.009028	6.789	0.09305	0.67	4	14	MPP5,PARD3,PRKCI,PTEN
GO: Cellular Component	GO:0030133	transport vesicle		0.009033	6.793	0.09305	0.67	19	169	STX2,CNST,RAB8A,SEC31A,VAMP2,SEC23IP,PCSK1,AIMP1,CLCN3,CLTC,CPE,AFTPH,SYTL2,BLOC1S6,RAB27A,YIPF6,GOPC,SCAMP2,SSPN
GO: Biological Process	GO:0016311	dephosphorylation		0.009061	50.6	0.1654	1	38	405	CNST,BPNT1,NIFK,SSU72,SMPD1,PPP1R12A,BCL2,MTMR11,SYNJ1,FKBP15,UBASH3B,PPTC7,HSP90B1,AKAP6,BAG4,PPM1K,YWHAB,PPP1R3D,PPP2R3A,PPP2R5D,PDP1,KIAA0430,IMPA1,INPP4A,SYTL2,TIPRL,PTEN,PTPN4,PTPRC,SMG7,PTPRZ1,DLG1,DUSP6,ARFGEF3,PTP4A2,SPRED1,SMAD3,RPAP2
Human Phenotype	HP:0003797	Limb-girdle muscle atrophy		0.009061	25.41	0.3257	1	4	16	FRG1,TPM3,VCP,HNRNPDL
GO: Cellular Component	GO:0012506	vesicle membrane		0.009184	6.907	0.09333	0.6721	39	423	RAB22A,MDM2,PICALM,RAB8A,SNX9,APPBP2,RAB11FIP2,SEC31A,AP3B1,DENND4C,ATP2A2,GAD2,KIF1B,RAB10,VAMP1,VAMP2,SYPL1,WASL,GRIA3,CAV1,ZDHHC17,TF,SEC23IP,BACE1,VAMP3,CLCN3,CLTC,COPA,COPB1,SCAMP1,CLIC4,CPE,YWHAB,AFTPH,SPIRE1,MARCH1,RAB5A,RAB27A,RALA
Mouse Phenotype	MP:0003997	tonic-clonic seizures		0.009337	44.75	0.396	1	10	57	GAD2,GNAQ,HLF,CLCN3,VCP,HTR2C,DCX,KCNC2,NR4A3,MBNL2
GO: Biological Process	GO:0030029	actin filament-based process		0.009357	52.25	0.1683	1	52	592	FGF12,LIMA1,SFRP1,MRAS,PPFIA1,RND3,CCDC88A,MYO5A,BCL2,CFLAR,NF1,SYNE2,GPM6B,WASL,DSTN,CAPN3,CAPZA1,TF,RHOQ,LATS1,AKAP2,TNNC2,PARD3,TNNT2,TPM3,TPM4,HSP90B1,TMOD3,AKAP6,ROCK2,EPB41L4B,BAG4,RICTOR,PRKAR1A,PRKCI,DIXDC1,CXADR,SPIRE1,ITGB1,TWF1,KCNH2,DIAPH1,DLG1,DMD,RALA,RDX,ACTR2,LLGL1,FRMD6,ARPC5L,SMAD3,EPHA5
GO: Biological Process	GO:0042711	maternal behavior		0.009384	52.4	0.1683	1	4	14	GNAQ,NR3C1,PTEN,CREBRF
GO: Biological Process	GO:0034629	cellular protein complex localization		0.009384	52.4	0.1683	1	4	14	WASL,AKAP6,RALB,RALGAPB
GO: Biological Process	GO:0006607	NLS-bearing protein import into nucleus		0.009384	52.4	0.1683	1	4	14	KPNA1,KPNA3,KPNA4,KPNA5
GO: Biological Process	GO:0009133	nucleoside diphosphate biosynthetic process		0.009384	52.4	0.1683	1	4	14	AK2,AK4,ATP5C1,AK3
Pathway	730348	IRS-related events triggered by IGF1R	BioSystems: REACTOME	0.009402	21.44	0.1067	0.887	12	86	FGF1,FGF2,PRKAG2,SOS1,CAB39,FRS2,PIK3R1,YWHAB,PRKAB1,PRKAB2,MAPK1,EIF4B
Pathway	83118	Small cell lung cancer	BioSystems: KEGG	0.009402	21.44	0.1067	0.887	12	86	MAX,BIRC2,XIAP,BCL2,BCL2L1,PIAS2,PIK3R1,ITGA6,PTEN,ITGB1,RB1,LAMA3
GO: Biological Process	GO:0044772	mitotic cell cycle phase transition		0.009405	52.52	0.1683	1	44	485	CACUL1,MCM4,MDM2,EZH2,TUBGCP5,RAB8A,ANAPC5,CUL4B,CUL1,CEP70,PPP1R12A,SDCCAG8,NBN,BCL2,BCL2L1,BID,PSME4,PLCB1,NPAT,GSPT1,LATS1,BUB3,PCM1,ZNF655,PLK1,HSP90AA1,WNT9A,ID2,SYF2,PPP2R5C,CSNK2A2,ZNF830,CEP57,PSMD4,PTEN,ITGB1,DLG1,CDC73,USP47,RB1,RBBP4,HAUS2,CUL5,ENSA
Mouse Phenotype	MP:0002862	altered righting response		0.009425	45.17	0.3963	1	16	112	MAOA,ZIC4,RND3,ARNTL,ATP2A2,GABRG2,MYO5A,BDNF,VAMP1,BACE1,CHN1,VEGFA,TRPV1,PRNP,INPP4A,MFN2
Human Phenotype	HP:0002795	Functional respiratory abnormality		0.009549	26.78	0.3345	1	39	498	ACADSB,SPEG,ACOX1,MCM4,FBN1,PRKAG2,NUBPL,FRG1,SMPD1,LYRM7,ATRX,SDCCAG8,NBN,BDNF,BMPR2,SYNE2,TCF4,CAV1,RUNX2,MMAB,TPM3,CHRNE,CNTN1,HSPD1,COX15,IDS,CEP57,PRNP,ABCA12,MATR3,DNAL1,PTEN,TECPR2,DMD,C5orf42,DNA2,SLC12A6,AGGF1,LAMA3
GO: Biological Process	GO:0034329	cell junction assembly		0.009554	53.35	0.1699	1	22	204	SFRP1,BCL2,GPM6B,MPP5,PARD3,CADM1,VEGFA,ROCK2,PRKCI,CTNNA1,ITGA6,CLDN15,PTEN,ITGB1,CADM2,DLG1,MPP7,RAP1B,LAMA3,WDPCP,LIMS1,SMAD3
Human Phenotype	HP:0100007	Neoplasm of the peripheral nervous system		0.009664	27.1	0.3345	1	5	25	MAX,KIF1B,NF1,PRKAR1A,SPRED1
Human Phenotype	HP:0007126	Proximal amyotrophy		0.009664	27.1	0.3345	1	5	25	FUS,SYNE2,CAPN3,TMEM43,HNRNPDL
Pathway	149807	Bacterial invasion of epithelial cells	BioSystems: KEGG	0.009669	22.05	0.1067	0.887	11	76	SHC3,CTNNA3,SEPT11,SEPT2,WASL,CAV1,PIK3R1,CLTC,CTNNA1,ITGB1,ARPC5L
Pathway	137924	VEGFR1 specific signals	BioSystems: Pathway Interaction Database	0.00968	22.07	0.1067	0.887	6	29	NRP2,CAV1,PIK3R1,HSP90AA1,VEGFA,MAPK1
Pathway	M12975	VEGF, Hypoxia, and Angiogenesis	MSigDB C2: BioCarta	0.00968	22.07	0.1067	0.887	6	29	EIF2S2,PIK3R1,VEGFA,PRKCB,EIF1AX,EIF2S3
Pathway	M7739	Links between Pyk2 and Map Kinases	MSigDB C2: BioCarta	0.00968	22.07	0.1067	0.887	6	29	MAP2K4,SOS1,GNAQ,MAPK14,PRKCB,MAPK1
Pathway	106073	Transport of Ribonucleoproteins into the Host Nucleus	BioSystems: REACTOME	0.00968	22.07	0.1067	0.887	6	29	SEH1L,RAE1,NUP88,NUPL1,KPNA1,NUP214
Pathway	106247	Association of TriC/CCT with target proteins during biosynthesis	BioSystems: REACTOME	0.00968	22.07	0.1067	0.887	6	29	NOP56,ARFGEF2,CCT2,CCT3,FBXW5,FBXL5
Mouse Phenotype	MP:0003412	abnormal afterhyperpolarization		0.009682	46.4	0.4	1	4	12	GNAQ,SCN11A,KCNQ5,KCNC2
Mouse Phenotype	MP:0010950	abnormal lung hysteresivity		0.009682	46.4	0.4	1	4	12	AP3B1,STK4,BMPR2,CAV1
GO: Biological Process	GO:0048589	developmental growth		0.009705	54.19	0.1714	1	33	342	EZH2,FGF1,FGF2,MAP2K4,SFRP1,GATM,SPG20,NBN,BCL2,BCL9,BDNF,NRP2,CFLAR,BMPR2,PLCB1,NRCAM,CAPN3,NR3C1,SAV1,CADM1,VEGFA,AKAP6,PPP2R3A,MAPK14,ZNF830,CXADR,RAPH1,PTEN,ITGB1,DCX,DLG1,DUSP6,SMAD3
Pathway	M16257	Role of Mitochondria in Apoptotic Signaling	MSigDB C2: BioCarta	0.009731	22.19	0.1067	0.887	5	21	BIRC2,XIAP,BCL2,BCL2L1,BID
Pathway	187199	Prostacyclin signalling through prostacyclin receptor	BioSystems: REACTOME	0.009731	22.19	0.1067	0.887	5	21	GNG12,GNB1,GNG4,GNG2,GNB4
Pathway	83108	Pancreatic cancer	BioSystems: KEGG	0.009738	22.2	0.1067	0.887	10	66	BCL2L1,STAT3,PIK3R1,VEGFA,MAPK1,JAK1,RALA,RALB,RB1,SMAD3
Pathway	137987	Regulation of Telomerase	BioSystems: Pathway Interaction Database	0.009738	22.2	0.1067	0.887	10	66	MAX,NBN,HDAC1,HNRNPC,HSP90AA1,XRCC5,MAPK1,DKC1,RBBP4,SMAD3
GO: Biological Process	GO:0009123	nucleoside monophosphate metabolic process		0.009826	54.87	0.1714	1	43	473	RFK,ABCB7,AK2,AK4,PRKAG2,ATP13A4,IPO8,SMARCA1,SMARCA2,ATP5S,ATP2A2,ATP5C1,DHX36,ABCC3,ATP6V1A,ATRX,KIF1B,RUVBL2,NDUFB8,BDNF,HELQ,DDX20,LONRF2,TNNT2,TOP1,PKLR,UPP1,UQCRB,VCP,HSP90AA1,HSPD1,COX15,YTHDC2,CHD1L,ABCA12,AK3,DDX6,DHX9,ATP13A3,DNA2,RBBP4,RECQL,MLXIPL
GO: Molecular Function	GO:0003697	single-stranded DNA binding		0.009848	14.56	0.2245	1	11	78	ERCC5,MCM4,SUB1,YBX1,SMUG1,HMGB1,HNRNPK,HSPD1,PURB,HNRNPDL,RBMS1
Mouse Phenotype	MP:0001077	abnormal spinal nerve morphology		0.009883	47.37	0.4024	1	15	103	RND3,GARS,SYNE2,NRCAM,USP14,SCARB2,CHN1,ECEL1,VEGFA,ITGA6,PTEN,ITGB1,SLC12A6,SMAD1,RHOT1
GO: Biological Process	GO:0016568	chromatin modification		0.009922	55.4	0.1714	1	48	540	MIS18BP1,CENPW,AICDA,EZH2,WAC,RBM14,CUL4B,NAA50,SIRT7,USP16,PAXIP1,SMARCA1,SMARCA2,ATRX,ASH1L,KDM6B,RUVBL2,PSME4,SUPT6H,TLK2,NPM1,RPS6KA4,NR3C1,PRDM5,RNF20,TOP1,HDAC1,CHD1,HNRNPC,KMT2C,EID1,BRD1,KDM6A,VEGFA,ING3,SYCP3,H2AFY,CHD1L,PRKCB,SETD1A,BANP,CDC73,DR1,RB1,RBBP4,RBL1,RBL2,JMJD1C

## Sheet: cyan
Category	ID	Name	Source	p-value	q-value Bonferroni	q-value FDR B&H	q-value FDR B&Y	Hit Count in Query List	Hit Count in Genome	Hit in Query List
Mouse Phenotype	MP:0003635	abnormal synaptic transmission		2.332e-06	0.003343	0.003343	0.02623	16	572	TRIB2,CAMK4,DGKE,ADARB1,ITPKA,FABP7,IL1RAPL1,CAMKK2,ADRA2A,KCNA1,PTPRE,ENTPD1,SCN8A,DLG3,ATP2B2,EPHA4
GO: Molecular Function	GO:0004683	calmodulin-dependent protein kinase activity		1.329e-05	0.005875	0.005875	0.03918	4	26	MYLK,CAMK4,ITPKA,CAMKK2
GO: Cellular Component	GO:0030425	dendrite		6.071e-05	0.01342	0.01342	0.0802	11	469	TMEM185A,ITPKA,SORT1,IL1RAPL1,KCNA1,SCN8A,PAK1,DLG3,ATP2B2,EPHA4,KPNA1
GO: Biological Process	GO:0032596	protein transport into membrane raft		9.556e-05	0.1814	0.128	1	2	3	RFTN1,CD24
GO: Biological Process	GO:0032594	protein transport within lipid bilayer		0.0001904	0.3614	0.128	1	2	4	RFTN1,CD24
Mouse Phenotype	MP:0002206	abnormal CNS synaptic transmission		0.0002148	0.308	0.1245	0.9767	12	495	TRIB2,CAMK4,DGKE,ADARB1,ITPKA,FABP7,IL1RAPL1,CAMKK2,KCNA1,DLG3,ATP2B2,EPHA4
GO: Biological Process	GO:0061001	regulation of dendritic spine morphogenesis		0.00022	0.4175	0.128	1	3	21	ITPKA,NGEF,EPHA4
GO: Cellular Component	GO:0043005	neuron projection		0.000229	0.0506	0.0253	0.1512	15	945	CNTNAP1,TMEM185A,ITPKA,SORT1,IL1RAPL1,KCNA1,LGI3,SCN8A,NGEF,PAK1,DLG3,ATP2B2,PCDH9,EPHA4,KPNA1
GO: Biological Process	GO:0000904	cell morphogenesis involved in differentiation		0.0003003	0.57	0.128	1	14	845	NET1,CNTNAP1,DACT2,ITPKA,IL1RAPL1,SCN8A,NGEF,CD24,PAK1,DLG3,FLRT2,ATP2B2,SMAD2,EPHA4
Mouse Phenotype	MP:0005447	abnormal synaptic norepinephrine release		0.0003184	0.4567	0.1245	0.9767	2	4	ADRA2A,ENTPD1
Mouse Phenotype	MP:0000745	tremors		0.0003472	0.4979	0.1245	0.9767	8	240	TRIB2,CAMK4,CNTNAP1,KCNA1,ENTPD1,SCN8A,ATP2B2,NOVA1
GO: Biological Process	GO:0032925	regulation of activin receptor signaling pathway		0.0003742	0.7102	0.128	1	3	25	SYNJ2BP,DACT2,SMAD2
GO: Biological Process	GO:0050905	neuromuscular process		0.0004102	0.7786	0.128	1	5	110	CNTNAP1,PNKD,FABP7,SCN8A,ATP2B2
GO: Biological Process	GO:0060997	dendritic spine morphogenesis		0.0004719	0.8957	0.128	1	3	27	ITPKA,NGEF,EPHA4
Mouse Phenotype	MP:0010715	retina coloboma		0.0005282	0.7575	0.1515	1	2	5	RYBP,KDM2B
GO: Biological Process	GO:0048814	regulation of dendrite morphogenesis		0.0005409	1.027	0.1283	1	4	66	ITPKA,IL1RAPL1,NGEF,EPHA4
GO: Cellular Component	GO:0036477	somatodendritic compartment		0.0005493	0.1214	0.03035	0.1814	12	705	TMEM185A,ITPKA,FABP7,SORT1,IL1RAPL1,KCNA1,SCN8A,PAK1,DLG3,ATP2B2,EPHA4,KPNA1
Pathway	M16801	Genes related to regulation of the actin cytoskeleton	MSigDB C2: Signaling Gateway	0.0006583	0.391	0.1746	1	3	35	MYLK,PAK7,PAK1
GO: Biological Process	GO:0097061	dendritic spine organization		0.000784	1.488	0.151	1	3	32	ITPKA,NGEF,EPHA4
GO: Biological Process	GO:1900107	regulation of nodal signaling pathway		0.0008754	1.662	0.151	1	2	8	DACT2,SMAD2
[truncated: 85 more rows]

## Sheet: darkgreen
Category	ID	Name	Source	p-value	q-value Bonferroni	q-value FDR B&H	q-value FDR B&Y	Hit Count in Query List	Hit Count in Genome	Hit in Query List
[truncated: 156 more rows]

[truncated: 25 more sheets: darkgrey, darkorange, darkred, darkturquoise, green, greenyellow, grey60, lightcyan, lightgreen, lightyellow, magenta, midnightblue, orange, pink, purple, red, royalblue, saddlebrown, salmon, skyblue …]
