# Supplementary material for: Cross-Species Co-analysis of Prefrontal Cortex Chronic Ethanol Transcriptome Responses in Mice and Monkeys
Source: Front Mol Neurosci. 2019 Aug 13;12:197. doi: 10.3389/fnmol.2019.00197 (PMC6701453; doi:10.3389/fnmol.2019.00197)
Supplement: Supplementary file 3 [file Table_3.XLSX]

## Sheet: Sheet1
				ERHS		RMA values																																											LIMMA results
ProbeID	Gene Symbol	Gene Description	moduleColors_DS3	ERHS_3comp	ERHS rank	Coh4_EtOH_1	Coh4_EtOH_2	Coh4_EtOH_3	Coh4_EtOH_4	Coh4_EtOH_5	Coh4_EtOH_6	Coh4_EtOH_7	Coh4_EtOH_8	Coh4_EtOH_9	Coh4_EtOH_10	Coh4_EtOH_11	Coh5_Ctrl_12	Coh5_Ctrl_13	Coh5_Ctrl_14	Coh5_Ctrl_15	Coh5_Ctrl_16	Coh5_EtOH_17	Coh5_EtOH_18	Coh5_EtOH_19	Coh5_EtOH_20	Coh5_EtOH_21	Coh5_EtOH_22	Coh5_EtOH_23	Coh5_EtOH_24	Coh7a_Ctrl_25	Coh7a_Ctrl_26	Coh7a_Ctrl_27	Coh7a_Ctrl_28	Coh7a_EtOH_29	Coh7a_EtOH_30	Coh7a_EtOH_31	Coh7a_EtOH_32	Coh7a_EtOH_33	Coh7a_EtOH_34	Coh7a_EtOH_35	Coh7a_EtOH_36	Coh7b_Ctrl_37	Coh7b_Ctrl_38	Coh7b_EtOH_39	Coh7b_EtOH_40	Coh7b_EtOH_41	Coh7b_EtOH_42	Coh7b_EtOH_43	Ethanol mean
MmuSTS.3243.1.S1_at	SEC23A	Sec23 homolog A (S. cerevisiae)	pink	2.93388	1	10.4184	10.266	10.3518	10.3712	10.3322	10.2182	10.407	10.3085	10.2438	10.4961	10.4597	10.5977	10.3197	10.483	10.4678	10.2857	10.2454	10.4558	10.2066	10.1327	10.3608	10.3698	10.3734	10.1579	10.4021	10.35	10.4797	10.3121	10.1793	10.2716	10.1591	10.2388	10.1938	10.3107	10.1563	10.2801	10.5556	10.5878	10.3507	10.2631	10.4111	10.2842	10.1998	10.2961
MmugDNA.39529.1.S1_at	SSR4	signal sequence receptor, delta (translocon-associated protein delta)	lightyellow	2.92453	2	10.0491	10.2861	10.1768	10.064	10.2151	10.1245	10.193	10.1862	10.2533	10.1124	10.2224	10.067	10.2765	10.3159	10.1361	10.2179	10.4092	10.2503	10.3172	10.4566	10.1976	10.0922	10.2148	10.2781	10.2269	10.3805	10.4308	10.3713	10.2351	10.1747	10.1328	10.1633	10.2339	10.1423	10.0874	10.1558	10.5355	10.4896	10.1352	10.1805	10.1743	10.3868	10.2496	10.2047
MmugDNA.4900.1.S1_at	AMY1B	amylase, alpha 1B (salivary)	lightcyan	2.92155	3	8.58456	8.58541	8.76633	9.03146	9.02705	8.93775	8.96409	8.82261	8.71044	8.66382	8.89403	8.50924	8.78076	8.60088	8.47644	8.69948	8.61129	8.28444	8.7833	8.77294	8.5379	8.76063	8.69239	8.21449	7.9489	8.16328	8.01479	8.124	8.67477	8.63813	8.55365	8.38051	8.84216	8.67857	8.38752	7.92173	8.30553	8.35074	8.94938	9.07387	8.86584	8.75008	8.59878	8.68625
MmuSTS.1671.1.S1_at	UBA2	ubiquitin-like modifier activating enzyme 2	pink	2.90904	4	10.4905	10.2353	10.3707	10.4946	10.4	10.4239	10.3255	10.3462	10.3418	10.6335	10.4655	10.5693	10.39	10.4594	10.5432	10.3475	10.3666	10.341	10.208	10.1853	10.4173	10.5377	10.3884	10.245	10.4458	10.4992	10.5933	10.5381	10.3054	10.2488	10.2449	10.2486	10.2592	10.4424	10.2464	10.3535	10.6244	10.6136	10.2788	10.2605	10.525	10.33	10.2142	10.3492
MmugDNA.42484.1.S1_at	ACTR6	ARP6 actin-related protein 6 homolog (yeast)	pink	2.90265	5	8.77749	8.47196	8.60444	8.71397	8.50239	8.51604	8.5678	8.65406	8.56642	8.8133	8.69317	8.76381	8.60039	8.69665	8.66575	8.64263	8.42853	8.6697	8.2859	8.25198	8.65396	8.78422	8.70995	8.48288	8.58662	8.59679	8.79982	8.63485	8.43867	8.50039	8.34979	8.43462	8.38215	8.54399	8.35599	8.60505	8.83537	8.82293	8.59177	8.49927	8.64858	8.38315	8.48215	8.54262
MmuSTS.4666.1.S1_at	TNFSF10	tumor necrosis factor (ligand) superfamily, member 10	darkturquoise	2.86552	6	7.36153	6.58464	7.28517	6.62693	7.6386	7.93434	7.74511	7.52511	7.93521	7.04417	7.29352	7.48986	7.46231	7.58533	7.83627	7.5549	7.91829	8.18362	7.82794	7.11428	7.25628	7.1718	7.75512	7.91629	7.78807	7.85258	8.03801	8.02121	7.06562	6.97347	7.39084	7.2972	7.4436	7.23794	7.32499	7.4623	8.24056	8.03327	7.34054	6.87405	6.74175	7.74588	7.77714	7.39979
MmugDNA.8389.1.S1_at	GIMAP4	GTPase, IMAP family member 4	darkturquoise	2.84834	7	5.69845	5.6385	5.91858	5.85419	6.49899	6.391	6.66753	6.23419	6.31157	5.98698	6.05912	6.24322	6.36874	6.3782	6.42094	6.0756	6.56622	6.79798	6.66397	6.45532	6.09378	6.08121	6.53971	6.83285	6.67532	6.57079	6.52496	6.82698	5.80633	5.89605	6.36665	6.20366	5.98267	6.14914	6.07626	6.54996	6.81042	6.49663	6.09152	5.86995	6.31346	5.97858	6.12877	6.20947
MmugDNA.13723.1.S1_at	ARMCX1	armadillo repeat containing, X-linked 1	pink	2.84833	8	10.4866	10.2894	10.4287	10.5808	10.5103	10.5334	10.5827	10.4264	10.3537	10.6015	10.4215	10.6865	10.4586	10.5797	10.4312	10.4441	10.3075	10.4054	10.2955	10.3344	10.3696	10.592	10.5364	10.5226	10.4238	10.6334	10.6477	10.5442	10.2271	10.3069	10.2806	10.2811	10.4028	10.3544	10.2812	10.4582	10.6962	10.6428	10.3984	10.3281	10.4773	10.355	10.2706	10.4063
MmugDNA.7826.1.S1_at	PHYHIP	phytanoyl-CoA 2-hydroxylase interacting protein	green	2.84526	9	9.95103	9.99406	10.066	10.2597	9.999	10.0742	9.8773	10.2302	10.0188	9.87946	10.1023	10.0095	10.0385	10.1397	9.95945	9.8114	10.2433	10.1252	10.0231	10.1678	10.2292	10.0781	10.1665	10.2291	9.93365	10.0248	9.85472	9.93528	10.4981	10.3132	10.311	10.2128	10.4358	10.2198	10.4332	10.2719	9.72798	9.81047	10.0939	10.2753	9.91402	10.2278	10.1421	10.1582
MmugDNA.3892.1.S1_s_at	MLLT10	myeloid/lymphoid or mixed-lineage leukemia (trithorax homolog, Drosophila); translocated to, 10	lightcyan	2.83498	10	9.22894	9.1765	9.3097	9.39308	9.31125	9.28554	9.36478	9.24901	9.18539	9.06264	9.12171	9.09749	9.21752	9.22505	9.08653	9.08886	9.20583	9.07599	9.33658	9.36115	9.05726	9.18754	9.1897	9.11185	8.81946	8.82684	8.82739	8.77278	9.13826	9.06484	9.04069	8.98	9.2552	9.18728	9.0366	8.90953	8.92606	9.03639	9.262	9.32733	9.30167	8.94171	9.15246	9.18163
MmugDNA.17786.1.S1_at	GRIA3	glutamate receptor, ionotrophic, AMPA 3	blue	2.81818	11	9.28731	9.36778	9.23328	9.3568	9.40599	8.99435	9.35929	9.46021	9.10891	9.16719	9.1287	8.96666	9.01765	8.80056	8.91906	9.37325	8.8919	8.80632	9.20483	9.40153	8.69575	9.23802	9.20046	8.8889	8.11346	8.37203	8.08957	8.05941	9.56566	9.52626	9.22429	9.32692	9.63144	9.44891	9.4354	8.69423	7.82502	8.28847	9.7961	9.8818	9.14001	9.37959	9.32219	9.26782
MmugDNA.3694.1.S1_s_at	ARGLU1	arginine and glutamate rich 1	lightcyan	2.81543	12	11.4688	11.4112	11.5194	11.7318	11.6882	11.5239	11.5735	11.3617	11.3608	11.4558	11.3593	11.2774	11.4373	11.4817	11.2315	11.5191	11.4226	11.3324	11.6138	11.6835	11.3032	11.3626	11.4369	11.2964	10.9091	11.2364	11.0242	11.0003	11.4964	11.3834	11.4991	11.112	11.4903	11.4129	11.3486	11.0243	11.4214	11.247	11.5866	11.7052	11.5881	11.4757	11.4587	11.4527
MmugDNA.15366.1.S1_s_at	HNRNPC	heterogeneous nuclear ribonucleoprotein C (C1/C2)	brown	2.80538	13	9.41762	9.88113	9.33969	9.18842	9.92567	9.13245	9.57981	9.4282	9.56893	9.65543	9.53912	9.29115	9.61378	9.51273	10.013	9.59355	9.30423	9.25042	9.72685	9.16449	9.44686	9.27337	9.50748	9.3355	9.81465	9.56181	9.92524	9.64892	9.29767	9.55091	9.43595	9.77388	9.44539	9.57283	9.46521	9.63833	9.89359	9.81797	9.92673	9.56837	10.011	9.35808	9.55967	9.50843
MmugDNA.37060.1.S1_at	RPL13	ribosomal protein L13	lightyellow	2.80134	14	10.5496	10.8292	10.8115	10.5761	10.5928	10.5322	10.6521	10.7466	10.7864	10.4558	10.6042	10.5573	10.8827	10.7986	10.7978	10.7221	10.9366	10.7614	10.9594	10.8261	10.7926	10.5149	10.6599	10.6462	10.8747	10.9639	11.0206	10.9493	10.6797	10.7326	10.7642	10.8233	10.6321	10.7437	10.7114	10.7453	11.1548	10.9865	10.7045	10.7478	10.6874	10.9524	10.8126	10.7178
MmugDNA.5927.1.S1_at	SYN1	synapsin I	green	2.79174	15	11.0305	11.2153	11.2407	11.2588	11.1105	11.095	10.9597	11.2772	11.1831	11.0929	11.1324	10.8726	11.1271	10.9177	10.8722	11.2104	11.2197	11.0451	11.1208	11.3204	11.017	11.1549	11.2967	11.0787	11.0157	11.0525	10.9239	11.0017	11.4779	11.2307	11.4099	11.3186	11.3296	11.3391	11.5186	11.2727	10.638	10.7662	11.1235	11.2699	11.116	11.2861	11.0295	11.2054
MmunewRS.1055.1.S1_at	MYL9	myosin, light chain 9, regulatory	darkgrey	2.79004	16	7.1927	6.94394	7.32652	6.92147	8.05146	7.62628	7.88807	7.56173	7.60232	7.28235	7.1844	7.02688	6.93203	7.28999	7.11517	7.29592	7.41797	7.4768	6.99558	8.03891	7.01113	7.21742	6.90713	7.33936	6.90126	7.02094	7.18133	7.23542	7.37663	7.40216	7.28088	7.19506	7.39582	7.32203	7.19961	7.29473	7.30078	7.56631	8.11295	7.26884	7.26819	7.11209	7.52809	7.36696
MmugDNA.33666.1.S1_at	STRN3	striatin, calmodulin binding protein 3	pink	2.78308	17	9.26719	8.95754	9.26891	9.1905	9.15949	9.14935	9.23531	9.15036	8.8965	9.36284	9.14078	9.22618	9.0596	9.26453	9.12389	9.05522	8.99408	9.17609	8.89271	9.01147	9.1778	9.16664	9.235	8.99333	9.17894	9.12414	9.31357	9.191	8.92984	8.96533	8.90466	9.06082	8.88	9.10971	8.92488	9.00536	9.31541	9.31027	9.08418	9.00323	9.25941	8.85371	9.0128	9.07562
MmugDNA.32045.1.S1_x_at	ZNF483	zinc finger protein 483	blue	2.77971	18	10.5253	10.5512	10.2029	10.3976	10.6704	10.1414	10.8237	10.5312	10.1717	10.5416	10.4022	10.3831	10.2163	10.1071	10.2779	10.5576	10.3292	9.97483	10.5994	10.5465	10.0169	10.4525	10.3714	9.88399	9.6745	9.62494	9.4501	9.8643	10.4959	10.6315	10.3295	10.3328	10.6702	10.4263	10.3774	9.95447	9.42603	9.52964	10.8919	10.8837	10.4669	10.7979	10.036	10.4196
MmuSTS.2584.1.S1_at	WBP2	WW domain binding protein 2	green	2.77541	19	9.60729	9.70604	9.78835	9.83339	9.80733	9.85235	9.64377	9.85448	9.87242	9.69491	9.90649	9.66276	9.80518	9.71444	9.54148	9.68629	9.80195	9.84051	9.72086	9.80849	9.76888	9.78144	9.85639	9.95378	9.64386	9.81485	9.60326	9.75696	10.0337	9.93213	9.95544	9.95757	9.94071	9.92778	10.0213	9.95007	9.49042	9.52781	9.77554	9.86896	9.74545	9.80545	9.78768	9.83753
MmugDNA.37988.1.S1_x_at	IL28RA	interleukin 28 receptor, alpha (interferon, lambda receptor)	blue	2.77213	20	12.1039	11.9108	11.7434	11.9461	12.1543	11.8346	12.2677	11.9425	11.6178	12.1863	11.7994	12.0129	11.7921	11.7528	11.9765	12.1097	11.7867	11.6638	12	11.9891	11.806	12.0397	11.8566	11.6591	11.2361	11.2649	11.0449	11.3989	12.072	12.1737	11.9639	11.8725	12.2683	12.0315	11.9922	11.4799	10.9498	11.1262	12.457	12.4541	12.1373	12.2008	11.7754	11.9746
MmuSTS.3089.1.S1_at	LPHN1	latrophilin 1	green	2.76302	21	9.35621	9.42382	9.58137	9.34983	9.23289	9.41918	9.25541	9.52508	9.46144	9.45108	9.55376	9.27209	9.38679	9.251	9.00333	9.34251	9.72271	9.44637	9.34973	9.51652	9.38502	9.53142	9.74383	9.5448	9.3418	9.4985	9.20652	9.37282	9.76071	9.58168	9.66891	9.64085	9.66255	9.65324	9.80881	9.53199	8.97369	9.03199	9.27554	9.51328	9.37455	9.69855	9.35314	9.51169
MmugDNA.14804.1.S1_at	ZFR	zinc finger RNA binding protein	brown	2.75144	22	8.94692	9.36568	8.5199	8.45608	9.66217	8.52786	9.10527	8.93418	8.96687	9.13445	8.92156	8.64661	8.84449	8.57501	9.50364	9.28706	8.5409	8.34529	9.4178	8.42916	8.69616	8.66136	8.89654	8.82161	9.29847	8.98757	9.17049	9.22475	8.54696	8.78046	8.76535	9.17379	8.69663	8.80027	8.70908	9.3117	9.10713	8.98023	9.01119	8.78493	8.9834	8.70518	8.54718	8.84893
MmuSTS.3677.1.S1_at	FASN	fatty acid synthase	green	2.74333	23	8.57259	8.61131	8.72423	8.86161	8.64049	8.70788	8.73332	8.7752	8.75623	8.69733	8.63175	8.74313	8.6802	8.67254	8.50845	8.58653	8.92884	8.77604	8.84006	8.83472	8.75063	8.76943	8.86913	8.88168	8.56006	8.91765	8.53114	8.70019	9.02152	8.95539	8.99622	8.84626	9.0248	8.87143	9.0017	8.96875	8.43282	8.49889	8.70015	8.9074	8.66121	8.94317	8.75227	8.8129
MmugDNA.26589.1.S1_x_at	TRIOBP	TRIO and F-actin binding protein	blue	2.73849	24	8.15923	7.73067	7.84492	7.93451	8.11301	7.84118	8.25198	8.07611	7.70934	8.01476	7.99549	8.04799	7.78333	7.89782	7.77164	8.0372	7.77416	7.79758	7.96526	8.0094	7.6476	8.03901	7.86571	7.70205	7.34701	7.55405	7.27633	7.49816	7.98749	7.99691	7.96096	7.83923	8.06316	8.05185	7.94058	7.5182	7.20052	7.31128	8.24319	8.23878	8.01883	8.10722	7.84814	7.94645
MmugDNA.11514.1.S1_at	C7orf64	chromosome 7 open reading frame 64	blue	2.7371	25	8.47025	8.48076	8.31846	8.592	8.37362	8.30566	8.53021	8.61365	8.32553	8.31436	8.3919	7.8499	8.42052	8.14559	8.19246	8.57643	7.95635	7.88359	8.25939	8.7296	7.76745	8.42617	8.61427	7.95477	6.93062	7.10171	6.76767	7.08369	8.81933	8.79047	8.45778	8.54754	8.72833	8.68731	8.54643	7.774	6.65033	7.18276	9.12711	9.22221	8.26167	8.66719	8.41672	8.44857
MmugDNA.36372.1.S1_at	CDC42BPB	CDC42 binding protein kinase beta (DMPK-like)	green	2.72954	26	9.71534	9.68171	9.73691	9.66995	9.5209	9.66295	9.62108	9.74385	9.62836	9.35617	9.67016	9.60355	9.57264	9.75861	9.47749	9.6781	9.79503	9.62638	9.59823	9.80053	9.56676	9.74447	9.86339	9.59119	9.44557	9.62159	9.48067	9.59876	9.84369	9.6764	9.77719	9.78566	9.80627	9.7083	9.92662	9.69681	9.20461	9.27758	9.67204	9.68548	9.56201	9.77013	9.62048	9.69139
MmugDNA.38777.1.S1_at	ARL1	ADP-ribosylation factor-like 1	turquoise	2.72652	27	8.30397	8.44441	8.39654	8.35175	8.39315	7.97315	7.99164	8.46928	8.22796	8.10762	8.31993	8.24482	8.30556	8.2234	8.42154	8.31111	8.0875	8.31517	8.27983	7.91044	8.48483	8.08932	8.04948	8.0854	8.54842	8.48427	8.72517	8.52329	7.96941	8.13485	8.12781	8.34283	8.01371	8.20412	8.04521	8.26292	8.91809	8.74649	8.31903	8.10447	8.45081	8.08661	8.38475	8.21025
MmugDNA.558.1.S1_at	BMP7	bone morphogenetic protein 7	blue	2.72585	28	9.31775	9.11599	9.14089	9.45662	9.15903	9.12395	9.06526	9.10613	8.98993	9.32404	9.01756	9.22269	8.99022	9.05104	8.82879	8.96411	8.74171	8.42266	8.60944	9.04092	7.93666	9.07102	9.23845	8.73663	7.58497	8.0181	7.58248	7.92772	9.45778	9.50341	9.1661	9.19017	9.59355	9.2892	9.33346	8.64553	7.25586	7.71879	9.86213	9.90429	9.0137	9.48611	8.78838	9.12026
MmugDNA.31954.1.S1_at	CTSC	cathepsin C	blue	2.71611	29	6.81994	6.5442	6.68082	7.11017	6.99334	6.74598	6.73844	6.65512	6.72551	6.42056	6.73687	6.477	6.83074	6.52365	6.19704	6.77682	6.57337	6.51148	6.77744	6.76637	5.81066	6.76985	6.70299	6.28628	5.56617	5.90275	5.73133	5.83679	6.90672	6.95557	6.43184	6.61557	6.90474	6.90842	6.75853	6.16304	5.21511	5.56916	7.17235	7.16439	6.2603	6.93244	6.74863	6.69662
MmugDNA.11983.1.S1_s_at	ATP6V1A	ATPase, H+ transporting, lysosomal 70kDa, V1 subunit A	brown	2.71555	30	8.15319	8.67654	8.18979	7.49517	8.5645	7.2982	8.09428	7.8601	7.98696	8.15721	8.10538	7.8196	8.16732	7.8862	8.59441	8.19302	7.64859	7.97374	8.23745	7.2439	8.14595	7.61616	7.74162	7.5746	8.61961	8.20518	8.65507	8.43822	7.75107	8.12305	7.90837	8.43472	7.85173	7.95199	8.03643	8.14269	8.76718	8.5592	8.35918	7.7906	8.67533	7.9043	8.00325	7.9905
MmugDNA.19697.1.S1_x_at	PCDH11Y	protocadherin 11 Y-linked	blue	2.71512	31	11.4596	11.3647	11.144	11.3842	11.5384	11.3066	11.7195	11.5	11.1732	11.6416	11.2585	11.3955	11.2562	11.1958	11.4266	11.557	11.3196	11.0631	11.4496	11.6373	11.1656	11.44	11.3232	11.1028	10.808	10.8141	10.6552	10.9144	11.5124	11.5157	11.4239	11.2122	11.5785	11.4722	11.3875	11.0142	10.6898	10.7399	11.7741	11.7905	11.5761	11.5872	11.1665	11.4063
MmugDNA.37389.1.S1_x_at	NUAK2	NUAK family, SNF1-like kinase, 2	blue	2.71232	32	11.896	11.8952	11.709	11.893	11.9686	11.7343	12.1861	11.7818	11.6935	12.0781	11.8998	11.927	11.6234	11.6079	11.7244	11.968	11.7009	11.5567	11.8851	11.9946	11.5741	12.0067	11.8637	11.4193	11.2092	11.1929	10.9828	11.3429	11.9554	11.9947	11.8473	11.8038	12.0392	11.9761	11.8685	11.3982	10.9759	11.0719	12.2489	12.2365	12.0362	12.1017	11.559	11.8688
MmuSTS.4284.1.S1_at	CTR9	Ctr9, Paf1/RNA polymerase II complex component, homolog (S. cerevisiae)	salmon	2.71131	33	9.40255	9.28668	9.36113	9.44624	9.28136	9.43921	9.29341	9.42287	9.4477	9.34477	9.43127	9.4698	9.43942	9.4668	9.40272	9.18302	9.44344	9.33559	9.21766	9.11412	9.42251	9.35928	9.37682	9.343	9.43769	9.45801	9.53092	9.41446	9.31398	9.2733	9.19884	9.3831	9.18656	9.34736	9.2653	9.41599	9.45227	9.51499	9.13479	9.14423	9.41923	9.17785	9.22663	9.32052
MmugDNA.5077.1.S1_at	THAP5	THAP domain containing 5	pink	2.70879	34	7.99439	7.85654	8.0829	8.05253	7.98206	8.08743	8.10271	8.00632	7.94505	8.10354	8.10468	8.23163	7.97476	8.2165	8.11758	8.09175	7.94773	8.08842	7.73257	7.87747	8.26491	8.15069	8.00024	7.71523	7.94771	8.28358	8.30199	8.05358	7.75377	7.88445	7.74843	7.96282	7.74139	7.96996	7.83952	7.99327	8.45016	8.44583	8.03896	7.78703	8.24134	7.79281	7.86468	7.95981
MmunewRS.390.1.S1_x_at	LOC100272146	nuclear factor erythroid-derived 2, like 3 pseudogene	blue	2.70815	35	10.2823	10.1908	10.0548	10.2458	10.5258	10.029	10.6517	10.3323	10.0163	10.5816	10.3405	10.3803	9.92605	9.958	10.2525	10.3413	9.96919	9.87174	10.1643	10.34	9.96095	10.4914	10.1819	9.73572	9.42462	9.51752	9.27212	9.5797	10.3926	10.4074	10.2777	10.2131	10.5476	10.2905	10.1863	9.80978	9.30612	9.43213	10.6866	10.7319	10.5141	10.5248	9.86286	10.2629
MmuSTS.757.1.S1_at	TANK	TRAF family member-associated NFKB activator	pink	2.70776	36	7.99149	7.95203	7.93729	7.99176	8.06312	7.78353	7.95563	8.11737	7.97368	8.45521	8.11317	8.48635	8.17854	8.32668	8.30692	8.03931	8.1654	8.05975	7.67702	7.53226	8.03236	8.07659	8.09539	7.81049	7.94539	8.15498	8.36961	8.0967	7.80301	7.81731	7.70928	7.74985	7.73851	7.97608	7.69494	7.97367	8.4591	8.45081	7.98133	7.8912	8.29423	7.87399	7.63778	7.93515
MmugDNA.13803.1.S1_at	MACC1	metastasis associated in colon cancer 1	blue	2.70664	37	8.69892	8.80793	8.71894	9.33387	8.91992	8.57336	8.92874	8.90185	8.52288	8.51289	8.32906	8.4104	8.44228	8.0023	8.21063	8.72419	8.38616	8.04477	9.04894	9.05307	8.17785	8.7131	8.53879	8.16032	7.53346	8.06159	7.58153	7.92755	8.79597	8.69431	8.78375	8.43758	9.13632	8.59642	8.5853	7.99906	7.50179	7.65348	9.17161	9.27157	8.75048	8.86608	8.63376	8.69043
MmugDNA.5602.1.S1_at	FLJ44342	hypothetical LOC645460	blue	2.70651	38	8.12691	8.06725	7.99439	8.37632	8.14455	8.11079	8.32739	8.09476	8.02688	7.80195	7.86158	7.94876	7.94693	7.75353	7.65289	7.80896	8.00013	7.80654	7.97391	8.0849	7.67352	8.39589	8.06862	8.06746	7.18017	7.44725	7.25365	7.35531	8.13653	8.10189	7.95278	7.95329	8.33285	8.00254	8.02707	7.53131	7.04935	7.41901	8.34552	8.36776	7.88938	8.28581	7.98069	8.05973
MmugDNA.4710.1.S1_at	WTAP	Wilms tumor 1 associated protein	turquoise	2.70602	39	7.54293	7.65796	7.6188	7.54771	7.42346	7.32735	7.30155	7.54996	7.65657	7.31264	7.73993	7.34064	7.79053	7.71433	7.56867	7.35002	7.37307	7.65531	7.35004	7.36005	7.60341	7.31169	7.16881	7.43346	7.66699	7.7351	7.94304	7.58676	7.20464	7.28273	7.40898	7.57744	7.21826	7.45221	7.23273	7.31611	8.15641	8.04358	7.61137	7.48958	7.68702	7.38689	7.74023	7.45447
MmugDNA.16516.1.S1_x_at	LOC100272146	nuclear factor erythroid-derived 2, like 3 pseudogene	blue	2.70392	40	12.008	12.0752	11.9475	12.0573	12.1219	12.0041	12.342	12.0165	11.9817	12.0189	11.912	11.9417	11.9529	11.94	11.912	12.0593	11.9046	11.7694	12.068	12.2881	11.7787	12.1675	12.0016	11.9078	11.4236	11.3686	11.2043	11.5387	12.1623	12.1943	12.0729	12.0395	12.2837	12.0459	12.0522	11.5808	11.2589	11.2714	12.4285	12.472	12.1173	12.2922	11.8883	12.0625
MmugDNA.36431.1.S1_s_at	MACF1	microtubule-actin crosslinking factor 1	darkorange	2.6963	41	9.93436	9.86151	9.96715	9.79692	9.95833	9.8433	9.81952	9.98958	9.81053	9.83499	9.9474	9.62055	9.78896	9.61374	9.64099	9.93265	9.66438	9.71406	9.9612	9.864	9.57522	9.59255	9.93093	9.73764	9.76764	9.6865	9.59621	9.80178	10.0071	9.96677	9.98043	10.0192	9.86635	9.98782	9.96518	9.76736	9.44853	9.42443	9.9182	10.0178	10.0261	9.74952	9.89349	9.87403
MmugDNA.2431.1.S1_at	LOC653889	similar to U5 snRNP-associated 102 kDa protein (U5-102 kDa protein)	green	2.69557	42	8.46342	8.64403	8.90558	8.72252	8.61635	8.68713	8.5324	8.80346	8.71948	8.34257	8.80027	8.40711	8.64473	8.56239	8.43765	8.44316	8.72173	8.63683	8.80044	8.91512	8.64605	8.73189	8.83275	8.64139	8.49393	8.47094	8.47567	8.66513	9.02694	8.75479	8.81481	8.77353	8.85723	8.87134	8.94897	8.69262	8.28034	8.32149	8.72278	8.7512	8.67891	8.86835	8.52349	8.73276
MmugDNA.35103.1.S1_at	ACTA2	actin, alpha 2, smooth muscle, aorta	darkgrey	2.6923	43	8.85388	7.8353	8.94475	8.23004	10.2096	9.45868	10.1449	9.24178	9.3176	8.7723	8.72667	8.08415	8.12479	8.74299	8.24709	8.71704	8.69448	8.9983	8.22824	10.0496	8.31833	8.44309	7.63905	8.20317	7.93718	8.01718	8.55797	8.61634	8.79179	8.93981	8.3904	8.52814	8.58387	8.70152	8.10956	9.00602	8.91394	9.45545	10.0824	8.63353	8.42194	8.08921	9.15813	8.80457
MmugDNA.20201.1.S1_at	MAPT	microtubule-associated protein tau	green	2.68918	44	10.4076	10.5074	10.6147	10.5297	10.4619	10.3991	10.4718	10.6954	10.5325	10.3782	10.5985	10.3279	10.5503	10.5131	10.4291	10.5948	10.4177	10.4831	10.4877	10.6616	10.3979	10.5647	10.711	10.4316	10.3624	10.4938	10.2442	10.3324	10.9754	10.6763	11.0005	10.78	10.844	10.8413	11.0055	10.8685	10.042	10.1315	10.568	10.8185	10.2844	10.7313	10.5482	10.6154
MmugDNA.39687.1.S1_s_at	SERF2	small EDRK-rich factor 2	lightyellow	2.68588	45	11.7278	11.8643	11.8278	11.7224	11.8514	11.7787	11.7481	11.7519	11.8506	11.6428	11.8348	11.7195	11.7984	11.8373	11.7876	11.88	11.8422	11.9193	11.9655	12.0147	11.8386	11.8191	11.7601	11.9448	11.8542	11.9091	11.9818	11.8992	11.9107	11.7723	11.8737	11.7704	11.8449	11.784	11.7377	11.811	12.088	12.0986	11.7448	11.824	11.7268	12.0034	11.9095	11.8256
MmugDNA.40979.1.S1_at	ME1	malic enzyme 1, NADP(+)-dependent, cytosolic	darkgreen	2.68478	46	8.73249	8.72213	8.71904	8.87336	8.56727	8.54394	8.46719	8.81241	8.54845	8.70307	8.59071	8.69707	8.39494	8.58559	8.56687	8.66744	8.43343	8.34521	8.46348	8.31907	8.64987	8.54114	8.79544	8.42384	8.50239	8.77662	8.80631	8.71393	8.48883	8.35399	8.48406	8.49111	8.35445	8.47174	8.34722	8.70246	8.91804	8.7813	8.41121	8.45115	8.61765	8.40881	8.35416	8.53714
MmugDNA.32974.1.S1_at	SH3BP2	SH3-domain binding protein 2	blue	2.6837	47	7.37467	7.30355	7.06246	7.45137	7.59218	7.42779	7.40423	7.08167	7.37524	7.32405	7.44139	7.3528	7.07419	7.2264	7.24298	7.45288	7.0474	7.18345	6.90194	7.22423	6.82349	7.60346	7.1986	6.97232	6.18851	6.52486	6.31472	6.51245	7.7215	7.60926	7.2151	7.41594	7.6781	7.5615	7.38818	6.73427	5.87575	6.44596	7.80307	7.91564	7.40016	7.59877	7.14188	7.34303
MmugDNA.35783.1.S1_at	TMBIM1	transmembrane BAX inhibitor motif containing 1	magenta	2.68341	48	8.90593	9.00235	9.20868	8.79295	9.15363	9.1878	9.29323	9.07143	8.97639	8.93653	9.05482	9.09346	9.14399	8.96761	9.03431	9.11415	9.13637	9.22857	9.33353	9.45199	9.156	9.06312	8.95332	9.13516	9.23238	9.24606	9.24863	9.39808	8.9705	8.93186	9.15252	9.21865	8.87196	9.07127	8.98073	9.24194	9.27175	9.2016	8.97853	8.8579	9.14762	8.84176	9.03008	9.07304
MmugDNA.20472.1.S1_at	SFRS11	splicing factor, arginine/serine-rich 11	blue	2.68122	49	6.56858	6.3013	6.12224	6.91811	6.43617	6.72748	6.78125	6.67118	6.17896	6.08786	6.49561	6.44954	6.4196	6.3152	6.29133	6.19714	6.61429	6.17412	6.54527	6.66988	5.91819	6.29809	6.58728	5.83685	5.26364	5.50595	5.273	5.71714	7.00637	6.78347	6.30814	6.50771	6.88867	6.63821	6.60718	6.09984	4.98839	5.18606	6.92337	7.11345	6.53208	6.49971	6.33293	6.50543
MmugDNA.24926.1.S1_at	LOC100293158	similar to phosphoribosylaminoimidazole carboxylase, phosphoribosylaminoimidazole succinocarboxamide synthetase	blue	2.68103	50	7.89295	7.85495	7.9094	8.2264	8.11518	7.93783	8.0291	8.13532	7.7646	7.60011	7.66286	7.54226	7.91828	7.7797	7.53948	7.88295	7.75858	7.66798	7.95792	8.06819	7.33728	7.53901	7.85894	7.49999	7.29901	7.04204	7.20779	7.2806	7.95623	7.93855	7.8415	7.80934	8.14448	7.88818	7.67637	7.25491	6.93485	7.25064	8.25026	8.40444	7.98148	8.01836	7.85788	7.86995
MmugDNA.33565.1.S1_at	C5orf44	chromosome 5 open reading frame 44	pink	2.68007	51	9.05544	8.7205	9.0193	8.97752	8.93466	8.97482	8.9221	9.02803	8.87637	9.11532	8.96569	9.1998	8.64424	8.89791	8.69397	9.00736	8.81353	9.05919	8.53582	8.68187	8.81539	8.93974	8.97259	8.80095	8.96885	8.92238	9.18138	8.96528	8.70637	8.72342	8.53879	8.6749	8.65643	8.85198	8.5503	8.78089	9.32873	9.27252	8.887	8.87211	9.00008	8.91723	8.599	8.84273
MmugDNA.12204.1.S1_x_at	CYP4V2	cytochrome P450, family 4, subfamily V, polypeptide 2	blue	2.68002	52	8.32747	7.9575	8.03629	8.08217	8.37789	7.99193	8.60468	8.20993	7.85291	8.45907	8.01012	8.28803	7.97117	8.11647	8.03612	8.26822	8.03875	7.75026	8.16533	8.18888	7.80589	8.23322	8.05247	7.75597	7.36211	7.58892	7.1475	7.65451	8.15753	8.34179	8.15893	7.93756	8.43452	8.19785	8.16095	7.7067	7.2389	7.21473	8.55639	8.55068	8.39512	8.22978	7.9397	8.14588
MmugDNA.8617.1.S1_at	KIAA0427	KIAA0427	green	2.67817	53	7.75583	7.97197	8.02691	8.02246	7.97908	8.05567	7.7303	7.9368	8.13641	8.06017	8.03756	7.95696	7.86779	8.0003	7.95161	8.02524	8.144	8.14493	7.90575	8.11829	8.12807	8.04748	8.25191	8.1861	7.84734	8.11969	7.83091	8.03291	8.41425	8.22116	8.29176	8.24029	8.2149	8.23001	8.36089	8.29027	7.61401	7.66872	7.97337	8.14397	7.83064	8.20457	8.04541	8.09691
MmugDNA.36657.1.S1_at	MLL	myeloid/lymphoid or mixed-lineage leukemia (trithorax homolog, Drosophila)	green	2.67666	54	8.89113	8.65057	9.0712	8.84463	8.81765	8.92171	8.77698	8.93788	9.03514	8.84175	8.77762	8.57658	8.81548	8.69066	8.44853	8.828	8.89477	8.80631	8.89089	8.98328	8.57753	8.85754	8.94345	8.98928	8.65566	8.68925	8.51315	8.63085	9.22184	9.05437	9.00099	9.08588	9.1357	9.09737	9.22772	8.88124	8.20464	8.35872	8.90298	9.0079	8.78664	9.11847	8.78801	8.93182
MmuSTS.3689.1.S1_at	IQSEC2	IQ motif and Sec7 domain 2	green	2.67635	55	8.13584	8.21327	8.09421	8.33827	8.04496	8.09544	8.10492	8.25609	8.23814	8.18012	8.24129	8.1366	8.05016	8.23661	8.06204	8.17594	8.34599	8.1615	8.16431	8.43231	8.22708	8.26496	8.32535	8.2231	8.09132	8.22591	7.97216	8.15066	8.44905	8.22224	8.40828	8.24985	8.40059	8.27644	8.42079	8.36086	7.83987	7.84562	8.04201	8.28079	7.86725	8.33819	8.19968	8.2376
MmugDNA.36988.1.S1_x_at	ZNF713	zinc finger protein 713	blue	2.67586	56	12.5926	12.7204	12.5959	12.6401	12.7174	12.5576	12.9103	12.5524	12.4299	12.6606	12.4928	12.6566	12.4553	12.4901	12.4716	12.7086	12.5599	12.3328	12.7375	12.8083	12.4601	12.6841	12.6383	12.3384	11.9416	11.9955	11.8613	12.173	12.6928	12.8545	12.5475	12.6314	12.8083	12.7382	12.5858	12.3304	11.6623	11.8657	13.0577	13.0239	12.5501	12.9126	12.4537	12.6443
Mmu.7319.1.S1_at	HMGN4	high mobility group nucleosomal binding domain 4	turquoise	2.67321	57	8.25933	8.09126	8.2332	8.35809	8.34688	8.16514	8.05712	8.42066	8.36788	8.068	8.48484	8.15571	8.49024	8.50652	8.30705	8.11636	8.38242	8.35736	8.33526	8.08136	8.31155	8.1371	8.07453	8.21221	8.33726	8.49615	8.67018	8.3944	7.9544	8.09206	8.09433	8.30985	7.97201	8.25323	8.07073	8.12325	8.8539	8.69339	8.38901	8.13352	8.63774	7.98103	8.36903	8.22264
MmuSTS.2478.1.S1_at	PATZ1	POZ (BTB) and AT hook containing zinc finger 1	tan	2.67267	58	7.86229	7.69335	8.02957	7.99213	7.79188	7.98375	7.87147	7.75368	7.85986	7.58475	7.81923	7.71336	7.84763	7.80501	7.56938	7.77546	7.76604	7.8928	8.08558	8.0594	7.79008	7.94933	7.9137	7.99213	7.88582	7.95922	7.73388	8.08485	8.00124	7.91488	8.05047	8.00803	7.96193	8.02349	7.94191	8.09656	7.53839	7.7561	7.67628	7.75797	7.64706	7.87159	7.80665	7.88903
MmugDNA.33337.1.S1_s_at	MYH11	myosin, heavy chain 11, smooth muscle	darkgrey	2.66845	59	7.70148	6.87986	7.80973	7.04072	8.81633	8.04791	8.66249	7.96949	8.05805	7.58903	7.42121	7.10852	6.87594	7.67374	7.29535	7.53156	7.24866	7.78073	6.9131	8.60997	7.03368	7.19405	6.80327	7.12378	7.02109	6.88989	7.04876	7.50062	7.58796	7.92162	7.27689	7.30167	7.55215	7.52872	7.16348	7.55972	7.46062	7.8354	8.6423	7.43862	7.34606	7.06835	7.89146	7.5932
MmugDNA.33650.1.S1_at	RAB2A	RAB2A, member RAS oncogene family	brown	2.66753	60	10.3513	10.6434	10.2404	10.0778	10.8713	10.0457	10.4468	10.343	10.4326	10.582	10.4042	10.1298	10.4046	10.264	10.8205	10.5805	10.2785	10.1447	10.7381	10.1655	10.3179	10.2314	10.4221	10.2824	10.5388	10.3896	10.6787	10.5622	10.2072	10.4041	10.2592	10.4997	10.4119	10.3302	10.2255	10.594	10.7362	10.5717	10.7064	10.4464	10.4783	10.4064	10.268	10.383
MmugDNA.20472.1.S1_x_at	SFRS11	splicing factor, arginine/serine-rich 11	blue	2.66616	61	6.8297	6.6588	6.43033	6.87647	6.85755	6.62307	6.90011	6.60276	6.37956	6.67098	6.89546	6.85841	6.38937	6.40097	6.24062	6.41333	6.90515	6.61231	6.72821	6.91065	6.08277	6.45373	6.55565	6.2228	5.59128	5.55723	5.37566	5.89303	7.17059	7.04445	6.61851	6.70553	7.16359	6.81873	6.85275	6.14536	5.1869	5.41544	7.16528	7.31218	6.63525	6.85006	6.66764	6.72956
MmugDNA.30842.1.S1_s_at	TAGLN	transgelin	darkgrey	2.66533	62	7.97799	8.01442	8.20269	7.56817	8.93665	8.35499	8.74435	7.93756	8.28806	7.76418	7.93642	7.62431	7.64671	7.80392	7.62399	8.00595	7.97552	8.31378	8.07437	9.02339	7.61102	7.74096	7.28442	8.01919	7.53964	7.64987	8.01648	8.08926	8.04984	8.14266	7.90461	7.94471	8.10052	8.05623	7.75612	8.09156	8.02358	8.41946	9.13552	7.9581	7.64399	8.04249	8.35019	8.09202
MmugDNA.33328.1.S1_at	ARL1	ADP-ribosylation factor-like 1	turquoise	2.66298	63	8.63139	8.81775	8.7641	8.79065	8.85094	8.53901	8.367	8.807	8.64752	8.49208	8.73184	8.6026	8.82052	8.66568	8.65198	8.61602	8.57983	8.79571	8.64118	8.40212	8.82533	8.51721	8.45206	8.74699	8.98623	8.88819	9.13991	8.85151	8.44783	8.70413	8.50617	8.81204	8.50089	8.69868	8.60897	8.75351	9.32224	9.18712	8.80929	8.5758	9.01336	8.54887	8.71292	8.65913
MmugDNA.16788.1.S1_at	LOC100287771	hypothetical protein LOC100287771	green	2.66183	64	7.83977	8.00871	8.36478	8.29492	8.14492	8.16362	7.60005	8.25954	8.25034	8.02974	8.30732	7.77187	8.25073	7.90695	7.82234	8.08648	8.1377	7.99958	8.25055	8.27063	7.8314	8.08453	8.38041	8.13352	7.94603	8.18653	7.92833	8.07144	8.55584	8.25882	8.42111	8.4093	8.37983	8.33326	8.50196	8.31189	7.61365	7.61699	8.01859	8.26818	7.98654	8.35069	8.07988	8.19462
MmuSTS.3944.1.S1_at	SUCLG2	succinate-CoA ligase, GDP-forming, beta subunit	magenta	2.65949	65	7.87813	7.57917	7.98017	7.86737	8.01017	7.84037	7.7958	7.83903	7.75252	7.48276	7.81003	7.92047	7.70604	7.92996	7.7205	7.92363	8.12075	8.31849	8.15598	8.3003	7.64231	8.10477	7.9756	7.97666	7.96579	8.25741	8.18075	8.38684	7.56491	7.54527	7.91378	7.877	7.55008	7.83186	7.64771	8.14824	8.22849	8.06432	7.65765	7.5785	7.96122	7.40774	7.73226	7.83896
MmuSTS.1714.1.S1_s_at	ACYP2	acylphosphatase 2, muscle type	pink	2.65784	66	10.7004	10.2504	10.4551	10.5324	10.4419	10.5195	10.6587	10.5757	10.3623	10.9886	10.4948	11.0033	10.3789	10.3982	10.6442	10.6179	10.2038	10.6214	10.2344	10.1384	10.444	10.5402	10.5644	10.3748	10.6258	10.7211	10.8094	10.4644	10.1062	10.1711	10.2607	10.1695	10.2159	10.4014	10.0545	10.2045	11.0398	10.9216	10.3776	10.5725	10.6973	10.7662	10.111	10.4128
MmugDNA.33384.1.S1_s_at	VAMP4	vesicle-associated membrane protein 4	pink	2.65682	67	8.12591	8.09975	7.98441	8.24195	8.00113	8.04003	7.85361	8.19117	7.86803	8.10933	8.04535	8.52991	8.09805	8.13194	8.31913	8.08712	8.02566	8.21256	7.67439	7.79458	8.08734	8.14515	7.99617	7.98441	8.19222	8.19321	8.3072	8.09378	7.85382	8.02626	7.70249	7.90254	7.85916	7.99545	7.83642	8.07449	8.47318	8.48513	7.94614	7.87515	8.23812	7.91577	7.75262	7.98311
MmugDNA.32576.1.S1_at	PPARGC1B	peroxisome proliferator-activated receptor gamma, coactivator 1 beta	pink	2.65655	68	6.61626	6.78238	6.77315	6.57565	6.81545	6.77747	6.71825	6.69353	6.7518	6.31708	6.66127	6.41484	7.00791	6.84286	6.62409	6.65238	7.13273	6.6753	7.02448	6.89998	6.72266	6.85113	6.81128	6.89651	6.71094	6.48595	6.53539	6.56832	7.0921	6.89866	6.81181	6.9976	6.98154	7.05237	7.015	6.87673	6.21372	6.38332	6.83775	7.00556	6.4928	6.94885	6.90239	6.8253
MmugDNA.26630.1.S1_at	ARHGAP26	Rho GTPase activating protein 26	purple	2.65586	69	9.55562	9.62089	9.56241	9.68806	9.47325	9.46044	9.39181	9.74876	9.64729	9.56364	9.73417	9.57645	9.55941	9.47014	9.583	9.48553	9.47006	9.62559	9.27749	9.26115	9.70619	9.4483	9.52161	9.39568	9.32738	9.42101	9.34987	9.23876	9.61039	9.56414	9.43622	9.5839	9.40447	9.57112	9.61287	9.47942	9.24711	9.28247	9.52805	9.55061	9.64393	9.17694	9.51829	9.52602
Mmu.12266.1.S1_at	CCT3	chaperonin containing TCP1, subunit 3 (gamma)	brown	2.65566	70	7.72907	8.21961	7.62842	7.23209	8.56107	7.10925	7.85829	7.6262	7.54329	8.02374	7.92721	7.47468	7.83342	7.74365	8.33763	7.89255	7.07131	7.19103	8.05214	7.44047	7.4208	7.30318	7.52154	7.48229	8.24927	7.96644	8.43825	8.18897	7.47292	7.84885	7.56603	7.99623	7.6437	7.71738	7.58894	7.67339	8.55779	8.37376	8.15372	7.88029	8.03496	7.83283	8.16701	7.70366
MmunewRS.891.1.S1_x_at	RINL	Ras and Rab interactor-like	blue	2.65449	71	12.157	12.0552	11.87	12.0047	12.0809	12.0864	12.3577	12.0056	11.7959	12.3762	11.7786	12.2365	11.839	11.8093	12.0368	12.1789	11.9851	11.5883	12.0202	12.0492	11.7842	12.1111	12.0711	11.7515	11.4831	11.3809	11.173	11.5499	12.1233	12.1832	12.0119	11.9478	12.1758	12.121	11.9444	11.5735	11.1903	11.2738	12.367	12.4129	12.1217	12.1889	11.9342	12.0323
Mmu.12899.1.S1_at	HUWE1	HECT, UBA and WWE domain containing 1	green	2.65155	72	9.34163	9.43011	9.49976	9.52416	9.26913	9.53301	9.31766	9.40446	9.47151	9.35461	9.38007	9.35623	9.43865	9.27321	9.3557	9.29872	9.43451	9.44195	9.50961	9.62821	9.46479	9.48407	9.46002	9.66769	9.36421	9.37065	9.2057	9.42794	9.6615	9.464	9.66636	9.53935	9.56552	9.54926	9.64367	9.5617	9.03461	9.12804	9.31875	9.3978	9.1786	9.55122	9.4731	9.47462
MmugDNA.12114.1.S1_at	RANGAP1	Ran GTPase activating protein 1	green	2.65057	73	8.82333	8.94645	8.95898	9.14681	8.87672	9.05132	8.79403	9.03113	8.86669	8.76614	8.92739	8.78503	8.81942	8.81421	8.59146	8.84805	9.06362	8.90489	8.84658	9.15294	8.95311	8.91581	9.04548	8.99631	8.73313	8.83993	8.69984	8.83728	9.23891	9.08237	9.13225	9.01544	9.18199	9.09617	9.20969	8.89475	8.60323	8.66406	9.02524	9.04769	8.90332	9.16182	8.85536	8.99727
MmugDNA.33607.1.S1_at	MRPL36	mitochondrial ribosomal protein L36	pink	2.64656	74	8.87535	8.63757	8.7683	8.62477	8.71178	8.72585	8.81521	8.91101	8.65158	9.06566	8.84837	9.12476	8.42859	8.91151	8.77724	8.86337	8.58279	8.76481	8.36192	8.60374	8.75115	8.78567	8.93096	8.81725	8.96837	8.79177	9.09446	8.81414	8.54208	8.59139	8.45021	8.61352	8.5446	8.62419	8.35877	8.72983	9.25297	9.18444	8.67725	8.77678	9.05132	8.74102	8.4002	8.69797
MmugDNA.3707.1.S1_at	THAP11	THAP domain containing 11	turquoise	2.64636	75	8.35489	8.40203	8.62017	8.43459	8.38941	8.4302	8.31595	8.39613	8.54187	8.37125	8.59407	8.42045	8.5376	8.49594	8.3557	8.34723	8.52728	8.72647	8.41218	8.43315	8.57336	8.49539	8.4739	8.49281	8.53047	8.59509	8.72115	8.57249	8.41209	8.35139	8.36599	8.42524	8.31712	8.43573	8.41818	8.40982	8.82906	8.77542	8.39025	8.29999	8.54241	8.46035	8.46285	8.44614
MmugDNA.35604.1.S1_at	TCTA	T-cell leukemia translocation altered gene	blue	2.64142	76	6.76833	6.83104	6.85783	7.27871	6.93544	6.82691	7.07182	6.98971	6.83049	6.63451	6.87232	6.77624	6.8387	6.64455	6.41419	6.55293	6.87602	6.65837	7.18521	7.09683	6.566	6.57608	6.66198	6.58689	5.86604	6.21717	5.82629	6.09716	7.041	7.05121	6.90801	6.85224	7.1671	7.00852	6.92227	6.39921	5.76117	5.91297	7.31613	7.37849	6.9858	7.06226	6.68279	6.90249
MmugDNA.11512.1.S1_at	MXRA7	matrix-remodelling associated 7	blue	2.64033	77	7.19465	6.97706	7.53629	7.25344	7.63961	7.47247	7.73516	7.5449	7.19973	7.22768	7.24557	7.11863	7.29515	6.94713	6.85255	7.28659	7.13837	7.08028	7.57446	7.3141	6.93127	7.23279	7.46248	7.13019	6.12465	6.39174	6.19405	6.37511	7.6451	7.48387	7.24746	7.25922	7.54591	7.55745	7.29955	6.87817	5.90712	6.25808	7.70265	7.88269	7.2042	7.48526	7.23591	7.35369
MmugDNA.42799.1.S1_at	C6orf106	chromosome 6 open reading frame 106	green	2.63999	78	8.63981	8.53071	8.69986	8.70607	8.59815	8.56127	8.57647	8.77438	8.76164	8.45388	8.66071	8.60126	8.59525	8.79811	8.57328	8.52219	8.79781	8.86693	8.60143	8.60379	8.85035	8.76308	8.65628	8.7959	8.39565	8.69737	8.34946	8.7404	8.99756	8.78856	9.00418	8.67857	8.99016	8.78076	8.88949	8.87117	8.22855	8.24931	8.64895	8.80603	8.60668	8.81023	8.55782	8.72902
MmunewRS.444.1.S1_at	SLC4A10	solute carrier family 4, sodium bicarbonate transporter, member 10	pink	2.63986	79	11.4115	11.2486	11.2577	11.4895	11.3266	11.3492	11.3427	11.2923	11.2031	11.5372	11.3743	11.4628	11.3664	11.5075	11.4482	11.197	11.2725	11.3199	11.0782	11.0963	11.4049	11.343	11.3434	11.1873	11.2188	11.3466	11.4087	11.2509	11.2196	11.2184	11.0149	11.1135	11.1629	11.2209	11.1301	11.1819	11.4888	11.4899	11.3203	11.1796	11.4707	11.1093	11.1982	11.2631
MmugDNA.7208.1.S1_at	SEZ6L2	seizure related 6 homolog (mouse)-like 2	green	2.6391	80	9.80694	9.84677	9.84616	9.90485	9.72915	9.80231	9.67273	9.97784	9.90945	9.84625	9.89663	9.82385	9.84137	9.88304	9.67684	9.83229	9.9662	9.87449	9.7949	9.83244	9.75052	9.81673	10.1136	10.0216	9.85287	9.74866	9.74561	9.78594	10.1732	10.0365	10.1379	10.0675	10.1388	9.99452	10.1614	10.0828	9.57747	9.66037	9.95335	10.0653	9.7667	10.0085	9.91532	9.93473
MmugDNA.23556.1.S1_at	ATP2C1	ATPase, Ca++ transporting, type 2C, member 1	darkgreen	2.6388	81	9.15007	9.35868	9.33896	9.31477	9.32741	8.97652	9.08671	9.28513	9.27796	9.11966	9.18397	9.22388	9.18759	9.43702	9.31918	9.3984	9.10406	9.23607	9.10491	8.93601	9.32459	9.23427	9.31336	9.00975	9.22745	9.36432	9.41592	9.1824	8.99538	9.04795	9.01486	9.11999	9.05155	9.08993	9.0954	9.22056	9.4195	9.49674	9.05378	8.99909	9.20907	9.16004	8.96354	9.147
MmugDNA.40404.1.S1_x_at	XIAP	X-linked inhibitor of apoptosis	blue	2.63574	82	10.7423	10.4292	10.4591	10.5679	10.8604	10.479	10.9534	10.576	10.249	10.9097	10.5637	10.7183	10.3842	10.3851	10.4937	10.5974	10.467	10.3997	10.6157	10.4727	10.2918	10.59	10.6049	10.1874	9.84633	10.0304	9.75072	10.0847	10.4917	10.7484	10.6291	10.4789	10.9659	10.7925	10.6102	10.2028	9.61371	9.75662	11.2496	11.2204	10.5353	11.0125	10.4019	10.6174
MmugDNA.18435.1.S1_x_at	LOC100292410	hypothetical protein LOC100292410	blue	2.63409	83	12.0997	12.0368	11.9723	12.0382	12.123	11.9975	12.2692	12.0512	11.9186	12.1397	11.9219	12.0008	11.939	11.9473	12.0338	12.146	11.9579	11.7942	12.0859	12.1944	11.9457	12.1904	12.0138	11.8391	11.5645	11.4982	11.4139	11.598	12.1036	12.1306	12.0555	11.9143	12.224	12.0732	12.0813	11.6789	11.3919	11.48	12.3821	12.3211	12.2406	12.2038	11.8651	12.0582
MmugDNA.33749.1.S1_s_at	PGAP1	post-GPI attachment to proteins 1	blue	2.62987	84	9.61655	9.43535	9.39383	9.57595	9.8712	9.75022	9.84423	9.62616	9.35218	9.2079	9.34573	9.06675	9.70941	9.49493	9.35767	9.50472	9.36092	9.19932	9.5882	9.81526	8.8377	9.33598	9.40997	9.26521	8.44212	9.02965	8.60387	8.71603	9.57818	9.50375	9.68182	9.46271	9.78543	9.72951	9.63566	8.80514	8.43078	8.69807	9.96032	10.0094	9.43951	9.88006	9.44431	9.52337
MmugDNA.22051.1.S1_x_at	FOXK1	forkhead box K1	blue	2.62921	85	13.348	13.2036	13.2199	13.3151	13.3579	13.2155	13.4257	13.34	12.9674	13.5364	13.405	13.486	13.1622	13.1624	13.2187	13.3422	13.1288	13.0972	13.2086	13.3267	13.1592	13.3617	13.3041	13.0269	12.8445	12.7247	12.6484	12.8785	13.4024	13.4248	13.315	13.2648	13.486	13.3636	13.3142	13.0655	12.5713	12.7583	13.6328	13.6239	13.2088	13.5504	13.1354	13.3042
MmugDNA.6438.1.S1_at	NUDT21	nudix (nucleoside diphosphate linked moiety X)-type motif 21	brown	2.62878	86	7.02216	7.6571	7.09031	6.72304	7.71161	6.9087	7.27636	7.24165	7.37878	7.21606	7.38297	7.17284	7.41038	7.28334	7.74939	7.2761	7.08392	7.07767	7.33878	6.6158	7.1434	6.90818	7.1556	7.16834	7.54332	7.36398	7.63485	7.51814	7.06672	7.12787	7.11579	7.43867	7.07052	7.19693	7.08599	7.62899	7.64777	7.53656	7.26485	7.04976	7.33724	7.01099	7.03656	7.17285
MmuSTS.2093.1.S1_at	RBM7	RNA binding motif protein 7	turquoise	2.62826	87	7.41892	7.58191	7.84986	7.53144	7.71499	7.71476	7.40774	7.45561	7.72774	7.37788	7.89105	7.63292	7.79744	7.90174	7.52004	7.59292	7.82188	7.80478	7.80885	7.54258	7.86975	7.76619	7.73878	7.79896	7.95288	7.89596	8.1129	7.91257	7.3913	7.4851	7.48149	7.60315	7.45986	7.6193	7.52282	7.71231	8.26444	8.10704	7.53485	7.38744	7.75676	7.56711	7.64455	7.62468
MmugDNA.32455.1.S1_s_at	FAM48A	family with sequence similarity 48, member A	lightcyan	2.62765	88	9.17657	9.13078	8.95761	9.32209	9.31357	9.22619	9.2393	9.2086	9.17964	8.99808	9.18228	8.96476	9.07708	8.95912	9.01976	9.02496	9.11664	9.01408	9.2716	9.23744	8.96055	9.08734	9.1495	9.11913	8.84371	8.82325	8.85377	8.86522	9.04086	9.05557	8.94066	9.08408	8.98957	9.08789	8.7929	8.88765	8.92861	9.00406	9.22287	9.26236	9.01283	9.08299	9.11915	9.10845
MmugDNA.17002.1.S1_at	NNT	nicotinamide nucleotide transhydrogenase	pink	2.62672	89	9.0381	8.64422	8.88093	9.03824	8.82311	8.89586	8.93216	9.17811	8.78137	9.08728	9.06955	9.32034	8.75421	8.87783	8.9344	8.82912	8.76209	9.03841	8.52648	8.77	8.79431	9.05036	8.89739	8.70533	8.96592	9.13229	9.15928	9.1245	8.75119	8.66329	8.66875	8.58135	8.74862	8.91053	8.66548	9.06116	9.16076	9.09287	8.59009	8.60956	8.66285	8.75491	8.63425	8.81923
MmugDNA.20494.1.S1_at	EWSR1	Ewing sarcoma breakpoint region 1	grey60	2.62294	90	10.7216	10.6084	10.4385	10.757	10.6672	10.7563	10.7182	10.6387	10.5768	10.436	10.5274	10.5332	10.7002	10.749	10.506	10.5255	10.686	10.4466	10.6124	10.4514	10.5169	10.4916	10.6153	10.6615	10.4176	10.4414	10.3741	10.4797	10.677	10.628	10.6158	10.6168	10.6956	10.6048	10.6369	10.5112	10.2991	10.3439	10.664	10.6993	10.7649	10.4335	10.574	10.6078
MmugDNA.34416.1.S1_at	PDE1A	phosphodiesterase 1A, calmodulin-dependent	brown	2.62221	91	6.82704	7.97029	7.16312	6.35981	7.94783	6.21314	6.94417	6.62532	7.46933	7.23041	7.41581	6.44018	7.05977	6.67703	7.65669	7.41822	6.45504	6.68935	7.32841	6.18882	6.92933	6.82679	6.80851	6.47221	7.54262	7.14531	7.60557	7.18966	6.60588	7.09153	6.69253	7.41975	6.80437	6.78882	6.88628	7.48009	7.64137	7.48075	7.26323	6.85451	7.0435	6.88552	6.85731	6.95431
MmugDNA.9933.1.S1_at	PHLPP1	PH domain and leucine rich repeat protein phosphatase 1	tan	2.62164	92	8.44132	8.48719	8.7181	8.56756	8.64745	8.66618	8.56515	8.47486	8.52113	8.34673	8.62335	8.48607	8.45558	8.53087	8.35907	8.57537	8.40101	8.64389	8.78929	8.76136	8.64648	8.61027	8.59573	8.77064	8.52353	8.59731	8.41345	8.7247	8.65083	8.43171	8.75022	8.69751	8.43236	8.58909	8.5401	8.67907	8.26721	8.32535	8.27388	8.45763	8.5394	8.45741	8.29123	8.56463
MmugDNA.24089.1.S1_s_at	SUGT1	SGT1, suppressor of G2 allele of SKP1 (S. cerevisiae)	blue	2.62161	93	7.04427	7.01644	7.35301	7.5222	7.68904	7.56799	7.81071	7.52632	7.44417	7.57057	7.45084	7.29369	7.33037	7.16005	7.26301	7.55689	6.84085	6.99651	7.39102	7.48655	7.01768	7.54428	7.53218	7.06511	6.50842	6.54753	6.46484	6.71014	7.66638	7.61966	7.37889	7.5167	7.69501	7.39514	7.48149	7.24032	6.29536	6.52636	7.8896	7.92958	6.9261	7.62913	7.29581	7.42292
MmugDNA.35424.1.S1_at	MRPL23	mitochondrial ribosomal protein L23	lightyellow	2.62158	94	9.89769	10.0746	10.0255	10.0403	10.0241	9.87429	10.1229	10.0401	10.0611	9.90823	9.96712	9.85539	10.1008	10.1459	9.95184	9.89608	10.3005	10.1544	10.1498	10.109	10.128	9.94639	10.1416	10.0041	10.1455	10.2414	10.2519	10.2224	10.0738	10.0096	10.0326	10.0183	10.0687	10.0428	9.94604	10.0097	10.4592	10.3756	9.92708	10.035	9.92297	10.2471	10.1836	10.0465
MmugDNA.22674.1.S1_at	DDX24	DEAD (Asp-Glu-Ala-Asp) box polypeptide 24	yellow	2.62073	95	10.9651	11.2627	10.6457	10.7273	11.4228	10.6714	11.1971	10.9795	10.9446	11.1684	10.8332	10.8251	10.9209	10.6751	11.228	11.1992	10.7194	10.5284	11.2153	10.7878	10.4871	10.7857	11.0049	10.8273	10.903	10.6552	10.6589	10.826	10.9906	11.1467	11.0482	11.1754	11.1904	10.9885	11.0936	11.154	10.5654	10.6501	11.2392	11.0748	11.0024	11.1216	10.6063	10.9689
MmugDNA.34777.1.S1_at	FOXO1	forkhead box O1	tan	2.61883	96	7.37462	7.01253	7.60654	7.20968	7.35226	7.36422	7.31119	7.30859	6.95765	6.86719	7.27948	6.94178	7.1827	7.05093	6.92204	7.25209	7.12471	7.28813	7.56067	7.59651	7.26003	7.36517	7.1551	7.25285	7.16933	7.32667	7.05044	7.37764	7.39004	7.34668	7.44573	7.48318	7.27331	7.43814	7.31703	7.34378	6.90807	6.96772	7.16951	7.24151	7.35481	7.28387	7.13708	7.29599
MmugDNA.8753.1.S1_x_at	HBS1L	HBS1-like (S. cerevisiae)	blue	2.61871	97	8.57084	8.52226	8.23831	8.43942	8.7564	8.32803	8.868	8.31451	8.13459	8.76116	8.48754	8.54416	8.13004	8.25957	8.38394	8.55464	8.41894	8.27788	8.57719	8.71661	8.21366	8.48998	8.48373	8.11243	7.71764	7.71824	7.52785	7.80236	8.59184	8.58449	8.51753	8.41672	8.67451	8.54933	8.585	7.98334	7.47213	7.61864	8.9015	8.85361	8.58783	8.8419	8.16738	8.49895
MmugDNA.30301.1.S1_s_at	BPTF	bromodomain PHD finger transcription factor	darkorange	2.61766	98	10.2449	10.2962	10.1986	10.2812	10.5466	10.1879	10.4335	10.3671	10.3544	10.1311	10.2601	10.0445	10.2926	10.0992	10.1386	10.1963	10.1503	10.0655	10.5021	10.1508	10.0501	10.1918	10.2133	10.2481	10.0076	10.1617	9.91073	10.2243	10.5188	10.3488	10.4329	10.4353	10.3936	10.4248	10.3968	10.2559	9.72658	9.72113	10.209	10.398	10.324	10.2592	10.1892	10.2956
MmugDNA.14606.1.S1_s_at	PHB	prohibitin	lightyellow	2.61547	99	8.60181	8.7646	8.9066	8.60022	8.76412	8.44905	8.61162	8.72253	8.85247	8.60079	8.72417	8.49238	8.70416	8.82415	8.583	8.72832	8.85281	8.90464	8.91508	8.87669	8.86554	8.5878	8.73425	8.87433	8.86589	8.92693	9.00292	8.95487	8.74532	8.77694	8.68176	8.90021	8.69912	8.73044	8.70114	8.8382	9.08953	9.05676	8.6626	8.61709	8.67441	8.87541	8.74608	8.74556
MmugDNA.27919.1.S1_at	OR7D2	olfactory receptor, family 7, subfamily D, member 2	blue	2.61324	100	8.45316	8.25981	8.1848	8.18372	8.4983	8.17713	8.4121	8.39994	8.16817	8.29894	8.38122	8.18009	7.88509	7.95579	8.12843	8.26933	8.05239	8.03887	8.35537	8.24688	7.71964	8.13915	8.56782	8.0354	7.44549	7.31586	7.41648	7.50565	8.26508	8.24703	8.0461	8.13466	8.38396	8.38521	7.94193	7.81766	7.24606	7.49394	8.67105	8.77997	8.36388	8.33931	8.03384	8.24945
MmuSTS.3776.1.S1_at	RNF128	ring finger protein 128	darkgreen	2.61254	101	9.25332	9.46235	9.37833	9.2952	9.18923	8.9811	9.16215	9.31004	9.06089	9.18452	9.3226	9.27804	9.15514	9.28143	9.21617	9.33245	8.9993	9.19388	9.08103	8.91136	9.4113	9.10557	9.36964	8.88292	9.05777	9.35645	9.39015	9.06152	9.00903	9.15217	9.00655	9.1125	9.06112	9.02023	9.1108	9.20642	9.52008	9.53724	9.19555	9.07566	9.36072	9.18266	8.96873	9.15678
MmugDNA.13213.1.S1_at	KBTBD12	kelch repeat and BTB (POZ) domain containing 12	blue	2.61208	102	8.25373	7.79326	8.0048	8.15409	8.31439	8.35988	8.31383	8.0689	7.87275	8.20392	8.17743	7.71421	8.05286	7.90643	7.65029	8.38602	8.12024	7.79306	7.98146	8.31034	7.62833	8.26153	8.27175	7.6613	6.91438	7.51055	7.00059	7.42859	8.54812	8.29265	8.20207	8.1223	8.3799	8.48147	8.25022	7.6222	6.80647	7.09062	8.43123	8.61448	8.32682	8.0877	8.0155	8.15374
MmugDNA.7147.1.S1_at	EPN1	epsin 1	green	2.61207	103	11.208	11.2333	11.3695	11.193	11.15	11.3363	11.2609	11.33	11.2123	11.1099	11.2843	11.1706	11.3247	11.3069	11.0337	11.2389	11.3881	11.3208	11.1364	11.4068	11.2669	11.3198	11.3763	11.3477	11.0697	11.159	10.9688	11.1506	11.4485	11.3098	11.3988	11.2385	11.3521	11.2906	11.3608	11.2098	10.9217	10.9646	11.1739	11.3436	11.2499	11.3874	11.1458	11.2862
MmunewRS.490.1.S1_x_at	MRPL52	mitochondrial ribosomal protein L52	blue	2.61148	104	8.47268	8.15922	8.29836	8.34922	8.49792	8.42474	8.80635	8.52479	8.17663	8.50196	8.26432	8.42018	8.26356	8.28191	8.249	8.52753	8.36347	8.11881	8.37633	8.63096	8.08461	8.68397	8.49062	8.11566	7.63707	7.90704	7.56371	7.91832	8.59313	8.50897	8.41178	8.29953	8.60992	8.45612	8.3727	7.92615	7.55665	7.63071	8.67373	8.76455	8.49743	8.74326	8.16516	8.4176
MmugDNA.9575.1.S1_at	SV2A	synaptic vesicle glycoprotein 2A	green	2.60889	105	11.5028	11.6072	11.6284	11.6177	11.3648	11.5625	11.4428	11.7047	11.578	11.456	11.5167	11.4733	11.5789	11.4232	11.3351	11.5235	11.6753	11.5438	11.5073	11.5882	11.6025	11.5094	11.6192	11.5986	11.5839	11.3504	11.3785	11.37	11.7021	11.6602	11.6795	11.6028	11.7306	11.7024	11.774	11.6828	11.2271	11.3413	11.6089	11.6661	11.5149	11.5794	11.5278	11.5955
MmuSTS.1182.1.S1_at	PHIP	pleckstrin homology domain interacting protein	blue	2.60721	106	9.90744	9.7566	9.89377	9.97441	9.94427	9.99158	9.94945	9.9694	9.76985	9.72515	9.91488	9.6915	9.85217	9.64484	9.6398	9.78758	9.72964	9.73223	9.89451	9.90459	9.63167	9.77292	9.85284	9.66663	9.46338	9.63844	9.48424	9.53321	9.98552	9.96526	9.79097	9.90033	9.98602	9.96613	9.85076	9.58606	9.32109	9.43952	9.97721	10.0684	10.0378	9.80494	9.82186	9.86635
MmugDNA.14482.1.S1_at	ADO	2-aminoethanethiol (cysteamine) dioxygenase	salmon	2.60587	107	8.97745	8.80136	8.89408	8.90039	8.83801	8.96186	8.76393	8.70106	9.14351	8.84845	8.92267	8.939	9.13405	9.18973	9.08686	8.71995	9.09099	9.07908	8.86573	8.71191	8.98584	9.01426	8.81707	9.15972	9.16184	9.14192	9.21691	9.08553	8.85464	8.83194	8.8394	9.03733	8.78361	9.08406	8.83457	9.09705	9.06875	9.15179	8.72662	8.71942	8.81209	8.74126	8.9752	8.90046
MmugDNA.28348.1.S1_s_at	CCT2	chaperonin containing TCP1, subunit 2 (beta)	brown	2.60586	108	8.40292	8.71577	8.49951	8.2269	8.7602	7.85312	8.35525	8.30115	8.64226	8.4202	8.53031	8.0411	8.44279	8.37443	8.85387	8.40046	8.02597	8.33195	8.64755	8.08916	8.42911	8.34551	8.30922	8.23821	8.80467	8.64405	8.86311	8.6803	8.29958	8.56877	8.33558	8.73213	8.3327	8.52939	8.4153	8.61694	8.85012	8.8718	8.6294	8.42439	8.8426	8.2943	8.54655	8.42787
MmugDNA.33145.1.S1_at	EPRS	glutamyl-prolyl-tRNA synthetase	brown	2.60526	109	6.96945	7.50117	6.83018	6.61933	7.57822	6.74193	6.9608	7.0897	7.28048	7.29899	7.04033	6.908	7.13999	6.88404	7.59417	7.454	6.66228	6.51595	7.33503	6.53269	6.75351	6.80445	6.97653	7.06666	7.36631	7.08479	7.41114	7.34185	6.90831	7.24589	6.84496	7.50309	7.05402	7.09125	7.10542	7.5038	7.08754	7.11569	7.28302	6.89741	7.31392	6.95258	6.72293	7.03076
MmugDNA.9592.1.S1_at	AGPAT1	1-acylglycerol-3-phosphate O-acyltransferase 1 (lysophosphatidic acid acyltransferase, alpha)	green	2.60412	110	9.6808	9.69526	9.7725	9.87224	9.69204	9.8692	9.68322	9.88227	9.81246	9.73118	9.72331	9.76855	9.75437	9.81344	9.62686	9.74414	9.95405	9.80477	9.70499	9.8559	9.72298	9.72307	9.89483	9.82078	9.76772	9.81492	9.69863	9.79495	9.95519	9.91099	9.92992	9.89111	9.96227	9.92005	9.99993	9.96209	9.56519	9.60453	9.75784	9.85295	9.71265	9.83453	9.82369	9.82528
MmugDNA.32286.1.S1_at	CDC42	cell division cycle 42 (GTP binding protein, 25kDa)	turquoise	2.60386	111	9.45127	9.63642	9.60775	9.31574	9.20043	9.27033	9.28865	9.37376	9.65981	9.49239	9.68271	9.38568	9.65099	9.61423	9.58385	9.4034	9.54141	9.73649	9.42368	9.3102	9.85259	9.55614	9.59439	9.70528	9.64622	9.71839	9.92648	9.5745	9.45009	9.44894	9.27139	9.48281	9.32367	9.51935	9.51194	9.34384	10.0178	9.99433	9.43387	9.3076	9.70117	9.44299	9.72522	9.48945
MmugDNA.15548.1.S1_at	MFF	mitochondrial fission factor	turquoise	2.60357	112	10.7139	10.6741	10.6983	10.7161	10.7094	10.7348	10.6	10.7357	10.7765	10.5527	10.7234	10.6554	10.8706	10.8239	10.8028	10.5642	10.734	10.6723	10.6506	10.4567	10.8429	10.6836	10.5535	10.7399	10.7914	10.7505	10.896	10.69	10.4256	10.4595	10.6188	10.6776	10.3946	10.6084	10.4159	10.5145	11.0676	11.0201	10.6936	10.6411	10.7937	10.5692	10.7293	10.641
MmugDNA.2981.1.S1_s_at	POLR2A	polymerase (RNA) II (DNA directed) polypeptide A, 220kDa	green	2.60086	113	8.62965	8.73359	8.83149	8.88217	8.46786	8.60297	8.43043	8.76364	8.67958	8.67388	8.67825	8.41784	8.6841	8.49514	8.3888	8.53226	8.66167	8.51766	8.68569	8.86911	8.65963	8.71001	8.77763	8.80014	8.39954	8.65899	8.37178	8.52568	8.97001	8.85104	8.94169	8.65999	8.97906	8.71233	8.91971	8.95245	8.34647	8.36727	8.63312	8.83828	8.37133	8.67724	8.76538	8.72896
MmugDNA.36843.1.S1_at	RANBP9	RAN binding protein 9	brown	2.60077	114	8.68327	9.02584	8.38959	8.39558	8.98693	8.30389	8.71111	8.44041	8.8304	8.75858	8.82065	8.41004	8.74014	8.55078	9.05063	8.82083	8.46863	8.56281	8.89025	8.33006	8.61961	8.51852	8.64482	8.54407	8.82846	8.67542	8.95474	8.81662	8.49268	8.55806	8.522	8.8726	8.50316	8.69328	8.45021	8.70162	8.84427	8.8618	8.95558	8.64455	8.79392	8.67885	8.56826	8.63625
MmugDNA.16220.1.S1_at	H2AFY	H2A histone family, member Y	brown	2.59686	115	9.52279	9.65469	9.40116	9.41694	9.72585	9.35054	9.46092	9.5248	9.6177	9.52163	9.52779	9.36273	9.55726	9.42529	9.66179	9.69283	9.44837	9.3796	9.71263	9.33547	9.40469	9.47429	9.54619	9.50544	9.69077	9.56195	9.67877	9.67488	9.35107	9.54765	9.41962	9.63219	9.46743	9.46923	9.41586	9.63528	9.75343	9.53786	9.62641	9.55745	9.64688	9.47891	9.37659	9.50488
MmugDNA.11071.1.S1_at	PER2	period homolog 2 (Drosophila)	blue	2.59618	116	8.11759	7.86885	7.5903	7.89878	8.06372	7.81462	7.89989	7.86406	8.06405	8.0499	7.85886	7.64194	7.73749	7.36633	7.77036	8.2442	7.49188	7.21172	8.11383	7.59673	7.17837	7.88595	7.93742	7.59195	6.99819	7.12008	6.7975	7.23204	7.90805	7.95044	7.82619	7.97545	8.16168	7.82598	7.81864	7.50798	6.76952	6.78623	8.35897	8.29227	7.89163	7.8781	7.67036	7.84888
MmuSTS.1382.1.S1_at	KCND2	potassium voltage-gated channel, Shal-related subfamily, member 2	salmon	2.59391	117	9.43433	9.1004	9.16761	9.44264	9.1157	9.31885	9.11468	9.36769	9.32545	9.27514	9.25189	9.50013	9.28931	9.5336	9.23494	8.99052	9.37443	9.19153	8.93375	8.80188	9.25429	9.30731	9.34965	9.44811	9.32243	9.42291	9.52819	9.26978	9.33417	9.14002	9.01788	9.06702	9.25383	9.29683	9.11617	9.38124	9.48782	9.5967	8.96678	9.01791	9.27926	9.06097	9.05421	9.20505
Mmu.2342.1.S1_at	CHN1	chimerin (chimaerin) 1	brown	2.59282	118	10.847	11.1368	10.5434	10.5367	11.228	10.4718	10.8146	10.6847	10.7829	10.9723	10.9335	10.6105	10.891	10.8619	11.3655	10.8035	10.592	10.5213	11.0654	10.3584	10.777	10.5618	10.8404	10.7175	11.2033	10.9657	11.2907	11.0903	10.7312	10.8368	10.9012	11.0812	10.8404	10.9615	10.7107	10.8447	11.4073	11.3121	11.1701	10.9764	11.1609	10.863	11.0883	10.8298
MmugDNA.6549.1.S1_at	TPM2	tropomyosin 2 (beta)	darkgrey	2.59245	119	7.11009	7.03924	7.11926	6.65167	8.10165	7.24433	7.83354	7.09432	7.43196	6.866	6.85031	6.57774	6.79285	7.07896	6.63578	7.25696	7.28596	7.29692	7.17272	7.79825	6.78375	6.85873	6.59662	7.12795	6.67892	6.79013	7.15109	7.22748	7.09037	7.14908	6.8649	7.05276	7.1724	7.06355	6.6991	7.09782	7.14133	7.42443	8.07497	7.13906	6.87613	6.9842	7.46253	7.15594
Mmu.2887.1.S1_at	EIF5	eukaryotic translation initiation factor 5	turquoise	2.59112	120	9.45459	9.57741	9.48537	9.46812	9.52195	9.17926	9.30601	9.36034	9.43656	9.23086	9.51118	9.34538	9.55122	9.4752	9.53331	9.30602	9.38042	9.66982	9.3633	8.98996	9.61434	9.29352	9.16997	9.1918	9.55827	9.59815	9.76804	9.59329	9.10946	9.33906	9.227	9.49874	9.13129	9.45732	9.33826	9.3343	9.79728	9.76634	9.60375	9.20329	9.6561	9.25975	9.4248	9.36837
MmugDNA.6842.1.S1_at	POMP	proteasome maturation protein	pink	2.59037	121	10.1274	10.0038	10.0102	10.1165	10.1047	10.1055	10.121	10.2208	10.0324	10.1462	10.2014	10.3354	10.0659	10.2659	10.3619	10.1428	10.0564	10.0805	9.98734	9.99639	10.1677	10.2911	10.2072	10.0349	10.1941	10.151	10.268	10.0951	9.9833	9.95022	9.95786	10.0438	10.0169	9.96259	9.97576	10.0673	10.3401	10.3684	10.0445	10.0027	10.2526	9.98957	9.98955	10.0703
MmugDNA.1413.1.S1_at	ENTPD4	ectonucleoside triphosphate diphosphohydrolase 4	blue	2.58808	122	8.44592	8.03659	7.99308	8.22327	8.11396	8.05369	8.4235	8.14406	8.01437	8.45671	7.90437	8.01753	7.86027	8.11965	8.11608	8.07786	8.01113	7.53632	8.07814	8.26642	7.95421	8.32101	8.0877	7.90991	7.42675	7.54463	7.25651	7.59497	8.02159	8.33958	8.06075	7.94534	8.35283	8.06989	8.15501	7.69868	7.42171	7.34739	8.57387	8.4801	8.22628	8.3909	7.86112	8.1297
MmugDNA.12331.1.S1_x_at	YES1	v-yes-1 Yamaguchi sarcoma viral oncogene homolog 1	blue	2.5877	123	11.5617	11.6157	11.3472	11.5791	11.6508	11.3655	11.9107	11.4993	11.3088	11.5339	11.5522	11.3952	11.342	11.3847	11.3127	11.6485	11.4988	11.2778	11.6829	11.7812	11.2637	11.6031	11.6945	11.125	10.8662	10.8979	10.6864	10.9844	11.7584	11.7821	11.4712	11.5251	11.7677	11.6385	11.5618	11.1409	10.6287	10.8367	11.8306	11.8853	11.561	11.8764	11.2997	11.5609
Mmu.8810.2.S1_at	COPB1	coatomer protein complex, subunit beta 1	brown	2.58512	124	7.6027	7.82168	7.34927	7.17646	7.89171	7.17162	7.67483	7.2867	7.56229	7.53912	7.3917	7.23914	7.4998	7.48564	7.89541	7.54677	7.42199	7.31295	7.75439	7.32954	7.44796	7.28995	7.151	7.37245	7.69443	7.55647	7.81913	7.68936	7.51813	7.5535	7.49674	7.74568	7.51336	7.50501	7.39561	7.64125	7.84208	7.8384	7.65467	7.48175	7.60448	7.44128	7.61477	7.49108
MmuSTS.3504.1.S1_at	RBM26	RNA binding motif protein 26	royalblue	2.58473	125	10.1723	9.89818	10.113	10.1443	10.038	10.1004	10.0316	10.105	9.90827	10.155	10.1139	10.176	9.96734	9.99553	9.86685	10.1127	9.9709	10.0168	9.8817	10.1537	9.82221	10.1925	10.1157	9.93565	9.73272	9.8489	9.8103	9.78574	10.0415	9.90518	10.0243	9.91011	9.95732	10.1396	9.95463	9.86255	9.69455	9.80068	10.0908	10.1261	10.0939	9.91847	9.83996	10.0229
MmugDNA.26948.1.S1_s_at	MACF1	microtubule-actin crosslinking factor 1	darkorange	2.58375	126	10.1563	10.0398	10.2083	9.91841	10.118	10.0141	9.99363	10.1104	9.83843	9.98205	10.0168	9.81824	9.90618	9.75171	9.71178	10.0981	9.88271	9.86895	10.0918	10.0838	9.731	9.76364	10.0368	9.85715	9.88448	9.88476	9.68377	9.91438	10.1073	10.1057	10.1196	10.1433	10.0658	10.06	10.0772	9.89934	9.58865	9.58701	10.0165	10.1553	10.2287	9.95202	9.8943	10.0168
MmugDNA.5588.1.S1_x_at	IRF1	interferon regulatory factor 1	blue	2.58328	127	5.84269	5.79459	5.56388	5.90319	6.11282	6.06135	6.04995	5.56113	5.69313	5.93158	5.83249	5.84756	5.4759	5.64591	5.63599	6.05077	5.77218	5.4883	5.83312	5.82828	5.61232	6.04509	5.94537	5.48173	5.09572	5.25653	4.95188	5.34596	5.74346	5.9193	5.80145	5.77793	5.81027	5.92939	5.64817	5.32334	4.99053	5.01988	6.19153	6.17233	5.93754	6.04476	5.53757	5.81844
MmugDNA.3053.1.S1_at	RCHY1	ring finger and CHY zinc finger domain containing 1	pink	2.58227	128	8.21376	7.95225	7.99484	8.20145	8.09768	8.33296	8.26982	8.20834	8.19064	8.21885	8.24983	8.42405	8.1693	8.28955	8.20354	8.13413	8.10529	8.27772	7.9402	7.9986	8.11023	8.22398	8.13136	8.16998	8.19832	8.229	8.31628	8.20084	8.03717	7.92806	8.06075	8.0041	7.98667	8.16386	8.06397	8.23214	8.39097	8.38205	8.08435	7.95032	8.1733	8.05278	7.95155	8.11177
Mmu.5423.1.S1_at	TMED10	transmembrane emp24-like trafficking protein 10 (yeast)	turquoise	2.5822	129	7.14695	7.29923	7.23466	7.24907	7.25792	7.15105	6.89243	7.03902	7.24842	7.10293	7.41772	7.08653	7.22576	7.26549	7.25471	7.00213	7.17217	7.16466	7.10107	6.72778	7.32049	7.1204	7.10688	6.92974	7.43915	7.54704	7.73677	7.39986	6.81669	7.13289	7.02172	7.42194	6.92842	7.21539	7.08192	7.30917	7.76703	7.71382	7.4578	7.10946	7.5841	6.82567	7.29341	7.15254
MmugDNA.43195.1.S1_s_at	NPTX1	neuronal pentraxin I	purple	2.58217	130	11.7914	11.8518	11.7636	11.9315	11.907	11.534	11.6858	11.8547	11.8394	11.7173	11.8945	11.658	11.6556	11.6739	11.718	11.6005	11.6939	11.8098	11.5304	11.3711	11.8331	11.8417	11.848	11.5563	11.6719	11.5969	11.608	11.5511	11.8281	11.6648	11.8015	11.8174	11.6706	11.9027	11.9239	11.6905	11.4364	11.4658	11.7632	11.7415	11.8619	11.6969	11.6475	11.7583
MmugDNA.27644.1.S1_at	KIAA1549	KIAA1549	grey60	2.57845	131	9.36321	9.22707	9.01888	9.4119	9.20755	9.40705	9.18601	9.31565	9.27741	9.10991	9.17667	9.1075	9.27622	9.32135	9.21474	9.12832	9.19493	8.94006	9.00314	9.08339	9.20994	9.18071	9.01936	9.22744	8.88512	9.06762	8.86972	8.93435	9.37067	9.28505	9.21096	9.19669	9.28126	9.32296	9.34615	9.03328	8.72743	8.86348	9.17621	9.30402	9.30741	8.98074	9.33136	9.20959
MmugDNA.42810.1.S1_at	CD99L2	CD99 molecule-like 2	green	2.57837	132	9.40305	9.64226	9.6795	9.75585	9.55381	9.54871	9.32146	9.6089	9.60916	9.45018	9.63402	9.5386	9.60236	9.60107	9.49085	9.59727	9.72261	9.74481	9.71781	9.59917	9.84271	9.53847	9.70195	9.66954	9.42263	9.64172	9.43896	9.45637	9.86806	9.73938	9.79347	9.75157	9.86679	9.66883	9.93477	9.80465	9.26919	9.41467	9.64687	9.6573	9.39979	9.65735	9.6727	9.66267
Mmu.15662.1.S1_at	RUFY3	RUN and FYVE domain containing 3	brown	2.57795	133	8.70023	8.88783	8.59616	8.60952	8.90475	8.43099	8.55525	8.67356	8.71408	8.77366	8.61989	8.57799	8.66054	8.53562	8.98171	8.71056	8.56042	8.47981	8.86628	8.3171	8.59391	8.36647	8.6183	8.5418	9.02679	8.72345	9.02697	8.90846	8.62118	8.80754	8.61927	9.0324	8.65991	8.83876	8.73116	8.95099	8.85316	8.84861	8.92541	8.68402	8.91256	8.52184	8.70508	8.68188
MmugDNA.2185.1.S1_at	PNPLA8	patatin-like phospholipase domain containing 8	pink	2.57762	134	10.4021	10.2057	10.3358	10.5111	10.1607	10.3327	10.4807	10.5977	10.2804	10.5344	10.139	10.6228	10.2156	10.3292	10.4457	10.3795	10.3345	10.349	10.1015	10.221	10.3719	10.3703	10.4863	10.1747	10.4107	10.5898	10.5687	10.5284	10.2173	10.1969	10.1599	10.1749	10.235	10.3224	10.0999	10.4663	10.6225	10.5818	10.0837	10.1761	10.3402	10.2253	10.0874	10.2867
MmuSTS.2747.1.S1_s_at	SFRS11	splicing factor, arginine/serine-rich 11	lightcyan	2.57658	135	10.9294	10.9126	10.9468	10.9724	10.9197	10.9284	11.0664	10.8943	10.7884	11.0073	10.8992	10.9358	10.903	10.7256	10.7897	10.886	10.7262	10.6827	10.9386	11.0178	10.6074	10.9719	10.9348	10.7684	10.5559	10.659	10.7772	10.6438	10.9043	10.8081	10.7481	10.6194	10.9293	10.8336	10.7543	10.5829	10.7948	10.8189	10.8965	10.9813	10.9402	10.9028	10.828	10.8638
MmugDNA.36872.1.S1_at	LYSMD2	LysM, putative peptidoglycan-binding, domain containing 2	turquoise	2.57617	136	11.0432	11.0047	11.1415	11.0493	10.9935	10.9685	10.9572	11.063	11.1286	11.0261	11.1931	11.025	11.0832	11.065	11.0183	10.884	11.0218	10.9717	11.0173	10.868	11.1522	11.094	10.9395	10.9441	11.1517	11.1864	11.2885	11.1075	10.8216	10.9362	10.8205	10.9902	10.8132	10.9023	10.771	10.7866	11.5127	11.3743	10.9354	10.9764	11.2318	10.9882	11.0992	10.9891
Mmu.10436.1.S1_at	RSL1D1	ribosomal L1 domain containing 1	brown	2.57517	137	6.41174	6.72797	6.46178	5.89594	6.88686	5.71326	6.4235	6.59087	6.45851	6.5125	6.3858	6.15024	6.08409	6.14894	6.72221	6.53075	5.86144	6.03385	6.54029	5.89905	5.97734	6.09369	6.54591	6.23884	6.66565	6.60303	6.85352	6.80102	5.96392	6.45081	6.05342	6.68086	6.09278	6.51121	6.13249	6.63095	6.84317	6.59829	6.71976	6.28487	6.69909	5.92912	6.40749	6.31925
MmugDNA.12038.1.S1_x_at	FOXK1	forkhead box K1	blue	2.57271	138	8.09164	8.27708	8.00393	8.24469	8.24117	8.02235	8.52726	8.14205	7.95068	8.33006	7.9032	8.20731	7.98017	7.90672	8.12612	8.33904	8.09824	7.72887	8.22345	8.35346	7.83271	8.3376	8.34461	7.75299	7.52879	7.43081	7.41758	7.66375	8.3574	8.33926	8.106	8.11446	8.44443	8.20276	8.28594	7.88355	7.23572	7.43304	8.51345	8.49311	8.09475	8.56813	7.94319	8.17976
MmuSTS.3594.1.S1_at	ELAVL2	ELAV (embryonic lethal, abnormal vision, Drosophila)-like 2 (Hu antigen B)	brown	2.57232	139	8.38013	8.6685	8.32857	7.85195	8.73006	7.85053	8.37639	8.38296	8.51593	8.63334	8.37785	8.22442	8.31878	8.17541	8.84872	8.64254	8.02398	7.97845	8.46818	7.82281	8.25509	8.35104	8.38341	8.08976	8.65925	8.36892	8.61197	8.31598	8.11118	8.32244	8.20682	8.65146	8.09586	8.3264	8.32496	8.73079	8.54447	8.65078	8.39208	8.092	8.41205	8.07047	8.1243	8.29155
MmugDNA.43546.1.S1_at	C9orf86	chromosome 9 open reading frame 86	green	2.57169	140	9.19317	9.15667	9.30738	9.31441	9.35257	9.32395	9.36438	9.26701	9.25352	9.13845	9.25393	9.10361	9.2213	9.3052	9.11765	9.15408	9.43975	9.24789	9.32665	9.49787	9.32173	9.53994	9.37179	9.34859	9.23237	9.39544	9.17503	9.47322	9.57769	9.38142	9.48935	9.35225	9.50985	9.48988	9.45277	9.42656	8.94434	8.92244	9.13196	9.39984	9.11217	9.58761	9.24471	9.34924
MmugDNA.40827.1.S1_at	EXOC5	exocyst complex component 5	darkgreen	2.57139	141	10.1742	10.2016	10.1045	9.97571	10.1647	9.82722	10.0502	10.2532	9.96049	10.0741	10.1436	10.0653	9.96443	10.1091	10.1916	10.2159	9.80803	9.8344	9.94438	9.80583	9.98681	10.0751	10.194	9.85049	10.1395	10.2263	10.2925	10.2706	9.77372	9.96228	9.87457	10.1391	9.87768	9.96044	9.84558	10.169	10.3076	10.1403	9.98536	9.88617	10.1953	9.91777	9.81595	9.99473
MmugDNA.29170.1.S1_at	SCAMP1	secretory carrier membrane protein 1	brown	2.57015	142	8.4816	8.95045	8.36937	8.22326	8.82371	7.92194	8.41148	8.30317	8.75883	8.47704	8.57791	8.05436	8.55462	8.11897	8.81414	8.79699	7.86197	8.24923	8.73418	7.83718	8.38278	8.29529	8.29484	8.26369	8.86255	8.47682	8.79538	8.47609	8.17622	8.50975	8.21346	8.73317	8.32196	8.30321	8.46094	8.64708	8.87025	8.68819	8.65799	8.35984	8.9784	8.13906	8.35747	8.40864
MmugDNA.39663.1.S1_at	BSCL2	Berardinelli-Seip congenital lipodystrophy 2 (seipin)	darkred	2.57009	143	10.7029	10.7395	10.8525	10.7725	10.6569	10.6578	10.5288	10.8994	10.8019	10.7236	10.7863	10.7742	10.8038	10.7649	10.6642	10.739	10.8092	10.8871	10.7163	10.8449	10.5738	10.6594	10.8805	10.886	10.7497	10.8244	10.7858	10.7642	11.0828	10.993	10.9625	10.9608	11.0326	10.9458	11.0122	10.9038	10.7573	10.7359	10.9287	11.0157	10.8958	10.8661	10.8879	10.8396
Mmu.5967.1.S1_s_at	GLRX3	glutaredoxin 3	turquoise	2.56893	144	9.1243	9.11808	9.29519	8.99384	8.95611	8.82699	8.86903	8.9508	9.07015	8.91042	9.04328	8.74786	9.27385	9.07544	8.92101	8.80559	9.02485	9.04303	8.95022	8.78982	9.06632	9.00173	8.8985	9.01632	9.29387	9.1592	9.5035	9.08763	8.62464	8.79974	8.80339	9.03546	8.67416	8.84746	8.67074	8.73065	9.74434	9.6055	9.0456	8.99761	9.36114	8.89223	9.17988	8.95661
Mmu.14173.1.S1_at	TCEA1	transcription elongation factor A (SII), 1	pink	2.5669	145	8.30623	7.98821	8.39805	8.29619	8.38362	8.15157	8.48858	8.20553	8.20073	8.59327	8.24155	8.6043	8.2083	8.2955	8.07614	8.04069	8.14782	8.32975	8.02921	7.92057	8.37499	8.43843	7.93268	8.19939	8.42363	8.42915	8.57242	8.38419	7.8497	7.91548	8.00279	8.10341	7.92764	8.18393	8.02272	8.22542	8.64174	8.54352	8.21648	8.02536	8.36557	7.88566	8.16372	8.17232
MmugDNA.39645.1.S1_at	MICAL3	microtubule associated monoxygenase, calponin and LIM domain containing 3	green	2.56603	146	8.54821	8.45848	8.61053	8.70486	8.44539	8.50717	8.42047	8.6649	8.4236	8.45726	8.54414	8.27286	8.44812	8.52955	8.1931	8.39195	8.4619	8.20963	8.28067	8.74536	8.25792	8.47823	8.55956	8.37561	8.12938	8.30101	8.17924	8.23166	8.77428	8.62923	8.49172	8.56601	8.61168	8.64887	8.6094	8.43323	7.9295	7.97995	8.57894	8.77002	8.35662	8.73276	8.41546	8.52413
MmugDNA.26697.1.S1_at	FBLIM1	filamin binding LIM protein 1	blue	2.5657	147	8.09902	7.33529	7.41024	7.44414	7.78879	7.68306	7.98763	7.79655	7.24809	7.18365	7.14305	7.12206	7.2177	7.37842	7.32631	7.87569	7.42964	7.11231	7.71819	7.82107	7.20594	7.5205	7.36035	7.22058	6.87457	6.86162	6.76287	7.06219	7.53388	7.62426	7.4697	7.50098	7.75995	7.54763	7.4981	7.07767	6.48586	6.59449	7.95454	7.94125	7.54905	7.65	7.39067	7.53143
MmugDNA.38730.1.S1_at	FAM171B	family with sequence similarity 171, member B	brown	2.56523	148	8.52284	8.99823	8.3644	8.11488	9.40544	7.97759	8.80469	8.59818	8.79886	8.76517	8.49483	8.33302	8.55237	8.16547	9.12575	9.03129	8.12005	8.489	9.20197	8.07043	8.14235	8.21164	8.64356	8.47078	9.25285	8.60167	8.9528	9.0008	8.24373	8.7707	8.55512	9.07092	8.58824	8.66175	8.31609	9.17174	9.0075	8.68411	8.97206	8.75535	8.97651	8.52049	8.20076	8.5937
MmugDNA.30702.1.S1_x_at	LOC100294035	hypothetical protein LOC100294035	blue	2.56462	149	8.86149	8.67111	8.54933	8.602	8.86001	8.3174	8.95119	8.65228	8.30001	9.01821	8.60845	8.5423	8.54456	8.31604	8.61213	8.66461	8.43924	8.27225	8.7063	8.77458	8.03337	8.67221	8.64067	8.12368	8.07125	8.03208	7.77738	8.06768	8.65773	8.7991	8.57485	8.51607	8.84303	8.75592	8.64061	8.2122	7.88897	7.95335	9.035	9.0162	8.80111	8.97654	8.23708	8.62872
MmugDNA.24308.1.S1_at	ENPP2	ectonucleotide pyrophosphatase/phosphodiesterase 2	red	2.56419	150	9.76255	9.61474	10.0566	9.26526	9.29453	9.72596	9.77651	9.05513	9.65077	9.76532	9.58479	9.81816	9.93729	9.9658	9.45266	9.80411	9.66474	10.2755	10.1534	9.80485	10.1564	9.55905	9.57926	10.4521	9.61806	10.0484	9.86993	9.9615	9.80945	9.35622	9.96808	9.93233	9.51069	9.4155	9.55412	9.52965	9.91846	9.97872	9.2028	9.20338	10.3542	9.29056	9.46019	9.68076
MmugDNA.18497.1.S1_s_at	MLL	myeloid/lymphoid or mixed-lineage leukemia (trithorax homolog, Drosophila)	yellow	2.56396	151	5.55955	6.03132	5.1437	5.40124	6.35671	5.08932	5.87698	5.60759	5.84315	5.62555	5.76256	5.15585	5.4895	5.09959	5.88261	5.88544	4.91368	5.16409	6.13718	5.22009	5.24988	5.561	5.57577	5.55947	5.58279	5.37285	5.31044	5.25947	5.56291	5.72697	5.69658	5.979	5.93058	5.71769	5.65864	6.10755	4.99413	5.25859	5.93935	5.8612	5.47594	5.71479	5.23438	5.63389
MmugDNA.5862.1.S1_s_at	TNFRSF25	tumor necrosis factor receptor superfamily, member 25	blue	2.56362	152	9.18031	8.88317	9.0276	9.48315	9.25809	9.48415	9.41473	9.24069	9.10242	9.08306	9.25494	9.08511	9.16523	9.20241	8.58481	9.17442	9.41101	9.10655	8.87768	9.31876	8.94963	9.28844	9.17814	8.84262	8.07018	8.54843	8.29999	8.3347	9.55328	9.24869	9.27246	8.97845	9.54064	9.12228	9.26176	8.60063	8.47265	8.54933	9.55866	9.76747	9.11075	9.67088	9.07113	9.2232
MmugDNA.17270.1.S1_at	TRIM23	tripartite motif-containing 23	brown	2.55964	153	6.67974	7.11501	6.11054	5.82519	7.29499	5.77707	6.62569	6.23403	6.63138	7.11619	6.78983	5.83305	6.5794	6.23314	7.35718	6.8531	5.7873	6.05862	6.9438	5.93549	6.51203	5.93251	6.36243	6.26748	6.79852	7.09139	7.10019	6.59787	6.16811	6.69529	6.33179	6.96364	6.48355	6.59577	6.69289	6.7327	7.2813	7.12839	7.03631	6.49464	7.21399	6.53854	6.47536	6.51318
MmuSTS.3459.1.S1_at	ATP1A3	ATPase, Na+/K+ transporting, alpha 3 polypeptide	green	2.55897	154	10.9189	10.8222	11.1654	10.916	10.8173	11.0395	10.8641	10.9806	11.0782	10.9064	10.8183	10.8379	10.8686	10.9395	10.83	10.8232	11.0203	10.9393	10.8524	10.9633	10.9759	11.0407	11.041	11.1063	10.7806	10.8206	10.6523	10.7154	11.175	11.0406	11.1561	10.9547	11.1864	10.9268	11.1954	11.0429	10.633	10.7016	10.9697	11.0559	10.8347	10.8859	11.071	10.9925
MmugDNA.28809.1.S1_at	GUCY1B3	guanylate cyclase 1, soluble, beta 3	brown	2.55731	155	9.1451	9.44874	8.8232	8.92169	9.5456	8.9096	9.1374	9.00258	9.02761	8.98165	9.10305	8.80707	9.08881	8.86833	9.37887	9.36394	8.88989	8.77373	9.33584	8.91418	8.86956	8.98554	9.01511	8.93975	9.44233	9.13424	9.4055	9.29796	9.00014	9.15609	9.1758	9.34151	9.19904	9.14291	9.07149	9.32515	9.39033	9.47387	9.38744	9.06404	9.25189	9.25917	9.00835	9.09852
MmugDNA.30673.1.S1_at	CACYBP	calcyclin binding protein	pink	2.55491	156	7.28943	7.09845	7.4095	7.62365	7.42549	7.2869	7.41116	7.56694	7.12818	7.77979	7.24152	7.81746	7.11637	7.37222	7.52715	7.37553	7.1003	7.30358	7.05188	7.11399	7.3677	7.47338	7.56772	7.18365	7.53239	7.37764	7.56031	7.474	7.37721	7.20967	7.24547	7.18973	7.2962	7.30153	7.18717	7.47213	7.82712	7.61419	7.22852	7.24661	7.30853	7.39623	7.0986	7.3119
MmugDNA.21930.1.S1_at	SRRM3	serine/arginine repetitive matrix 3	green	2.55313	157	7.10381	7.15604	7.0233	7.34743	6.88245	7.1563	6.96329	7.16088	7.01092	6.90738	7.26049	7.10381	6.93245	6.93584	6.62573	6.9418	7.28531	7.06862	7.14128	7.34544	6.83861	6.99631	7.33549	7.14548	6.64194	7.09334	6.74701	6.93886	7.53065	7.20091	7.32058	7.21087	7.31897	7.20428	7.30805	7.11092	6.52845	6.60688	7.05014	7.37793	6.80642	7.47437	7.17745	7.16314
MmugDNA.11386.1.S1_at	ANKFY1	ankyrin repeat and FYVE domain containing 1	grey60	2.55263	158	8.94819	8.88483	8.93685	9.1012	9.06534	9.03264	8.9706	8.98963	8.94622	8.7569	8.97434	8.84942	9.0695	9.09312	8.79906	8.88015	9.00121	8.97561	9.01513	8.87238	9.03774	8.90179	8.92961	9.02757	8.85845	8.88377	8.79488	8.8131	9.00726	8.98098	8.99824	9.04236	8.96841	9.03575	9.0353	8.92725	8.69286	8.83406	9.0086	8.96699	9.10432	8.83432	8.93376	8.97535
MmugDNA.38357.1.S1_at	NAV2	neuron navigator 2	blue	2.55067	159	9.85721	9.87974	9.90682	9.9325	10.03	10.1135	10.1317	9.88281	9.69939	9.65466	9.65208	9.71187	9.61202	9.73124	9.62087	9.93252	9.62106	9.57385	9.835	10.1234	9.61234	9.711	9.79823	9.64757	9.4153	9.37262	9.31247	9.24437	9.93774	9.94587	9.76925	9.6315	10.006	9.78029	9.81067	9.62514	9.20866	9.4432	10.0022	10.0509	9.53031	9.9051	9.90146	9.82997
MmugDNA.26376.1.S1_at	SLC17A7	solute carrier family 17 (sodium-dependent inorganic phosphate cotransporter), member 7	green	2.55033	160	12.1421	12.1962	12.303	12.1719	12.061	12.0785	11.9914	12.3199	12.2216	12.0526	12.1985	12.0927	12.1016	12.0756	11.9843	12.1831	12.2619	12.253	12.0251	12.0147	12.1342	12.1695	12.405	12.0855	12.0369	12.0822	11.9341	12.0161	12.2771	12.1979	12.2931	12.1927	12.2615	12.2572	12.3256	12.1912	11.7921	11.8058	12.1396	12.2541	12.0322	12.1993	12.1644	12.1835
MmugDNA.40077.1.S1_at	KIAA0528	KIAA0528	royalblue	2.54935	161	9.80939	9.88951	9.84263	9.93805	9.90745	9.71008	10.0672	9.8819	9.74752	10.0158	9.86717	10.0545	9.76175	9.86691	9.71517	9.70614	9.85652	9.81048	9.64447	9.83438	9.73078	9.89037	9.86706	9.7156	9.50573	9.75183	9.58194	9.55885	9.69513	9.8428	9.62546	9.8045	9.75382	9.78682	9.76841	9.61652	9.61308	9.65357	9.8875	9.86574	9.97179	9.643	9.6898	9.8118
MmugDNA.39100.1.S1_s_at	TMED7	transmembrane emp24 protein transport domain containing 7	pink	2.54932	162	10.8021	10.6955	10.6807	10.7013	10.8729	10.6924	10.9058	10.8067	10.6066	10.9044	10.833	10.8451	10.6978	10.8301	10.7406	10.8232	10.6075	10.7288	10.6751	10.6154	10.7772	10.7197	10.7922	10.695	10.7261	10.7672	10.818	10.8001	10.6058	10.622	10.6583	10.6086	10.6726	10.7269	10.5968	10.6949	10.8896	10.8557	10.7555	10.6543	10.8672	10.6726	10.5697	10.713
MmugDNA.36620.1.S1_at	SLMO2	slowmo homolog 2 (Drosophila)	pink	2.54886	163	6.54862	6.27319	6.42957	6.30539	6.34969	6.25247	6.45229	6.52718	6.18959	6.37593	6.29874	6.5011	6.34126	6.27918	6.46154	6.2207	6.2296	6.54446	6.15108	6.15459	6.41921	6.38417	6.20534	6.30031	6.39721	6.50442	6.5337	6.47412	6.00648	6.22241	6.05505	6.24254	6.08589	6.24633	6.04845	6.38843	6.5799	6.56204	6.27907	6.2206	6.42423	6.00562	6.09165	6.27213
MmugDNA.14637.1.S1_at	HMP19	HMP19 protein	purple	2.54799	164	11.935	12.0408	11.8696	12.1169	12.0428	11.8431	11.7604	12.1136	12.0423	11.9161	12.0358	11.8212	11.9548	12.0543	12.029	11.9177	12.0421	11.8431	11.8694	11.8597	11.8948	11.83	12.0029	11.7928	11.8558	11.7775	11.8321	11.6962	11.9827	12.0229	11.8906	11.9831	12.0316	12.01	12.069	11.9497	11.6862	11.7429	12.1099	12.1512	12.0435	11.6752	12.0869	11.9643
Mmu.4602.1.S1_at	EXTL2	exostoses (multiple)-like 2	brown	2.54634	165	8.86166	9.1402	8.91677	8.60927	9.17021	8.49835	8.94998	8.73042	9.05429	8.95728	8.98453	8.77306	8.91994	8.86753	8.96039	8.98499	8.52234	8.77157	8.89588	8.58292	8.64199	8.83273	8.73393	8.91661	9.06553	8.96055	9.19691	8.90541	8.71275	8.83445	8.75155	9.05458	8.77485	8.88059	8.71318	8.96558	9.11436	9.20173	8.96714	8.7747	9.1509	8.67416	8.80523	8.83846
MmugDNA.15352.1.S1_at	DPY30	dpy-30 homolog (C. elegans)	pink	2.54628	166	9.12968	8.79829	8.82659	8.98934	8.98513	8.96139	9.21622	8.94415	8.83697	9.10794	8.89595	9.34528	8.79734	8.80278	8.96812	8.97203	8.78718	9.13899	8.77838	8.62129	8.81979	9.11281	9.07254	8.92158	8.97493	9.2092	9.15438	9.06278	8.66986	8.66728	8.81286	8.62718	8.75185	8.87315	8.65122	8.85678	9.41015	9.33197	8.78522	8.82101	9.13981	8.99126	8.46617	8.87681
MmuSTS.830.1.S1_at	EVI2A	ecotropic viral integration site 2A	red	2.54628	167	8.30598	7.97098	8.78388	7.50265	7.55098	7.74006	8.0804	7.05082	7.9049	8.02179	7.81352	8.09353	7.95353	8.5013	7.8353	8.21584	7.75594	8.91529	8.49234	8.32606	8.76761	8.23349	7.97495	8.86077	7.82965	8.66408	8.51795	8.42791	7.90118	7.60954	8.22072	8.31657	7.3342	7.83262	7.39785	7.83581	8.81483	8.84965	7.68333	7.67769	8.94367	7.73038	7.65769	8.00605
MmugDNA.21274.1.S1_at	GPATCH8	G patch domain containing 8	blue	2.54576	168	8.8823	8.74182	8.72624	8.95187	8.9047	8.99132	8.87145	8.75673	8.86448	8.70811	8.75633	8.80535	8.69592	8.67058	8.61816	8.80619	8.75541	8.71283	8.84954	8.74944	8.57477	8.80003	8.83003	8.81038	8.44298	8.40782	8.47777	8.47186	8.81209	8.78574	8.6387	8.75231	8.87975	8.70547	8.67344	8.609	8.29798	8.48351	8.88073	8.93465	8.74408	8.76972	8.71275	8.78551
MmugDNA.23010.1.S1_x_at	GHR	growth hormone receptor	blue	2.54514	169	12.061	12.2588	11.94	12.0246	12.2355	12.0109	12.4426	11.9623	11.9454	12.2328	12.0852	12.0248	11.9048	11.892	12.0725	12.2693	11.9634	11.8747	12.0888	12.3082	11.9806	12.2577	12.1162	11.7616	11.5404	11.4127	11.3045	11.5566	12.3394	12.3833	12.1613	12.1808	12.3804	12.165	12.2614	11.8551	11.1621	11.4141	12.5856	12.5269	12.0995	12.453	11.9495	12.1529
MmugDNA.39740.1.S1_at	ZNF609	zinc finger protein 609	yellow	2.54421	170	8.31146	8.53232	8.20246	8.17907	8.72723	7.90449	8.43738	8.38699	8.25658	8.44445	8.26478	8.00349	8.13415	7.9871	8.31231	8.54286	7.93895	7.93689	8.47061	8.16512	8.00611	8.19992	8.33705	8.10242	8.16684	7.88298	7.81733	8.12765	8.43238	8.4361	8.57436	8.51326	8.55776	8.35554	8.35383	8.45695	7.67888	7.7342	8.53003	8.61532	8.13481	8.59687	8.00497	8.32395
MmugDNA.967.1.S1_at	ENTPD4	ectonucleoside triphosphate diphosphohydrolase 4	blue	2.54337	171	6.65495	6.49393	6.22242	6.54408	6.90062	6.37923	6.46566	6.79571	6.46485	6.63266	6.72285	6.48088	6.21656	6.36657	6.3165	6.64833	6.57257	6.31725	6.39001	6.58974	5.89558	6.38179	6.71892	6.34856	5.98527	5.91436	5.79196	5.91882	6.68653	6.52227	6.67626	6.41085	6.83907	6.61094	6.42967	6.12574	5.78343	6.01201	6.84951	6.94654	6.50989	6.73521	6.46971	6.54074
MmuSTS.4209.1.S1_at	GDI1	GDP dissociation inhibitor 1	green	2.54325	172	10.5303	10.5553	10.6732	10.7011	10.5081	10.5963	10.4329	10.7452	10.5421	10.656	10.6512	10.6758	10.544	10.5853	10.5443	10.6076	10.5825	10.5113	10.5696	10.6871	10.5041	10.5944	10.791	10.6166	10.4278	10.476	10.3308	10.4421	10.989	10.8018	10.7827	10.5971	10.937	10.7087	10.9227	10.7256	10.3086	10.35	10.6398	10.7462	10.4691	10.7716	10.6396	10.6619
MmuSTS.986.1.S1_at	GDAP1	ganglioside-induced differentiation-associated protein 1	brown	2.54315	173	5.88708	6.51038	5.56453	5.23695	6.59355	5.4545	6.28349	5.94876	6.02459	6.16942	6.02504	6.01558	5.65572	5.56901	6.43784	5.87201	5.8233	5.35019	6.09291	5.44958	5.74009	5.70508	5.60644	5.52245	6.3691	6.28065	6.5053	6.38936	5.90499	6.16777	5.81569	6.20644	5.90984	6.04478	5.75631	6.5509	6.5457	6.32966	5.93844	5.99345	6.23522	5.85425	5.69127	5.90805
MmunewRS.881.1.S1_at	PSMD14	proteasome (prosome, macropain) 26S subunit, non-ATPase, 14	turquoise	2.54205	174	9.18527	9.07261	9.08209	9.18825	9.08765	8.98853	9.03756	9.10443	9.11165	9.17191	9.23564	9.27183	9.06395	8.98727	9.21597	9.01177	8.96415	9.21575	8.98525	8.62182	9.13353	9.09314	9.14183	8.90863	9.32428	9.31699	9.44544	9.34533	8.7346	8.96076	8.8334	9.04045	8.77947	9.08012	8.7284	9.01218	9.6149	9.46417	9.04058	9.04308	9.34804	8.85084	9.10478	9.0277
MmugDNA.43361.1.S1_at	ANKHD1	ankyrin repeat and KH domain containing 1	blue	2.54113	175	8.14739	7.91746	8.13168	8.12496	8.01721	8.19948	8.20426	8.06091	7.95797	7.59894	7.96824	7.76515	7.99664	7.82586	7.53183	7.76733	7.79004	7.72498	8.18466	8.07313	7.61011	7.83923	7.84736	7.96623	7.1814	7.44483	7.20309	7.29556	8.22156	8.11252	7.96038	8.07302	8.1213	8.12162	7.94303	7.48231	7.19235	7.51171	8.27072	8.41663	8.02554	8.22162	7.91682	8.00785
MmugDNA.31067.1.S1_x_at	CEP68	centrosomal protein 68kDa	blue	2.54046	176	9.20035	9.07945	8.9096	9.02484	9.09378	8.96797	9.37928	9.07803	8.84391	9.19888	9.05257	9.06206	8.92823	8.87274	8.99074	9.1727	8.95234	8.74511	9.04356	9.25353	8.81339	9.29623	9.04721	8.7507	8.54798	8.30356	8.2601	8.50941	9.14319	9.25774	9.14418	8.9747	9.28048	9.13643	9.12665	8.59511	8.34879	8.4258	9.48109	9.43751	9.41444	9.21455	8.84068	9.0868
MmugDNA.10211.1.S1_at	LRTM2	leucine-rich repeats and transmembrane domains 2	steelblue	2.53963	177	8.2048	7.9695	7.93986	8.11854	8.27015	8.34901	8.32814	8.18182	8.43101	8.11914	8.29357	8.04872	8.3145	8.4633	8.33105	8.12193	8.51929	8.41304	8.1276	8.29121	8.25609	8.42654	8.28502	8.49643	8.24839	8.16822	8.26273	8.14866	8.59725	8.36659	8.17849	8.38925	8.38455	8.47479	8.47295	8.37165	7.9548	8.00454	8.15861	8.32378	8.1252	8.26215	8.38859	8.29733
MmugDNA.23352.1.S1_at	EFHA2	EF-hand domain family, member A2	pink	2.53781	178	10.7712	10.444	10.4888	10.7296	10.618	10.7372	10.6413	10.6976	10.6867	10.8001	10.8989	10.9067	10.7942	10.8337	10.7675	10.7202	10.6719	10.8049	10.49	10.5358	10.6474	10.7617	10.5859	10.6058	10.8097	10.8085	10.8782	10.75	10.5087	10.5294	10.4797	10.6017	10.484	10.6281	10.4922	10.6335	10.953	10.9012	10.4978	10.5381	10.8809	10.4279	10.5189	10.6199
MmugDNA.14093.1.S1_at	TCERG1	transcription elongation regulator 1	royalblue	2.53732	179	9.41233	9.12799	9.23439	9.55484	9.30711	9.50492	9.53767	9.36909	9.30885	9.43906	9.31983	9.50038	9.35567	9.27373	9.23018	9.24877	9.25073	9.36966	9.10986	9.19721	9.07165	9.51259	9.38497	9.19531	8.95504	9.13305	9.27445	9.01217	9.28643	9.11022	9.08542	9.04682	9.26654	9.36565	9.1734	9.03127	9.10503	9.24382	9.3765	9.3656	9.36211	9.2316	9.03902	9.27965
MmugDNA.41887.1.S1_at	MYBL2	v-myb myeloblastosis viral oncogene homolog (avian)-like 2	grey	2.53713	180	6.54056	6.36232	6.32775	6.36313	6.27428	6.24531	6.43507	6.42643	6.16502	6.48575	6.23355	6.43267	6.21262	6.33882	6.32277	6.33669	6.25386	6.16673	6.30745	6.35229	6.26766	6.18252	6.19149	6.1742	6.48104	6.40508	6.3019	6.43234	6.15845	6.31343	6.29773	6.16474	6.33668	6.27702	6.19314	6.11675	6.46085	6.31208	6.20674	6.36005	6.40538	6.33785	6.36947	6.2904
MmugDNA.34158.1.S1_at	FAM116A	family with sequence similarity 116, member A	blue	2.53661	181	4.87158	4.79368	4.95892	5.36399	5.57252	5.06883	5.31071	5.348	4.70222	5.01367	4.97267	5.25131	4.46333	4.40779	4.5988	4.9821	4.67762	4.90152	4.85509	4.77687	4.98772	5.18834	4.92889	4.69399	4.3106	4.06677	4.01618	4.19008	5.18625	5.01492	5.0616	5.0063	5.45328	4.90205	4.97075	4.42811	3.90486	4.34903	5.48581	5.49522	5.11348	5.43234	4.81287	5.04218
MmugDNA.39943.1.S1_at	DNAJB4	DnaJ (Hsp40) homolog, subfamily B, member 4	darkgreen	2.53654	182	8.73929	8.77498	8.54797	8.86383	8.59634	8.54998	8.53736	8.73231	8.50379	8.5903	8.64229	8.74892	8.29236	8.65666	8.7696	8.68426	8.39968	8.48172	8.44841	8.53469	8.65657	8.52433	8.72591	8.35652	8.6162	8.81391	8.73844	8.52612	8.43211	8.46776	8.52339	8.46731	8.39444	8.53041	8.42927	8.68077	8.95261	8.87033	8.43522	8.52083	8.73103	8.44698	8.36285	8.5509
MmugDNA.34965.1.S1_x_at	SPAST	spastin	blue	2.53651	183	13.5171	13.4737	13.5047	13.5044	13.5353	13.4936	13.5333	13.5052	13.4532	13.4981	13.4041	13.3819	13.4563	13.488	13.3809	13.5196	13.5146	13.3718	13.4708	13.591	13.3705	13.4339	13.4618	13.381	13.0714	13.0995	12.9312	13.1707	13.5996	13.6812	13.5211	13.3717	13.671	13.4915	13.5491	13.2113	12.9528	12.9694	13.7488	13.7593	13.5855	13.6092	13.4028	13.5069
MmugDNA.11485.1.S1_at	AFF4	AF4/FMR2 family, member 4	blue	2.53525	184	8.07284	8.11644	8.13647	8.37161	8.10406	8.2049	8.4995	8.25056	8.32044	8.10375	8.18443	7.99736	8.40957	8.03562	7.80243	8.2363	7.95377	7.9061	8.36735	8.1815	7.79812	8.03672	8.19667	7.91486	7.72231	7.53923	7.50712	7.53495	8.38919	8.18584	8.28371	8.19953	8.38365	8.18753	8.11656	7.86469	7.45866	7.77457	8.42638	8.51582	8.03799	8.35459	8.16149	8.1821
MmugDNA.34286.1.S1_at	BAG4	BCL2-associated athanogene 4	brown	2.53395	185	7.49792	7.87986	7.41372	7.06334	7.96197	7.02512	7.45141	7.49536	7.68576	7.69169	7.65147	7.38267	7.5522	7.37024	7.89175	7.75676	7.12983	7.18961	7.59941	6.96822	7.23687	7.4397	7.50022	7.45695	7.66857	7.56558	7.6543	7.61012	7.40299	7.68881	7.44637	7.81489	7.5454	7.53214	7.48046	7.8862	7.7689	7.6884	7.77516	7.45353	7.65284	7.47485	7.35837	7.49533
Mmu.12524.1.S1_at	ECHDC1	enoyl Coenzyme A hydratase domain containing 1	brown	2.53105	186	6.63166	7.23471	6.67476	6.69542	7.33618	6.70026	7.08379	6.7666	6.92898	6.85794	6.78458	6.83083	6.95028	6.81268	7.25167	7.02844	6.86813	6.79873	7.19235	6.82774	6.91342	6.79618	6.72737	6.75438	7.14732	7.1539	7.35816	7.28156	6.69925	6.90365	6.88577	7.07121	6.83757	6.88918	6.78658	7.05747	7.52275	7.25474	7.18649	6.87676	7.24565	6.81378	6.96115	6.89962
MmugDNA.20338.1.S1_at	GRIA1	glutamate receptor, ionotropic, AMPA 1	grey	2.53023	187	9.87199	10.1712	9.98689	10.3495	9.99379	9.8027	9.73835	10.2255	10.0774	9.82079	9.94238	9.75602	9.85876	9.7817	9.78527	9.81949	9.86237	9.79373	9.90452	9.7521	9.82396	9.64578	10.069	9.70934	9.7125	9.70778	9.72256	9.54807	9.79742	9.99564	9.88748	10.0088	9.87262	9.97999	10.0526	9.72383	9.61905	9.65348	10.2888	10.1543	10.1738	9.78698	9.92038	9.94325
MmugDNA.40293.1.S1_x_at	MRO	maestro	blue	2.52735	188	7.97532	7.39054	7.64683	7.89706	8.03345	7.81563	8.1735	7.95256	7.66867	7.94532	7.91671	7.7102	7.65406	7.70248	7.82445	7.76361	7.76355	7.54018	7.93303	8.09099	7.51047	8.16318	7.79541	7.40256	7.38464	7.23408	7.28867	7.32617	8.01627	8.00449	7.75037	7.73072	8.12311	7.89701	7.86585	7.46909	7.06542	7.45029	8.08031	8.15473	7.92321	8.05444	7.67151	7.85488
MmugDNA.1547.1.S1_at	CIRBP	cold inducible RNA binding protein	grey	2.52575	189	8.44376	8.44977	8.39423	8.40127	8.28724	8.56789	8.48035	8.39308	8.4859	8.69029	8.52708	8.62587	8.33934	8.42293	8.65517	8.37709	8.63769	8.50169	8.31346	8.56928	8.66516	8.65348	8.53862	8.48086	8.44629	8.36153	8.26723	8.36533	8.51894	8.62727	8.48807	8.30937	8.59412	8.5717	8.68889	8.24782	8.28338	8.37473	8.599	8.48736	8.38778	8.65309	8.68249	8.51053
MmuSTS.2471.1.S1_at	GABBR2	gamma-aminobutyric acid (GABA) B receptor, 2	purple	2.52509	190	12.2352	12.2855	12.2478	12.3206	12.17	12.1615	12.1081	12.4094	12.3568	12.2121	12.2953	12.2679	12.2545	12.2957	12.307	12.2528	12.3433	12.2718	12.1482	12.1327	12.272	12.3538	12.4308	12.2927	12.1649	12.2217	12.1485	12.0973	12.4042	12.3762	12.2203	12.3509	12.2831	12.3866	12.4621	12.3438	12.0108	12.0563	12.2484	12.2845	12.3769	12.111	12.2008	12.2843
MmugDNA.5918.1.S1_at	LOC100293666	hypothetical protein LOC100293666	blue	2.52372	191	6.68747	6.51448	6.64087	6.69089	6.96003	6.26653	6.49306	6.39908	6.31067	6.28249	6.24405	6.31919	6.26394	6.49037	6.1845	6.84709	6.13541	6.4355	6.62088	6.48483	6.00077	6.48788	6.52825	6.37184	5.74893	5.6713	5.68	6.0019	6.92606	6.50591	6.74059	6.55265	6.77117	6.78228	6.56068	6.21024	5.27142	5.61381	6.92302	7.06127	6.59512	6.63083	6.40432	6.5381
MmugDNA.12021.1.S1_s_at	MOG	myelin oligodendrocyte glycoprotein	red	2.52368	192	8.56839	8.37701	8.90106	7.72889	7.94583	8.38772	8.35642	7.41902	8.23205	8.32954	8.19308	8.45011	8.33269	8.4733	8.05115	8.43823	8.21278	9.34043	8.90881	8.5482	9.17527	8.16522	8.11078	9.48076	8.44402	8.48957	8.68654	8.74935	8.42277	7.78608	8.76714	8.73991	7.71353	8.19137	7.72472	8.0977	8.91555	9.02458	7.94474	7.93748	9.38078	7.77315	8.15405	8.34421
Mmu.15853.1.S1_s_at	ARL6IP5	ADP-ribosylation-like factor 6 interacting protein 5	pink	2.5219	193	10.3037	9.68184	9.88067	10.0155	9.95399	10.0488	10.034	9.97231	9.64693	10.2589	9.92398	10.3188	9.7693	9.88781	10.0304	9.92216	9.69193	10.1517	9.49346	9.46502	9.93124	9.99666	9.95184	9.82148	9.91221	9.89871	10.1457	9.79777	9.7862	9.72116	9.68839	9.60568	9.77819	10.0358	9.74366	9.80579	10.2501	10.2281	10.0583	9.92344	10.2444	9.68504	9.71983	9.87562
MmuSTS.574.1.S1_at	CCDC6	coiled-coil domain containing 6	purple	2.52179	194	10.5809	10.776	10.5946	10.8158	10.6129	10.562	10.4701	10.5821	10.718	10.4621	10.6988	10.4123	10.6263	10.6133	10.5477	10.4796	10.4442	10.5498	10.5306	10.4197	10.6678	10.4321	10.5545	10.525	10.4282	10.4218	10.3931	10.3424	10.7216	10.7005	10.4903	10.688	10.5209	10.6077	10.6529	10.518	10.3627	10.3791	10.5991	10.6425	10.6561	10.3714	10.6576	10.5882
MmugDNA.34942.1.S1_at	SLC4A10	solute carrier family 4, sodium bicarbonate transporter, member 10	turquoise	2.51705	195	8.05363	8.04589	7.9583	7.91399	8.01667	7.65649	7.77026	7.91117	7.87858	7.80862	8.04366	7.75465	7.96059	8.16627	8.12867	7.79366	7.74024	8.07128	7.78295	7.68491	8.14176	7.78364	7.6997	7.86933	8.12368	8.16261	8.37359	7.98322	7.73674	7.89034	7.71985	8.01138	7.72891	8.04555	7.92189	8.10585	8.44375	8.42622	8.06616	7.68887	8.09156	7.7315	7.96	7.89155
MmugDNA.2563.1.S1_at	BRD3	bromodomain containing 3	green	2.5166	196	9.60151	9.70274	9.71493	9.67752	9.54525	9.41798	9.58285	9.62411	9.61075	9.46067	9.70274	9.3741	9.56016	9.48853	9.42575	9.4995	9.63913	9.55852	9.68166	9.6741	9.66534	9.66963	9.59499	9.38396	9.40402	9.56289	9.34829	9.50969	9.86554	9.74865	9.66626	9.76876	9.74051	9.72647	9.82209	9.7338	9.08159	9.10142	9.4591	9.71674	9.42732	9.79639	9.42493	9.63765
MmugDNA.29873.1.S1_at	NDUFS3	NADH dehydrogenase (ubiquinone) Fe-S protein 3, 30kDa (NADH-coenzyme Q reductase)	turquoise	2.51518	197	11.0194	11.0285	11.0121	11.0465	10.7783	10.8816	10.783	11.0013	11.1624	10.861	11.0257	10.9583	11.0615	11.0818	10.9244	10.9973	11.1359	11.0121	11.1415	10.8591	11.1684	10.9957	10.9568	11.0776	11.1301	11.2153	11.3082	11.1856	10.9366	10.9057	10.9645	11.0569	10.9493	10.9489	10.8927	10.9348	11.3489	11.3292	10.9312	10.9776	11.0688	11.075	11.0835	10.9898
MmugDNA.42578.1.S1_at	HSP90AB1	heat shock protein 90kDa alpha (cytosolic), class B member 1	brown	2.51273	198	11.6204	11.9992	11.159	11.2312	12.1551	11.1349	11.6316	11.546	11.7749	11.8736	11.6599	11.3563	11.6071	11.2812	12.0921	11.9783	11.264	11.1664	11.9238	11.0285	11.2936	11.4391	11.4817	11.4366	11.9195	11.6703	11.8616	11.8649	11.339	11.7823	11.5301	11.9443	11.7029	11.6342	11.5446	11.727	11.6502	11.716	11.9856	11.6	11.9703	11.586	11.5467	11.5848
MmugDNA.11770.1.S1_at	ZNF385B	zinc finger protein 385B	salmon	2.512	199	9.00861	8.99665	9.13914	9.01261	8.88039	9.06047	8.80691	8.8675	9.13002	8.97157	9.07397	9.18694	9.22102	9.42156	9.06198	9.24449	9.04831	9.23482	8.83513	8.80602	9.25108	9.12407	9.11453	9.20225	9.20583	9.15637	9.23381	9.04384	8.92669	8.99899	8.81623	8.97288	8.85146	9.09931	8.9598	9.10465	9.20922	9.30636	8.78828	8.82769	9.12504	8.79905	8.9312	8.99267
MmugDNA.18326.1.S1_at	SRRM2	serine/arginine repetitive matrix 2	green	2.5107	200	8.89916	8.68542	9.09845	9.15144	9.17153	9.12362	8.81724	8.94429	8.89778	8.85182	8.90101	8.75264	8.85765	8.91797	8.69342	8.6684	8.86008	8.80956	8.62912	8.78875	8.71978	8.96817	8.85615	8.7457	8.41629	8.86627	8.42586	8.55408	9.36682	9.13762	9.2476	8.9506	9.2847	9.06872	9.30745	9.09484	8.41299	8.45078	8.97338	9.18133	8.85686	8.94448	8.88152	8.97547
MmugDNA.19289.1.S1_at	MRPL47	mitochondrial ribosomal protein L47	turquoise	2.51045	201	9.28631	9.37012	9.36794	9.17131	8.99092	9.12837	9.09927	9.2925	9.34748	9.16758	9.35806	9.38256	9.25252	9.25424	9.17056	9.23033	9.43395	9.36452	9.25079	9.14077	9.32953	9.13105	9.30685	9.18015	9.39892	9.5493	9.51173	9.34549	9.02925	9.01675	9.27385	9.24852	9.04427	9.19765	9.038	9.109	9.76686	9.74733	9.13746	9.14617	9.52903	9.24379	9.21059	9.21693
MmuSTS.3817.1.S1_at	B3GALT2	UDP-Gal:betaGlcNAc beta 1,3-galactosyltransferase, polypeptide 2	darkgreen	2.51021	202	9.45531	9.60946	9.61445	9.44261	9.38335	9.02471	9.28058	9.50631	9.30697	9.50254	9.63216	9.50178	9.25851	9.51929	9.59937	9.43393	9.13942	9.31848	9.13806	8.98193	9.79289	9.67276	9.6761	9.16399	9.47957	9.58707	9.65991	9.37924	9.08601	9.3589	9.12747	9.37239	9.06496	9.3735	9.21469	9.50473	9.71961	9.73959	9.36944	9.17831	9.67904	9.2283	8.97271	9.34914
Mmu.10293.1.S1_s_at	SRP9L1	signal recognition particle 9-like 1	pink	2.50945	203	12.2819	12.3537	12.3876	12.4744	12.3904	12.3722	12.4131	12.4862	12.3526	12.4951	12.4233	12.5783	12.4208	12.4786	12.5065	12.4268	12.3265	12.4348	12.2923	12.3127	12.3936	12.345	12.4928	12.2694	12.4085	12.6094	12.5873	12.4288	12.2901	12.307	12.2937	12.2657	12.3473	12.3296	12.2754	12.3118	12.69	12.62	12.3342	12.3823	12.5734	12.3454	12.3455	12.3656
MmuSTS.2884.1.S1_at	CD27	CD27 molecule	grey	2.50738	204	6.18148	6.27223	6.19191	6.18589	6.11089	6.30251	6.05453	6.1361	6.14739	6.34366	6.14841	6.42345	6.19242	6.21575	6.35248	6.3519	6.35271	6.26821	6.17717	6.37035	6.28844	6.16143	6.17063	6.22128	6.37592	6.23678	6.21765	6.19101	6.13419	6.18233	6.26331	6.11467	6.22829	6.14582	6.25484	6.07726	6.33041	6.24127	6.10604	6.25201	6.16489	6.29558	6.36288	6.20835
MmugDNA.2032.1.S1_at	PGPEP1	pyroglutamyl-peptidase I	blue	2.50668	205	6.9765	6.87938	6.86045	6.94413	7.092	6.94797	7.10291	6.93539	6.68747	6.47822	6.86474	6.55501	6.53752	6.60061	6.72265	6.55902	6.56729	6.64181	6.71791	7.09008	6.54277	6.91652	6.67519	6.5378	6.29353	6.10704	6.24361	5.98746	7.01671	6.80377	6.74592	6.74365	7.12185	6.80211	6.70379	6.41999	6.05739	6.56974	7.00301	7.17661	6.80792	7.16618	6.54891	6.82872
MmugDNA.20031.1.S1_at	SEPHS2	selenophosphate synthetase 2	salmon	2.50543	206	9.85431	9.81191	9.84154	9.83465	9.68798	9.81224	9.67719	9.83687	9.99096	9.72337	9.97421	9.89278	9.86925	9.92417	9.84078	9.7875	9.86058	9.93668	9.69479	9.7172	9.90529	9.98341	9.81504	9.91944	9.89287	9.95197	9.98765	9.97241	9.74318	9.77479	9.73024	9.78862	9.71411	9.88721	9.77134	9.93443	9.93519	9.88542	9.68532	9.70344	9.79312	9.64246	9.80158	9.80773
MmugDNA.30679.1.S1_at	NACAD	NAC alpha domain containing	green	2.50498	207	8.73351	8.60999	8.76106	8.73345	8.53574	8.57161	8.6094	8.70983	8.68636	8.56183	8.6938	8.60383	8.68437	8.74174	8.48973	8.53614	8.6505	8.77744	8.67366	8.65588	8.6345	8.55436	8.72217	8.77201	8.41353	8.64956	8.47723	8.55722	8.84029	8.57184	8.87122	8.74488	8.77969	8.78245	8.86898	8.6803	8.26604	8.31843	8.60039	8.71878	8.69653	8.79354	8.4526	8.68902
MmugDNA.16552.1.S1_x_at	XIAP	X-linked inhibitor of apoptosis	blue	2.50428	208	7.99481	7.92159	7.90395	7.95878	8.22359	8.23641	8.32902	8.07675	7.72368	8.25179	7.90654	8.11352	7.79614	7.73024	8.07096	8.27014	7.80054	7.66892	7.88221	8.11335	7.82116	8.24339	8.1119	7.66063	7.37466	7.42608	7.1931	7.58321	8.22811	8.02332	8.13285	7.90429	8.28131	8.0724	7.99659	7.70247	7.26366	7.35213	8.36869	8.41817	8.12874	8.46215	7.59753	8.0358
MmugDNA.19499.1.S1_at	CHD6	chromodomain helicase DNA binding protein 6	grey60	2.50398	209	9.14694	9.0728	9.11106	9.35218	8.93623	9.42394	9.22216	9.20198	9.2984	9.05759	9.29314	9.30594	9.35544	9.38755	9.1068	9.14468	9.39906	9.31402	9.23612	9.34246	9.37374	9.38178	9.41611	9.57363	8.97331	9.27783	9.029	9.0667	9.356	9.29718	9.27192	9.27528	9.35186	9.3962	9.3955	9.29922	8.85725	8.95291	9.19825	9.28571	9.25836	9.07673	9.24155	9.27678
MmugDNA.26367.1.S1_at	ACSS1	acyl-CoA synthetase short-chain family member 1	tan	2.50363	210	8.31548	8.47533	8.67531	8.5721	8.68343	8.89222	8.80744	8.54074	8.81041	8.27373	8.54632	8.41024	8.70803	8.56684	8.33103	8.73696	8.71685	8.77147	8.94736	8.90835	8.6625	8.58754	8.5875	8.72723	8.732	8.80357	8.488	8.81658	8.69214	8.67888	8.80999	8.78295	8.7849	8.76021	8.85079	8.87187	8.27354	8.33207	8.41838	8.51083	8.42418	8.64368	8.6874	8.6693
MmugDNA.22871.1.S1_at	ERMN	ermin, ERM-like protein	red	2.50308	211	9.36121	8.91006	9.78579	8.51247	8.56574	9.22391	9.27624	8.01372	8.8821	9.02289	9.14554	9.42192	9.05344	9.50657	8.69523	9.32297	8.68818	10.2105	9.72345	9.41622	9.95051	8.98858	8.916	10.0635	8.73205	9.51989	9.2163	9.88675	9.38673	8.70357	9.74534	9.5918	8.38366	9.07149	8.50016	8.91959	9.44991	9.55334	8.59084	8.52495	10.2204	8.56037	8.66065	9.10988
MmugDNA.2257.1.S1_at	IFFO2	intermediate filament family orphan 2	grey60	2.50261	212	7.399	7.36341	7.44938	7.40829	7.38223	7.44143	7.49704	7.33512	7.41114	7.1818	7.48973	7.29257	7.4877	7.5453	7.21038	7.35478	7.47984	7.57057	7.577	7.4565	7.41405	7.41646	7.60376	7.61265	7.2742	7.24683	7.20026	7.30539	7.65167	7.57186	7.44454	7.4601	7.52529	7.45019	7.53604	7.27041	7.1214	7.13405	7.40791	7.58653	7.57	7.35036	7.54282	7.46429
MmugDNA.3435.1.S1_at	SRP9L1	signal recognition particle 9-like 1	pink	2.5026	213	11.4171	11.382	11.2792	11.3802	11.3009	11.2223	11.4237	11.4153	11.3169	11.5577	11.4158	11.5599	11.3608	11.4167	11.4921	11.3661	11.2475	11.4105	11.2109	11.2009	11.4708	11.3507	11.276	11.3042	11.4673	11.3427	11.6286	11.4422	11.272	11.2307	11.1649	11.2636	11.2195	11.3203	11.1062	11.2339	11.762	11.6265	11.4122	11.4396	11.5971	11.4162	11.2058	11.327
MmugDNA.30359.1.S1_at	MICALL2	MICAL-like 2	blue	2.50206	214	9.487	9.05493	9.63001	9.22961	9.50839	9.45502	9.57288	9.17195	9.12223	9.38551	9.09061	8.99166	9.22012	9.02594	8.6507	9.5234	9.13654	9.01599	9.06011	9.33726	8.78064	9.45152	9.30647	9.0147	8.49306	8.72854	8.53428	8.68748	9.42451	9.20226	9.29791	9.22644	9.39137	9.11706	9.05053	8.85192	8.54046	8.71536	9.47601	9.67842	8.98841	9.72808	9.12427	9.26152
MmugDNA.6770.1.S1_at	PNMAL1	PNMA-like 1	purple	2.50128	215	12.3158	12.4858	12.4903	12.4744	12.399	12.2767	12.3088	12.4638	12.404	12.2935	12.4296	12.2594	12.2829	12.4002	12.2494	12.2362	12.3589	12.2108	12.2729	12.2173	12.4982	12.2994	12.4276	12.2394	12.271	12.1955	12.2496	12.1933	12.3679	12.3879	12.2962	12.3985	12.3132	12.345	12.4127	12.3189	12.1522	12.1909	12.3941	12.3588	12.3473	12.2215	12.3363	12.3551
MmugDNA.41949.1.S1_at	NTRK2	neurotrophic tyrosine kinase, receptor, type 2	tan	2.50116	216	11.6015	11.8269	11.808	11.5182	11.6938	11.7805	11.8365	11.4313	11.6008	11.3716	11.6181	11.542	11.5384	11.5796	11.425	11.6293	11.6355	11.808	11.8538	12.178	11.4439	11.4757	11.5429	11.5999	11.7535	11.7123	11.4236	11.8557	11.6209	11.7357	11.7885	11.7762	11.7159	11.7314	11.6151	11.8987	11.2716	11.2533	11.4954	11.7321	11.4778	11.6364	11.5464	11.6686
MmugDNA.29086.1.S1_at	WTAP	Wilms tumor 1 associated protein	turquoise	2.49848	217	8.89501	9.06224	8.9976	9.04786	8.86978	8.8572	8.74312	9.17555	9.05533	8.60076	8.91983	8.88543	9.04062	9.05161	8.93642	8.72786	8.93621	8.8517	8.68869	8.53721	9.01331	8.9726	8.95977	8.93297	8.91909	9.12085	9.29964	8.8104	8.62381	8.62716	8.75135	8.86532	8.64208	8.76264	8.81953	8.72101	9.45448	9.389	8.9506	8.78209	9.11802	8.62358	9.10064	8.85952
Mmu.3079.1.S1_at	EIF3A	eukaryotic translation initiation factor 3, subunit A	yellow	2.49837	218	8.63186	8.93513	8.14648	8.25961	9.13397	8.16408	8.72654	8.61077	8.53441	8.6051	8.4454	8.17457	8.60487	8.12368	8.9339	8.79923	8.28273	8.12139	8.96929	8.19326	8.21778	8.39254	8.46983	8.46121	8.6488	8.1646	8.26756	8.60055	8.619	8.82042	8.71887	8.92254	8.9175	8.64018	8.65822	8.88543	7.9929	8.00632	8.88512	8.84407	8.26111	8.87676	8.36601	8.5849
MmugDNA.36176.1.S1_s_at	ARL6IP5	ADP-ribosylation-like factor 6 interacting protein 5	brown	2.49711	219	9.74525	10.0436	9.60017	9.33717	10.017	9.34773	9.60777	9.76042	9.88239	9.69195	9.70775	9.56895	9.93085	9.61992	10.0946	10.0557	9.42388	9.51221	9.96894	9.19542	9.61858	9.46324	9.42764	9.63256	9.89044	9.87374	10.1614	9.68394	9.49317	9.66267	9.49042	9.78709	9.57409	9.70783	9.53546	9.61503	10.3269	10.1858	9.93597	9.79315	9.99803	9.57012	9.95826	9.65953
Mmu.13644.1.S1_at	PTPRZ1	protein tyrosine phosphatase, receptor-type, Z polypeptide 1	brown	2.49662	220	8.19708	8.4835	7.82913	8.02064	8.61409	7.994	8.37914	7.93701	8.01661	8.14581	7.87157	7.68513	8.31234	7.8312	8.5685	8.44162	7.81256	7.88749	8.64324	7.76425	8.01979	7.79045	8.07707	7.91774	8.57835	8.48007	8.5269	8.52123	8.03419	8.1416	8.2039	8.52099	8.09266	8.1404	8.19368	8.38516	8.57414	8.32913	8.14027	8.1371	8.45811	7.97216	8.24591	8.1271
MmugDNA.3744.1.S1_at	STRBP	spermatid perinuclear RNA binding protein	blue	2.49575	221	7.5898	7.00705	7.63083	7.70603	7.85899	7.75618	7.55137	7.57195	7.57553	7.47893	7.53968	7.3688	7.50939	7.54195	7.38377	7.34234	7.7592	7.55974	7.51209	7.49905	7.33188	7.78372	7.53001	7.36924	6.74061	6.77872	6.7029	6.63912	7.81422	7.75003	7.47988	7.61241	7.83586	7.7852	7.62765	7.09847	6.38734	6.82101	7.99608	8.05877	7.59029	7.54814	7.60278	7.6066
MmugDNA.16475.1.S1_at	CDC42BPA	CDC42 binding protein kinase alpha (DMPK-like)	yellow	2.49488	222	9.4047	9.59734	9.20534	9.07536	9.82211	8.93792	9.50064	9.41987	9.27207	9.43821	9.26011	9.10699	9.13077	8.93915	9.55174	9.69916	8.83167	8.97287	9.6761	9.19547	8.89746	9.21095	9.40765	9.14173	9.28163	8.81938	8.88172	9.2715	9.20424	9.50463	9.36724	9.5466	9.51544	9.34488	9.00829	9.44719	8.74807	8.79255	9.63538	9.54864	9.27107	9.58294	8.76528	9.3128
MmugDNA.22127.1.S1_x_at	LOC100272146	nuclear factor erythroid-derived 2, like 3 pseudogene	blue	2.49404	223	11.5675	11.5357	11.2413	11.4312	11.5498	11.3496	11.7606	11.4143	11.0863	11.7462	11.3542	11.4816	11.3975	11.4214	11.3947	11.7242	11.5175	11.0098	11.5751	11.7958	11.2548	11.5538	11.5027	11.1244	10.8041	10.5916	10.5246	10.8713	11.6868	11.6365	11.5829	11.3693	11.7725	11.5399	11.5776	11.0855	10.4508	10.598	11.95	11.9325	11.5235	11.8174	11.2316	11.5024
Mmu.3814.1.S1_at	CCDC104	coiled-coil domain containing 104	brown	2.49249	224	9.00828	9.26463	9.09528	8.95702	9.31901	8.76114	8.99731	9.31542	9.26044	9.024	9.0565	8.95362	9.14026	8.9978	9.45051	9.19531	8.98965	9.02528	9.26775	8.81283	9.16969	9.02566	9.0176	8.9516	9.36736	9.12258	9.41902	9.24954	8.94879	9.09698	8.93514	9.211	9.00641	9.01196	8.97512	9.05294	9.57165	9.5043	9.29929	9.06751	9.32138	9.10561	9.10882	9.07688
MmugDNA.39833.1.S1_at	C6orf162	chromosome 6 open reading frame 162	turquoise	2.49198	225	8.12657	8.28053	7.99341	8.32677	8.185	8.14323	8.0483	8.20284	8.28335	7.85667	8.10314	8.44576	8.21249	8.20055	8.22971	7.97748	8.32137	8.34003	8.01161	7.60975	8.27125	8.0382	8.00438	8.08727	8.23186	8.30186	8.49511	8.14321	7.96775	8.1019	7.7675	8.0886	7.84623	7.93814	7.8862	7.96601	8.81421	8.83443	7.98819	7.92239	8.11467	8.16798	8.25173	8.07003
MmugDNA.30998.1.S1_at	ACTG2	actin, gamma 2, smooth muscle, enteric	darkgrey	2.49171	226	4.82081	4.45599	4.62572	4.0457	6.45498	4.76136	6.14404	4.9666	5.21344	4.60852	4.32397	3.87451	3.94016	4.66477	4.07865	5.08704	4.67455	4.69611	4.4886	5.91994	3.98018	4.21953	3.82397	4.12562	4.10808	4.09123	4.93148	4.46418	4.38009	4.5678	4.2187	4.61114	4.42158	4.76003	4.25619	5.10536	4.56622	5.43636	6.42481	4.47376	4.4346	4.27711	4.60429	4.71516
MmugDNA.32973.1.S1_at	CDV3	CDV3 homolog (mouse)	brown	2.49115	227	5.4826	5.99422	5.21697	5.46999	5.9423	5.13138	5.56754	5.41791	5.62926	5.4591	5.46727	5.21308	5.42317	5.2648	5.94807	5.71393	5.11436	5.36183	5.76354	5.5201	5.30987	5.35195	5.39686	5.47721	5.81174	5.69636	5.81243	5.75917	5.29708	5.37645	5.59157	5.68123	5.33218	5.42848	5.48387	5.83898	5.9661	5.74943	5.56182	5.31572	5.56099	5.52303	5.26497	5.47908
MmugDNA.16746.1.S1_at	KCNQ5	potassium voltage-gated channel, KQT-like subfamily, member 5	salmon	2.49067	228	10.914	10.8223	10.9419	10.8711	10.7204	10.9476	10.8267	10.8961	10.9723	10.8098	10.9841	11.0565	10.9727	11.1115	10.9903	10.7422	10.9843	10.9785	10.8098	10.7453	11.0075	10.9224	10.9106	10.9636	10.8311	10.9594	11.0177	10.9293	10.8434	10.8406	10.7605	10.791	10.8943	10.9927	10.9084	10.9862	10.8931	10.9992	10.9085	10.7173	10.8768	10.6932	10.8094	10.8766
MmugDNA.35710.1.S1_at	LUC7L3	LUC7-like 3 (S. cerevisiae)	blue	2.4899	229	11.3264	11.3115	10.7791	11.0923	11.3022	10.8259	11.4609	11.1956	11.0654	11.1568	11.1383	11.0656	10.9306	10.7887	11.1264	11.3526	10.7641	10.7192	11.3901	11.1893	10.6105	11.2209	11.177	10.9847	10.7246	10.3734	10.4238	10.6017	11.1904	11.3414	11.0288	11.1841	11.3971	11.0662	10.9597	10.6926	10.4331	10.54	11.5326	11.5202	11.3864	11.2573	10.9257	11.131
MmugDNA.2037.1.S1_at	XPR1	xenotropic and polytropic retrovirus receptor	purple	2.48973	230	9.48608	9.52795	9.46108	9.6219	9.46112	9.36721	9.35998	9.52586	9.57798	9.39557	9.58574	9.38741	9.49505	9.55218	9.33522	9.53076	9.38084	9.40162	9.36401	9.2551	9.55585	9.47104	9.42857	9.39261	9.27524	9.434	9.19327	9.28203	9.50164	9.47423	9.53943	9.48055	9.46049	9.53064	9.53975	9.39092	9.17493	9.18484	9.43109	9.50957	9.50763	9.27034	9.54617	9.46258
MmugDNA.20133.1.S1_at	SFRS8	splicing factor, arginine/serine-rich 8 (suppressor-of-white-apricot homolog, Drosophila)	blue	2.48878	231	8.90707	8.91891	8.88356	8.98727	9.05264	8.82763	8.88644	8.81084	8.80201	8.92321	8.83862	8.7765	8.72667	8.8206	8.55072	8.79861	8.86281	8.6776	8.7834	8.78238	8.62764	8.84345	8.9615	8.86532	8.61821	8.49295	8.47507	8.63051	9.08369	9.06225	8.89225	9.0132	9.05536	8.97713	8.93858	8.79487	8.30909	8.47608	9.07944	9.14321	8.66763	9.18007	8.77344	8.90323
MmugDNA.36767.1.S1_s_at	UQCRC2	ubiquinol-cytochrome c reductase core protein II	turquoise	2.48845	232	10.0758	10.0184	10.077	10.083	9.97262	9.91101	9.93377	10.0048	10.0298	10.0133	10.0818	10.0786	10.0608	10.049	9.96511	9.87632	9.96232	10.0272	9.90977	9.81728	10.1394	10.0405	9.82702	9.98084	10.048	10.1305	10.1882	10.0753	9.79928	9.90387	9.81414	9.93437	9.8202	9.98146	9.81879	9.90887	10.132	10.2815	9.96001	9.8864	10.1063	9.82664	9.98025	9.9577
MmugDNA.42498.1.S1_at	TOMM22	translocase of outer mitochondrial membrane 22 homolog (yeast)	turquoise	2.48811	233	9.73086	9.85335	9.92824	9.63897	9.77215	9.69692	9.72557	9.88885	9.89694	9.68214	9.86486	9.75415	9.90856	9.97564	9.82215	9.74019	10.038	10.0076	9.85892	9.89412	10.025	9.75403	9.75311	9.90863	10.0232	9.97799	10.0843	9.94952	9.79736	9.8099	9.84756	9.92958	9.76461	9.85868	9.83342	9.89267	10.2387	10.2781	9.83578	9.81149	9.89215	9.88716	9.90809	9.84333
MmugDNA.22200.1.S1_at	NCKAP1	NCK-associated protein 1	pink	2.48693	234	11.3587	11.1664	11.1768	11.3708	11.2459	11.1789	11.261	11.2436	11.1173	11.4623	11.2366	11.4974	11.1125	11.2002	11.4002	11.1967	11.0922	11.1819	11.0681	11.0278	11.1681	11.2877	11.2511	11.0265	11.4234	11.1959	11.3178	11.3046	11.0136	10.9615	11.1121	11.0756	11.0527	11.2847	11.1041	11.1001	11.3027	11.1728	11.1107	11.1772	11.3431	11.0675	11.0482	11.1679
MmugDNA.16697.1.S1_at	AAK1	AP2 associated kinase 1	blue	2.48607	235	10.2118	10.0802	10.179	10.2739	10.3776	10.184	10.314	10.1827	10.1209	10.3096	10.2234	10.156	10.1257	10.2434	10.0436	10.0329	10.2383	9.99759	10.1661	10.11	10.0171	10.2481	10.2683	10.0913	10.0167	9.94483	9.86702	9.9856	10.3984	10.301	10.3405	10.1909	10.3581	10.326	10.2962	10.1127	9.80801	9.90461	10.3365	10.4164	10.1865	10.3772	10.1012	10.2292
MmugDNA.30438.1.S1_at	NAP1L1	nucleosome assembly protein 1-like 1	pink	2.48592	236	9.03465	8.79453	8.73213	8.81574	8.70621	8.62515	8.76559	8.63067	8.65161	9.15059	8.96434	9.15733	8.74208	8.75325	8.79556	8.75022	8.72018	9.01926	8.38828	8.5943	8.65888	8.85479	8.62655	8.53319	8.71528	9.0634	9.04096	9.04212	8.55296	8.63807	8.43661	8.52891	8.63379	8.70622	8.54454	8.83462	9.11969	8.85002	8.65127	8.59604	8.80994	8.68435	8.37986	8.69574
MmugDNA.29907.1.S1_at	RPL35	ribosomal protein L35	grey	2.48526	237	6.2477	6.2209	6.19242	6.21117	6.04439	6.40916	6.30859	6.23429	6.20742	6.20456	6.20763	6.51514	6.39867	6.2209	6.41485	6.28797	6.29118	6.44514	6.29031	6.36906	6.18109	6.15519	6.19971	6.23805	6.59213	6.19015	6.48388	6.47018	6.21066	6.12765	6.21473	6.12271	6.20757	6.2277	6.19113	6.11234	6.60773	6.29538	6.07004	6.15129	6.20992	6.54598	6.25225	6.22818
MmugDNA.34293.1.S1_at	B4GALT5	UDP-Gal:betaGlcNAc beta 1,4- galactosyltransferase, polypeptide 5	purple	2.4848	238	9.80101	10.0142	9.92688	9.87047	9.78572	9.72958	9.6279	9.89261	10.0366	9.71266	9.9782	9.8436	9.86237	9.93547	9.91945	9.75187	9.93612	9.87443	9.71256	9.69269	9.98026	9.98004	9.90595	9.88073	9.73891	9.8083	9.67836	9.60765	9.92501	9.93042	9.92599	9.97809	9.86359	9.8722	10.017	9.89195	9.67257	9.76345	9.90309	9.88672	9.96813	9.69874	9.83146	9.87597
MmugDNA.1231.1.S1_at	RNY3	RNA, Ro-associated Y3	blue	2.48089	239	6.56086	6.71746	6.84407	6.96464	6.81957	6.93149	6.70317	6.74519	6.64427	6.50201	6.64123	6.53841	7.14547	6.63545	6.32588	6.76773	6.65996	6.38113	6.79371	6.58529	6.41711	6.63242	6.70035	6.56117	6.23082	6.0532	6.03008	6.31794	6.92376	6.74834	6.81263	6.74726	6.91402	6.78075	6.72164	6.45692	5.98566	6.07454	6.98514	7.06835	6.59902	6.92247	6.72339	6.72527
Mmu.10798.1.S1_s_at	PSMC6	proteasome (prosome, macropain) 26S subunit, ATPase, 6	turquoise	2.47949	240	8.66876	8.68657	8.61007	8.58328	8.69574	8.17882	8.27642	8.70147	8.73739	8.75353	8.75717	8.49763	8.72166	8.55148	8.73405	8.57416	8.44991	8.76732	8.60402	8.16472	8.82833	8.44172	8.47343	8.74192	8.69218	8.7872	9.05492	8.69344	8.32953	8.52266	8.22173	8.73937	8.25749	8.52278	8.33268	8.49773	9.14218	9.09276	8.75818	8.56561	8.97938	8.30532	8.67153	8.55702
MmugDNA.6659.1.S1_at	TRRAP	transformation/transcription domain-associated protein	blue	2.47926	241	9.26992	9.04731	9.27052	9.45239	9.47794	9.43594	9.34317	9.26558	9.25384	9.11904	9.22288	8.98386	9.20924	9.21995	9.06011	9.22987	9.24583	9.1776	9.16866	9.40257	9.08894	9.40561	9.17559	9.05224	8.98826	8.99888	8.95819	9.02016	9.26636	9.28894	9.23182	9.2682	9.29243	9.26464	9.25765	9.11651	8.85147	8.86026	9.40963	9.41013	9.11542	9.29076	9.22915	9.25991
MmugDNA.28316.1.S1_at	PSMB6	proteasome (prosome, macropain) subunit, beta type, 6	turquoise	2.47924	242	10.4686	10.7297	10.6794	10.5427	10.6121	10.44	10.4168	10.6038	10.7905	10.5672	10.7675	10.6114	10.6933	10.7674	10.6955	10.5745	10.7256	10.6746	10.7304	10.6041	10.7556	10.5801	10.6023	10.7069	10.7354	10.8	10.9323	10.7539	10.5734	10.5359	10.6171	10.7563	10.4935	10.6361	10.5483	10.6475	10.9555	10.9621	10.6601	10.6039	10.5875	10.6685	10.7324	10.6268
MmugDNA.16558.1.S1_at	ABCB1	ATP-binding cassette, sub-family B (MDR/TAP), member 1	darkturquoise	2.47778	243	7.29892	6.84406	7.08779	6.849	7.07263	7.39026	7.07245	6.84705	7.3758	6.9591	6.90671	7.02958	7.29656	7.13616	7.20326	7.37365	7.40948	7.61409	7.43717	6.96076	7.2295	7.03177	6.94294	7.4515	7.33494	6.96641	7.26362	7.47828	7.03797	6.78995	7.22339	6.94164	7.14313	7.02838	6.94644	7.34146	7.32537	7.37232	7.06992	6.71924	6.75747	6.81386	7.23304	7.08834
MmugDNA.40036.1.S1_s_at	EIF3B	eukaryotic translation initiation factor 3, subunit B	green	2.47761	244	9.37107	9.56623	9.54597	9.51924	9.45739	9.35919	9.47458	9.62154	9.54924	9.26799	9.42011	9.25017	9.42718	9.39843	9.23816	9.45362	9.51823	9.44525	9.45757	9.60733	9.46295	9.58034	9.61588	9.5751	9.20846	9.65945	9.31323	9.37643	9.65071	9.59062	9.55704	9.5258	9.57371	9.61041	9.70879	9.47593	9.25844	9.20543	9.43016	9.53633	9.47085	9.58941	9.45356	9.51839
MmuSTS.3175.1.S1_at	RNF138	ring finger protein 138	turquoise	2.47749	245	7.66854	7.44269	7.8739	7.57227	7.62255	7.61007	7.56119	7.43424	7.79683	7.6603	7.81984	7.56967	7.79929	7.87993	7.46733	7.74465	7.6633	8.06529	7.88118	7.62474	7.84064	7.65002	7.73864	7.96642	7.82497	7.85987	8.03694	7.89961	7.36152	7.50536	7.54761	7.65737	7.41493	7.64897	7.47781	7.61611	8.21025	8.14749	7.76153	7.41388	7.93929	7.498	7.66511	7.65625
MmuSTS.4054.1.S1_at	DGKZ	diacylglycerol kinase, zeta 104kDa	green	2.47729	246	9.2198	9.24742	9.34641	9.14199	9.15899	9.1553	9.22895	9.26863	9.1686	9.14952	9.21305	9.22609	9.05352	9.31864	9.16413	9.25767	9.28036	9.27166	9.26147	9.37176	9.2163	9.14193	9.37485	9.2174	9.16055	9.14885	8.99723	9.24617	9.58398	9.35349	9.40647	9.24308	9.45555	9.30581	9.39604	9.49237	8.98626	8.94399	9.13468	9.39263	9.07633	9.27976	9.25777	9.27539
MmugDNA.1916.1.S1_at	C7orf54	chromosome 7 open reading frame 54	blue	2.47658	247	6.49778	6.62372	6.65909	7.06588	6.9107	6.54091	6.53735	6.73285	6.86754	6.28172	6.52314	6.39185	6.34094	6.50307	6.32248	6.47879	6.73452	6.69522	6.46745	6.76968	6.25752	6.64161	6.47343	6.16017	5.71111	6.24814	6.00553	6.05621	6.83755	6.76494	6.6314	6.69484	6.79424	6.85861	6.80052	6.29829	5.74925	5.77863	7.02365	7.06135	6.68613	6.8026	6.50496	6.66248
MmugDNA.18899.1.S1_at	FBXO22	F-box protein 22	grey	2.47496	248	4.73934	4.45518	4.28212	4.52385	4.55515	4.59865	4.62093	4.80152	4.38231	4.84663	4.3749	4.71854	4.59289	4.30797	4.66256	4.48037	4.64628	4.50552	4.29708	4.51089	4.50554	4.49154	4.21866	4.66335	4.56025	4.22539	4.23777	4.38576	4.54647	4.64434	4.66654	4.38219	4.56319	4.57776	4.50525	4.23686	4.54198	4.34019	4.67985	4.83435	4.58914	4.55918	4.74576	4.54845
Mmu.12743.1.S1_at	MFAP1	microfibrillar-associated protein 1	brown	2.4741	249	6.71442	6.80262	6.49883	6.28203	6.98335	6.2617	6.57373	6.54206	6.72495	6.51896	6.56892	6.36109	6.75697	6.88021	6.94368	6.8471	6.19253	6.25009	6.93054	6.19477	6.41719	6.38521	6.45538	6.69902	6.82829	6.57566	6.99494	6.92534	6.53839	6.72768	6.45622	6.93648	6.5503	6.58733	6.50778	6.69345	6.90402	6.67667	6.98792	6.69654	7.02256	6.50678	6.63145	6.58872
MmugDNA.3585.1.S1_at	LPCAT2	lysophosphatidylcholine acyltransferase 2	blue	2.47249	250	6.74865	6.26151	6.58663	7.12524	6.62722	6.75887	6.49243	6.49842	6.61392	6.29907	6.73768	6.27604	6.84961	6.87748	6.13477	6.40092	6.18506	6.56759	6.52913	6.6041	5.83321	6.15571	6.56216	6.4445	5.65635	5.87865	5.49402	5.81299	6.90724	6.77692	6.55728	6.64612	6.90044	6.62438	6.67019	6.15895	5.49016	5.80027	6.92971	6.92799	6.52157	6.6063	6.62725	6.57767
MmugDNA.3262.1.S1_at	MET	met proto-oncogene (hepatocyte growth factor receptor)	blue	2.4719	251	5.90289	5.86182	5.92515	5.66917	6.13175	6.00977	5.83416	5.80545	5.47982	5.94929	5.77628	5.94782	5.67132	5.56825	5.60027	6.02296	5.86028	5.38356	5.55864	5.72837	5.54796	6.09524	5.80773	5.48444	5.23592	5.25912	5.11118	5.30032	6.104	5.97154	5.69069	5.81869	5.89876	5.92292	5.8219	5.5206	4.87216	5.22705	5.94652	6.16206	5.60478	6.21642	5.63376	5.81639
MmugDNA.23149.1.S1_at	MOBP	myelin-associated oligodendrocyte basic protein	red	2.47161	252	9.36896	8.68269	9.91734	7.9824	8.55054	9.25936	9.07178	7.75063	8.40515	8.92858	9.10307	9.40495	9.04266	9.72559	8.66559	9.49832	8.8907	9.9213	9.9483	9.27519	10.2621	9.05791	8.93282	10.0865	8.6264	9.7971	9.08202	10.1198	8.98033	8.77385	9.87807	9.5188	8.56481	8.99194	8.28366	8.88274	9.30043	9.54866	8.66811	8.47942	10.1048	8.65983	8.61506	9.05615
MmugDNA.25613.1.S1_at	NDUFV3	NADH dehydrogenase (ubiquinone) flavoprotein 3, 10kDa	blue	2.4712	253	6.85945	6.77115	6.12784	6.68937	6.47477	6.20067	6.88803	6.18427	6.37018	6.64919	6.38675	6.58178	6.14465	6.06634	6.42879	6.29443	6.30415	6.16174	6.69254	6.51791	5.95803	6.47607	6.33723	6.08214	6.18289	5.57862	5.48418	5.8489	6.41162	6.71232	6.23672	6.40247	6.68385	6.54703	6.42728	5.9839	5.41756	5.45662	6.89607	6.93031	6.52764	6.60989	6.28932	6.46218
MmuSTS.585.1.S1_at	CELSR2	cadherin, EGF LAG seven-pass G-type receptor 2 (flamingo homolog, Drosophila)	green	2.46956	254	10.1855	10.0334	10.2467	10.2333	10.0453	10.203	9.99389	10.1497	10.174	10.1042	10.1776	10.1076	10.1899	10.1246	10.1744	9.9926	10.1928	10.2729	10.0578	10.2127	10.1825	10.3235	10.1679	10.2484	10.1039	9.97249	10.0483	10.0298	10.4328	10.2508	10.1302	10.2	10.2586	10.2803	10.3628	10.1776	9.76969	9.84558	10.0417	10.2143	9.99685	10.2059	10.223	10.1869
Mmu.4434.1.S1_at	CLTC	clathrin, heavy chain (Hc)	brown	2.46881	255	9.61966	9.97999	9.5726	9.40889	9.93745	9.10998	9.39088	9.51716	9.70501	9.71354	9.78121	9.35074	9.72491	9.62348	10.045	9.66618	9.47781	9.50147	9.8044	9.1783	9.72629	9.38637	9.42494	9.43452	10.0622	9.82233	10.057	9.89513	9.4671	9.71398	9.52484	10.0102	9.45159	9.76843	9.73981	9.81101	9.80818	9.85127	9.77492	9.46658	10.0316	9.3421	9.78192	9.61108
MmugDNA.1340.1.S1_at	RUFY3	RUN and FYVE domain containing 3	blue	2.46829	256	7.6848	7.30131	7.63023	8.01768	7.73543	7.92544	7.82167	7.6688	7.74137	7.35816	7.58033	7.64399	7.46768	7.71306	7.12283	7.5464	7.57682	7.4514	7.79897	7.74035	7.17506	7.50791	7.587	7.53705	6.79573	7.03297	6.79216	6.76825	7.78545	7.65372	7.59479	7.50953	7.81037	7.54348	7.68698	7.45239	7.01099	7.27338	7.83671	7.85108	7.31252	7.68238	7.5165	7.62737
MmugDNA.14360.1.S1_at	TNRC6B	trinucleotide repeat containing 6B	blue	2.46708	257	10.8008	10.8453	10.8549	10.9888	10.9339	10.8119	10.9648	10.921	10.6674	10.9839	10.8834	10.9189	10.8802	10.7118	10.7507	10.611	10.6865	10.5415	10.82	10.6513	10.5934	10.7205	10.9491	10.641	10.2956	10.522	10.2752	10.4438	11.0072	10.8607	10.9441	10.8502	10.9816	10.9	10.871	10.7275	10.1285	10.2618	10.9552	11.0692	10.922	10.8766	10.4648	10.8341
MmugDNA.12507.1.S1_at	BBS10	Bardet-Biedl syndrome 10	pink	2.46702	258	8.89859	8.75293	8.81321	8.92707	8.74855	8.71498	8.91108	8.96151	8.68463	8.93581	8.77981	8.96556	8.69112	9.03834	8.74615	8.86469	8.70583	8.66306	8.54543	8.67501	8.83446	8.67925	8.8667	8.55859	9.00313	9.01788	9.05585	8.698	8.55293	8.64336	8.53158	8.70806	8.67803	8.54903	8.65935	8.82954	9.15826	9.04903	8.56083	8.72597	8.86359	8.51899	8.78005	8.72681
MmugDNA.33293.1.S1_at	ZNF195	zinc finger protein 195	blue	2.46663	259	7.39348	7.64146	7.46908	7.93452	7.82086	7.91636	7.70727	7.3787	7.63804	7.53405	7.93646	7.26307	7.71122	7.63018	7.36742	7.59201	7.73998	7.38878	7.44583	7.89232	7.30122	7.87597	7.86163	7.16	6.50142	6.77964	6.38066	6.6512	7.92703	7.95442	7.68826	7.79492	7.90579	7.80817	7.77155	7.23996	6.11661	6.67051	8.22869	8.17045	7.78709	7.82933	7.34664	7.70276
MmugDNA.42898.1.S1_at	PABPN1	poly(A) binding protein, nuclear 1	blue	2.46647	260	8.67119	8.54709	8.91362	8.89033	8.87126	8.93028	9.1274	8.63558	8.7894	8.72632	8.57923	8.41379	8.59613	8.55676	8.12952	8.66062	8.61733	8.42105	8.71334	9.01863	8.34046	8.86736	8.73832	8.5916	7.84815	7.97096	7.78705	7.8274	9.13661	8.92994	8.722	8.34172	9.15209	8.56513	8.63874	8.16645	8.24524	8.25565	9.04408	9.31349	8.80748	9.02056	8.78733	8.76923
MmugDNA.16826.1.S1_s_at	LUC7L3	LUC7-like 3 (S. cerevisiae)	blue	2.46372	261	11.8474	11.652	11.6495	11.9299	11.8625	11.7954	11.9444	11.762	11.5596	11.7276	11.727	11.7167	11.6803	11.6844	11.5571	11.7157	11.6968	11.5857	11.7593	11.9681	11.4072	11.714	11.7434	11.5411	11.4188	11.1945	11.3626	11.3276	11.6589	11.5928	11.7694	11.6448	11.6891	11.7446	11.6553	11.3466	11.2798	11.4202	11.8821	11.8979	11.8563	11.6313	11.6784	11.7163
MmuSTS.4052.1.S1_at	DGKG	diacylglycerol kinase, gamma 90kDa	grey	2.46344	262	8.7659	9.36847	9.2086	8.98848	9.14356	8.46155	8.55714	8.94401	9.00994	8.70104	8.97441	8.48245	8.68187	8.53569	8.45897	8.8291	8.54998	8.66666	8.83902	8.57622	8.37016	8.424	9.00292	8.42002	8.38254	8.67483	8.38674	8.4289	8.95538	9.00006	8.95349	8.86868	9.06665	8.77372	8.88423	8.69595	8.40668	8.53685	9.1241	9.15126	8.8369	8.80688	8.88199	8.84285
Mmu.4582.2.S1_x_at	PSG2	pregnancy specific beta-1-glycoprotein 2	orange	2.46309	263	6.92968	6.53841	6.5695	6.75217	6.58017	6.73174	6.80571	6.7429	6.47736	6.60403	6.45765	6.67141	6.83355	6.83254	6.71232	6.5384	6.6775	6.5039	6.57426	6.31431	6.7173	6.59825	6.59917	6.55869	6.88415	6.73542	6.46169	6.81383	6.29875	6.55578	6.88668	6.32155	6.62873	6.58963	6.48444	6.56294	6.90272	6.55623	6.54826	6.68125	6.88746	6.34441	6.61237	6.59797
MmugDNA.31429.1.S1_s_at	HIGD1A	HIG1 hypoxia inducible domain family, member 1A	pink	2.46289	264	10.9899	10.4926	10.5676	11.1083	10.6155	10.8962	10.5866	10.9955	10.6803	11.0173	10.8788	11.4074	10.55	10.9988	10.9036	10.8748	10.4572	10.9143	10.3365	10.6197	10.6002	10.7316	10.8101	10.8402	10.8666	10.9494	10.9744	10.6697	10.3825	10.6916	10.471	10.5979	10.4097	10.6495	10.5114	10.532	11.2517	11.1309	10.7478	10.8509	11.0017	10.8993	10.3919	10.6961
MmugDNA.33337.1.S1_at	MYH11	myosin, heavy chain 11, smooth muscle	darkgrey	2.46139	265	5.54028	5.34797	5.75649	5.38886	6.89864	5.82462	5.99028	5.50212	5.70725	5.4701	5.53124	5.12395	4.89848	5.69319	5.31336	5.2559	5.29573	5.68157	4.82851	6.24821	5.15725	5.39001	4.94716	5.07786	5.02379	5.01054	5.12509	5.29925	5.6004	5.63282	5.4833	5.18251	5.72818	5.15368	5.01731	5.75574	5.65386	5.88981	6.50868	5.62046	5.21145	5.22641	5.70815	5.54416
MmuSTS.905.1.S1_at	SLC5A3	solute carrier family 5 (sodium/myo-inositol cotransporter), member 3	yellow	2.46129	266	7.17335	7.52561	6.94134	7.19624	7.72422	6.65792	7.32629	7.1297	7.29831	7.35212	7.31179	6.93345	6.89892	6.88815	7.23329	7.53736	6.81104	6.80885	7.42277	6.95193	6.85045	7.40859	7.35112	6.91864	6.95922	7.01185	6.80504	7.03459	7.47454	7.51594	7.41989	7.52898	7.42905	7.1455	7.28916	7.48932	6.77995	6.82188	7.3297	7.46968	7.24246	7.48572	6.80855	7.2434
MmunewRS.470.1.S1_x_at	OTUD6A	OTU domain containing 6A	blue	2.46051	267	9.10334	9.11094	8.78749	9.02996	9.12419	8.90452	9.39945	8.79923	8.74787	9.115	8.93327	9.20296	8.78979	8.85396	8.93038	9.02295	8.95861	8.81353	9.18934	9.10047	8.76177	8.99564	8.97939	8.68011	8.41391	8.5084	8.28584	8.57716	9.03112	9.13115	9.01354	8.81039	9.19066	9.05256	8.99178	8.66461	8.34409	8.40073	9.34024	9.30993	8.96149	9.31744	8.77884	9.00399
MmugDNA.3522.1.S1_at	KRIT1	KRIT1, ankyrin repeat containing	pink	2.4604	268	4.5275	4.18931	4.30612	4.703	4.27295	4.37206	4.45316	4.53779	4.14062	4.50904	4.49497	4.74618	4.40701	4.46008	4.36386	4.52231	4.05444	4.6076	4.08635	4.28952	4.2608	4.43352	4.5031	4.26965	4.19773	4.51974	4.48231	4.34116	4.20677	4.3092	4.15281	4.19608	4.30071	4.37483	4.13591	4.48997	4.51954	4.61493	4.43789	4.30224	4.36523	4.23457	4.18762	4.33454
MmugDNA.42786.1.S1_at	IRF1	interferon regulatory factor 1	blue	2.45977	269	6.91974	6.67777	6.7006	6.66094	6.78194	6.57482	7.05779	6.59027	6.25439	6.85085	6.53724	6.65188	6.4311	6.37164	6.52682	6.67507	6.24827	6.33176	6.60301	6.60679	6.49029	6.62744	6.48767	6.25909	5.92073	5.9699	5.87094	6.21584	6.72081	6.83025	6.24179	6.40259	6.8683	6.53986	6.27652	6.15206	5.76222	5.8257	6.85713	6.91495	6.91564	6.49291	6.34293	6.58801
MmugDNA.29507.1.S1_at	SMC5	structural maintenance of chromosomes 5	lightcyan	2.45968	270	8.54202	8.58089	8.52236	8.69432	8.5815	8.68642	8.76335	8.62995	8.45021	8.42759	8.44949	8.43732	8.56132	8.46125	8.54237	8.50087	8.45444	8.39688	8.57281	8.78368	8.32157	8.59679	8.73369	8.46644	8.16207	8.22011	8.16689	8.212	8.43269	8.38209	8.46998	8.41211	8.51759	8.54715	8.45558	8.20794	8.13103	8.37895	8.6253	8.57303	8.54851	8.44166	8.56214	8.52594
MmugDNA.2515.1.S1_at	MALAT1	metastasis associated lung adenocarcinoma transcript 1 (non-protein coding)	midnightblue	2.45895	271	10.0786	9.6545	9.60997	9.618	10.2262	9.22608	10.1741	9.84238	9.19432	9.66748	9.76309	9.85932	9.9776	9.93753	10.1599	9.67096	9.30786	9.76542	10.1361	9.65954	9.54188	9.6782	9.43444	9.60541	8.27454	9.18205	8.1549	8.42751	10.5938	10.6012	10.2608	8.81434	11.0681	8.70597	9.97038	9.59074	9.66215	9.15072	10.6319	11.0261	9.84879	10.0502	9.90575	9.85162
MmugDNA.29897.1.S1_s_at	DRG1	developmentally regulated GTP binding protein 1	turquoise	2.45871	272	9.47309	9.46033	9.44839	9.45042	9.2771	9.33102	9.21954	9.39152	9.57079	9.21963	9.23656	9.32466	9.45221	9.40234	9.44918	9.47381	9.47227	9.57618	9.46499	9.23701	9.50892	9.34613	9.38749	9.47526	9.48144	9.68943	9.68277	9.53545	9.17713	9.35365	9.27918	9.39476	9.23288	9.38697	9.25327	9.30894	9.83697	9.79563	9.37145	9.33907	9.59664	9.44587	9.33379	9.37563
Mmu.4946.1.S1_at	FGFR1OP2	FGFR1 oncogene partner 2	brown	2.45687	273	7.04814	7.6808	7.12525	7.07981	7.65894	6.61699	7.03677	7.06601	7.45643	7.44895	7.07586	7.0451	7.3377	7.28758	7.73099	7.13179	6.88083	7.07125	7.18423	6.82765	7.15291	6.74449	6.84161	7.3157	7.57272	7.32136	7.71301	7.48736	7.03113	7.18992	7.01219	7.26751	7.03883	7.28675	6.97649	7.24219	7.85571	7.65756	7.37724	7.22903	7.41006	7.42059	7.0974	7.15287
MmuSTS.3773.1.S1_at	RNF11	ring finger protein 11	pink	2.45659	274	12.3554	12.1617	12.3592	12.2342	12.2964	12.1729	12.2817	12.2876	12.1328	12.3586	12.2939	12.3551	12.1886	12.2695	12.348	12.1588	12.266	12.3421	12.1359	12.1025	12.2877	12.3836	12.3372	12.1084	12.3323	12.3396	12.378	12.2917	12.1057	12.1648	12.1455	12.1644	12.1874	12.1934	12.1167	12.2403	12.4943	12.3979	12.2174	12.2741	12.3242	12.2231	12.1451	12.2312
MmugDNA.28789.1.S1_s_at	UBE2N	ubiquitin-conjugating enzyme E2N (UBC13 homolog, yeast)	turquoise	2.45623	275	8.15059	8.15007	8.16588	8.53465	8.20597	7.94436	7.91749	8.35096	8.28876	7.76305	8.18688	8.04644	8.24618	8.40299	8.04351	7.88412	8.32916	8.20355	8.29481	7.80628	8.2688	8.02122	8.20357	8.15381	8.50752	8.34413	8.68758	8.26615	7.86369	8.09543	8.0098	8.29622	7.9268	8.20186	8.07263	7.9487	8.9047	8.78749	8.43896	8.10387	8.58144	8.12235	8.36397	8.15517
MmugDNA.38957.1.S1_at	TRIM4	tripartite motif-containing 4	blue	2.45562	276	6.94199	6.8243	6.57254	6.65709	7.11655	6.57564	6.91749	6.86393	6.5005	6.68923	6.91848	6.57543	6.54506	6.57507	6.73274	6.73139	6.84688	6.47003	7.2013	6.87947	6.28794	6.54605	6.95359	6.39944	5.99985	6.04894	5.87759	6.12581	6.95411	6.96219	6.78095	6.85172	7.02012	6.92943	6.7661	6.40198	5.62956	5.95239	7.23589	7.30046	6.82084	7.02617	6.5242	6.80427
MmugDNA.8117.1.S1_at	WAC	WW domain containing adaptor with coiled-coil	brown	2.45557	277	7.95298	8.35016	7.76701	7.33995	8.56407	7.61597	8.00716	7.83513	8.11306	8.13912	8.04489	7.73654	7.94652	7.65237	8.51512	8.17313	7.65397	7.48133	8.39618	7.54823	7.493	7.87127	7.8885	7.702	8.42712	8.13694	8.11912	8.2876	7.74171	8.21694	7.95644	8.21231	8.03641	7.99435	7.86285	8.29888	8.48051	8.16287	8.1734	7.98507	8.18602	8.19356	7.69458	7.94739
MmugDNA.16346.1.S1_at	SCRN3	secernin 3	brown	2.45533	278	5.25287	5.42598	5.42091	5.10396	6.01699	5.03561	5.50518	5.33251	5.03077	5.36104	5.13231	4.98304	5.23834	5.25642	5.72682	5.13631	4.72637	5.09	5.53522	5.10683	5.09475	4.92861	5.21816	5.20029	5.49074	5.60091	5.86044	5.63662	4.9072	4.94634	5.11685	5.39017	5.10526	5.15144	5.01439	5.59008	5.89346	5.80276	5.35427	4.99197	5.39409	4.92814	5.20328	5.20662
MmugDNA.801.1.S1_at	CCDC104	coiled-coil domain containing 104	turquoise	2.45531	279	10.2829	10.2273	10.2465	10.2832	10.152	10.0982	10.1809	10.4192	10.317	10.1879	10.2815	10.312	10.2864	10.1985	10.3276	10.1126	10.1928	10.1576	10.2298	10.0017	10.2704	10.1798	10.0684	10.0691	10.3017	10.3385	10.4322	10.2774	10.1708	10.0725	10.1332	10.214	10.0596	10.0995	10.0732	10.1161	10.5364	10.4961	10.0968	10.1476	10.4298	10.0968	10.1582	10.1786
MmugDNA.37551.1.S1_at	C13orf31	chromosome 13 open reading frame 31	grey	2.45416	280	3.94036	3.72031	4.21514	3.68067	3.82678	3.77492	3.54189	3.5754	3.97961	3.90527	4.14528	3.60002	4.11409	4.16619	4.01344	3.93591	3.87487	4.39617	3.97767	3.66983	4.06489	3.93337	4.11409	3.93316	3.90521	4.34609	4.34618	4.24304	3.93278	3.80207	3.72771	4.13061	3.57517	4.0415	4.01138	4.1339	4.09561	3.98599	3.67158	3.64182	3.68872	3.70817	4.11534	3.88908
MmugDNA.4643.1.S1_at	COL2A1	collagen, type II, alpha 1	grey	2.45396	281	5.55723	5.34778	5.19145	5.39735	5.40563	5.50473	5.64193	5.66835	5.2967	5.4361	5.25276	5.5947	5.32446	5.11172	5.48912	5.31169	5.18707	5.37557	5.30909	5.36744	5.12327	5.03209	5.20678	5.38887	5.54022	5.45425	5.41771	5.49765	5.18482	5.13457	5.48753	5.26631	5.23144	5.27043	5.05381	5.22969	5.61689	5.59011	5.15045	5.23817	5.41515	5.23039	5.44964	5.31352
Mmu.1396.1.S1_at	TCEAL8	transcription elongation factor A (SII)-like 8	brown	2.45337	282	9.2894	9.58626	9.33936	9.33684	9.79512	9.14465	9.2537	9.42639	9.36138	9.51601	9.54674	9.27089	9.3922	9.29121	9.54969	9.55055	9.14025	9.41325	9.54622	9.11261	9.44845	9.21438	9.3584	9.37944	9.76647	9.40093	9.73084	9.59443	9.21506	9.39101	9.39567	9.62822	9.33932	9.44072	9.2293	9.58724	9.90067	9.8816	9.62323	9.33052	9.4905	9.58446	9.22119	9.39642
Mmu.16121.1.S1_s_at	ENOPH1	enolase-phosphatase 1	turquoise	2.45331	283	8.87875	8.89694	8.91791	8.89621	8.75286	8.63562	8.64252	8.77616	8.84063	8.56313	8.85278	8.62316	9.01467	9.02261	9.04603	8.65522	8.75688	8.91694	8.769	8.54217	9.02076	8.6707	8.67566	8.60498	8.925	8.84669	9.00215	8.81619	8.54027	8.70143	8.61818	8.87865	8.55818	8.71804	8.60664	8.69433	9.14973	9.06991	8.84758	8.73995	9.09877	8.50557	8.90342	8.75067
MmugDNA.15643.1.S1_at	MARVELD3	MARVEL domain containing 3	blue	2.45315	284	6.64553	6.82087	6.80326	6.61486	6.88634	6.81055	7.06541	6.68773	6.49678	7.05848	6.86409	6.91243	6.69162	6.56927	6.68241	6.88093	6.50614	6.47015	6.69777	6.84593	6.73352	6.76876	6.67827	6.46333	6.12547	5.97144	5.89064	6.16262	6.8749	6.9232	6.80586	6.83298	7.0668	6.62589	6.78188	6.42461	5.83774	6.01537	7.30661	7.24474	6.63158	7.34036	6.46856	6.78893
MmugDNA.26250.1.S1_at	LOC100133142	similar to zinc finger protein 208	green	2.45296	285	7.13975	6.98909	7.30041	7.45631	7.05619	7.48026	7.09308	7.27464	7.45752	7.08434	7.34084	7.22095	7.41251	7.30393	7.13694	7.16218	7.34691	7.37127	7.38701	7.42246	7.19637	7.30911	7.36786	7.39822	7.21357	7.1975	7.07789	7.29036	7.61022	7.44287	7.40556	7.22568	7.60392	7.39101	7.5364	7.44017	7.03678	6.93758	7.19407	7.33647	7.10161	7.5336	7.13452	7.32587
MmugDNA.38307.1.S1_x_at	OGFOD1	2-oxoglutarate and iron-dependent oxygenase domain containing 1	blue	2.45259	286	10.8033	10.7154	10.6034	10.6983	10.7783	10.6864	11.1605	10.5257	10.3783	11.0747	10.7569	10.9551	10.4317	10.5242	10.6166	10.8544	10.503	10.3708	10.7618	10.9359	10.5624	10.9028	10.6867	10.3173	9.98073	10.0476	9.77028	10.1108	10.8288	10.9551	10.7778	10.6524	11.0674	10.8933	10.7804	10.1821	9.80334	9.99207	11.2567	11.2598	10.8726	11.1857	10.5519	10.7652
MmugDNA.3549.1.S1_at	STK11	serine/threonine kinase 11	green	2.45255	287	7.81689	7.79512	7.96804	7.99684	7.94689	7.93324	7.72824	7.8283	7.85937	7.70588	7.83302	7.83761	7.73222	8.011	7.59799	7.78634	7.98742	7.85791	7.74388	8.15176	7.78431	8.068	7.83818	8.04246	7.6979	8.03788	7.71182	7.89726	8.21941	8.13977	8.0946	7.96511	8.21039	8.05396	8.19389	8.09559	7.61641	7.5863	7.8468	8.04224	7.79865	8.08826	7.90136	7.95424
MmugDNA.37164.1.S1_at	C7orf60	chromosome 7 open reading frame 60	turquoise	2.45228	288	8.80916	8.73859	8.65983	8.90955	8.80898	8.6476	8.57162	8.74389	8.83456	8.5282	8.82523	8.69263	8.92484	8.9493	8.8799	8.61924	8.77295	8.75396	8.70328	8.43323	8.83718	8.80793	8.622	8.70696	8.83456	8.86361	8.86607	8.73205	8.55888	8.74003	8.53351	8.76385	8.56354	8.74142	8.57855	8.57678	9.04592	9.03823	8.63914	8.63481	8.95077	8.63026	8.74427	8.69908
MmugDNA.8866.1.S1_at	CLIP2	CAP-GLY domain containing linker protein 2	green	2.45127	289	8.90728	8.64775	9.21576	8.97262	8.85504	9.0454	8.57729	8.93968	9.04499	8.8908	8.91271	8.65251	8.94833	8.80424	8.73492	8.756	8.96453	8.97262	9.00947	8.79341	8.84862	8.86194	9.10031	9.06825	8.68371	8.86858	8.72204	8.809	9.32722	9.2503	9.02936	9.06369	9.24739	9.0697	9.19624	8.88178	8.50255	8.65419	8.95096	9.1133	8.94234	9.09564	9.09313	8.99655
MmugDNA.30287.1.S1_at	GIMAP6	GTPase, IMAP family member 6	darkturquoise	2.45092	290	4.69545	4.64911	4.9291	4.64739	5.17321	5.29812	5.32385	5.19802	5.14775	4.70775	5.16976	5.34426	5.48729	4.96773	5.29324	5.1548	5.06838	5.67179	5.23945	4.82945	5.14649	5.23147	5.14344	5.53936	5.16687	5.31822	5.15336	5.34987	5.02943	4.78835	5.38006	4.99112	4.93835	5.04407	5.20034	5.41109	5.30703	5.30876	4.90814	4.61096	4.87626	5.14256	4.92117	5.0641
MmugDNA.31492.1.S1_at	G2E3	G2/M-phase specific E3 ubiquitin ligase	pink	2.45003	291	8.29883	8.32449	8.35835	8.637	8.31563	8.5411	8.44945	8.42395	8.211	8.47814	8.48444	8.57732	8.44015	8.54174	8.41023	8.38407	8.18006	8.47684	8.07115	8.49703	8.30455	8.2742	8.48777	8.20803	8.26186	8.5892	8.60438	8.311	8.08661	8.10034	8.15733	8.23343	8.19146	8.32131	8.2354	8.30069	8.65495	8.65916	8.37806	8.19966	8.59304	8.05989	8.27038	8.31718
MmugDNA.41845.1.S1_s_at	DNAJB6	DnaJ (Hsp40) homolog, subfamily B, member 6	turquoise	2.44916	292	10.2968	10.2534	10.1169	10.2823	10.1681	10.0646	10.1622	10.2207	10.2289	10.2555	10.2915	10.4058	10.2323	10.3948	10.378	10.1546	10.2104	10.2798	10.069	9.82677	10.3625	10.1854	10.2275	10.1118	10.2257	10.2831	10.4428	10.177	10.1389	10.0986	9.98899	10.2043	9.98681	10.1547	9.9752	10.1358	10.5241	10.5341	10.2535	10.2101	10.4917	9.97609	10.1111	10.1669
MmugDNA.32646.1.S1_at	THRAP3	thyroid hormone receptor associated protein 3	grey60	2.44869	293	9.52001	9.33679	9.31153	9.65553	9.58428	9.74693	9.48442	9.47944	9.53615	9.28781	9.46435	9.46224	9.60594	9.62579	9.32647	9.3818	9.50857	9.50663	9.37772	9.26897	9.52621	9.46561	9.33404	9.73034	9.36417	9.17024	9.33905	9.31182	9.64689	9.51981	9.49804	9.56225	9.65979	9.57291	9.72867	9.43843	9.07477	9.22747	9.65789	9.55198	9.39179	9.47575	9.57152	9.51253
MmugDNA.40213.1.S1_s_at	HBXIP	hepatitis B virus x interacting protein	turquoise	2.44866	294	10.2129	10.1703	10.284	10.219	9.95432	10.2489	10.087	10.0894	10.2268	10.0195	10.201	10.132	10.2291	10.1533	10.0311	9.99768	10.2687	10.1725	10.3422	10.3774	10.1376	10.1759	10.145	10.3077	10.3004	10.4451	10.5122	10.3361	10.0071	10.001	10.0931	10.1674	9.98872	10.0721	9.96111	9.99091	10.654	10.6031	10.0146	10.1001	10.3782	10.2031	10.2156	10.151
MmugDNA.26809.1.S1_s_at	SUMO2	SMT3 suppressor of mif two 3 homolog 2 (S. cerevisiae)	turquoise	2.4486	295	10.8665	10.7818	10.6779	10.7063	10.7232	10.5261	10.6792	10.8222	10.9053	10.8081	10.905	10.6557	10.7487	10.6072	10.8147	10.6777	10.7589	10.6992	10.7591	10.5455	10.6663	10.6938	10.6477	10.5352	10.8681	10.8321	10.9986	10.7173	10.3546	10.5842	10.4472	10.704	10.4092	10.6298	10.47	10.5361	11.1732	11.0859	10.7702	10.7039	10.8622	10.6425	10.7325	10.6735
Mmu.6272.2.S1_at	EVI2A	ecotropic viral integration site 2A	red	2.44713	296	8.01712	7.97526	8.5465	7.04595	7.40793	7.34489	7.73126	7.02916	8.02666	7.58167	7.45873	7.60905	7.82217	8.09029	7.86284	8.25219	7.57024	8.70977	8.58993	8.05973	8.52573	7.69266	7.55529	8.57492	7.90521	8.49617	8.44444	8.19611	7.42737	7.49797	7.89986	8.21588	7.01884	7.71641	7.2073	7.62703	8.71734	8.78256	7.50037	7.46762	8.87756	7.54549	7.47447	7.77874
MmuSTS.852.1.S1_at	MAL	mal, T-cell differentiation protein	red	2.44547	297	8.30683	8.13118	8.62227	7.77875	7.74397	8.16642	8.08302	7.67677	8.14183	8.24462	8.20183	8.34272	8.36178	8.45855	8.08098	8.30829	8.13571	9.03568	8.50995	8.33529	8.87552	8.05858	8.09167	8.93477	8.22548	8.42828	8.32672	8.69476	8.48306	7.93206	8.73944	8.47165	8.01318	8.18714	7.97007	8.00572	8.52324	8.51503	7.86127	7.95196	8.98047	7.95119	8.20098	8.24446
MmugDNA.26665.1.S1_at	ZNF204	zinc finger protein 204 pseudogene	blue	2.4451	298	5.69698	5.5416	5.9847	6.09897	6.21308	5.8702	6.13859	5.88686	5.679	5.91148	5.60545	5.77362	6.1026	5.98519	5.6424	5.85793	5.44508	5.85244	5.46045	6.17921	5.35977	5.97614	5.54009	5.87914	5.01546	4.91492	4.85179	4.77322	6.12722	5.9456	5.91217	5.71878	6.37672	6.01184	5.93844	5.45956	4.88687	5.44039	6.36606	6.34087	5.96386	5.65315	6.11996	5.88292
MmugDNA.6583.1.S1_at	PCNP	PEST proteolytic signal containing nuclear protein	green	2.44488	299	11.7744	11.5885	11.5293	11.6567	11.5314	11.5855	11.6816	11.5289	11.5574	11.5825	11.6475	11.6438	11.629	11.6596	11.6306	11.4643	11.5756	11.644	11.4577	11.4629	11.582	11.636	11.5034	11.4708	11.7096	11.5971	11.7233	11.6593	11.4197	11.5056	11.423	11.4822	11.4698	11.5177	11.3795	11.4754	11.855	11.7805	11.5445	11.5763	11.6896	11.4583	11.6213	11.5487
Mmu.1477.1.S1_at	SPARCL1	SPARC-like 1 (hevin)	brown	2.44467	300	10.214	10.5621	9.77185	10.1902	10.7818	9.94899	10.2926	10.2241	10.3024	10.3803	10.2793	10.0724	10.2592	10.0038	10.5603	10.5043	9.92239	9.92853	10.7106	10.0685	9.87792	9.98182	10.1546	10.3426	10.5176	10.395	10.4982	10.586	10.036	10.3438	10.2584	10.5642	10.2685	10.2824	10.2115	10.5309	10.3943	10.3386	10.5692	10.1556	10.4805	10.0852	10.1745	10.2467
MmugDNA.13455.1.S1_at	LRIG1	leucine-rich repeats and immunoglobulin-like domains 1	tan	2.44421	301	10.315	10.2028	10.5444	10.2468	10.2945	10.2232	10.4445	10.2768	10.0833	10.1033	10.3529	10.2183	10.2136	9.98431	10.0512	10.2305	10.07	10.2475	10.573	10.6766	10.1801	10.4551	10.1763	10.1199	10.2926	10.306	10.1216	10.5393	10.2211	10.3163	10.2808	10.3521	10.1575	10.3131	10.2442	10.2564	9.99863	9.94908	10.0311	10.0904	10.266	10.1628	10.1231	10.2625
MmugDNA.29464.1.S1_at	IMPAD1	inositol monophosphatase domain containing 1	turquoise	2.44403	302	7.52337	7.69309	7.92316	7.68516	7.66405	7.33618	7.352	7.35272	7.87599	7.53566	7.72961	7.42792	7.71269	7.91398	7.52323	7.70566	7.76018	7.94787	7.90143	7.41695	8.15709	7.72827	7.66506	7.77599	7.84343	8.04564	8.10293	7.95018	7.59011	7.53268	7.66202	7.82315	7.4813	7.59518	7.46336	7.69815	8.23225	8.1494	7.4908	7.56842	7.96819	7.42928	7.74238	7.6584
MmugDNA.40613.1.S1_x_at	LY75	lymphocyte antigen 75	blue	2.44344	303	12.9291	12.9378	12.8496	12.8969	13.0362	12.8533	13.0999	12.9006	12.8461	13.0056	12.9011	12.919	12.8154	12.8092	12.9203	13.0888	12.8544	12.6892	13.0028	13.0906	12.7201	13.0847	12.9443	12.6507	12.3263	12.3748	12.3125	12.561	13.1452	13.1764	12.824	13.0019	13.1441	13.0732	13.1115	12.633	12.0095	12.1788	13.3119	13.2516	13.0846	13.1718	12.7268	12.9672
MmugDNA.24828.1.S1_at	NAPB	N-ethylmaleimide-sensitive factor attachment protein, beta	purple	2.44304	304	12.3091	12.4975	12.4049	12.5741	12.4174	12.1634	12.1251	12.3463	12.3165	12.3282	12.2967	12.2892	12.3666	12.3167	12.3912	12.2551	12.2803	12.3363	12.2736	12.0639	12.5632	12.3284	12.2901	12.2688	12.2618	12.2231	12.1787	12.1976	12.2949	12.4552	12.3562	12.4022	12.3504	12.4013	12.4898	12.33	12.1333	12.1678	12.5667	12.4486	12.4573	12.1686	12.3682	12.3523
MmugDNA.22026.1.S1_at	DPP6	dipeptidyl-peptidase 6	green	2.44166	305	10.5986	10.735	10.7423	10.6476	10.4753	10.6033	10.4815	10.7989	10.9646	10.5467	10.8238	10.643	10.6503	10.7113	10.6752	10.5019	10.76	10.8654	10.5805	10.6244	10.7628	10.5308	10.6742	10.7532	10.5318	10.5588	10.5143	10.4742	10.9859	10.7679	10.7591	10.8555	10.8016	10.8635	10.9646	10.8219	10.2813	10.3495	10.6609	10.7773	10.5415	10.5968	10.7666	10.7229
MmugDNA.31454.1.S1_s_at	RAB1A	RAB1A, member RAS oncogene family	turquoise	2.44082	306	9.77018	9.85897	9.87088	9.71111	9.68718	9.37647	9.41527	9.84856	9.7618	9.67076	9.72384	9.69028	9.83937	9.75055	9.89361	9.72168	9.62839	9.63765	9.57353	9.15954	9.63311	9.5215	9.70693	9.33951	9.83855	9.81352	10.063	9.69831	9.34749	9.5791	9.44176	9.69057	9.46845	9.72089	9.47118	9.70117	10.1083	10.0313	9.83818	9.64078	9.90795	9.31058	9.79041	9.61886
MmugDNA.20419.1.S1_at	NGRN	neugrin, neurite outgrowth associated	turquoise	2.44033	307	10.3747	10.3532	10.2902	10.4882	10.2149	10.1422	10.2199	10.4637	10.3383	10.2886	10.2704	10.1744	10.4905	10.309	10.4647	10.2068	10.3327	10.4617	10.2168	10.1281	10.4516	10.1296	10.2327	10.1276	10.5425	10.4052	10.5886	10.4985	10.1911	10.2055	10.3347	10.4175	10.2035	10.3279	10.2382	10.2494	10.6763	10.5892	10.3603	10.3355	10.4909	10.2605	10.4039	10.2983
MmugDNA.33573.1.S1_s_at	STK16	serine/threonine kinase 16	turquoise	2.43972	308	7.18164	7.46557	7.12516	7.28736	7.22798	6.892	6.98091	7.30169	7.30215	6.88323	7.42883	6.90691	7.45789	7.09733	7.00853	7.08314	7.02998	7.45735	6.95807	6.90325	7.23416	7.09197	6.9335	7.27182	7.31366	7.54418	7.69226	7.3247	6.927	7.03415	7.03346	7.25874	6.9625	7.10159	7.06434	7.0484	7.87035	7.71009	7.18611	7.13155	7.4006	7.11154	7.31069	7.14148
MmugDNA.36252.1.S1_at	MCTS1	malignant T cell amplified sequence 1	blue	2.43941	309	7.02288	7.08198	7.05646	6.76083	7.38482	6.81944	6.98525	6.9195	6.75241	6.87915	6.97823	6.57833	6.36641	6.65942	6.34662	6.63164	6.76779	6.37637	6.4819	6.77579	6.4403	7.18499	7.14958	6.84114	5.6558	6.17239	5.88444	5.78383	6.99112	6.6086	6.89985	6.72525	7.06233	6.97784	6.77163	6.44049	5.80482	6.30613	7.18252	7.25021	6.91678	6.72515	6.75438	6.87391
MmugDNA.8911.1.S1_at	GNAO1	guanine nucleotide binding protein (G protein), alpha activating activity polypeptide O	green	2.43925	310	10.4161	10.6438	10.7181	10.7489	10.584	10.6342	10.374	10.824	10.5565	10.5974	10.6299	10.5625	10.6792	10.4093	10.5686	10.5738	10.553	10.494	10.5998	10.7131	10.3921	10.585	10.8132	10.6171	10.4407	10.7456	10.3683	10.6334	10.8795	10.7966	10.9309	10.7649	10.9112	10.8466	11.0013	10.873	10.2113	10.2337	10.6349	10.6918	10.6464	10.7936	10.4499	10.6786
MmuSTS.2057.1.S1_at	PLCB1	phospholipase C, beta 1 (phosphoinositide-specific)	salmon	2.43876	311	11.8485	11.5854	11.6647	11.7348	11.5956	11.8087	11.5442	11.6631	11.7797	11.8344	11.8215	11.8767	11.788	11.9441	11.8532	11.6785	11.8902	11.7529	11.6489	11.5388	11.8632	11.8708	11.8353	11.9845	11.8203	11.8869	11.8449	11.755	11.7636	11.7835	11.6015	11.7887	11.6955	11.8738	11.72	11.8252	11.702	11.892	11.5514	11.5994	11.792	11.5205	11.8083	11.7371
MmugDNA.18853.1.S1_at	CNOT6L	CCR4-NOT transcription complex, subunit 6-like	grey60	2.43845	312	8.56517	8.49701	8.61404	8.67194	8.36727	8.75089	8.38698	8.54788	8.7491	8.49	8.83527	8.66554	8.85223	8.69547	8.49851	8.46969	8.68312	8.64072	8.56182	8.67266	8.53205	8.74609	8.64622	8.87916	8.27685	8.30868	8.27399	8.24956	8.78527	8.77805	8.54485	8.58678	8.65824	8.77144	8.67421	8.43536	8.20828	8.39444	8.77534	8.76819	8.8182	8.37495	8.74382	8.64225
MmugDNA.28568.1.S1_at	LOC145474	hypothetical protein LOC145474	blue	2.43798	313	6.78594	6.60625	7.28085	6.74076	7.56639	7.18947	6.51331	6.9021	6.89844	6.65709	6.59436	6.20991	6.71064	6.55583	6.83434	7.03701	6.5643	6.28226	6.92829	6.75383	6.27925	6.59958	6.54302	6.19304	5.91088	5.83606	5.77655	5.92143	7.08759	7.04082	6.85387	6.75882	7.22536	7.06605	7.08765	6.35412	5.64419	5.7552	7.37186	7.37694	6.92588	6.93144	6.69571	6.83296
MmugDNA.155.1.S1_at	LOC100291757	hypothetical protein LOC100291757	red	2.43758	314	8.75777	8.39745	8.90284	8.42095	8.48741	8.62534	8.71212	8.07723	8.45867	8.71449	8.38995	8.8993	8.43227	8.83103	8.47805	8.72767	8.6543	9.16016	8.88143	8.89002	8.90975	8.83092	8.54741	9.08855	8.71124	8.93852	8.94929	9.08216	8.35058	8.28883	8.71175	8.68278	8.22274	8.74424	8.34577	8.46805	8.78204	8.81575	8.36679	8.26212	9.08635	8.31322	8.29535	8.59517
MmugDNA.21973.1.S1_at	UBN2	ubinuclein 2	blue	2.43748	315	9.00493	8.7876	8.78401	9.11241	8.98511	9.10968	9.17453	9.00431	8.92112	8.77257	9.00463	8.86157	9.04947	8.99582	8.66493	8.8996	9.16677	8.85847	9.03448	9.17801	8.71177	8.99203	8.91449	8.83575	8.32078	8.64763	8.36709	8.60456	9.08595	9.0444	9.07106	9.01798	9.15186	8.98196	9.06506	8.58681	8.31261	8.39022	9.23983	9.21245	9.07982	8.91299	9.08475	8.99649
MmugDNA.18612.1.S1_at	SLC25A25	solute carrier family 25 (mitochondrial carrier; phosphate carrier), member 25	steelblue	2.43687	316	8.7693	8.80401	8.88155	8.65789	8.80617	8.80837	8.85683	8.88187	9.06592	8.54984	8.77602	8.82488	8.73839	8.99261	8.76407	8.65869	9.04116	8.98093	8.76592	8.76758	8.91463	8.7841	8.80592	8.98364	8.80478	8.7326	8.76334	8.85714	9.04532	8.98202	8.78604	8.96858	8.97177	9.00792	8.99329	9.0189	8.53459	8.71105	8.80283	8.69505	8.63275	8.78692	8.90047	8.85917
MmugDNA.1874.1.S1_s_at	SAR1B	SAR1 homolog B (S. cerevisiae)	turquoise	2.4368	317	6.89948	6.51228	6.71508	6.37973	6.54443	6.81442	6.57249	6.64496	6.81784	6.40168	6.88744	6.42093	6.77391	7.04417	6.78343	6.60733	6.9797	7.27299	6.67464	6.49704	7.17529	6.38189	6.62913	6.83621	7.10866	7.13532	7.40043	7.11665	6.34836	6.55929	6.32422	6.87642	6.26707	6.77473	6.42438	6.53305	7.5052	7.32187	6.54066	6.44074	6.97234	6.56895	6.9128	6.66187
MmuSTS.3162.1.S1_at	ATRX	alpha thalassemia/mental retardation syndrome X-linked (RAD54 homolog, S. cerevisiae)	yellow	2.43586	318	10.8691	11.0614	10.5393	10.8291	11.1534	10.5371	10.9619	11.0286	11.0403	11.0163	10.8635	10.7506	10.8719	10.6154	11.0549	11.185	10.7175	10.5402	11.1052	10.6455	10.6141	10.9181	10.9041	10.7184	10.7282	10.6084	10.581	10.7042	10.7986	10.9974	10.8919	11.0751	10.9665	11.0461	10.9241	10.8923	10.3076	10.3644	11.2006	11.078	10.9434	11.0475	10.5232	10.889
MmuSTS.4464.1.S1_at	UGT8	UDP glycosyltransferase 8	red	2.43504	319	5.67632	5.38773	6.13316	5.39403	5.68791	5.69441	5.69299	5.30392	5.67217	5.85493	5.45952	6.16373	5.59346	5.81609	5.9681	5.84753	5.84795	6.57871	6.43452	5.54013	6.48254	5.51611	5.82555	6.28101	5.91565	6.27865	6.08708	6.25686	5.62036	5.50441	6.2064	6.00362	5.49472	5.73222	5.51353	5.80559	6.23735	6.3788	5.48056	5.27972	6.51976	5.56273	5.41024	5.76867
MmugDNA.42447.1.S1_s_at	IFI16	interferon, gamma-inducible protein 16	darkturquoise	2.43463	320	7.09946	7.15711	7.41265	7.01658	7.7109	7.39247	7.58078	7.64743	7.56689	7.16196	7.44554	7.51713	7.51541	7.40396	7.5561	7.63145	7.73281	7.62	7.86568	7.71661	7.2256	7.66121	7.58265	7.64661	7.45778	7.62198	7.5439	7.77971	7.42804	7.05869	7.65799	7.22751	7.23494	7.32624	7.19272	7.64784	7.87862	7.73499	7.17696	7.03354	7.22017	7.54439	7.15623	7.41088
MmugDNA.4714.1.S1_at	CFL2	cofilin 2 (muscle)	turquoise	2.4346	321	9.41022	9.29845	9.72988	9.08934	9.32627	9.31033	9.1095	8.98348	9.355	9.31909	9.29308	9.28272	9.32919	9.37052	9.18954	9.33006	9.40121	9.73838	9.62493	9.41022	9.63646	9.27807	9.16915	9.74497	9.55336	9.66835	9.75389	9.63743	9.13673	9.08827	9.34222	9.36095	9.06934	9.17399	8.97048	9.12956	10.1075	10.0206	9.1719	9.16539	9.87345	9.17389	9.37533	9.32061
MmugDNA.15189.1.S1_at	GRM6	glutamate receptor, metabotropic 6	blue	2.43438	322	6.9683	7.14258	7.3022	7.15638	7.0591	7.02936	7.10881	7.27179	7.12596	7.11205	7.14384	7.07453	7.06213	6.99822	7.1832	7.06536	7.1049	6.98983	7.22249	7.36726	7.12399	7.31233	7.35929	7.02724	6.71369	6.68142	6.7087	6.64008	7.21453	7.11509	7.24412	7.24236	7.3776	7.20817	7.32745	6.86274	6.48012	6.69812	7.44275	7.38428	7.32031	7.25697	7.11624	7.18876
MmuSTS.4044.1.S1_at	SORT1	sortilin 1	cyan	2.43424	323	10.328	10.1874	10.2972	10.3115	10.208	10.2251	10.1449	10.2359	10.4074	10.2671	10.2859	10.2791	10.2765	10.2643	10.1511	10.1747	10.3758	10.4067	10.3274	10.1031	10.4159	10.3398	10.2367	10.5256	10.243	10.1974	10.1684	10.2045	10.4603	10.3029	10.4049	10.3719	10.327	10.3408	10.42	10.3621	10.0733	10.1252	10.2336	10.2858	10.2263	10.0697	10.3804	10.3067
MmugDNA.10771.1.S1_at	LIG4	ligase IV, DNA, ATP-dependent	pink	2.43415	324	6.97324	6.82556	6.94517	6.61204	7.09711	6.83936	7.03372	7.03122	6.66735	7.13871	6.99433	7.35246	6.69244	7.07359	7.11822	7.11636	6.89917	7.04252	6.62084	6.52183	6.92966	6.72037	6.96204	6.53483	6.90872	7.15348	7.19565	7.14127	6.62382	6.74413	6.69908	6.7045	6.86477	6.82089	6.75652	6.91977	7.22796	7.15907	6.85595	6.59988	7.00669	6.77719	6.67173	6.82606
MmuSTS.3384.1.S1_at	PIGC	phosphatidylinositol glycan anchor biosynthesis, class C	turquoise	2.43412	325	7.96769	8.04983	7.9804	8.17046	8.16977	7.99514	7.90644	7.97595	8.17365	8.03578	8.11788	7.91669	8.00151	8.23545	8.0891	8.04344	7.96282	7.99209	7.80484	7.80436	8.17802	8.02722	7.95146	7.88545	8.15261	8.13128	8.20644	8.03792	7.91587	7.88615	7.98274	7.97705	7.80335	7.95602	7.81169	7.96241	8.35108	8.38155	7.85463	7.92669	8.06852	7.84696	8.16423	7.9783
MmugDNA.39133.1.S1_at	ETFA	electron-transfer-flavoprotein, alpha polypeptide	pink	2.43363	326	8.86212	8.43372	8.76209	8.47019	8.80663	8.68488	9.136	9.0226	8.33582	8.80749	8.65524	9.21384	8.47805	8.76467	8.97148	8.61868	8.35029	8.49186	8.53246	8.67096	8.60692	8.89127	8.58199	8.57411	8.78147	9.00595	9.06159	9.17581	8.57647	8.33933	8.60927	8.53372	8.47708	8.54006	8.26579	8.68442	9.23479	9.03873	8.37623	8.64275	9.04685	8.47826	8.34944	8.61238
MmugDNA.18682.1.S1_at	RAD23A	RAD23 homolog A (S. cerevisiae)	green	2.43329	327	9.79903	9.85557	9.92163	9.77647	9.68044	9.7183	9.79159	9.81817	9.72378	9.81819	9.82067	9.76954	9.79544	9.82153	9.64286	9.74974	9.87208	9.69475	9.83346	9.94448	9.78656	9.83354	9.9042	9.82428	9.72041	9.81588	9.62495	9.68537	9.97399	9.88974	9.96004	9.80563	9.96055	9.77493	9.90403	9.80346	9.63948	9.6412	9.73912	9.90934	9.66646	9.92351	9.89896	9.83209
MmugDNA.4093.1.S1_at	NUMBL	numb homolog (Drosophila)-like	green	2.43292	328	7.81564	7.80973	7.97542	7.93689	7.89099	7.96765	7.75327	8.10124	7.98715	7.86029	8.06549	7.78219	8.10186	8.09884	8.03205	7.83265	8.09485	8.04864	7.94208	8.20139	8.01652	7.91821	7.97455	8.07647	7.87066	7.9463	7.80928	7.87159	8.28263	8.12824	8.18741	8.05565	8.23618	8.05493	8.31666	8.21515	7.72568	7.78286	7.94446	7.98905	7.94403	8.03121	7.87671	8.02184
MmugDNA.10390.1.S1_at	CLSTN1	calsyntenin 1	green	2.43261	329	11.8255	11.9311	11.9391	12.0153	11.8511	11.9722	11.642	11.9945	12.0303	11.7961	11.9327	11.7727	12.034	11.8975	11.9135	11.8407	12.2332	11.9532	11.9049	11.8203	12.1231	12.0559	12.0633	12.026	11.9643	11.9073	11.8454	11.9117	12.261	12.0777	12.043	12.0762	12.1183	12.152	12.1923	11.8905	11.5848	11.5817	11.8074	12.0882	12.0187	11.9832	12.04	11.9956
MmuSTS.1162.1.S1_at	PHF6	PHD finger protein 6	pink	2.43183	330	8.44834	8.37455	8.55607	8.53523	8.49104	8.51706	8.64691	8.5812	8.43473	8.68335	8.50848	8.6792	8.48175	8.64549	8.56387	8.50517	8.41286	8.45325	8.34959	8.36554	8.48246	8.39494	8.57023	8.22925	8.54107	8.60755	8.65665	8.57088	8.36368	8.33946	8.39136	8.38515	8.44056	8.55939	8.4544	8.5926	8.55064	8.56049	8.37387	8.31807	8.54934	8.24908	8.29844	8.44845
MmugDNA.77.1.S1_at	TIGD1	tigger transposable element derived 1	blue	2.4316	331	7.0224	6.76489	6.74102	7.03167	6.98819	6.71382	6.89716	6.8389	6.69161	7.15565	6.89119	6.92782	6.91398	6.74451	7.06527	6.8365	6.71177	6.68413	6.98789	6.76089	6.54586	6.99431	7.09454	6.70638	6.36218	6.34383	6.26189	6.32165	6.95411	7.03277	6.91392	6.776	7.16317	6.94827	6.88829	6.58307	6.23366	6.44281	7.35173	7.2901	6.95717	6.99587	6.85037	6.90397
MmugDNA.20553.1.S1_at	PCMT1	protein-L-isoaspartate (D-aspartate) O-methyltransferase	turquoise	2.43129	332	9.45493	9.69417	9.42136	9.47163	9.42914	9.20996	9.2122	9.40361	9.54026	9.3016	9.57648	9.43604	9.57649	9.62706	9.71374	9.26264	9.44027	9.61859	9.29792	9.04021	9.75348	9.2954	9.29363	9.40285	9.63233	9.46466	9.80346	9.62068	9.19642	9.34659	9.27135	9.57738	9.17738	9.34663	9.22956	9.21567	9.89288	9.72111	9.60763	9.46516	9.86093	9.26553	9.62907	9.40772
MmugDNA.31429.1.S1_at	HIGD1A	HIG1 hypoxia inducible domain family, member 1A	pink	2.43089	333	10.4336	10.0483	10.0262	10.5838	10.1506	10.3528	10.24	10.4466	10.1933	10.5909	10.44	10.8243	10.1112	10.4748	10.3097	10.382	10.071	10.3855	9.96925	10.135	10.2197	10.2602	10.3682	10.3236	10.2323	10.4209	10.3952	10.212	10.0783	10.1201	10.1963	10.0622	10.1216	10.1539	10.1049	10.1862	10.6461	10.5464	10.3074	10.3519	10.4317	10.4037	9.96082	10.2412
MmugDNA.32577.1.S1_s_at	AMMECR1	Alport syndrome, mental retardation, midface hypoplasia and elliptocytosis chromosomal region gene 1	blue	2.43074	334	7.22462	7.04063	7.16046	7.2995	7.11248	7.09383	6.96717	6.77267	6.71598	6.86096	7.07938	6.7562	7.00606	7.0809	6.71928	7.15647	6.61039	6.81597	6.92101	7.12064	6.77545	7.02061	6.98596	6.79291	6.41458	6.54989	6.42184	6.4058	7.14502	7.09066	6.94505	6.99253	7.05611	7.07994	7.00871	6.70034	6.24822	6.59797	7.12843	7.17085	6.97517	6.84712	7.06636	6.98678
MmuSTS.4079.1.S1_at	SUPT5H	suppressor of Ty 5 homolog (S. cerevisiae)	green	2.43057	335	9.18688	9.23789	9.29299	9.39355	9.27343	9.41951	9.27968	9.23959	9.19983	9.08303	9.18273	9.20686	9.18592	9.27283	9.14759	9.24883	9.2116	9.28057	9.2016	9.32896	9.27073	9.33159	9.39824	9.32034	9.04975	9.25453	9.09359	9.28606	9.43869	9.36666	9.3327	9.34031	9.43599	9.34388	9.4702	9.3446	8.9407	8.98569	9.25292	9.23316	9.09313	9.46294	9.18153	9.29467
MmugDNA.5445.1.S1_at	FAM19A2	family with sequence similarity 19 (chemokine (C-C motif)-like), member A2	salmon	2.42991	336	10.0676	9.71903	9.88352	10.0143	9.81803	10.1498	9.7425	9.9941	10.2083	10.1374	9.9171	10.0464	10.1368	10.1894	10.3009	9.80982	10.1706	9.95996	9.5859	9.62615	10.1709	10.0739	9.79562	10.064	10.1773	10.1557	10.2743	10.0114	9.86304	9.81203	9.65372	9.9052	9.87352	9.9576	9.74579	9.89318	10.3012	10.2457	9.70843	9.87974	10.0131	9.70249	10.0814	9.91212
MmugDNA.4900.1.S1_s_at	AMY1B	amylase, alpha 1B (salivary)	blue	2.42952	337	9.51727	9.50311	9.77104	9.67446	9.99209	9.71709	10.0165	9.65146	9.38968	9.60592	9.60084	9.55291	9.48673	9.37156	9.13956	9.73014	9.51213	9.24262	9.68676	9.63594	9.56525	9.75384	9.5471	9.29865	8.85767	9.06848	8.89565	8.99873	9.63273	9.57825	9.4365	9.22598	9.85721	9.53317	9.3558	9.07943	9.1577	9.24674	9.79599	9.94966	9.57656	9.79594	9.34651	9.58892
MmugDNA.15118.1.S1_at	LOC100294009	similar to hCG1987955	grey	2.42865	338	9.17667	9.10142	9.36512	9.12789	9.14638	9.15944	9.16533	9.02051	9.27903	9.14325	9.14221	9.11594	9.25847	9.24074	9.23351	9.15272	9.10886	9.33209	9.35	9.24241	9.29925	9.28593	9.08629	9.39767	9.04219	9.033	8.96613	9.06152	9.29756	9.19104	9.32204	9.25368	9.25908	9.31463	9.29693	9.25838	8.89851	8.96491	9.25711	9.21459	9.10518	9.09465	9.17436	9.21778
MmugDNA.37753.1.S1_at	C9orf129	chromosome 9 open reading frame 129	green	2.42758	339	9.20081	9.38374	9.43641	9.56756	9.2224	9.31244	9.21284	9.35259	9.28191	9.13006	9.30111	9.14869	9.25199	9.20475	9.17663	9.18542	9.20579	9.24912	9.33039	9.51809	9.27668	9.37667	9.47242	9.33145	9.17821	9.2834	9.1446	9.27666	9.32646	9.30928	9.4398	9.34866	9.38745	9.37427	9.4695	9.34531	8.95309	8.9834	9.36946	9.34094	9.24394	9.43135	9.18427	9.33541
MmugDNA.35791.1.S1_at	ADK	adenosine kinase	pink	2.4269	340	8.8235	8.20535	8.59557	8.6076	8.52963	8.58963	8.67905	8.66063	8.53048	8.5462	8.37737	8.63469	8.33118	8.73203	8.59803	8.39923	8.51012	8.64465	8.18911	8.35778	8.49081	8.61632	8.42412	8.34212	8.68865	8.59363	8.79064	8.65451	8.39885	8.29795	8.38542	8.37885	8.35128	8.42695	8.26047	8.5525	8.92505	8.83341	8.36176	8.40382	8.45047	8.37239	8.52779	8.46527
MmuSTS.2927.1.S1_at	KCNH3	potassium voltage-gated channel, subfamily H (eag-related), member 3	green	2.4254	341	8.82717	8.90612	8.97646	9.03951	8.86321	8.86141	8.88928	9.07609	8.9773	8.80596	9.00214	8.74245	8.96308	8.96257	8.59524	8.88304	8.96156	8.99394	8.88147	9.2026	8.81374	8.96691	9.00827	9.08827	8.90978	9.07444	8.97164	9.10987	9.18071	9.01746	9.12459	9.11026	9.17171	9.14222	9.20194	9.14824	8.68919	8.6857	8.94456	9.07404	8.74632	9.22321	9.01841	9.00766
MmuSTS.3161.1.S1_at	ATP6V0A1	ATPase, H+ transporting, lysosomal V0 subunit a1	green	2.42473	342	9.99597	10.0936	10.0546	10.2488	10.0542	10.0659	9.85645	10.2081	10.1337	10.0194	10.1117	9.94369	9.91726	9.96864	9.89217	10.0602	10.0802	10.0958	10.0666	10.1387	10.0582	9.90129	10.1675	10.134	9.85643	9.90593	9.79186	9.79387	10.3677	10.2743	10.2401	10.1779	10.2785	10.2151	10.3622	10.1342	9.62183	9.86439	10.1652	10.1942	9.9969	10.2601	9.99915	10.1297
MmugDNA.26464.1.S1_at	hCG_1776007	hexaribonucleotide binding protein 3	green	2.42445	343	8.60885	8.54918	8.858	8.69686	8.38509	8.80333	8.54164	8.7524	9.02106	8.54215	8.79196	8.75022	8.75223	8.90998	8.60691	8.40374	8.82103	8.74594	8.58986	8.50593	8.72504	8.78191	9.00609	9.01992	8.54961	8.65055	8.30488	8.53872	9.36276	9.09988	8.91673	8.86025	9.12161	8.86249	8.97568	9.23166	8.22318	8.20017	8.52072	9.11063	8.50872	8.52568	8.96237	8.80642
MmugDNA.35605.1.S1_s_at	FAM127A	family with sequence similarity 127, member A	green	2.42438	344	12.2293	12.2977	12.323	12.3246	12.1973	12.3702	12.2579	12.3116	12.3231	12.1871	12.2557	12.2283	12.2193	12.2943	12.1437	12.1921	12.3696	12.2825	12.18	12.276	12.3813	12.3038	12.3902	12.3698	12.1687	12.3029	12.1294	12.1765	12.377	12.3414	12.3614	12.264	12.3792	12.2533	12.3982	12.3707	12.143	12.1241	12.2429	12.3155	12.2456	12.2667	12.2079	12.3017
MmugDNA.8502.1.S1_x_at	DSTYK	dual serine/threonine and tyrosine protein kinase	blue	2.42406	345	6.25755	6.23959	6.03445	6.75321	6.18975	5.68363	6.21562	5.85365	5.51916	5.89936	6.1168	5.15584	6.03482	5.59307	5.70661	5.85404	5.56395	5.86508	6.42794	6.20571	5.94844	5.80846	6.21876	5.37226	4.78594	5.25901	4.64536	4.96432	6.20013	6.22638	6.16803	6.22713	6.44459	6.03959	6.03301	5.73978	4.64976	5.18537	6.62117	6.77622	5.70967	6.48468	5.72276	6.0802
MmunewRS.709.1.S1_at	LOC100288370	similar to Putative LRRC37B-like protein 1	blue	2.42394	346	7.79272	7.84566	7.9226	7.76791	8.24206	7.91166	8.0143	7.84497	7.86134	7.74942	7.76729	7.37739	7.66956	7.73949	7.63968	7.62234	8.05989	7.5521	7.99955	7.88582	7.62602	7.78513	7.97996	7.69453	7.04436	7.37354	7.04291	7.15175	8.07763	8.03121	7.82127	7.79905	8.1883	7.86939	7.93975	7.50992	7.09326	7.2726	8.21176	8.26881	7.73583	8.2809	7.75481	7.89974
MmugDNA.28766.1.S1_at	LOC100128675	hypothetical LOC100128675	blue	2.42357	347	7.94837	8.0546	7.47379	8.33982	8.42959	8.15579	7.93242	7.70472	7.79512	7.59779	7.81474	7.8853	7.90158	7.96779	7.53408	8.04438	8.03366	8.09017	7.88801	7.60101	7.64976	7.77497	7.95917	8.20179	6.95955	7.20929	7.08245	7.16813	8.1077	8.10989	7.87058	8.08589	8.14101	8.09099	7.86356	7.40743	6.8802	7.19492	8.44285	8.39348	7.91115	8.3077	7.8864	7.97075
MmugDNA.34564.1.S1_s_at	ARPC2	actin related protein 2/3 complex, subunit 2, 34kDa	turquoise	2.42284	348	11.381	11.5084	11.4517	11.3115	11.4924	11.2019	11.257	11.2655	11.5289	11.4287	11.4279	11.3458	11.4488	11.468	11.554	11.3669	11.3646	11.5115	11.3216	11.1151	11.4447	11.2342	11.2168	11.2349	11.5728	11.4221	11.6518	11.4802	11.1843	11.3389	11.2212	11.4712	11.1869	11.4033	11.2954	11.3549	11.6309	11.5622	11.4923	11.3311	11.6192	11.2047	11.4198	11.3507
MmuSTS.2461.1.S1_at	ZCCHC11	zinc finger, CCHC domain containing 11	royalblue	2.42257	349	7.7231	7.44182	7.50783	7.7478	7.60845	7.58015	7.83896	7.47055	7.34888	7.9934	7.5199	7.74688	7.49375	7.48786	7.44765	7.62566	7.36535	7.57585	7.4444	7.60269	7.30824	7.67695	7.62061	7.37543	7.24096	7.2943	7.4863	7.39188	7.30871	7.38392	7.22698	7.19691	7.45808	7.60985	7.44038	7.33107	7.31603	7.23272	7.70095	7.6077	7.6117	7.28867	7.29964	7.50672
MmugDNA.12908.1.S1_at	MYT1	myelin transcription factor 1	grey	2.42255	350	7.12296	7.31271	7.28989	7.7066	7.40395	7.72191	7.58296	7.25201	7.21683	7.32323	7.25372	7.46822	7.23148	7.4088	7.23803	7.29778	7.16141	7.18424	6.9737	7.15806	7.36428	7.3999	7.6554	7.14251	6.94779	7.13107	7.06791	7.08219	7.52649	7.29906	7.41086	7.28488	7.42885	7.3593	7.37448	7.12928	6.93707	6.92671	7.47885	7.58754	7.46812	7.26027	7.31139	7.3483
MmuSTS.3939.1.S1_at	STX1A	syntaxin 1A (brain)	green	2.42191	351	9.16732	9.16329	9.26661	9.26004	9.16523	9.37944	9.01969	9.29365	9.41655	9.07555	9.38132	9.05564	9.28069	9.40973	9.30449	9.20645	9.3146	9.16789	9.26053	9.33839	9.25605	9.30425	9.40215	9.36266	9.18908	9.24001	9.0833	9.15821	9.58221	9.44774	9.41361	9.36106	9.46649	9.32866	9.48171	9.20002	9.03116	9.05607	9.18411	9.47861	9.2276	9.40945	9.48976	9.31457
MmugDNA.6093.1.S1_at	C17orf63	chromosome 17 open reading frame 63	green	2.42169	352	8.82044	8.82326	8.81472	8.72243	8.8941	8.88951	8.69154	8.81262	8.84663	8.86465	8.87147	8.78898	8.79748	8.83523	8.80756	8.86473	8.86842	8.70021	8.92731	8.9296	8.66292	8.71832	8.85594	8.9957	8.6079	8.79177	8.5451	8.67548	9.0754	8.93876	9.0713	8.95947	8.98496	9.01	9.06177	9.05677	8.40281	8.48584	8.84466	8.93942	8.68553	8.84141	8.80466	8.8745
MmugDNA.4051.1.S1_s_at	CXADR	coxsackie virus and adenovirus receptor	brown	2.42162	353	6.16517	6.69092	5.54082	5.53311	6.3819	5.50975	6.09474	6.31605	6.10687	6.32027	6.27266	5.80523	6.41551	5.76016	6.63548	6.56607	5.54189	5.91	6.06214	5.15562	5.82251	5.77163	6.27717	5.99535	6.30489	6.43665	7.02849	6.72537	5.79958	6.09247	5.81629	6.35932	5.7682	6.26457	5.98414	5.96975	6.94014	6.52634	6.68636	5.95912	6.7464	5.98927	6.2911	6.03735
MmugDNA.8770.1.S1_at	TOR1A	torsin family 1, member A (torsin A)	turquoise	2.42039	354	9.10686	9.13434	9.18922	8.96905	9.04366	8.9415	8.87336	9.09274	9.02524	8.97577	9.22378	9.04739	9.0099	9.14416	9.054	9.12451	9.12337	9.18288	9.23846	8.96645	9.27376	8.8891	9.15773	9.05626	9.1696	9.21022	9.34045	9.2527	9.00083	9.03222	9.00598	9.15652	8.96551	9.06983	9.01381	8.97009	9.46457	9.43281	9.12263	9.00592	9.29993	9.10776	9.11915	9.07293
MmugDNA.10525.1.S1_at	CHD5	chromodomain helicase DNA binding protein 5	green	2.42027	355	10.2442	10.2969	10.3844	10.5116	10.3475	10.3223	10.3077	10.3195	10.236	10.1354	10.2237	10.0819	10.365	10.2891	10.2027	10.2897	10.372	10.4345	10.2528	10.4645	10.3343	10.3578	10.3466	10.1576	10.1196	10.2925	10.0799	10.2931	10.5799	10.3808	10.4841	10.3931	10.5418	10.4256	10.5308	10.3979	9.79184	9.85281	10.237	10.4298	10.0546	10.6147	10.2463	10.3552
MmugDNA.11032.1.S1_at	SCRN3	secernin 3	brown	2.41951	356	5.85124	6.25484	5.78249	5.75426	6.4937	5.46128	5.53197	6.03416	5.79368	5.89468	6.20916	5.56208	5.72326	5.7276	6.26066	5.89418	5.74973	5.63627	6.13454	5.34167	5.99318	5.7297	5.92863	5.71689	6.16388	6.05458	6.34799	6.02334	5.54576	5.739	5.65036	6.06019	5.88162	5.73489	5.73749	6.10227	6.2831	6.37229	6.07624	5.72243	6.20427	5.65867	5.65225	5.84555
MmugDNA.8475.1.S1_at	PNMA3	paraneoplastic antigen MA3	green	2.41938	357	8.06828	8.13268	8.11891	8.15579	8.13244	8.01043	8.076	8.06924	8.1598	8.01977	8.06437	8.13948	8.14315	8.16834	8.10237	7.99586	8.3519	8.27553	8.25911	8.196	8.19491	8.15462	8.12989	8.24009	8.0103	8.18879	8.00462	7.98642	8.32154	8.20942	8.25916	8.24523	8.31912	8.28667	8.41031	8.28198	7.8477	8.01909	8.15241	8.15174	7.99168	8.25072	8.11485	8.1814
MmugDNA.28472.1.S1_at	CRBN	cereblon	turquoise	2.41892	358	8.28318	8.56478	8.38307	8.50291	8.43812	8.36712	8.41656	8.51124	8.42656	8.47129	8.64348	8.39898	8.67203	8.46125	8.56527	8.42266	8.37706	8.56735	8.43719	8.29901	8.74686	8.2722	8.37046	8.36738	8.56732	8.63921	8.83485	8.52047	8.14627	8.29339	8.22629	8.44976	8.25721	8.35225	8.18364	8.32685	8.95329	8.86381	8.54669	8.47102	8.48529	8.35471	8.65406	8.41229
MmugDNA.3269.1.S1_at	BRUNOL5	bruno-like 5, RNA binding protein (Drosophila)	green	2.41886	359	11.4199	11.6223	11.3195	11.6356	11.5181	11.4266	11.3292	11.5547	11.4675	11.3203	11.406	11.205	11.4482	11.3222	11.4434	11.4191	11.4083	11.2194	11.2989	11.3794	11.2484	11.409	11.5202	11.285	11.1186	11.3769	11.1078	11.1711	11.5809	11.5117	11.4871	11.4783	11.5911	11.4771	11.6553	11.4184	10.9331	10.9257	11.3986	11.4978	11.3677	11.5816	11.2431	11.4399
MmugDNA.10006.1.S1_at	SNRNP200	small nuclear ribonucleoprotein 200kDa (U5)	tan	2.41872	360	10.1758	10.122	10.3272	10.2578	10.2304	10.2799	10.3061	10.2371	10.0488	10.0997	10.2494	10.0668	10.255	10.0678	10.0719	9.99544	10.2053	10.2111	10.3312	10.3389	10.3082	10.2576	10.2237	10.2286	10.2001	10.2429	10.1381	10.3256	10.3227	10.1751	10.3279	10.2704	10.2608	10.3266	10.2397	10.3243	10.0156	10.0484	10.0907	10.1725	10.1948	10.2047	10.0841	10.2323
MmugDNA.15898.1.S1_at	ATP6V1A	ATPase, H+ transporting, lysosomal 70kDa, V1 subunit A	grey	2.41828	361	9.86295	9.65345	9.60791	9.85376	9.75236	9.62431	9.80054	9.78711	9.43935	10.2015	9.79613	10.1472	9.65782	9.71429	9.87211	9.7787	9.63736	9.66097	9.41924	9.45373	9.81501	9.84041	9.68896	9.35653	9.71714	9.81529	9.71503	9.50766	9.47059	9.70496	9.54871	9.4587	9.55448	9.65499	9.59199	9.58352	9.99285	9.8186	9.744	9.80222	9.89537	9.4865	9.60252	9.66719
MmugDNA.34459.1.S1_x_at	LOC100293610	similar to hCG2041348	blue	2.41811	362	13.4643	13.5677	13.4218	13.4968	13.5954	13.4127	13.5851	13.4253	13.4517	13.5673	13.452	13.4379	13.4317	13.4476	13.4816	13.6174	13.4795	13.3537	13.5277	13.5802	13.3693	13.5297	13.5107	13.3051	13.0652	13.0066	12.8945	13.0845	13.7053	13.6383	13.6429	13.557	13.6916	13.5932	13.6455	13.3314	12.8008	12.9607	13.7951	13.8064	13.5713	13.6449	13.3773	13.5343
MmuSTS.4069.1.S1_at	DRD1	dopamine receptor D1	turquoise	2.41788	363	6.20761	6.113	6.01829	6.32426	6.35857	5.91787	5.70357	6.27192	6.34228	5.98349	6.47627	6.03073	6.47316	6.62011	6.35807	6.01122	6.26915	6.53498	5.75879	5.74402	6.24901	6.07491	5.95561	6.15564	6.62084	6.3374	6.73268	6.29246	5.9203	6.05522	5.8971	6.36013	5.87852	6.21802	6.18721	6.12845	6.71214	6.46774	6.23681	6.08263	6.46967	5.88783	6.38432	6.13017
MmugDNA.22014.1.S1_at	GOLGA7	golgi autoantigen, golgin subfamily a, 7	turquoise	2.41776	364	9.54679	9.44319	9.70012	9.21273	9.35905	9.31762	9.41075	9.36962	9.47793	9.3189	9.29747	9.20043	9.69205	9.44923	9.52753	9.41592	9.41522	9.68043	9.7305	9.51077	9.76047	9.49182	9.23798	9.84447	9.56717	9.8662	9.92103	9.81714	9.26693	9.31298	9.43802	9.52116	9.20165	9.37058	9.16451	9.19468	10.2187	9.97954	9.44671	9.36752	9.98661	9.44967	9.58715	9.45106
MmugDNA.30907.1.S1_at	MRPL43	mitochondrial ribosomal protein L43	turquoise	2.4167	365	9.25857	9.23041	9.11153	9.36958	9.29817	9.14414	9.01598	9.12914	9.30425	8.94033	9.28922	8.79615	9.41605	9.34326	9.1876	8.97187	9.31301	9.32915	9.17679	8.99002	9.24045	9.05608	9.09422	9.17541	9.22512	9.455	9.53271	9.29911	8.97773	9.13745	9.07621	9.2647	9.07119	9.0805	8.96491	8.90812	9.78329	9.60784	9.30186	9.26696	9.44052	9.19777	9.53401	9.17776
MmugDNA.35612.1.S1_x_at	CAMLG	calcium modulating ligand	blue	2.4166	366	12.2257	11.9485	11.9618	12.0169	12.1414	12.1553	12.4475	12.1235	11.9178	12.3206	11.9403	12.2328	11.8767	11.9095	12.0029	12.3092	12.0036	11.8424	12.0714	12.1601	11.9445	12.3028	12.1277	11.8893	11.3387	11.3808	11.1712	11.553	12.2744	12.2692	12.1025	11.9557	12.3535	12.2259	12.2205	11.7305	11.1013	11.1886	12.5792	12.5266	12.3188	12.4056	11.6284	12.1291
MmugDNA.35955.1.S1_at	C6orf89	chromosome 6 open reading frame 89	blue	2.41585	367	8.09781	8.20296	8.10895	7.94953	8.39908	8.10694	8.38004	7.96715	8.10265	8.03094	8.26713	7.92265	8.00615	7.89115	7.83819	8.12089	8.11501	8.22099	8.53113	8.37641	8.15239	8.08017	8.02635	8.34499	7.05179	7.52674	7.05353	7.37757	8.55072	8.4869	8.27247	8.26393	8.61972	8.30189	8.37518	7.69707	6.92445	7.27595	8.72093	8.733	8.31456	8.46485	8.16351	8.26329
MmugDNA.21822.1.S1_at	PACSIN1	protein kinase C and casein kinase substrate in neurons 1	grey	2.4158	368	5.84389	5.59982	5.68764	5.91464	6.1213	5.66296	5.55389	5.91268	5.88274	5.72082	5.74498	5.37733	5.76966	5.83791	5.04071	5.62638	5.88953	5.77102	5.39679	5.34647	5.13911	5.38292	5.7394	5.94265	5.39983	5.61805	5.42003	5.55853	5.84953	5.85211	5.74464	5.88263	5.84819	5.78128	5.94708	5.7336	5.24498	5.37354	5.92628	5.76999	5.72688	5.69284	5.65669	5.73953
MmuSTS.1463.1.S1_at	GIT1	G protein-coupled receptor kinase interacting ArfGAP 1	green	2.41543	369	9.27479	9.2484	9.28446	9.3337	9.2854	9.34801	9.24825	9.40204	9.29328	9.23195	9.26407	9.21139	9.32318	9.17239	9.18632	9.30045	9.33356	9.38259	9.2636	9.40102	9.20804	9.27292	9.28668	9.38368	9.40205	9.26346	9.16373	9.30558	9.50065	9.37731	9.52652	9.353	9.50405	9.37555	9.43434	9.4131	9.03032	9.04951	9.14357	9.46601	9.13376	9.53668	9.30241	9.33792
MmuSTS.4660.1.S1_at	TNFAIP6	tumor necrosis factor, alpha-induced protein 6	red	2.4151	370	5.50792	5.22382	6.05985	5.4024	5.12683	5.56954	5.34994	4.7623	5.41646	5.50794	5.53386	5.60406	5.8559	5.695	5.33414	5.6493	5.42327	6.38017	5.92053	6.01598	6.21153	6.08157	5.33278	6.3155	5.68296	5.94756	6.10649	6.37886	5.54035	5.07524	5.82906	5.71536	4.97453	5.5298	5.14634	5.42312	6.21126	5.88012	5.08404	5.17469	6.32364	5.54986	4.99911	5.5471
MmugDNA.9265.1.S1_s_at	DDR1	discoidin domain receptor tyrosine kinase 1	tan	2.41496	371	9.83962	9.59381	9.83453	9.83648	9.72674	9.7657	9.63951	9.80878	9.72324	9.60316	9.71886	9.60331	9.6728	9.46596	9.4273	9.82005	9.78772	9.90963	9.84079	9.991	9.65744	9.81019	9.62217	9.72676	9.63971	9.76142	9.70476	9.8167	9.7892	9.66218	9.79331	9.80995	9.70719	9.83549	9.76748	9.79038	9.47736	9.42881	9.62303	9.73333	9.82776	9.56993	9.61945	9.7489
Mmu.12264.1.S1_at	CDC37	cell division cycle 37 homolog (S. cerevisiae)	grey	2.41484	372	10.4375	10.4642	10.6266	10.5814	10.5301	10.5351	10.4138	10.5503	10.6103	10.4424	10.611	10.4295	10.5713	10.6255	10.5353	10.4378	10.6377	10.649	10.5159	10.6471	10.6883	10.6792	10.5866	10.6768	10.409	10.5176	10.4298	10.4616	10.6873	10.661	10.5453	10.5026	10.6427	10.5842	10.638	10.493	10.4569	10.4795	10.5804	10.6307	10.6539	10.5009	10.5901	10.581
MmugDNA.39778.1.S1_at	GFOD2	glucose-fructose oxidoreductase domain containing 2	blue	2.4144	373	5.5959	5.90027	5.43455	5.57862	6.22389	5.28425	5.9087	5.90583	5.99628	5.92479	5.50385	5.7743	5.13472	5.17946	5.72588	5.85841	5.27083	5.38426	5.63012	5.51385	5.22284	5.75218	5.40486	5.63003	4.3397	5.15617	4.89016	4.78964	6.12692	5.84015	5.77718	5.8836	6.16141	5.92448	5.97262	5.23334	4.31251	4.66528	6.32793	6.35136	5.94257	6.32042	5.19408	5.75381
MmugDNA.19870.1.S1_at	HMGN4	high mobility group nucleosomal binding domain 4	turquoise	2.41413	374	7.86743	7.73776	7.74296	7.94494	7.88784	7.80335	7.72134	7.90991	7.82067	7.74293	7.92374	7.5577	8.01837	7.90991	7.9231	7.69105	7.85914	7.98989	7.77528	7.76525	7.97563	7.71691	7.73449	7.81413	7.84808	8.04945	8.17822	7.8992	7.52288	7.59766	7.68663	7.9301	7.53953	7.82743	7.78336	7.66125	8.24686	8.16433	7.90967	7.58418	8.08417	7.6614	7.83906	7.79253
MmugDNA.11838.1.S1_at	GTF2E1	general transcription factor IIE, polypeptide 1, alpha 56kDa	blue	2.4137	375	8.46425	8.76165	8.8599	8.75042	8.91086	8.07166	8.6024	8.59653	8.53451	8.68741	8.53735	8.19549	8.61858	8.67782	8.86279	8.42383	8.40796	8.22355	8.74215	8.71238	8.13419	8.42938	8.61759	7.89478	7.52927	7.80161	7.60141	7.40282	8.848	8.72904	8.71502	8.52831	8.91655	8.71736	8.64824	8.08207	7.46007	7.99862	9.11049	9.23206	8.69056	8.68437	8.54883	8.60593
MmugDNA.21714.1.S1_at	RAD21	RAD21 homolog (S. pombe)	pink	2.41363	376	11.5061	11.341	11.3742	11.5716	11.3944	11.3772	11.4377	11.4484	11.2787	11.5915	11.5324	11.588	11.367	11.4331	11.4214	11.4287	11.391	11.4349	11.3358	11.4446	11.4599	11.5733	11.4577	11.3113	11.4338	11.5396	11.4964	11.4518	11.3552	11.3824	11.2808	11.3013	11.3243	11.4417	11.3072	11.4192	11.5425	11.4989	11.3242	11.4009	11.5182	11.2972	11.274	11.4028
MmugDNA.3247.1.S1_s_at	HIST1H4J	histone cluster 1, H4j	purple	2.41312	377	6.21444	6.26098	6.2942	5.72032	6.01707	6.67277	6.4917	6.13897	6.54023	6.00234	6.0989	6.26598	6.57727	6.57761	6.40287	6.46622	6.4697	6.44197	6.75235	6.97777	6.28995	6.00966	6.04383	6.99638	6.39526	6.67803	6.77608	6.72295	6.25882	6.16723	6.20101	6.18181	6.23416	6.16256	6.12484	6.37133	6.92556	6.73276	6.26382	6.03496	5.92947	6.8233	6.32592	6.29727
MmugDNA.8567.1.S1_at	TSPAN3	tetraspanin 3	turquoise	2.41282	378	10.1039	10.3043	10.0554	10.2224	10.1649	9.88608	9.89592	10.1638	10.2126	9.87445	10.1187	9.83976	10.1961	10.0773	10.2796	9.96383	10.15	10.3463	10.0446	9.95044	10.312	9.90998	9.83453	9.97241	10.3232	10.1854	10.4875	10.328	9.82905	9.98844	9.99559	10.1821	9.88808	10.1162	9.94637	9.91345	10.5311	10.3832	10.3893	10.1219	10.3506	9.95802	10.3732	10.0805
MmugDNA.43347.1.S1_at	ATXN7	ataxin 7	blue	2.41264	379	7.39353	7.17752	7.54106	7.59868	7.55401	7.73032	7.42322	7.45932	7.43806	7.41311	7.41878	7.43072	7.46103	7.37887	7.06838	7.42626	7.46977	7.26031	7.49102	7.47187	7.20521	7.41634	7.38948	7.42848	7.10582	7.06811	7.00901	7.12187	7.56878	7.5196	7.53805	7.43739	7.56823	7.50138	7.42276	7.35491	7.04467	7.1131	7.66386	7.71163	7.32578	7.64164	7.34901	7.4651
MmugDNA.26593.1.S1_at	ARMCX5	armadillo repeat containing, X-linked 5	turquoise	2.41241	380	6.81175	6.93006	7.08248	6.89935	7.03467	6.85105	6.67898	7.1707	7.14572	6.91906	7.00823	6.78173	7.04913	7.12558	7.07173	6.97119	6.85043	6.93536	6.79624	6.57707	6.89153	6.58702	7.03643	6.7971	6.84423	7.2754	7.34843	6.88605	6.7097	6.68961	6.59743	6.95371	6.61236	6.85553	6.80257	6.99323	7.37687	7.52901	6.92829	6.66141	7.04386	6.57743	6.87476	6.85322
MmugDNA.30991.1.S1_at	TXNDC6	thioredoxin domain containing 6	blue	2.41168	381	6.15156	6.18557	6.5894	6.51734	6.32941	6.32278	6.2509	6.4397	6.42861	6.40928	6.34617	6.30527	6.2351	6.22565	6.2025	6.40384	6.18297	6.35706	6.48479	6.67819	6.17564	6.4361	6.61949	6.47585	5.84063	6.00955	5.72143	5.94718	6.29126	6.42313	6.40193	6.32821	6.49464	6.47544	6.42033	6.03298	5.64135	5.79913	6.70302	6.63297	6.32381	6.49793	6.46563	6.40225
MmugDNA.8896.1.S1_at	FOXN1	forkhead box N1	orange	2.41161	382	6.69985	6.45796	6.39272	6.33507	6.32958	6.41265	6.63578	6.57561	6.26185	6.51974	6.28031	6.59659	6.34802	6.40589	6.48674	6.18554	6.51162	6.03889	6.3603	6.25785	6.27292	6.36954	6.34222	6.21456	6.51855	6.54909	6.28785	6.42921	6.11285	6.26746	6.53233	6.15047	6.29337	6.27623	6.31356	6.13779	6.70405	6.31095	6.24937	6.41315	6.58599	6.2875	6.43457	6.35386
MmugDNA.10195.1.S1_at	RPP40	ribonuclease P/MRP 40kDa subunit	turquoise	2.41058	383	7.83195	8.09301	7.88698	7.93101	7.88418	7.91088	7.79748	7.92401	8.30154	7.82141	7.98997	7.919	8.12204	8.18733	8.09141	8.12398	8.13039	8.09942	7.98366	8.00954	8.16961	8.0623	7.87462	8.22576	8.0634	8.08338	8.30847	8.03379	7.93951	7.86522	7.8505	7.96417	7.89067	7.87249	7.87155	7.87674	8.42293	8.40311	7.94628	7.89717	8.17944	7.87322	8.13212	7.97146
MmugDNA.30716.1.S1_s_at	C4orf27	chromosome 4 open reading frame 27	turquoise	2.41057	384	8.40588	8.20163	8.42545	8.24309	7.93674	7.77445	7.93109	8.27773	8.32683	8.10709	8.4078	8.44617	8.26504	8.4685	8.3207	8.05989	8.3417	8.44096	8.36672	8.02143	8.53494	8.44475	8.24721	8.43288	8.31195	8.55247	8.68322	8.42132	7.92463	8.08798	8.00958	8.23145	7.98203	8.26039	8.01176	8.13858	8.73414	8.64979	8.27678	8.14855	8.55077	8.04111	8.22297	8.21109
MmugDNA.31273.1.S1_at	BBX	bobby sox homolog (Drosophila)	yellow	2.41042	385	8.83733	8.98158	8.67543	8.76175	9.18676	8.63222	8.84998	8.89684	8.87486	8.8046	8.8251	8.67261	8.75864	8.50216	8.87032	9.1052	8.6051	8.61449	9.08666	8.72585	8.59581	8.74678	8.74605	8.70137	8.7518	8.634	8.60969	8.94561	8.85862	8.98547	8.90277	9.00618	8.95703	8.8651	8.68734	8.93001	8.48433	8.45584	8.95139	8.90355	9.03821	8.7829	8.55842	8.83048
MmugDNA.1103.1.S1_at	MBNL2	muscleblind-like 2 (Drosophila)	brown	2.40956	386	8.49638	8.75439	7.80068	7.64982	8.96073	7.79721	8.46672	7.88043	8.2163	8.57189	8.51712	8.13663	8.22805	8.0569	8.7876	8.52223	7.9064	7.92911	8.73109	7.61029	8.20206	8.03989	8.09278	8.07275	8.4753	8.21629	8.38343	8.43912	8.18146	8.3461	8.1723	8.45924	8.19697	8.10287	8.11479	8.40018	8.59289	8.60612	8.47422	8.00837	8.61081	7.99299	8.23308	8.21842
MmugDNA.22643.1.S1_at	SCARB2	scavenger receptor class B, member 2	brown	2.4091	387	9.03426	9.28134	8.95073	9.00211	9.50691	8.70869	9.15788	9.00756	9.14744	9.17858	9.01439	8.90683	9.14744	8.79349	9.34211	9.17855	8.73082	9.13077	9.38293	8.72246	8.96036	8.89673	9.00315	9.1067	9.28212	9.12965	9.21037	9.28736	8.89882	9.01363	9.04693	9.35565	8.9228	8.92872	8.92941	9.24932	9.25391	9.19	9.10542	8.82205	9.37106	8.92343	8.76045	9.03911
MmugDNA.19045.1.S1_at	MRPS15	mitochondrial ribosomal protein S15	turquoise	2.409	388	8.65876	8.4266	8.67441	8.51057	8.4964	8.72048	8.35404	8.63261	8.67776	8.29006	8.32908	8.27487	8.44376	8.68564	8.63971	8.31509	8.49763	8.32698	8.26032	8.19422	8.52592	8.40713	8.50385	8.50678	8.71867	8.6854	8.87117	8.64023	8.11591	8.39457	8.21311	8.54488	8.22412	8.38614	8.20152	8.42026	8.98608	8.90329	8.49263	8.4178	8.49477	8.46012	8.52226	8.4338
MmugDNA.1898.1.S1_at	DVL3	dishevelled, dsh homolog 3 (Drosophila)	pink	2.40874	389	7.04216	7.18959	7.26172	7.25388	7.1849	7.24943	7.03244	7.19313	7.13217	7.15661	7.10821	7.06702	7.30286	7.07858	7.07069	7.26604	7.4242	7.20859	7.37379	7.48212	7.21005	7.13754	7.12582	7.19723	7.17042	7.3056	7.05528	7.21995	7.49772	7.43574	7.39506	7.32552	7.43483	7.30637	7.38103	7.26686	7.00537	7.01657	7.11586	7.412	7.11238	7.51586	7.30087	7.26449
MmugDNA.8727.1.S1_at	TCP1	t-complex 1	turquoise	2.40827	390	10.3125	10.3475	10.1804	10.3494	10.218	10.1396	10.1515	10.3342	10.4156	10.0652	10.1506	10.0981	10.2879	10.1713	10.2946	10.1963	10.2188	10.1245	10.2307	9.85748	10.2654	10.1453	10.193	10.1119	10.3017	10.308	10.4668	10.1893	9.97873	10.1808	10.0011	10.2104	10.0446	10.1183	10.0562	10.2052	10.5593	10.4886	10.3276	10.2362	10.3607	9.92388	10.3009	10.1799
MmugDNA.16285.1.S1_s_at	GRIA3	glutamate receptor, ionotrophic, AMPA 3	yellow	2.40716	391	9.97701	10.099	9.60224	9.73328	10.0472	9.36918	9.8139	9.9105	9.90984	9.88936	9.87979	9.70099	9.66777	9.57269	9.90143	10.0112	9.60813	9.5326	9.9375	9.57382	9.49748	9.73637	9.74716	9.57879	9.59446	9.36193	9.31349	9.39534	9.72933	9.95371	9.7052	9.98461	9.95701	9.70968	9.75459	9.79502	9.20824	9.29887	10.0833	9.9688	9.68829	10.0086	9.31208	9.78417
MmugDNA.21425.1.S1_at	KDM4A	lysine (K)-specific demethylase 4A	yellow	2.4069	392	8.21817	8.42478	7.90055	8.1236	8.46369	7.96668	8.30182	8.20786	8.35295	8.27961	8.16052	8.14607	8.16523	8.08143	8.47008	8.28912	8.02599	7.9731	8.36738	8.02801	7.84862	8.03307	8.16493	8.1236	7.97614	7.99475	7.94613	8.07526	8.18007	8.35317	8.16373	8.36313	8.43236	8.20713	8.20344	8.3388	7.82511	7.85931	8.48678	8.32874	8.39955	8.16411	7.87056	8.20176
MmugDNA.20027.1.S1_s_at	TRIM8	tripartite motif-containing 8	grey	2.40683	393	8.24311	8.30178	8.50691	8.41937	8.36927	8.30528	8.28469	8.30864	8.42861	8.22011	8.30196	8.23636	8.2895	8.37544	8.18396	8.48748	8.31696	8.50183	8.42425	8.54008	8.42993	8.51998	8.50818	8.56318	8.34086	8.40485	8.38746	8.4557	8.46707	8.45941	8.40733	8.57072	8.43608	8.51729	8.48816	8.51645	8.13126	8.1216	8.45089	8.48169	8.46966	8.37597	8.25876	8.41855
MmugDNA.43474.1.S1_at	POT1	POT1 protection of telomeres 1 homolog (S. pombe)	turquoise	2.40664	394	6.90665	7.17916	6.99691	7.38801	7.0691	6.93242	7.02385	7.13263	7.21882	6.66601	6.96399	6.9285	7.48264	7.20259	7.15534	7.07786	6.89338	7.13016	7.06462	6.97458	7.12623	7.12144	6.72637	6.99679	7.27185	7.1597	7.42989	7.27552	6.9256	6.88924	6.89349	7.15163	6.82614	6.90738	6.85582	6.94299	7.58911	7.46784	7.031	6.87068	7.37107	6.9408	7.08232	7.00623
MmugDNA.32302.1.S1_at	SPCS1	signal peptidase complex subunit 1 homolog (S. cerevisiae)	turquoise	2.40648	395	11.3761	11.445	11.7144	11.4138	11.4007	11.6108	11.4754	11.4861	11.6317	11.2958	11.537	11.4952	11.6058	11.6018	11.4584	11.3949	11.7081	11.6725	11.6318	11.6554	11.7765	11.5432	11.3989	11.5925	11.6033	11.6877	11.7808	11.5319	11.4771	11.4349	11.3684	11.4619	11.4292	11.3584	11.3227	11.3358	12.0082	11.9192	11.4098	11.5602	11.6633	11.5194	11.6491	11.5111
MmugDNA.23845.1.S1_at	FAM106A	family with sequence similarity 106, member A	blue	2.4062	396	6.04301	6.45982	6.10154	6.34143	7.1504	6.04385	6.50371	5.9914	6.32869	6.39779	6.81808	6.08665	6.30544	6.44712	6.20871	6.24738	6.22394	6.19312	6.44907	6.07807	6.03578	6.28634	6.31357	5.88578	5.54648	5.56054	5.57514	5.41387	6.52246	6.3485	6.37041	6.5412	6.66643	6.27929	6.41252	5.98347	5.15288	5.79334	6.85527	6.75201	6.19207	6.55311	6.28605	6.35651
MmugDNA.8334.1.S1_at	GRIK2	glutamate receptor, ionotropic, kainate 2	blue	2.40584	397	9.14121	8.96136	9.05629	9.05729	9.1013	9.21681	9.42965	9.02197	8.98125	8.89914	8.89649	8.87811	9.00594	9.05271	8.82958	9.02659	9.10009	8.77247	9.18117	9.22385	8.79706	8.9777	9.09462	8.83951	8.57058	8.79456	8.60826	8.58717	9.14356	9.08169	8.90546	9.06474	9.11795	9.0461	9.01768	8.75661	8.54659	8.77868	9.08706	9.16462	9.0236	9.18091	8.87243	9.03786
MmugDNA.28084.1.S1_at	CASKIN1	CASK interacting protein 1	green	2.40558	398	10.497	10.5654	10.6366	10.4476	10.6047	10.6674	10.5535	10.6624	10.6494	10.4362	10.6155	10.2558	10.5193	10.2081	10.4784	10.6853	10.5734	10.4391	10.5902	10.6311	10.5094	10.8116	10.7095	10.4696	10.4852	10.7442	10.3961	10.5652	10.785	10.5374	10.8567	10.6695	10.8244	10.6767	10.7858	10.7748	10.0497	10.0698	10.2925	10.6962	10.4863	10.6931	10.4065	10.6111
MmuSTS.3695.1.S1_at	COPS3	COP9 constitutive photomorphogenic homolog subunit 3 (Arabidopsis)	pink	2.40544	399	9.38794	9.2035	9.40217	9.37744	9.41488	9.35894	9.49057	9.36183	9.20429	9.64537	9.34155	9.73249	9.44448	9.60091	9.55378	9.33958	9.33105	9.51388	9.12235	9.23731	9.37057	9.52712	9.38743	9.3559	9.38319	9.48061	9.65356	9.37818	9.20692	9.23483	9.19489	9.20031	9.2987	9.43716	9.37536	9.19249	9.71979	9.7643	9.52102	9.20193	9.59828	9.35638	9.27826	9.34783
MmugDNA.14158.1.S1_s_at	COPS8	COP9 constitutive photomorphogenic homolog subunit 8 (Arabidopsis)	turquoise	2.40496	400	9.31155	9.40927	9.46536	9.35712	9.28516	9.23973	9.26921	9.39565	9.47663	9.30602	9.47811	9.32853	9.5083	9.44952	9.45862	9.33775	9.25953	9.46802	9.33817	9.18389	9.54575	9.3545	9.34425	9.33381	9.51783	9.51422	9.67658	9.59119	9.10958	9.30877	9.23517	9.4055	9.14281	9.33371	9.11283	9.35571	9.91549	9.72352	9.52346	9.3935	9.60236	9.08159	9.53941	9.34269
MmuSTS.825.1.S1_x_at	DEGS1	degenerative spermatocyte homolog 1, lipid desaturase (Drosophila)	pink	2.4046	401	8.96984	8.77958	8.90773	8.75107	8.89889	8.96323	8.88787	8.83524	8.79653	9.21368	8.87692	9.26286	8.78565	8.89012	9.00733	9.01376	8.73747	8.93139	8.57901	8.58861	8.93315	8.96911	8.79455	8.79901	8.96324	8.94672	9.12021	8.81598	8.60687	8.72056	8.67845	8.75291	8.76375	8.96795	8.77809	8.8025	8.9992	9.11842	8.9857	8.83361	9.08524	8.6637	8.80682	8.8331
MmugDNA.1091.1.S1_at	ZBTB47	zinc finger and BTB domain containing 47	tan	2.40428	402	8.8679	8.75064	9.16641	8.93519	8.9267	8.94589	8.87174	8.84061	9.01022	8.74311	8.97257	8.64887	8.86228	9.01392	8.6574	9.02835	8.85335	9.05726	8.9987	9.12214	9.05814	8.9492	8.84113	8.86717	8.81431	9.10189	8.84791	9.12303	9.01896	8.91567	9.06193	9.02687	8.91117	9.0607	8.98683	8.9304	8.60328	8.61159	8.71084	8.90573	8.84256	9.02316	8.8798	8.93915
MmugDNA.11025.1.S1_at	PDHB	pyruvate dehydrogenase (lipoamide) beta	turquoise	2.40417	403	8.88972	8.97379	8.76317	8.88991	8.78317	8.59098	8.66582	8.72362	8.84833	8.62534	8.79382	8.64138	9.00011	8.72892	8.71871	8.71496	8.89529	8.79612	8.61002	8.41469	8.78317	8.918	8.66568	8.57964	8.94138	8.93453	9.06691	9.03082	8.63352	8.68226	8.58229	8.78916	8.55726	8.73462	8.53733	8.76412	9.15555	8.93664	8.66934	8.72192	8.90692	8.54057	8.80172	8.72285
Mmu.3343.2.S1_at	MORF4L2	mortality factor 4 like 2	turquoise	2.40358	404	8.92568	9.21559	9.02188	8.92587	8.95774	8.43339	8.78976	8.87819	8.95817	8.82076	9.08176	8.74765	9.1508	9.12131	9.18149	8.70809	8.7696	8.98722	8.91744	8.6471	9.14207	8.73949	8.68534	8.71587	9.17273	9.09228	9.43357	9.07783	8.71522	8.9711	8.73947	8.98972	8.79415	9.01954	8.85135	8.74636	9.50342	9.41488	9.27234	8.93368	9.37977	8.8499	9.21339	8.90903
MmugDNA.1034.1.S1_at	C1orf69	chromosome 1 open reading frame 69	blue	2.4025	405	8.41771	8.28948	8.28867	8.87344	8.3563	8.27941	8.37789	8.31913	8.26554	8.35475	8.33784	8.02673	8.20769	7.77151	8.07096	8.47501	7.91296	7.84254	8.55719	8.4739	7.90557	8.6353	8.36125	7.75582	7.39105	7.70933	7.47663	7.40924	8.38644	8.36189	8.15164	8.10754	8.50754	8.24265	8.08296	8.0367	7.74333	7.99323	8.61395	8.69332	8.20666	8.55997	7.96381	8.29749
MmunewRS.159.1.S1_at	SBDS	Shwachman-Bodian-Diamond syndrome	green	2.40244	406	9.45514	9.42823	9.33341	9.31356	9.54315	9.40147	9.47831	9.34892	9.25989	9.35139	9.45814	9.5983	9.42293	9.43489	9.57048	9.29716	9.28472	9.68228	9.43571	9.15712	9.43804	9.14914	9.36914	9.44822	9.50153	9.39926	9.64752	9.55975	9.1836	9.24862	9.11583	9.29321	9.21805	9.25942	9.06218	9.33804	9.79238	9.69434	9.40581	9.3081	9.60186	9.09335	9.35021	9.33795
MmugDNA.34377.1.S1_at	LOC100127894	hypothetical protein LOC100127894	blue	2.4022	407	8.01797	7.89211	7.57101	7.65542	8.17824	7.78377	7.96806	7.91084	7.80697	7.98524	7.76387	7.70464	7.61926	7.57206	8.04954	8.14519	7.82736	7.79377	7.83616	7.75584	7.53781	7.7514	7.86462	7.49261	7.40297	7.366	7.28229	7.66264	8.11932	7.98546	7.93835	7.79826	8.07853	7.95946	7.89032	7.55558	7.17028	7.27799	8.09095	8.19481	7.92025	8.08403	7.7143	7.86633
MmugDNA.29930.1.S1_s_at	ALKBH7	alkB, alkylation repair homolog 7 (E. coli)	lightyellow	2.40196	408	8.15825	8.33416	8.35714	8.27928	8.38438	8.44672	8.18448	8.32202	8.37143	8.13909	8.31131	8.22509	8.26737	8.41778	8.22569	8.27466	8.47774	8.49447	8.33755	8.563	8.36588	8.12118	8.23324	8.50433	8.44662	8.58689	8.65499	8.6318	8.40113	8.37941	8.40363	8.38949	8.37726	8.46126	8.40612	8.45749	8.61162	8.56087	8.27371	8.33417	8.26447	8.44157	8.49253	8.35837
MmugDNA.8229.1.S1_at	VPS53	vacuolar protein sorting 53 homolog (S. cerevisiae)	blue	2.4019	409	6.99457	6.69258	6.85731	7.3392	7.4127	7.19562	6.8343	7.36103	6.88127	6.99228	6.97551	6.95716	6.9975	6.93277	6.76776	6.95218	7.04058	6.70132	7.09357	7.20342	6.52587	6.947	7.00131	7.19417	6.71257	6.41018	6.38563	6.43404	7.15543	7.07662	7.05887	7.09336	7.08647	7.25198	7.15078	6.66979	6.26657	6.52615	7.29328	7.33035	6.83547	7.24839	7.10735	7.05006
MmugDNA.43518.1.S1_s_at	LIN7C	lin-7 homolog C (C. elegans)	pink	2.40115	410	10.0172	9.75168	9.86711	9.85515	9.84687	10.0074	10.0694	9.95626	9.88309	10.0689	10.0599	10.2276	9.95777	9.9738	10.0131	9.90308	9.89052	10.0175	9.74477	9.79101	9.90336	10.0299	9.88195	9.78686	10.0182	9.90704	10.0593	10.0175	9.81066	9.84612	9.7686	9.78535	9.80107	9.96169	9.85496	9.89502	10.0936	9.9566	9.93355	9.89277	9.94677	9.73112	9.87783	9.8917
MmugDNA.8407.1.S1_at	GPD2	glycerol-3-phosphate dehydrogenase 2 (mitochondrial)	brown	2.40044	411	5.87873	6.44886	6.09393	5.97802	6.58721	5.61561	5.87869	6.1123	6.03859	6.00889	5.89295	5.76356	5.83001	5.82024	6.27419	6.31171	5.76399	5.73556	6.22954	5.68609	6.00271	5.9693	6.14007	5.82584	6.55735	6.14707	6.47931	6.19549	5.85332	5.99354	5.90814	6.41425	5.75265	6.08526	5.87781	6.55843	6.34323	6.43555	5.88775	5.81948	5.96076	5.94566	5.69643	5.98876
Mmu.11220.1.S1_at	PPHLN1	periphilin 1	turquoise	2.40018	412	7.25822	7.3598	7.08453	7.51941	7.35729	7.32178	7.44407	7.30426	7.47372	6.90571	7.02523	6.95602	7.64136	7.59459	7.19059	7.39106	7.25053	7.51593	7.16683	7.08868	7.402	7.02176	7.0286	7.37483	7.5503	7.50021	7.71635	7.51564	6.96145	7.26434	7.0558	7.40128	7.06235	7.2691	7.14364	7.2816	7.85758	7.76267	7.35939	7.12316	7.41804	7.03753	7.55673	7.24492
MmuSTS.4056.1.S1_at	SPRR1A	small proline-rich protein 1A	grey	2.39987	413	4.87088	4.8239	4.77583	4.85252	4.66907	4.98147	4.86967	4.77288	4.86676	5.08254	4.69006	4.97283	4.84238	4.99435	5.03644	5.06225	4.88132	4.79275	4.92069	5.0619	4.92717	4.87905	4.92949	4.9634	5.08669	4.87817	4.74643	4.92787	4.80834	4.89709	5.00618	4.75592	4.7992	4.95194	4.85371	4.85291	4.9493	4.87558	4.78721	4.93236	4.8648	4.87784	4.96106	4.87375
MmuSTS.4512.1.S1_at	GRIK1	glutamate receptor, ionotropic, kainate 1	blue	2.39972	414	9.55129	9.53032	9.44141	9.69013	9.48155	9.7288	9.73485	9.54712	9.49583	9.47689	9.44956	9.45904	9.58182	9.53497	9.39642	9.41444	9.45746	9.21353	9.32499	9.62078	9.22713	9.5254	9.52827	9.38087	9.04144	9.29776	9.20883	9.07494	9.61341	9.4771	9.4131	9.27182	9.68633	9.59837	9.44953	9.31226	9.09531	9.23547	9.56509	9.72447	9.48555	9.49865	9.41406	9.49737
MmugDNA.8943.1.S1_at	LOC90110	hypothetical protein LOC90110	green	2.39944	415	8.6465	8.63762	8.7024	8.84576	8.57905	8.72245	8.52353	8.69017	8.75776	8.48387	8.79361	8.45268	8.71616	8.6918	8.42908	8.51304	8.76875	8.74138	8.64153	8.82653	8.60771	8.58565	8.69776	8.70256	8.29147	8.61358	8.4298	8.55001	8.84928	8.66896	8.74929	8.85156	8.68864	8.75419	8.83094	8.45782	8.19188	8.21607	8.68366	8.74903	8.55201	8.86089	8.65776	8.69714
MmugDNA.34104.1.S1_at	ATP2B2	ATPase, Ca++ transporting, plasma membrane 2	cyan	2.39807	416	9.5105	9.21982	9.29032	9.511	9.15396	9.64174	9.22878	9.3835	9.74613	9.52249	9.58075	9.67458	9.51667	9.83892	9.62803	9.4172	9.79671	9.50579	9.28994	9.23702	9.74005	9.69206	9.54199	9.71876	9.32582	9.54333	9.33044	9.31782	9.7942	9.61304	9.55808	9.59093	9.61418	9.77245	9.73621	9.65479	9.09147	9.33118	9.34064	9.4759	9.41806	9.29441	9.61066	9.52453
MmugDNA.26870.1.S1_at	MINA	MYC induced nuclear antigen	lightcyan	2.39766	417	7.79613	8.25592	8.06363	8.18496	8.07859	8.05475	8.20235	8.06897	8.04073	7.8202	7.81603	7.87877	7.85551	7.82015	7.84897	8.11206	7.92253	7.68494	8.12282	8.21492	7.81936	8.00215	8.17547	7.69994	7.52806	7.78296	7.57679	7.51961	7.86914	7.96819	7.88434	7.92942	7.90084	7.85292	7.79555	7.65746	7.70594	7.88344	8.09729	8.14613	7.98018	7.7638	8.1623	7.96975
MmugDNA.11058.1.S1_at	TCEAL8	transcription elongation factor A (SII)-like 8	pink	2.39644	418	10.5038	10.4777	10.5705	10.4429	10.5647	10.6717	10.6616	10.6466	10.5119	10.6461	10.4657	10.7707	10.5752	10.4807	10.5741	10.5682	10.5128	10.602	10.2656	10.3005	10.6368	10.6305	10.5477	10.5736	10.7493	10.6135	10.8655	10.5508	10.3051	10.4211	10.2281	10.4377	10.2791	10.4748	10.272	10.3729	11.0727	11.0023	10.5183	10.4801	10.6524	10.6316	10.4043	10.4909
MmugDNA.36525.1.S1_at	JAM2	junctional adhesion molecule 2	darkturquoise	2.39612	419	8.51575	8.45921	8.4912	8.26846	8.64233	8.75095	8.75785	8.5711	8.89191	8.32179	8.48684	8.57308	8.64625	8.66026	8.55461	8.67064	8.75664	8.81362	8.91335	8.50238	8.63058	8.36803	8.55509	9.07473	8.74108	8.64238	8.82602	8.91322	8.70088	8.4734	8.54151	8.64085	8.4813	8.67771	8.43924	8.73655	8.71253	8.71115	8.31068	8.28419	8.64023	8.19971	8.68303	8.58066
MmugDNA.41794.1.S1_at	MSN	moesin	tan	2.39607	420	8.54104	8.41325	8.556	8.44071	8.70499	8.74313	8.67144	8.60658	8.54637	8.36888	8.3225	8.33831	8.3735	8.22532	8.23642	8.42945	8.42254	8.45206	8.60543	8.5785	8.24498	8.2941	8.36565	8.63718	8.32807	8.53265	8.36684	8.73183	8.45444	8.42823	8.6467	8.64303	8.50438	8.57067	8.49307	8.63336	8.13987	8.20288	8.53001	8.34374	8.54997	8.12886	8.46499	8.49709
Mmu.6800.1.S1_at	PMPCB	peptidase (mitochondrial processing) beta	turquoise	2.39555	421	7.84063	7.91047	7.5769	7.75305	7.85105	7.13028	6.98756	7.68408	8.04744	7.64035	8.06818	7.1444	7.54655	7.8798	7.94972	7.5575	7.70682	8.11342	7.3515	7.20763	7.93509	7.14765	7.36089	7.40596	8.13619	8.04061	8.46984	8.11855	7.28852	7.35461	7.52607	7.73023	7.37373	7.634	7.33594	7.23045	8.66504	8.39107	7.68562	7.59551	8.16076	7.61287	8.07251	7.60374
MmugDNA.21840.1.S1_at	ZNF398	zinc finger protein 398	grey60	2.39501	422	8.06011	8.0174	8.09664	8.14539	8.09632	8.15914	8.00406	7.99234	8.40538	8.03819	8.26722	8.09415	8.10722	8.40751	7.99234	7.9147	8.38199	8.25809	8.19783	8.07365	8.11108	8.0013	8.16094	8.27085	7.91212	8.02498	7.94705	8.0172	8.3183	8.1791	8.27231	8.27351	8.18288	8.281	8.30588	8.19112	7.86232	7.89632	8.23681	8.18433	8.19706	8.02373	8.11979	8.17199
MmugDNA.18451.1.S1_at	PRDX4	peroxiredoxin 4	turquoise	2.39455	423	8.30338	8.47469	8.60239	8.22795	8.35115	8.27483	8.20457	8.48614	8.52127	8.19114	8.52016	8.18764	8.55274	8.3821	8.28127	8.33249	8.60696	8.65544	8.58675	8.84289	8.41399	8.24143	8.19182	8.53685	8.48899	8.70695	8.84005	8.61272	8.09544	8.13646	8.26092	8.39638	8.16373	8.34646	8.21788	8.18295	8.9782	8.91063	8.41416	8.17809	8.7253	8.4355	8.32539	8.37851
MmugDNA.27022.1.S1_s_at	ZNF7	zinc finger protein 7	lightcyan	2.39448	424	8.64002	8.37853	8.41344	8.44969	8.50768	8.68256	8.71202	8.34241	8.36922	8.25299	8.41256	8.39638	8.43279	8.38906	8.35791	8.28292	8.31137	8.22985	8.58181	8.39407	8.26827	8.41529	8.30826	8.40826	8.07744	8.19453	8.22041	8.12595	8.43352	8.376	8.27433	8.25985	8.49383	8.43689	8.23738	8.16545	8.21678	8.45881	8.51661	8.42258	8.49658	8.43678	8.27671	8.40328
MmugDNA.31156.1.S1_s_at	PNPLA8	patatin-like phospholipase domain containing 8	pink	2.39363	425	10.5878	10.4046	10.4823	10.7549	10.3311	10.5853	10.4357	10.7335	10.3564	10.6405	10.3821	10.6749	10.5773	10.4561	10.5835	10.5556	10.5792	10.3629	10.2867	10.3505	10.5037	10.5727	10.635	10.2695	10.6558	10.6152	10.6827	10.6165	10.38	10.4279	10.2742	10.3974	10.4246	10.3349	10.2761	10.5089	10.782	10.7592	10.3243	10.3506	10.6184	10.2524	10.4599	10.4464
MmugDNA.16106.1.S1_at	B3GALNT1	beta-1,3-N-acetylgalactosaminyltransferase 1 (globoside blood group)	turquoise	2.39207	426	6.21203	6.43946	6.30152	6.18994	6.45951	5.95201	5.93283	6.25711	6.30162	5.84379	6.14608	6.1681	6.36222	6.46722	6.2935	6.27767	6.0189	6.31624	6.29708	6.11391	6.25026	5.99102	5.80432	6.50643	6.54386	6.59036	6.93235	6.43901	5.79971	6.0668	6.06783	6.52559	5.9621	6.2339	6.09367	6.11416	7.02937	6.86577	6.60229	6.14466	6.5658	6.09857	6.5551	6.19263
MmugDNA.13400.1.S1_at	OGT	O-linked N-acetylglucosamine (GlcNAc) transferase (UDP-N-acetylglucosamine:polypeptide-N-acetylglucosaminyl transferase)	royalblue	2.39166	427	9.67383	9.49198	9.72924	9.88662	9.74397	9.62609	9.75641	9.70305	9.51027	9.97714	9.57422	9.92495	9.49781	9.66383	9.54665	9.63167	9.58252	9.5178	9.53382	9.58306	9.5919	9.78849	9.67658	9.45488	9.25801	9.60157	9.39772	9.35682	9.58226	9.53211	9.56932	9.28738	9.56395	9.66589	9.58212	9.45288	9.47665	9.51748	9.64074	9.70942	9.58919	9.66533	9.3146	9.61116
MmugDNA.33849.1.S1_at	C20orf24	chromosome 20 open reading frame 24	turquoise	2.39072	428	8.80536	8.73765	8.86767	8.64528	8.73877	8.63169	8.46169	8.83218	8.85569	8.39387	8.79187	8.58657	8.9134	8.92055	8.74233	8.66779	8.85935	8.94452	8.80934	8.55568	9.10826	8.77091	8.52324	9.05274	8.88119	8.96774	9.1875	8.87462	8.73348	8.56222	8.56774	8.8057	8.47219	8.73028	8.58761	8.59894	9.33862	9.23243	8.56323	8.5922	8.91483	8.57417	8.97391	8.7207
MmugDNA.9235.1.S1_s_at	ADAR	adenosine deaminase, RNA-specific	green	2.3902	429	10.5735	10.5704	10.7172	10.7185	10.7225	10.7085	10.5982	10.6814	10.72	10.6181	10.7135	10.5333	10.7968	10.7138	10.5622	10.5018	10.7408	10.7424	10.7629	10.7142	10.6452	10.6296	10.7214	10.9067	10.536	10.5932	10.5266	10.6296	10.7586	10.7803	10.7524	10.7854	10.8311	10.798	10.8371	10.7472	10.3612	10.397	10.8399	10.798	10.5565	10.6488	10.7854	10.7226
MmugDNA.5391.1.S1_at	RNF5P1	ring finger protein 5 pseudogene 1	turquoise	2.39002	430	9.10949	9.15261	9.35892	9.15644	9.1773	9.00249	8.89468	9.24961	9.22032	9.14571	9.15109	9.06598	9.276	9.28586	9.19273	9.11797	9.38244	9.32662	9.27642	9.08544	9.45744	9.23782	9.26778	9.3508	9.44032	9.39892	9.58785	9.36108	9.18575	9.13836	9.26019	9.30984	9.13039	9.25339	9.20324	9.24343	9.61706	9.60922	9.15474	9.18504	9.18394	9.25363	9.37327	9.21496
MmugDNA.11978.1.S1_at	ATP5G3	ATP synthase, H+ transporting, mitochondrial F0 complex, subunit C3 (subunit 9)	turquoise	2.38955	431	11.6898	11.8299	11.8027	11.6675	11.6995	11.5453	11.662	11.6569	11.8346	11.6712	11.7835	11.7514	11.8178	11.8052	11.7565	11.6873	11.7989	11.816	11.8615	11.5808	11.906	11.7097	11.6901	11.8097	11.8292	11.8134	11.9329	11.8538	11.6079	11.6947	11.6355	11.7595	11.6491	11.6788	11.5486	11.6848	12.0586	11.9411	11.7571	11.7667	11.8846	11.5983	11.7995	11.7213
MmugDNA.28955.1.S1_at	RSL24D1	ribosomal L24 domain containing 1	turquoise	2.38951	432	10.3602	10.0828	10.3411	10.1065	10.1437	10.1767	10.1715	10.205	10.322	10.3306	10.3513	10.3738	10.338	10.2527	10.3428	10.0582	10.1983	10.4323	9.96398	10.0909	10.1882	10.2767	9.89185	10.0953	10.3612	10.3964	10.6365	10.3807	9.82596	10.0734	9.91534	10.1958	9.85144	10.1782	9.88446	9.92934	10.7902	10.6638	10.3914	10.1602	10.3373	10.2607	10.3461	10.1587
MmugDNA.41580.1.S1_x_at	SYTL4	synaptotagmin-like 4	blue	2.38847	433	7.77048	7.89583	7.54701	7.79599	7.95293	7.64203	8.00997	7.68667	7.55393	7.87368	7.72525	7.65065	7.71078	7.46851	7.69668	7.95818	7.66811	7.4621	8.11214	7.91365	7.58556	7.7839	7.80053	7.49444	7.1681	7.07602	7.13705	7.18613	7.84517	7.82818	7.74789	7.78878	7.93674	7.82106	7.79059	7.52495	6.85886	7.19502	8.14317	8.12545	7.78769	8.10722	7.38718	7.78463
MmugDNA.25497.1.S1_at	IDS	iduronate 2-sulfatase	grey	2.38837	434	6.78812	6.75783	6.81652	6.73462	6.81432	6.96759	6.89395	6.79904	6.73718	6.84885	6.7335	6.98026	6.94045	6.8297	6.968	6.80009	6.9472	7.04517	6.93832	6.95627	6.87333	6.76403	6.76946	7.01979	6.93719	6.98885	6.87173	6.98999	6.84016	6.84598	6.86782	6.83826	6.8406	6.79357	6.88596	6.80081	6.98356	6.86087	6.74509	6.77914	6.83609	6.91977	6.95866	6.84866
MmugDNA.830.1.S1_at	GNB5	guanine nucleotide binding protein (G protein), beta 5	turquoise	2.38827	435	8.13807	8.32883	8.293	8.36278	8.34591	8.37416	8.07991	8.32237	8.3973	8.17514	8.09731	8.16682	8.45661	8.40297	8.52056	8.09771	8.34172	8.34119	8.15595	7.88811	8.56049	8.01576	8.15813	8.3411	8.56235	8.60594	8.76602	8.52844	8.0558	8.34006	8.11502	8.41024	8.12638	8.33807	8.34551	8.31887	8.86086	8.61782	8.46378	8.20161	8.70837	8.0017	8.57075	8.27229
MmugDNA.37750.1.S1_x_at	XIAP	X-linked inhibitor of apoptosis	blue	2.38779	436	10.8041	10.8418	10.6207	10.782	10.8106	10.684	11.0269	10.7662	10.6918	10.9783	10.8155	10.7668	10.7104	10.6287	10.8379	11.0065	10.591	10.592	10.8419	11.1017	10.5687	10.9122	10.7856	10.5491	10.3299	10.2721	10.266	10.2868	10.9271	10.9294	10.7668	10.793	11.0183	10.9223	10.8631	10.5542	10.112	10.3091	11.2267	11.1408	10.8292	11.1076	10.6223	10.827
MmugDNA.25486.1.S1_at	ARHGEF6	Rac/Cdc42 guanine nucleotide exchange factor (GEF) 6	blue	2.38738	437	6.05083	6.05476	6.0021	5.78758	6.04049	6.0158	6.42746	5.84884	5.85821	6.16676	5.98838	5.99752	6.1394	6.10809	5.92296	6.37175	5.92206	6.02764	6.39915	6.32414	6.13754	6.0575	6.24993	6.36381	5.28979	5.64727	5.35095	5.82026	6.47098	6.39757	6.03112	6.11945	6.29674	6.19027	6.14296	5.67117	5.39188	5.33471	6.33354	6.48803	6.18362	6.28359	6.12972	6.13943
MmugDNA.38132.1.S1_at	GOLGA7	golgi autoantigen, golgin subfamily a, 7	red	2.38656	438	11.3407	11.074	11.3945	10.9334	11.0467	11.2094	11.2763	11.0243	11.1611	11.173	11.1649	11.1638	11.182	11.2491	11.0865	11.2127	11.2209	11.4106	11.3879	11.2746	11.4796	11.2584	11.1212	11.5086	11.1879	11.4221	11.4069	11.365	11.1982	10.9944	11.2633	11.1526	10.9867	11.167	10.9606	11.0737	11.5363	11.4929	10.9596	11.062	11.5165	11.1059	11.1322	11.1885
MmugDNA.8939.1.S1_at	LOC100130932	small nuclear ribonucleoprotein G-like protein	blue	2.38602	439	6.75971	6.68288	6.41765	6.81129	6.72996	6.68809	7.24464	6.45236	6.51015	6.9775	6.48014	6.7446	6.60813	6.73253	6.55024	6.75858	6.51407	6.15408	6.67587	6.63902	6.51337	6.83468	6.62977	6.38346	6.1634	6.12386	6.02859	6.00644	7.02351	6.92943	6.56545	6.72503	7.05018	6.68303	6.67829	6.38541	6.00448	6.2397	6.82644	7.00241	6.98155	7.10536	6.18067	6.69486
Mmu.1184.1.S1_at	TM9SF3	transmembrane 9 superfamily member 3	brown	2.38525	440	6.14242	6.38141	6.11269	5.99994	6.75743	6.03247	6.41378	6.16918	6.39118	6.28009	5.98957	6.00773	6.2463	6.45457	6.5496	6.45659	6.37808	6.03391	6.49275	5.84002	6.23713	6.18353	6.27689	6.09537	6.57196	6.65854	6.81182	6.71197	6.22833	6.40951	6.2098	6.55142	6.31956	6.24994	6.29004	6.33856	6.95859	6.63909	6.45677	6.22462	6.7835	6.13078	6.5477	6.27964
MmugDNA.26838.1.S1_s_at	LOC100293275	hypothetical protein LOC100293275	green	2.38511	441	11.7073	11.7688	11.8263	11.9091	11.6278	12.0074	11.6912	11.9524	11.988	11.7891	11.84	11.7608	11.9209	11.8634	11.7733	11.7168	12.0359	11.6197	11.7147	11.8435	12.002	12.0209	11.9242	11.9933	11.6552	11.6794	11.536	11.5833	12.0905	11.8875	11.9869	11.8658	12.0123	11.8639	12.0512	11.8152	11.3812	11.4958	11.7911	11.954	11.7424	11.7904	12.0046	11.8787
MmugDNA.39770.1.S1_at	TSPAN31	tetraspanin 31	turquoise	2.38498	442	7.15175	7.42543	7.37381	7.08345	7.23591	7.16685	7.12267	7.08572	7.51871	7.13893	7.07711	6.63951	7.41439	7.45051	7.42534	7.39637	7.36793	7.51815	7.4405	7.30619	7.54003	7.029	7.30054	7.41548	7.46972	7.55496	7.76661	7.45903	7.07084	7.2395	7.10024	7.45185	7.1311	7.18431	7.21777	7.23527	7.89096	7.82057	7.42466	7.19385	7.41578	7.2883	7.44242	7.27169
MmugDNA.20878.1.S1_at	MIR302C	microRNA 302c	grey	2.38449	443	4.85778	4.82442	4.76551	4.76551	4.72554	4.59274	4.81674	5.02117	4.74677	4.76418	4.41025	4.77696	4.62106	4.78091	4.82543	4.92605	4.56939	4.50052	4.48175	4.59866	4.68116	4.72384	4.63359	4.47152	4.85358	4.75134	4.71473	4.83327	4.60317	4.66886	4.73081	4.54256	4.62704	4.56576	4.7122	4.42491	4.9621	4.5854	4.59757	4.65147	4.79779	4.77136	4.76498	4.66905
MmugDNA.8598.1.S1_at	BRSK1	BR serine/threonine kinase 1	green	2.38386	444	10.7746	10.4964	10.7525	10.6782	10.5067	10.8934	10.8471	10.7074	10.748	10.6214	10.6634	10.6521	10.5925	10.6983	10.3994	10.7729	10.7733	10.7331	10.6343	10.9527	10.6239	10.9382	10.7888	10.8154	10.6511	10.7759	10.6874	10.902	10.892	10.7739	10.8774	10.8051	10.8907	10.9212	10.9134	10.8792	10.3684	10.384	10.6614	10.8089	10.5277	10.9935	10.6474	10.7669
MmugDNA.22492.1.S1_at	KCNK3	potassium channel, subfamily K, member 3	blue	2.38382	445	7.09404	7.48428	7.51079	7.47593	7.40922	7.17315	7.34227	7.44744	7.00682	6.99747	7.00075	7.00261	7.03176	6.84488	6.77748	7.03642	7.17651	6.69753	7.10471	7.34847	6.94977	7.41052	7.33271	6.89031	6.37135	6.45335	6.27645	6.29331	7.54461	7.47571	7.37868	7.21057	7.62426	7.24306	7.44965	6.74605	6.52275	7.04121	7.73538	7.60978	7.17738	7.79888	7.16103	7.28149
MmuSTS.858.1.S1_at	KBTBD7	kelch repeat and BTB (POZ) domain containing 7	brown	2.38298	446	6.02902	6.22645	5.70455	5.50938	6.21954	5.39944	5.80824	5.72057	6.02462	6.2135	6.19476	5.86645	5.75856	5.63331	6.28905	6.08985	5.3652	5.48573	6.10478	5.16256	5.64884	5.73133	5.91101	5.71258	6.09688	5.68636	6.21282	5.76748	5.56694	5.66212	5.53645	6.03855	5.63407	5.8263	5.58874	6.16474	5.98535	6.19526	6.04888	5.72417	6.01217	5.53331	5.48165	5.78094
MmugDNA.28854.1.S1_at	DBT	dihydrolipoamide branched chain transacylase E2	grey	2.38247	447	3.79871	3.78823	3.58898	3.63754	3.48505	3.64945	3.7358	3.65183	3.64193	3.77488	3.40764	3.59068	3.70061	3.71596	3.8494	3.81366	3.86117	3.65752	3.58411	3.83354	3.74767	3.81497	3.77756	3.68781	3.86755	3.75814	3.5659	3.69973	3.52971	3.71593	3.80427	3.57221	3.65548	3.64381	3.68894	3.48804	3.91965	3.77001	3.6128	3.64488	3.83529	3.72934	3.77855	3.68199
MmugDNA.1628.1.S1_at	PGK1	phosphoglycerate kinase 1	turquoise	2.38227	448	11.5859	11.6129	11.6292	11.5461	11.4429	11.5467	11.4712	11.7039	11.789	11.5351	11.7018	11.625	11.6898	11.6187	11.6385	11.4968	11.7159	11.6539	11.6132	11.4848	11.7538	11.6423	11.5913	11.7726	11.6417	11.7926	11.8636	11.7564	11.5232	11.5265	11.5196	11.6003	11.5045	11.5467	11.4856	11.5822	11.878	11.8232	11.5434	11.5055	11.7195	11.3917	11.7304	11.5929
Mmu.16174.1.S1_at	TMED2	transmembrane emp24 domain trafficking protein 2	turquoise	2.38192	449	6.03326	6.186	6.12088	6.07191	5.85473	5.64657	5.90399	5.9821	6.04685	6.08018	6.33105	5.6811	6.42769	6.40216	6.36802	5.60947	5.80493	6.42664	5.70314	5.72462	6.33161	5.54476	5.81939	5.72833	6.45378	6.40136	6.84383	6.56013	5.61122	5.89337	5.79095	6.14756	5.70937	6.1473	5.801	5.94223	7.02146	6.72494	6.2572	5.81516	6.72871	5.8845	5.90347	5.96791
MmunewRS.1035.1.S1_s_at	C3orf62	chromosome 3 open reading frame 62	grey	2.38159	450	6.33451	6.3825	6.51931	6.58509	6.57514	6.23476	6.4013	6.59281	6.37587	6.2549	6.29894	6.22156	6.34432	6.52863	6.26241	6.28681	6.33056	6.34726	6.49506	6.22657	6.36645	6.08628	6.58902	6.34967	6.11922	6.26694	6.45401	6.2973	6.57969	6.34321	6.29487	6.54119	6.41905	6.47833	6.54233	6.52295	5.98024	6.17874	6.40503	6.34125	6.34867	6.44771	6.12988	6.39813
MmugDNA.24790.1.S1_at	DMC1	DMC1 dosage suppressor of mck1 homolog, meiosis-specific homologous recombination (yeast)	blue	2.38122	451	6.6162	6.74883	6.57964	6.65848	6.76979	6.6529	7.13713	6.6903	6.44769	6.804	6.38409	6.84162	6.41838	6.46692	6.48124	6.79301	6.62715	6.28586	6.73367	6.88932	6.41126	6.64559	6.64177	6.36558	6.23587	6.03967	5.92163	6.29409	6.88187	6.67716	6.84206	6.62916	6.88487	6.72418	6.70025	6.40002	5.98359	5.97522	6.90053	7.05336	6.52635	7.2235	6.2928	6.68204
MmuSTS.4809.1.S1_at	FUT8	fucosyltransferase 8 (alpha (1,6) fucosyltransferase)	turquoise	2.37995	452	8.97031	9.00889	9.06143	8.93332	8.93139	8.92666	8.87866	9.0669	9.08912	8.88372	9.16159	8.94325	9.07226	9.1648	9.14725	9.06136	9.06457	9.27611	9.13338	9.08566	9.3458	9.03142	9.07467	9.26424	9.13758	9.24372	9.31977	9.26214	8.96447	8.98845	8.95635	9.19665	8.90597	8.93434	8.86635	8.96367	9.35284	9.29548	8.89272	8.93123	9.41151	8.90351	9.00584	9.03465
MmugDNA.17362.1.S1_at	RNFT1	ring finger protein, transmembrane 1	magenta	2.3798	453	7.98638	7.64019	7.7516	7.82532	7.75735	7.89506	8.04721	7.70071	7.68841	7.5963	7.78393	7.93055	7.76906	7.76523	7.60775	7.88076	7.6649	8.03321	7.66254	7.85977	7.44329	7.81021	7.6993	7.57443	7.66527	7.88142	7.90128	8.03338	7.5038	7.40268	7.65223	7.51933	7.39039	7.68867	7.32924	7.6938	8.19194	8.00992	7.69302	7.57963	7.7827	7.56275	7.61968	7.68244
MmugDNA.40603.1.S1_x_at	SFRS13A	splicing factor, arginine/serine-rich 13A	blue	2.37836	454	11.5747	11.7086	11.4996	11.5859	11.7294	11.4855	11.8833	11.5692	11.4482	11.7277	11.523	11.5474	11.5685	11.3635	11.4819	11.8058	11.5691	11.4033	11.7807	11.8914	11.3985	11.7181	11.5899	11.3718	11.0331	11.0014	10.8575	11.0786	11.7026	11.743	11.695	11.6312	11.8093	11.761	11.679	11.2251	10.667	10.9255	12.0887	12.026	11.6157	11.9402	11.4906	11.652
MmugDNA.30667.1.S1_at	MMADHC	methylmalonic aciduria (cobalamin deficiency) cblD type, with homocystinuria	turquoise	2.37802	455	10.064	10.1777	10.1475	10.073	10.0729	10.1231	9.8587	9.93548	10.1182	10.0055	10.0631	10.1202	10.1732	10.1007	10.1309	10.0292	10.0515	10.1137	10.0047	9.74537	10.1318	9.91913	10.0092	10.0781	10.0657	10.1386	10.3122	10.0858	9.92489	9.85939	9.89288	9.98466	9.83283	9.94272	9.77933	9.84693	10.5093	10.4655	10.0098	9.96224	10.2808	9.9561	10.105	10.0022
Mmu.5541.2.S1_at	GPM6A	glycoprotein M6A	brown	2.37766	456	10.6276	10.7684	10.3338	10.6003	11.0186	10.2152	10.5212	10.4712	10.6304	10.5675	10.5814	10.2963	10.7871	10.7949	11.1414	10.4854	10.6359	10.7044	10.9506	10.2458	10.6665	10.2852	10.446	10.4656	10.9568	10.9554	11.1759	10.9828	10.4101	10.5883	10.5862	10.8649	10.4187	10.7342	10.7141	10.6737	11.2223	11.0517	10.9869	10.4495	10.8608	10.6288	10.8234	10.6086
MmugDNA.6458.1.S1_at	LSM6	LSM6 homolog, U6 small nuclear RNA associated (S. cerevisiae)	turquoise	2.37742	457	9.13451	9.05664	9.13374	9.3692	9.15113	9.23305	9.20864	9.16512	9.35501	9.30912	9.15653	9.20355	9.30446	9.21644	9.17651	9.1752	9.12029	9.25381	8.97907	9.0894	9.05944	9.19391	9.14268	9.06583	9.30335	9.32146	9.49517	9.23143	8.94615	8.97156	9.00436	9.0572	9.09758	9.05743	8.91515	9.0356	9.67731	9.6241	9.15213	9.1119	9.40364	9.26295	8.97942	9.13038
MmuSTS.4651.1.S1_at	NXPH1	neurexophilin 1	turquoise	2.37697	458	8.86657	9.07628	9.19107	9.13434	8.97542	8.79261	9.02067	9.15837	9.03341	9.05605	9.0331	9.04311	9.19924	8.90888	8.93874	8.85376	8.90879	9.01813	8.76148	8.77199	9.09189	9.07123	8.86738	8.80989	9.04581	9.10687	9.22476	8.95234	8.71766	8.86805	8.68252	8.92713	8.74156	8.86217	8.75879	8.9455	9.33532	9.3192	8.98337	8.83227	8.99823	8.75806	9.08245	8.93114
MmugDNA.13399.1.S1_at	MALAT1	metastasis associated lung adenocarcinoma transcript 1 (non-protein coding)	blue	2.37687	459	13.3922	13.3855	12.8834	13.1021	13.4169	13.0167	13.5517	13.2545	13.2028	13.5706	13.2621	13.3622	13.2044	12.9598	13.5118	13.5632	13.0338	13.1611	13.379	13.2706	12.8577	13.3175	13.271	13.1202	12.7173	12.5535	12.4441	12.7855	13.5154	13.5763	13.2687	13.4283	13.5745	13.4232	13.2979	13.0878	12.332	12.3691	13.8321	13.8275	13.5074	13.315	13.0402	13.317
MmugDNA.38866.1.S1_at	TUBD1	tubulin, delta 1	turquoise	2.37643	460	5.89108	5.81328	5.59552	5.82208	5.91424	5.51304	5.68523	5.65526	5.67193	5.52837	5.98319	5.82537	5.93754	5.82093	6.16643	5.38856	5.77925	5.83921	6.13426	5.61101	5.91933	5.74404	5.30588	5.58439	6.08925	6.01798	6.41559	5.98557	5.42678	5.54338	5.60456	5.86037	5.54196	5.56318	5.48385	5.62788	6.55462	6.52577	5.80802	5.59987	6.20595	5.57272	5.89603	5.71016
MmugDNA.16521.1.S1_at	COPG2IT1	COPG2 imprinted transcript 1 (non-protein coding)	green	2.37617	461	12.2595	12.2901	12.09	12.5125	12.3851	12.0551	12.0819	12.4887	12.4205	12.2096	12.2283	12.0304	12.1952	12.2378	12.2285	12.2152	12.4072	12.3255	11.9197	12.2537	12.1442	12.3917	12.3025	12.2008	11.8977	12.0437	11.8893	11.9641	12.4022	12.2598	12.4448	12.3995	12.3354	12.3847	12.5584	12.3093	11.5236	11.6088	12.4333	12.398	12.2848	12.0914	12.2247	12.2967
MmugDNA.18511.1.S1_at	FAM129A	family with sequence similarity 129, member A	darkgrey	2.37605	462	5.62478	6.00594	5.62003	5.04437	6.38131	5.87551	6.33391	5.33474	5.87282	5.20319	5.82427	5.21581	4.98189	5.4154	5.22739	5.54475	5.5635	5.59571	5.61518	6.50018	5.23458	5.38211	5.19245	5.31414	5.05323	5.27077	5.34694	5.60342	5.39337	5.58637	5.46413	5.48055	5.31782	5.631	5.26863	5.42031	5.47624	5.8652	6.43702	5.20869	5.56541	5.12588	5.79379	5.60036
MmuSTS.954.1.S1_at	MRPL15	mitochondrial ribosomal protein L15	turquoise	2.37574	463	9.4319	9.8133	9.77947	9.53764	9.62628	9.73298	9.22308	9.55033	9.60283	9.6542	9.77324	9.7689	9.74527	9.72717	9.76515	9.65967	9.64926	9.78175	9.48479	9.4277	9.9697	9.37304	9.61583	9.74547	9.83693	10.0269	10.0477	9.69997	9.47342	9.42604	9.48492	9.5935	9.38175	9.5537	9.45117	9.53863	10.2699	10.1762	9.38718	9.58743	9.77351	9.67294	9.64711	9.58575
MmuSTS.539.1.S1_at	ORC4L	origin recognition complex, subunit 4-like (yeast)	turquoise	2.37558	464	5.47108	5.15031	5.49764	5.9155	5.42915	5.36745	5.65648	5.45985	5.79994	5.20667	5.54092	5.28332	5.79989	5.67078	5.57193	5.21155	5.46348	5.87898	5.58666	5.04854	5.80956	5.68794	5.36121	5.18384	5.54823	5.87091	6.12125	5.56832	5.11894	5.41026	5.15917	5.5661	5.26769	5.45611	5.29703	5.31577	6.41628	6.2924	5.86167	5.45289	6.06142	5.38445	5.64735	5.48481
MmuSTS.4276.1.S1_at	SCAP	SREBF chaperone	green	2.37517	465	10.2341	10.276	10.3166	10.2749	10.2493	10.2224	10.3545	10.1247	10.234	10.0953	10.266	10.1723	10.1904	10.2689	10.0992	10.2428	10.1991	10.2399	10.3306	10.3785	10.1854	10.3757	10.3074	10.2288	10.1853	10.1958	10.103	10.1905	10.4571	10.2815	10.3328	10.3494	10.304	10.3462	10.4283	10.3498	9.96134	10.0635	10.1068	10.1933	10.0876	10.4114	10.1055	10.2702
MmugDNA.25067.1.S1_x_at	ST3GAL2	ST3 beta-galactoside alpha-2,3-sialyltransferase 2	green	2.37472	466	9.91097	9.69346	9.9162	9.83009	9.5478	9.8495	9.82456	9.73332	9.81105	9.6076	9.83655	9.80483	9.58986	9.78263	9.62838	9.58146	9.81959	9.78479	9.90745	9.91982	9.71321	9.89482	9.97148	9.86229	9.68825	9.86561	9.55253	9.82944	9.94619	9.79464	9.99556	9.891	9.93773	9.80815	9.90406	9.98828	9.52475	9.52874	9.6245	9.78344	9.60439	9.91453	9.55636	9.81823
MmugDNA.2296.1.S1_at	GGCX	gamma-glutamyl carboxylase	blue	2.37416	467	8.89754	8.9606	8.84686	9.0125	9.28794	8.76124	9.00855	8.90484	9.07801	8.88308	8.69385	8.821	8.77956	8.71719	8.83636	9.22034	8.82438	8.58723	9.42709	9.02327	8.36155	8.86191	8.95919	8.75113	7.63459	8.15282	7.58225	7.98323	9.22285	9.3065	9.01539	9.04676	9.38758	9.14679	8.98762	8.46543	7.50949	7.6819	9.52771	9.57158	9.03764	9.25875	8.61851	8.99137
MmugDNA.11208.1.S1_at	ACP1	acid phosphatase 1, soluble	turquoise	2.37408	468	6.69793	6.78749	6.87021	6.79488	6.81263	6.61455	6.62221	7.06867	6.58228	6.79456	6.87614	6.68569	6.85513	6.8489	7.00825	6.77635	6.54271	6.94446	6.41633	6.76029	6.99332	6.5597	6.72688	6.60409	6.97911	6.84738	7.12852	6.80076	6.57065	6.69463	6.49622	6.77302	6.55641	6.67005	6.64106	6.66334	7.36328	7.12807	6.79845	6.69494	6.97032	6.61232	6.89852	6.72216
MmugDNA.24584.1.S1_at	C8orf46	chromosome 8 open reading frame 46	turquoise	2.37357	469	10.7877	10.9178	10.9538	10.7532	10.754	10.6325	10.6883	10.8429	11.0114	10.7179	10.7457	10.7482	10.7203	10.877	10.8186	10.5663	10.7505	10.7905	10.4285	10.4079	10.8269	10.7359	10.6723	10.7017	10.9808	10.9304	11.0766	10.7509	10.526	10.587	10.6511	10.8216	10.536	10.7327	10.651	10.8226	11.0667	11.0396	10.627	10.6951	10.7752	10.4849	10.8125	10.7138
MmugDNA.18178.1.S1_at	ENPP2	ectonucleotide pyrophosphatase/phosphodiesterase 2	red	2.37343	470	8.22063	8.16369	8.22226	7.78726	7.80504	7.99514	8.20764	7.68783	8.12788	7.87398	7.83889	8.07269	8.41353	8.32806	7.88724	8.1115	8.1945	8.67408	8.5753	8.06402	8.58865	7.81383	7.80879	8.83637	8.01372	8.42746	8.37301	8.35833	8.14198	7.82002	8.28793	8.46954	7.84545	7.96517	7.90079	7.9165	8.24306	8.42506	7.84907	7.74985	8.7505	7.67435	8.0351	8.09038
MmugDNA.32883.1.S1_at	C6orf59	chromosome 6 open reading frame 59	blue	2.3732	471	6.89274	7.03187	6.78424	7.23707	6.97139	6.98053	6.90748	6.98933	7.08246	6.86286	6.88656	6.65401	6.95041	6.85564	6.80599	7.11938	6.74535	6.58491	7.04201	7.05907	6.77697	7.02282	7.00595	6.90305	6.49279	6.5702	6.52481	6.63713	6.95802	7.0665	6.86051	6.98543	7.13109	6.85637	7.03452	6.86255	6.48499	6.46461	7.27198	7.20792	6.78232	7.16228	6.85767	6.96262
MmugDNA.28117.1.S1_at	AGPAT6	1-acylglycerol-3-phosphate O-acyltransferase 6 (lysophosphatidic acid acyltransferase, zeta)	green	2.37282	472	9.21335	9.19876	9.40429	9.24045	9.19291	9.2994	9.19921	9.33036	9.34762	9.25128	9.36329	9.20218	9.26056	9.16918	9.31749	9.17805	9.24103	9.33976	9.27701	9.21944	9.2986	9.27243	9.3855	9.18363	9.07056	9.33553	9.11077	9.20606	9.50037	9.3986	9.44462	9.34101	9.42992	9.42278	9.50207	9.32714	8.99482	9.0474	9.27685	9.37952	9.43424	9.23589	9.19772	9.31716
MmugDNA.6259.1.S1_at	C5orf36	chromosome 5 open reading frame 36	pink	2.37276	473	4.23186	4.16704	4.43905	4.30742	4.37347	4.24465	4.44304	4.35424	4.21713	4.49844	4.02629	4.5754	4.25937	4.41874	4.45935	4.12496	4.04229	4.27468	4.00933	3.72187	4.27144	3.98381	4.35271	4.13769	4.2926	4.32287	4.5477	4.02615	4.22214	3.76175	4.07708	4.04063	3.93397	4.03419	4.04651	4.10954	4.74399	4.73759	3.94329	4.14792	4.28591	4.31156	3.96076	4.15537
MmugDNA.39821.1.S1_at	VPS29	vacuolar protein sorting 29 homolog (S. cerevisiae)	turquoise	2.37245	474	10.1033	10.2653	10.276	10.1525	10.0393	10.0697	9.93352	10.1355	10.3765	9.99299	10.2574	10.0084	10.285	10.338	10.2388	10.0197	10.1912	10.1876	10.0386	9.96934	10.3287	10.0465	10.0472	10.0734	10.3721	10.2554	10.5411	10.2186	9.74568	10.002	9.77475	10.1115	9.74847	9.99797	9.82863	9.79491	10.7384	10.6176	10.1794	10.0589	10.4498	10.1175	10.1603	10.0767
MmugDNA.42464.1.S1_at	AP3M1	adaptor-related protein complex 3, mu 1 subunit	blue	2.37228	475	6.8063	6.57149	6.56343	6.64647	6.91954	6.73442	6.78809	6.75232	6.4534	6.65634	6.5769	6.35021	6.57604	6.38414	6.56779	6.82597	6.34526	6.13521	6.87889	6.88222	6.25743	6.67095	6.63408	6.52635	6.43199	6.06357	6.04374	6.41075	6.60645	6.87188	6.51635	6.60461	6.67596	6.7403	6.46661	6.21254	6.02801	6.23368	6.8964	6.86732	6.73199	6.61059	6.76135	6.6363
MmugDNA.1286.1.S1_at	NT5C2	5'-nucleotidase, cytosolic II	lightcyan	2.37227	476	9.71974	9.41144	9.49012	9.62801	9.49416	9.54477	9.68112	9.48879	9.31538	9.448	9.53009	9.54104	9.32609	9.29934	9.21681	9.45768	9.33963	9.57059	9.32996	9.64528	9.35534	9.62966	9.41308	9.40919	9.10303	9.26753	9.21812	9.22819	9.41357	9.34512	9.37278	9.20425	9.48907	9.22954	9.27136	9.21709	9.48059	9.37776	9.50198	9.59543	9.56616	9.37944	9.25136	9.4463
MmugDNA.3294.1.S1_s_at	SSR3	signal sequence receptor, gamma (translocon-associated protein gamma)	turquoise	2.37213	477	8.6762	8.87072	9.26901	8.78592	8.94753	9.28613	8.87621	8.84306	9.16692	8.84468	8.92332	9.13755	9.00852	8.92177	8.95145	9.11813	9.16718	9.30937	9.11689	9.15928	9.00869	8.98944	9.07628	9.09803	9.36351	9.26756	9.51586	9.41063	8.84177	8.90732	8.93702	9.20414	8.76438	9.00167	8.72397	8.9288	9.69041	9.54909	8.95984	9.00195	9.31302	8.98141	9.13668	9.00365
MmugDNA.10734.1.S1_at	PELI3	pellino homolog 3 (Drosophila)	cyan	2.37162	478	7.39329	7.28499	7.38164	7.45269	7.2244	7.39322	7.34315	7.36415	7.56745	7.12189	7.34072	7.43866	7.36926	7.47133	7.25823	7.08718	7.56714	7.40638	7.27618	7.06327	7.5556	7.69582	7.46035	7.63487	7.17234	7.43761	7.28655	7.22294	7.65571	7.39433	7.51291	7.46216	7.55994	7.57263	7.56432	7.60962	7.1059	7.37332	7.33257	7.32382	7.29411	7.31317	7.28831	7.41909
MmuSTS.3662.1.S1_at	CNOT8	CCR4-NOT transcription complex, subunit 8	turquoise	2.37099	479	8.81628	8.8259	8.97884	9.04624	8.93424	8.66963	8.71325	8.98499	8.88442	8.85266	8.98446	8.95746	8.81629	8.99439	8.90119	8.71287	8.75821	9.08977	8.71011	8.71219	8.89227	8.8191	8.9143	8.85882	9.05811	9.15997	9.25583	9.08422	8.6816	8.80915	8.69644	8.85553	8.78624	8.84895	8.70704	8.73758	9.40196	9.26772	8.76416	8.73171	8.93776	8.89564	9.04851	8.84206
MmuSTS.1968.1.S1_at	NOTCH1	Notch homolog 1, translocation-associated (Drosophila)	grey	2.37085	480	6.76711	7.01923	7.01771	6.86806	7.19023	6.75356	6.89557	6.77087	6.784	6.84238	6.86128	6.8994	6.95281	6.65299	6.59787	7.01223	6.98261	7.26589	7.13813	7.12788	6.64072	6.84907	6.92519	7.11028	6.92408	6.84008	6.80899	7.07299	7.25549	6.90948	7.32151	7.23261	7.08994	7.16738	7.25291	7.14767	6.56643	6.4758	6.88049	7.00315	6.66171	7.1748	6.97182	6.99621
MmugDNA.20300.1.S1_at	C9orf123	chromosome 9 open reading frame 123	turquoise	2.37076	481	10.3747	10.5424	10.6425	10.3892	10.4761	10.28	10.3307	10.4812	10.6541	10.4476	10.5988	10.5541	10.4891	10.647	10.541	10.5261	10.6091	10.6344	10.7085	10.6289	10.6548	10.4438	10.3548	10.5523	10.5727	10.6847	10.8401	10.5468	10.3363	10.4702	10.3598	10.422	10.4473	10.4151	10.3138	10.3676	10.9968	10.9654	10.533	10.5259	10.4847	10.767	10.5722	10.4943
MmugDNA.20592.1.S1_at	BDP1	B double prime 1, subunit of RNA polymerase III transcription initiation factor IIIB	yellow	2.36978	482	6.39121	6.707	6.19714	5.99988	7.35753	5.83821	6.78893	6.66535	6.61119	6.68201	6.51612	6.08991	6.46669	5.90389	7.05381	6.94836	5.98953	6.11117	7.02912	6.42759	5.81003	6.52371	6.48547	6.16768	6.50894	5.88597	6.0937	6.17202	6.57342	6.81735	6.39915	6.76226	6.87311	6.53326	6.54444	6.77603	5.86148	6.09552	6.86822	6.81026	6.28716	6.93363	6.00635	6.51511
MmugDNA.17469.1.S1_at	TIMM8B	translocase of inner mitochondrial membrane 8 homolog B (yeast)	turquoise	2.36901	483	7.80674	8.09353	7.96803	7.82903	7.87504	8.00983	7.96934	7.93593	8.00647	7.7199	7.99748	8.07221	7.77253	7.79706	8.04442	7.96406	8.06836	8.12587	8.0412	7.90728	8.1831	7.99179	8.09258	7.90311	8.12881	8.22139	8.38572	8.02489	7.8794	7.818	7.70414	7.9375	7.66386	7.90502	7.70053	7.75509	8.5815	8.52489	7.67558	7.88867	8.19692	8.19203	7.85908	7.92814
MmugDNA.26884.1.S1_at	DOT1L	DOT1-like, histone H3 methyltransferase (S. cerevisiae)	grey	2.36849	484	5.18238	5.2927	5.06199	5.25344	5.13837	5.23835	5.37779	5.13527	5.28187	5.10941	5.13936	5.48214	5.22751	5.21101	5.45269	5.13256	5.28892	5.35298	5.41629	5.39261	5.14584	5.2533	5.16238	5.27142	5.44023	5.25847	5.36164	5.40527	5.28202	5.18646	5.25652	5.12371	5.22629	5.23787	5.20097	5.2252	5.41939	5.33706	5.03808	5.1582	5.1751	5.37041	5.24863	5.22575
MmugDNA.28984.1.S1_at	MYO19	myosin XIX	blue	2.36802	485	7.64441	7.70241	7.89479	8.18888	8.15293	7.97513	7.9121	7.76509	7.7643	7.58268	7.75714	7.65066	7.73277	7.79737	7.42359	7.68398	7.7195	7.46747	7.87453	8.03828	7.5594	7.99381	7.75056	7.67692	7.37386	7.33415	7.32088	7.40772	7.93186	7.81065	7.66252	7.61405	7.98387	7.70133	7.61709	7.3837	7.44019	7.60479	7.87918	8.0069	7.7829	7.93798	7.80459	7.79803
MmuSTS.824.1.S1_at	DGCR2	DiGeorge syndrome critical region gene 2	green	2.36792	486	10.6402	10.6316	10.8142	10.7944	10.6363	10.669	10.5557	10.7374	10.937	10.6973	10.7817	10.6561	10.7127	10.827	10.4812	10.6837	10.858	10.8075	10.6179	10.7699	10.7618	10.8094	10.7167	10.8625	10.5878	10.7542	10.5498	10.5924	10.9369	10.8115	10.8372	10.8056	10.7941	10.8878	10.9836	10.6479	10.4382	10.5045	10.6691	10.793	10.749	10.6455	10.9217	10.7682
MmugDNA.32254.1.S1_s_at	ROBLD3	roadblock domain containing 3	turquoise	2.36736	487	8.58087	8.7307	8.7095	8.54991	8.76283	8.60091	8.71171	8.65409	8.68257	8.59466	8.79636	8.60169	8.76022	8.69012	8.77398	8.65424	8.94361	8.91233	8.85592	8.63798	8.96289	8.72327	8.78027	8.61637	8.88387	8.94722	8.95863	8.89795	8.65406	8.58286	8.74814	8.7984	8.57275	8.68331	8.61338	8.71926	9.09531	9.03889	8.57263	8.60506	8.75501	8.64766	8.77931	8.70433
MmugDNA.27321.1.S1_at	AFTPH	aftiphilin	brown	2.36698	488	7.95627	8.16154	7.78889	8.07688	8.1675	7.72601	7.78784	7.93032	8.13441	7.92008	8.18736	7.90646	8.06098	7.91932	8.24904	8.04158	7.83024	7.93065	8.23745	7.56945	7.9506	7.86796	8.00484	7.80622	8.06529	8.13776	8.19349	8.10286	7.77294	7.98993	7.7924	8.0711	7.77214	7.98209	7.74909	8.04633	8.26314	8.26059	8.06397	7.88066	8.05003	7.83298	7.98427	7.9382
MmuSTS.4415.1.S1_at	THOC1	THO complex 1	lightcyan	2.36665	489	8.71332	8.61521	8.7056	8.86664	8.55945	8.7696	8.68409	8.79456	8.60811	8.42374	8.60744	8.62889	8.51812	8.44028	8.414	8.70966	8.51638	8.47188	8.73304	8.9647	8.33007	8.59281	8.5774	8.37587	8.17778	8.31209	8.30235	8.2693	8.69552	8.58283	8.50562	8.4707	8.72881	8.47566	8.3992	8.36549	8.4439	8.56838	8.62194	8.80188	8.44007	8.78055	8.49657	8.60234
MmugDNA.24455.1.S1_x_at	LOC100272146	nuclear factor erythroid-derived 2, like 3 pseudogene	blue	2.36648	490	9.07449	8.80141	8.77067	8.85042	8.89173	8.84263	9.20325	8.88232	8.55558	9.01784	8.85709	9.0966	8.64027	8.75579	8.81011	8.96436	8.88047	8.76562	8.8462	9.23135	8.46514	8.91346	8.87832	8.4624	8.35146	8.20211	8.20615	8.34467	9.05492	9.20785	8.69009	8.67463	9.05088	9.04779	8.96138	8.61814	8.10725	8.20308	9.2519	9.30088	8.81458	9.18921	8.63001	8.89633
MmugDNA.6270.1.S1_at	SYNGR1	synaptogyrin 1	green	2.36573	491	11.4597	11.5355	11.6297	11.5542	11.4902	11.4687	11.4604	11.6009	11.5708	11.5193	11.5658	11.4017	11.5659	11.5942	11.4749	11.3885	11.7277	11.6039	11.3281	11.5919	11.6161	11.6621	11.6292	11.5528	11.494	11.489	11.4085	11.4425	11.6643	11.6455	11.5679	11.5785	11.5907	11.7044	11.7105	11.5351	11.2773	11.2886	11.5264	11.6574	11.4179	11.5975	11.6331	11.5749
Mmu.5782.1.S1_at	COPS5	COP9 constitutive photomorphogenic homolog subunit 5 (Arabidopsis)	turquoise	2.36559	492	8.50662	8.96007	8.9443	8.63913	8.77232	8.36645	8.33429	8.59821	8.92414	8.71758	8.94476	8.63045	8.97264	8.79671	8.94476	8.80407	8.59874	9.10064	8.83541	8.36154	9.01773	8.43993	8.72687	8.73956	8.98136	9.09639	9.27118	9.00616	8.45625	8.68363	8.50906	8.83748	8.49953	8.67756	8.49723	8.66386	9.37788	9.17384	8.74263	8.74517	9.05858	8.55447	8.8956	8.69842
MmugDNA.14925.1.S1_at	YPEL4	yippee-like 4 (Drosophila)	grey	2.36403	493	9.9196	9.93984	9.8503	10.1223	9.86427	9.95166	10.0037	10.0167	9.91424	9.87962	10.0606	9.92329	9.97474	10.0755	9.87958	9.81516	9.975	9.83572	9.81424	9.90567	10.0998	10.074	10.0212	9.88296	9.78584	9.90991	9.83457	9.82303	10.1142	10.0774	9.92292	9.99827	10.0178	10.066	10.0555	9.87138	9.74535	9.78026	10.0353	10.0585	10.0692	9.84837	10.082	9.97963
Mmu.10484.2.A1_at	LOC652494	similar to Ig heavy chain V-III region VH26 precursor	grey	2.36393	494	4.4087	4.54117	4.53318	4.40841	4.36241	4.80625	4.37857	4.43782	4.44763	4.70598	4.26731	4.6999	4.6624	4.65118	4.73338	4.66315	4.59224	4.43782	4.31045	4.66134	4.69801	4.592	4.45242	4.7251	4.81717	4.58289	4.45635	4.43675	4.35378	4.70798	4.51336	4.39189	4.45071	4.63446	4.6626	4.4537	4.74977	4.60231	4.38976	4.51563	4.57159	4.4647	4.66514	4.51694
MmugDNA.7762.1.S1_at	LEPROT	leptin receptor overlapping transcript	magenta	2.36329	495	7.78714	7.61851	8.23473	7.81132	7.79999	8.04823	8.01046	7.91082	7.93841	7.89815	7.81065	7.8457	8.07308	7.77335	7.94018	7.6591	7.91983	8.20229	8.13832	8.26934	7.8425	7.9428	7.95551	8.12325	8.07111	8.11379	8.24936	8.31446	7.81071	7.68534	7.88935	7.87938	7.68688	8.02798	7.62041	7.98555	8.25547	8.13949	7.74963	7.81689	8.02393	7.54757	8.05662	7.90758
MmugDNA.15597.1.S1_s_at	MOBP	myelin-associated oligodendrocyte basic protein	red	2.36329	496	9.67422	9.29971	10.3785	8.58566	8.98695	9.78629	9.7534	8.35954	9.05153	9.49089	9.55213	9.88456	9.4204	10.1426	9.26131	9.89511	9.3285	10.2861	10.3883	10.0171	10.5439	9.49756	9.61558	10.4263	9.22172	10.3004	9.66232	10.6235	9.62983	9.30904	10.2892	10.0042	9.21515	9.66638	9.03141	9.47415	9.63952	9.85269	9.07289	8.97641	10.4377	9.3543	9.09717	9.58062
Mmu.1183.4.A1_at	LOC100133811	similar to hCG1992647	grey	2.36291	497	4.29811	4.24863	4.10753	4.26578	3.96493	4.34741	4.0929	4.01829	4.1695	4.35565	4.11209	4.18514	4.37685	4.43876	4.33572	4.21781	4.36016	4.18437	4.02832	4.56368	4.41376	4.46034	4.10805	4.52212	4.54415	4.38177	4.40339	4.34891	4.05825	4.08313	4.31201	4.18492	4.26153	4.15758	4.17177	4.13247	4.42576	4.44333	4.14928	4.17204	4.27364	4.45889	4.202	4.22622
Mmu.7841.1.S1_at	EEF1A1	eukaryotic translation elongation factor 1 alpha 1	grey	2.36233	498	7.30183	7.53449	7.3108	7.38462	7.38524	7.53014	7.52356	7.41027	7.41075	7.69706	7.36124	7.48655	7.5159	7.42645	7.53751	7.68113	7.51816	7.48957	7.31564	7.70162	7.63348	7.51989	7.40886	7.52338	7.72271	7.48491	7.47815	7.50749	7.37785	7.4718	7.50872	7.34955	7.43705	7.48727	7.48365	7.36526	7.54522	7.68343	7.3282	7.36315	7.32677	7.67798	7.59684	7.46046
MmugDNA.18913.1.S1_at	GGA3	golgi associated, gamma adaptin ear containing, ARF binding protein 3	green	2.36102	499	9.76076	9.79022	9.78973	9.91324	9.61119	9.72828	9.65245	9.65345	9.68239	9.509	9.80591	9.58417	9.70893	9.86132	9.38204	9.66678	9.84193	9.63732	9.71531	9.91561	9.70244	9.84256	9.8268	9.70802	9.60608	9.59744	9.48338	9.62861	9.96277	9.75335	9.94542	9.7459	9.87806	9.72866	9.82769	9.72026	9.48846	9.52141	9.59389	9.7633	9.63452	9.96033	9.58841	9.75591
MmuSTS.3820.1.S1_at	BIN1	bridging integrator 1	grey	2.36088	500	10.9121	10.9032	10.9912	10.9093	10.8851	10.8318	10.9068	10.8504	10.8907	10.7516	10.8426	10.7262	10.9887	10.9308	10.7506	10.9268	11.0194	10.874	11.1687	11.1345	10.8818	11.0238	10.9845	11.0449	10.8394	10.7222	10.8668	10.8844	10.9381	10.8792	11.0145	11.0519	10.991	10.9397	10.9982	10.7673	10.6109	10.6352	11.0062	11.0532	11.0439	10.9269	10.9254	10.9482
MmugDNA.453.1.S1_at	LAIR1	leukocyte-associated immunoglobulin-like receptor 1	turquoise	2.36068	501	6.80118	6.58732	6.18235	6.29764	6.83351	6.22081	6.98819	6.78262	6.25744	6.88809	6.45289	6.506	6.3234	5.98004	6.77296	6.87768	6.00415	5.96498	6.77138	6.46266	5.96834	6.57378	6.56298	6.1942	5.58221	5.91375	5.58227	5.85603	6.66679	6.75709	6.41385	6.51315	6.82484	6.56471	6.5208	6.29893	5.53063	5.57395	7.0109	7.00277	6.58367	6.57263	6.22447	6.52341
MmugDNA.42247.1.S1_at	NRBP1	nuclear receptor binding protein 1	grey	2.36057	502	8.27484	8.39077	8.42484	8.29154	8.34736	8.20125	8.23122	8.34796	8.43462	8.41132	8.4603	8.29108	8.4546	8.40628	8.34468	8.3459	8.44143	8.4994	8.40259	8.50189	8.46053	8.40176	8.28732	8.53194	8.30382	8.34616	8.32143	8.2922	8.52739	8.57783	8.50109	8.42417	8.56704	8.49551	8.62232	8.39887	8.27331	8.36181	8.59849	8.48557	8.55544	8.44029	8.48331	8.43813
MmugDNA.39315.1.S1_at	LIFR	leukemia inhibitory factor receptor alpha	tan	2.36054	503	9.87016	10.0982	10.35	9.96526	10.0277	10.1024	10.1894	9.93718	10.0377	9.79746	10.0591	9.86504	10.1312	9.8522	9.82258	9.99145	9.95741	10.1324	10.3395	10.3971	10.0005	10.0408	9.96041	9.98124	9.89085	10.1217	9.90755	10.1184	10.0523	9.96882	10.0681	9.88391	10.031	10.0956	10.0705	10.0987	9.8881	9.73924	9.85115	9.94186	10.2389	9.87983	9.67642	10.0344
MmugDNA.25964.1.S1_at	TIMM8A	translocase of inner mitochondrial membrane 8 homolog A (yeast)	turquoise	2.36014	504	6.86933	6.85914	7.11988	6.74807	6.74999	6.60437	6.69738	6.68232	6.85218	6.62441	6.94051	6.93997	6.92036	7.17795	6.69711	6.85309	6.85873	6.99583	6.89975	6.42622	7.02383	6.88531	6.91351	6.76923	6.98748	7.06261	7.24861	6.91654	6.68043	6.61208	6.75462	6.71996	6.64668	6.75695	6.57905	6.82627	7.49195	7.44263	6.71193	6.7489	6.77653	6.92634	6.83159	6.7841
MmugDNA.5542.1.S1_at	FAM122A	family with sequence similarity 122A	turquoise	2.36013	505	7.80182	8.12975	8.12509	7.90464	7.9292	7.87346	7.64394	7.97102	8.18704	7.7987	8.07654	8.05427	7.96435	7.97583	8.05387	7.9413	8.13749	8.17488	7.93205	7.77023	8.10663	8.02487	8.09747	8.0175	8.17871	8.02228	8.24815	7.96555	7.91714	7.89223	7.87179	7.98358	7.81165	7.9462	7.83695	8.04223	8.31354	8.27412	7.88732	7.95667	8.05362	7.8492	7.99413	7.96078
Mmu.16242.1.S1_at	PLDN	pallidin homolog (mouse)	brown	2.35994	506	8.38701	8.78379	8.15907	7.91969	8.82633	7.99126	8.44125	8.18197	8.20695	8.44889	8.33509	8.17806	8.31293	8.18998	8.76543	8.54265	7.7731	7.87449	8.61676	8.03972	7.88295	7.91012	8.25696	8.24694	8.63059	8.26793	8.48416	8.54543	8.11841	8.24653	8.22043	8.4713	8.18333	8.16862	8.30058	8.56855	8.71143	8.07255	8.46746	8.46415	8.44596	8.06737	8.23552	8.25752
MmugDNA.10286.1.S1_at	SNAPIN	SNAP-associated protein	turquoise	2.35969	507	9.78122	9.72856	9.98225	9.63205	9.83845	9.99217	9.96881	9.82518	9.93918	9.63748	9.75643	9.7931	9.86383	9.84414	9.80276	9.80238	9.99203	10.0229	9.91418	10.0206	9.915	9.90399	9.74109	9.91211	9.98207	10.0462	10.2139	10.0293	9.66769	9.65944	9.68173	9.73598	9.65347	9.69969	9.55184	9.70257	10.4282	10.3098	9.71108	9.74779	9.97588	9.88722	9.8562	9.81357
MmugDNA.7807.1.S1_at	SMG7	Smg-7 homolog, nonsense mediated mRNA decay factor (C. elegans)	green	2.35968	508	8.53978	8.46263	8.73085	8.68305	8.56138	8.69455	8.51107	8.66149	8.61437	8.46197	8.64329	8.56071	8.56177	8.69998	8.37412	8.64089	8.56252	8.63137	8.53356	8.63416	8.72443	8.77755	8.75753	8.79794	8.48903	8.71023	8.53762	8.56659	8.76833	8.62145	8.74931	8.81768	8.64856	8.77225	8.78776	8.77435	8.32205	8.37298	8.59642	8.69452	8.34464	8.71718	8.68852	8.65514
MmugDNA.42390.1.S1_at	TAF7L	TAF7-like RNA polymerase II, TATA box binding protein (TBP)-associated factor, 50kDa	saddlebrown	2.35944	509	6.59087	6.57359	6.446	7.00307	6.44866	6.56991	6.16169	6.56505	6.70233	6.40724	6.41488	6.6692	6.52498	6.544	6.57943	6.42507	6.37135	6.5352	6.00282	6.41068	6.20365	6.31424	6.01274	6.1103	6.47807	6.56545	6.88353	6.16073	6.12252	6.27133	6.13243	6.37724	6.24434	6.2827	6.39165	6.28176	6.95258	6.70012	6.6174	6.55889	6.5865	6.18752	6.64218	6.3919
MmugDNA.8680.1.S1_at	CDC42	cell division cycle 42 (GTP binding protein, 25kDa)	darkorange	2.35942	510	10.1652	10.3873	10.2081	10.3095	10.0973	10.3873	10.1565	10.2007	10.3608	10.3922	10.4291	10.3672	10.3723	10.3873	10.4396	10.3026	10.3307	10.3007	10.1447	10.3594	10.5998	10.5294	10.4006	10.5583	10.2813	10.5289	10.487	10.3563	10.333	10.3492	10.209	10.1963	10.3265	10.2873	10.3809	10.3941	10.6567	10.6267	10.2317	10.1717	10.1033	10.4913	10.3514	10.317
MmugDNA.7856.1.S1_at	INTS1	integrator complex subunit 1	green	2.35922	511	8.05149	7.8201	8.01946	8.09503	8.03717	8.03905	7.92283	8.09877	7.9181	7.96102	8.03128	7.93225	7.86318	7.92426	7.8788	7.91676	7.87014	7.96714	8.03509	8.16217	7.89504	8.10008	8.14206	8.2502	7.96751	8.09617	7.79759	8.03666	8.29279	8.20756	8.204	8.23402	8.23149	8.15125	8.27621	8.35237	7.62156	7.65808	7.8365	8.12202	7.79923	8.10086	7.9552	8.06812
MmugDNA.9045.1.S1_at	ANKRD17	ankyrin repeat domain 17	yellow	2.35916	512	9.92968	10.1197	9.59585	9.65994	10.2015	9.48376	10.0581	9.96723	10.0812	10.1325	9.94642	9.93762	9.83123	9.67909	10.0662	10.1687	9.72929	9.66704	10.1752	9.58947	9.49383	9.8055	10.0075	9.85918	9.87701	9.61873	9.57009	9.78388	9.97151	10.0923	10.01	10.1413	10.1276	10.0336	10.0085	10.0241	9.41397	9.38887	10.1284	10.1486	10.0361	9.91983	9.7032	9.93275
Mmu.11663.1.S1_at	CDC42SE2	CDC42 small effector 2	turquoise	2.35914	513	8.85313	8.57498	8.50255	8.93888	8.66447	8.27529	8.36735	8.36438	8.60824	8.3797	8.51387	8.23139	8.58301	8.55318	8.75224	8.20066	8.49188	8.94426	8.67867	7.93327	8.84182	8.45012	8.31254	8.44491	9.03957	8.78645	9.18107	8.973	8.35507	8.49574	8.52913	8.79899	8.35422	8.7117	8.45459	8.68793	9.3129	9.10111	8.78105	8.51168	8.90799	8.28917	8.88955	8.5596
MmugDNA.30975.1.S1_s_at	FAM188A	family with sequence similarity 188, member A	turquoise	2.35903	514	7.67259	7.61225	7.4649	7.65179	7.36194	7.32743	7.2908	7.49718	7.45996	7.21165	7.43402	7.23685	7.62614	7.31335	7.36389	7.46321	7.34016	7.41678	7.61386	7.2276	7.57817	7.33119	7.17439	7.37786	7.70226	7.45414	7.78315	7.494	7.26853	7.25806	7.12765	7.40783	7.09593	7.39658	7.07576	7.124	7.98034	7.93292	7.31592	7.35493	7.7582	7.07951	7.61972	7.37272
MmugDNA.4679.1.S1_at	CPLX2	complexin 2	green	2.3588	515	9.52135	9.43929	9.6964	9.8022	9.61379	9.82654	9.66108	9.76228	9.77672	9.65261	9.68202	9.81141	9.79789	9.57857	9.63787	9.54407	9.67354	9.88677	9.77785	9.71436	9.75648	9.80489	9.80317	10.0778	9.62339	9.76975	9.5121	9.87959	10.1068	9.91513	9.92379	9.77953	10.0201	9.81418	9.89534	9.83129	9.37231	9.38549	9.59996	9.84693	9.61321	9.98226	9.76615	9.78199
MmugDNA.26567.1.S1_at	AIDA	axin interactor, dorsalization associated	turquoise	2.35876	516	8.51327	8.7223	8.637	8.86937	8.50521	8.37472	8.44993	8.46325	8.53578	8.4828	8.52223	8.5026	8.77626	8.40576	8.70665	8.55772	8.37555	8.86802	8.5056	8.49427	8.59329	8.53633	8.35552	8.23208	8.82483	8.76261	8.96072	8.82264	8.13606	8.3656	8.27612	8.57614	8.0838	8.44924	8.25405	8.60246	9.09137	8.95721	8.58939	8.42545	8.81429	8.18494	8.47764	8.47724
MmugDNA.21346.1.S1_at	C5orf25	chromosome 5 open reading frame 25	lightcyan	2.3586	517	8.61924	8.46665	8.45422	8.89127	8.7921	8.7539	8.58883	8.5822	8.46865	8.32385	8.27983	8.33749	8.58882	8.47224	8.36143	8.58968	8.55879	8.28929	8.63449	8.58072	8.1747	8.50341	8.59404	8.47043	8.17956	8.31896	8.48391	8.1516	8.37899	8.32385	8.33367	8.2835	8.60169	8.40257	8.39523	8.34851	8.38147	8.3342	8.68166	8.72775	8.50407	8.50362	8.2949	8.49396
MmugDNA.12293.1.S1_at	MRPS21	mitochondrial ribosomal protein S21	grey	2.35765	518	5.68246	5.59186	5.66768	5.65273	5.52568	5.47157	5.65615	5.77664	5.52274	5.71941	5.67763	5.81219	5.53875	5.78078	5.62126	5.62633	5.66539	5.7412	5.64281	5.77129	5.71635	5.67321	5.764	5.8173	5.7653	5.79216	5.81421	5.81154	5.66978	5.60011	5.64188	5.54071	5.59561	5.6665	5.56381	5.62285	5.95793	5.98726	5.45777	5.56055	5.58943	5.86399	5.585	5.64669
MmugDNA.32888.1.S1_at	LOC100127894	hypothetical protein LOC100127894	midnightblue	2.35761	519	8.83761	8.84856	8.52116	8.90986	9.29396	8.70549	9.1442	8.95838	8.73374	9.02598	8.78102	8.70261	8.95534	8.7992	9.23025	9.00387	8.56797	8.68555	9.16535	8.91381	8.79859	8.76205	8.74352	8.82524	7.83249	8.2622	7.68953	8.05022	9.44759	9.50991	9.15002	8.58017	9.9077	8.74586	9.09561	8.8016	8.10765	8.07323	9.66983	9.89206	8.86417	9.20489	8.93314	9.00077
MmugDNA.4088.1.S1_at	TTC21A	tetratricopeptide repeat domain 21A	blue	2.35703	520	6.57097	6.44205	6.82767	6.80721	6.95117	6.81828	6.75431	6.43271	6.51334	6.31098	6.29805	6.53404	6.41218	6.61042	6.12525	6.48052	6.51595	6.53179	6.5337	6.64946	6.15384	6.51251	6.50166	6.48647	5.87044	6.26853	6.09672	6.03385	6.77086	6.73053	6.37886	6.47858	6.65049	6.56746	6.47948	6.14867	6.17647	6.3741	6.72642	6.87945	6.49244	6.7932	6.64136	6.57343
MmugDNA.20525.1.S1_at	SMAD2	SMAD family member 2	turquoise	2.35648	521	8.03986	8.26624	8.3728	8.18887	8.13484	8.22057	7.96342	8.08313	8.21396	7.97468	8.15946	8.02707	8.39737	8.34688	8.20183	8.26105	8.2844	8.17545	8.37912	8.20635	8.48827	8.19643	8.2242	8.29863	8.29819	8.37335	8.3858	8.2993	7.9718	8.21938	8.10793	8.25783	8.02572	8.1766	8.18416	8.09834	8.57403	8.51217	8.27519	8.07739	8.21165	8.12632	8.3929	8.18737
MmugDNA.26285.1.S1_at	SPRED1	sprouty-related, EVH1 domain containing 1	brown	2.35615	522	4.11231	4.70697	3.79739	3.91558	4.61388	4.00675	4.09728	4.05567	4.21705	4.38391	4.44837	3.84969	4.00796	3.94849	4.7665	4.23957	3.76028	3.66247	4.12467	3.91628	4.11837	4.13754	4.17809	3.98118	4.7241	4.45712	4.88516	4.80843	4.12234	4.14233	3.91879	4.62471	3.9216	4.33053	4.08745	4.75117	4.49455	4.45051	4.07846	3.94396	3.95074	4.35835	3.91183	4.13676
MmugDNA.11996.1.S1_s_at	SPRED2	sprouty-related, EVH1 domain containing 2	grey	2.35498	523	5.16255	5.33542	5.07621	5.18219	4.96313	5.15631	5.10204	5.06741	5.08343	5.42681	5.08167	5.30948	5.12839	5.37513	5.52638	5.17531	5.32087	5.06521	5.20803	5.17701	5.41623	5.07857	5.30948	5.28365	5.49633	5.34443	5.14846	5.322	5.18274	5.26334	5.35018	5.14734	5.02267	5.18706	5.08754	5.09129	5.49668	5.26346	5.07012	5.27768	5.32138	5.23919	5.28951	5.18832
MmugDNA.6889.1.S1_at	AP1S3	adaptor-related protein complex 1, sigma 3 subunit	blue	2.35496	524	5.64041	5.54855	4.84822	5.73386	5.72604	5.63596	5.11907	5.29308	5.1118	5.32023	5.34928	4.87081	5.32023	5.04889	5.61004	5.76869	4.89641	5.11114	5.20772	5.6822	4.90877	5.21891	5.27966	5.19042	4.55264	4.5782	4.51254	4.76913	5.48933	5.34255	5.45433	5.32218	5.90679	5.12139	5.26728	5.11366	4.45465	4.74738	5.86448	5.66949	5.51778	5.31336	5.20191	5.35645
MmugDNA.41909.1.S1_at	EMCN	endomucin	grey	2.35476	525	7.88233	8.06155	8.10484	8.33889	7.8716	8.3515	8.16121	7.93612	8.22042	7.77385	8.01069	8.54403	8.43055	8.27123	8.26869	8.3421	7.95499	8.36149	8.49342	8.30402	8.09961	8.38846	8.3917	8.63087	8.2848	8.31957	8.26701	8.55283	8.09366	7.8336	8.41732	7.97178	7.98285	8.02541	7.92502	8.47072	8.69739	8.51183	7.94886	7.84365	7.76082	7.97313	8.33082	8.12235
MmugDNA.23862.1.S1_at	HHEX	hematopoietically expressed homeobox	darkturquoise	2.35473	526	4.66243	4.2811	4.41426	4.41939	5.00959	4.67084	4.90789	4.52342	4.86404	4.51872	4.65044	4.47057	4.76253	4.92636	4.59606	4.58592	5.05189	4.89901	5.43139	4.49479	4.66537	4.54724	4.97714	5.26482	4.81776	5.05787	4.96264	4.84363	4.34559	4.59104	4.4951	4.5992	4.47389	4.57356	4.60528	4.88582	5.1766	5.10269	4.6826	4.45093	4.55019	4.61344	4.65517	4.68049
MmugDNA.4366.1.S1_at	ITIH5	inter-alpha (globulin) inhibitor H5	blue	2.35462	527	7.11456	7.36582	7.3022	7.48373	7.35601	7.44072	6.99981	6.9079	7.37074	6.99187	7.26451	6.75581	7.23468	6.91228	7.1681	7.43602	7.15807	7.20591	7.46171	7.52086	7.15091	7.40983	7.28441	6.98807	5.88562	6.57993	6.11441	6.11537	7.76282	7.67486	7.41852	7.39955	7.76532	7.60572	7.5883	6.74487	5.74715	6.27013	7.90969	8.04427	7.29559	7.68125	7.33771	7.37519
MmugDNA.10175.1.S1_at	MTMR12	myotubularin related protein 12	blue	2.35442	528	6.87171	7.06781	6.95661	7.39236	7.2973	7.10002	7.05961	7.38677	7.363	7.28368	6.90268	7.12817	6.73903	7.24307	6.8588	7.0049	7.25707	6.70761	6.67516	7.14585	6.63075	6.89526	7.18986	6.94593	6.47773	6.47233	6.58157	6.68588	7.16084	7.08065	7.17737	7.14793	7.31616	7.18181	7.26498	7.00832	6.04637	6.43223	7.61995	7.42067	6.95262	7.17927	7.02109	7.1144
MmugDNA.372.1.S1_at	CHRNB1	cholinergic receptor, nicotinic, beta 1 (muscle)	blue	2.35434	529	5.75314	5.7461	5.66972	6.25393	6.03036	5.7288	5.93813	5.50506	5.5557	5.93446	5.58984	5.97254	5.72141	5.79789	5.63851	5.92003	5.63384	5.61513	5.84101	5.57403	5.85003	5.97729	5.73816	5.54479	5.16627	5.31539	5.13683	5.42929	5.88005	5.83353	5.81594	5.65456	6.0318	5.69856	5.77955	5.49427	5.19056	5.15787	6.06902	5.98142	5.81398	6.21403	5.4218	5.7865
MmugDNA.30798.1.S1_s_at	RPL4	ribosomal protein L4	grey	2.35369	530	8.6494	8.62402	8.61973	8.66509	8.58947	8.48928	8.80894	8.8744	8.55926	8.72503	8.72608	8.86023	8.7185	8.61324	8.44269	8.59238	8.56241	8.57428	8.58547	8.52853	8.44509	8.42388	8.53328	8.42299	8.69924	8.64995	8.83323	8.74302	8.49576	8.52262	8.50589	8.53394	8.50848	8.57718	8.44014	8.67431	8.93365	8.84242	8.71357	8.64123	8.67203	8.61913	8.50784	8.58809
Mmu.8335.1.S1_s_at	KIAA0907	KIAA0907	pink	2.35359	531	8.37205	8.25085	8.43306	8.47308	8.36436	8.36243	8.47115	8.3978	8.2443	8.52428	8.46601	8.49952	8.26203	8.34205	8.31282	8.37311	8.15166	8.39473	8.1432	8.25865	8.36337	8.40979	8.54129	8.20312	8.29183	8.37642	8.41658	8.40484	8.18744	8.16317	8.26413	8.28454	8.05976	8.39018	8.20596	8.21688	8.43346	8.4543	8.30742	8.16258	8.43333	8.19548	8.16373	8.30812
Mmu.8078.2.S1_at	APEX1	APEX nuclease (multifunctional DNA repair enzyme) 1	turquoise	2.35358	532	8.2486	8.11848	8.26892	8.17757	8.30137	7.98799	8.24944	8.20457	8.28329	8.2237	8.27886	7.97501	8.47258	8.37396	8.27053	8.14007	8.14466	8.43978	8.35803	8.0767	8.34079	7.91352	7.96379	8.1844	8.51088	8.28863	8.66582	8.3963	8.04023	8.23522	8.06464	8.34863	8.09311	8.24788	8.21026	8.14767	8.69811	8.60415	8.52356	8.18636	8.51573	8.05642	8.4107	8.2139
MmuSTS.3878.1.S1_at	SLC6A8	solute carrier family 6 (neurotransmitter transporter, creatine), member 8	green	2.35348	533	10.0133	9.91778	10.1435	9.91751	9.87775	10.0015	9.9545	9.97411	9.86111	9.72554	9.86017	9.83123	9.81374	9.71902	9.6678	9.92468	9.89775	10.0419	10.0437	10.2752	9.81768	9.93904	9.90551	10.0337	9.92424	9.99585	9.83271	10.0726	10.034	9.92422	10.0865	10.0486	10.0264	10.0386	9.9952	10.0679	9.54485	9.5482	9.76286	9.96148	9.66677	10.0743	9.87242	9.96126
MmugDNA.38614.1.S1_at	FBXO27	F-box protein 27	blue	2.35308	534	6.31068	6.23615	6.55163	6.37168	6.32921	6.71048	6.33128	6.42672	6.39586	5.88999	6.33653	6.23988	6.37208	6.20105	5.8167	6.51953	6.44509	6.4167	6.67799	6.54923	6.03147	6.22731	6.61134	6.53983	5.42391	5.52014	5.47814	5.57	6.49829	6.41412	6.24947	6.30393	6.4865	6.44134	6.27127	5.55317	5.31407	5.50643	6.72905	6.8408	6.45105	6.31702	6.61306	6.39244
MmuSTS.3697.1.S1_at	COPS4	COP9 constitutive photomorphogenic homolog subunit 4 (Arabidopsis)	turquoise	2.35288	535	10.6121	10.8036	10.695	10.6077	10.7014	10.6182	10.6064	10.7342	10.7418	10.7045	10.8342	10.6433	10.7838	10.7258	10.7788	10.6511	10.6575	10.7059	10.5185	10.5581	10.8198	10.6904	10.6908	10.7015	10.6765	10.8125	10.8614	10.6728	10.5257	10.621	10.5373	10.677	10.5376	10.5655	10.5057	10.513	11.0288	10.9952	10.6997	10.6391	10.8153	10.6473	10.7422	10.6571
MmuSTS.2873.1.S1_at	TAF7L	TAF7-like RNA polymerase II, TATA box binding protein (TBP)-associated factor, 50kDa	saddlebrown	2.35287	536	6.78875	7.25152	6.85569	7.47443	7.22022	7.10993	6.70889	6.94569	7.01492	6.69219	6.9564	6.71572	7.19543	6.84093	6.66975	6.99541	6.72048	6.93272	6.48457	6.81012	6.60944	6.50191	6.47573	6.41408	6.79231	6.96305	7.2336	6.33542	6.47	6.65561	6.60856	6.78685	6.79252	6.58564	6.9715	6.69815	7.34104	7.13675	7.19437	6.95692	6.73203	6.70046	7.1642	6.82139
Mmu.132.1.S1_at	NAMPT	nicotinamide phosphoribosyltransferase	turquoise	2.35286	537	6.30381	6.27714	6.48403	6.26571	6.54268	6.38117	6.27553	6.35604	6.70584	6.58986	6.72853	6.30286	7.05928	6.80608	6.78923	6.74822	6.72853	6.95317	6.86427	6.56028	6.66486	6.36733	6.47342	6.67906	7.02844	6.64611	7.0112	6.96967	6.29823	6.57164	6.33889	6.69552	6.21153	6.5845	6.43626	6.5572	7.16507	7.05002	6.61415	6.26888	6.98124	6.17126	6.70854	6.51997
MmugDNA.25292.1.S1_at	JAGN1	jagunal homolog 1 (Drosophila)	turquoise	2.35285	538	7.68957	7.74957	7.9289	7.70759	7.65539	7.52173	7.54365	7.62495	7.98394	7.44785	8.0792	7.6269	8.02841	7.94737	7.68696	7.50082	7.83177	8.03562	7.83515	7.46036	7.95707	7.91152	7.70513	7.82414	7.77199	7.9415	8.129	7.80108	7.6268	7.7027	7.58431	7.77752	7.60334	7.75663	7.63528	7.57324	8.23704	8.19833	7.85949	7.69632	7.86035	7.75038	8.01021	7.7478
MmugDNA.36731.1.S1_at	FAM18B	family with sequence similarity 18, member B	pink	2.35266	539	8.60221	8.29885	8.51313	8.49193	8.28653	8.43332	8.41553	8.28317	8.26716	8.51835	8.41924	8.70748	8.45533	8.56353	8.3872	8.60032	8.16061	8.58921	8.1978	8.15618	8.34735	8.4496	8.48295	8.30949	8.38342	8.5563	8.63001	8.45849	8.41957	8.17713	8.18472	8.23127	8.19874	8.36547	8.13322	8.34797	8.70345	8.64321	8.17831	8.32409	8.59525	8.31219	8.01109	8.33442
MmugDNA.37904.1.S1_at	LUC7L3	LUC7-like 3 (S. cerevisiae)	blue	2.35261	540	10.6636	10.3004	10.4188	10.7633	10.6776	10.601	10.8535	10.512	10.2403	10.5489	10.4895	10.6082	10.435	10.5559	10.411	10.546	10.3099	10.4424	10.4998	10.6896	10.2234	10.5458	10.5709	10.3042	9.89305	10.1623	9.86126	9.90742	10.4537	10.4732	10.4846	10.2094	10.5169	10.5719	10.4247	10.0512	10.2445	10.2439	10.7489	10.7733	10.6179	10.4946	10.4493	10.4976
MmugDNA.20913.1.S1_at	LOC100292189	hypothetical protein LOC100292189	blue	2.35248	541	5.90417	6.18271	6.27961	6.38039	6.44271	6.4764	6.50504	6.26089	6.38593	5.8898	6.19356	6.2326	6.44887	5.93323	5.54657	6.28099	6.34319	6.05248	6.32178	6.27062	5.60349	6.20381	6.11096	5.90914	5.62344	5.51313	5.49969	5.72516	6.23228	6.28482	6.10544	6.05258	6.26419	6.20826	6.02003	5.79355	5.50123	5.70581	6.48967	6.53527	6.10493	6.4992	6.08386	6.19971
MmugDNA.37011.1.S1_at	TET2	tet oncogene family member 2	yellow	2.35235	542	6.88403	7.3542	6.76916	6.81395	7.63743	6.77715	7.45055	7.31352	7.13773	7.12005	7.06292	6.95851	7.12402	6.77124	7.45059	7.20379	7.02752	6.88476	7.35175	7.03375	6.74674	7.05607	7.16631	6.95059	6.98971	6.70054	6.74527	6.76956	7.22669	7.38192	7.04098	7.39565	7.38515	7.08329	7.15642	7.28207	6.55721	6.835	7.3196	7.28378	7.23816	7.05855	6.78493	7.13048
MmuSTS.4167.1.S1_at	MINPP1	multiple inositol polyphosphate histidine phosphatase, 1	turquoise	2.35227	543	7.70048	7.67768	7.73266	7.81133	7.92499	7.89182	7.7085	7.79476	7.78757	7.62917	7.91091	7.87482	7.91532	8.11248	7.83008	7.87232	7.75871	7.72798	7.73309	7.45121	7.84387	7.73091	7.83733	7.69184	7.72021	8.01515	8.0642	7.72338	7.55268	7.52895	7.51242	7.76413	7.51753	7.72678	7.60672	7.81247	8.14344	8.1945	7.67716	7.56205	7.87154	7.49523	7.65848	7.70722
MmugDNA.11641.1.S1_s_at	CUL4B	cullin 4B	brown	2.35216	544	6.2729	6.56796	6.25232	6.38995	6.75655	6.21222	6.29692	6.4319	6.26137	6.61928	6.21059	6.1241	6.48494	6.05657	6.86011	6.53094	6.29047	6.34681	6.48891	6.30738	6.4428	6.22459	6.23744	6.1564	6.4149	6.75053	6.85439	6.6833	6.23176	6.3113	6.22061	6.46895	6.17396	6.47227	6.28703	6.66381	6.75515	6.63683	6.52525	6.30636	6.3937	6.27876	6.3673	6.35837
MmuSTS.4367.1.S1_at	STARD9	StAR-related lipid transfer (START) domain containing 9	blue	2.35207	545	7.58885	7.49665	7.56628	7.6683	7.87147	7.79874	7.77212	7.69688	7.46287	7.18218	7.61607	7.19854	7.44138	7.43446	7.36601	7.43132	7.18147	7.25457	7.65716	7.57929	7.48756	7.48347	7.38778	7.41357	7.01385	7.1841	7.10551	7.07804	7.57705	7.49258	7.57568	7.49776	7.65579	7.30836	7.58196	7.249	7.15884	7.11085	7.76039	7.71152	7.53612	7.7132	7.28876	7.5348
MmugDNA.33857.1.S1_at	EIF4A3	eukaryotic translation initiation factor 4A, isoform 3	turquoise	2.35201	546	9.09907	9.11118	9.11829	9.12818	8.87443	9.03926	8.85109	9.05654	9.11531	8.80374	9.08811	9.00147	9.24599	9.04909	8.98529	8.98846	9.14212	9.14051	9.1467	9.03568	9.11255	9.05976	9.00092	9.1798	9.11652	9.20457	9.26021	9.12869	8.94712	8.97558	9.0025	9.09843	8.97939	9.02282	9.01906	9.073	9.35022	9.26431	9.03107	8.96353	9.02566	8.96972	9.1892	9.04376
MmugDNA.32084.1.S1_at	GRIA3	glutamate receptor, ionotrophic, AMPA 3	yellow	2.3516	547	11.2784	11.4086	10.9702	11.1664	11.487	10.8326	11.3264	11.4077	11.3017	11.3022	11.1803	11.0465	11.0215	11.0444	11.3154	11.4836	10.9875	10.8775	11.3084	11.1931	10.9217	11.2598	11.2229	11.0671	10.8983	10.8066	10.7213	10.7498	11.1778	11.3173	11.148	11.2766	11.4003	11.1341	11.2148	11.2288	10.6554	10.8106	11.4453	11.2902	11.1246	11.3861	10.7626	11.2002
MmugDNA.37606.1.S1_at	HIC2	hypermethylated in cancer 2	blue	2.35127	548	6.58415	6.64516	6.73773	6.86116	7.18124	6.73529	7.08705	7.03224	6.8522	6.79006	6.8365	6.7068	6.61857	6.46441	6.58751	6.86641	6.59176	6.67225	6.88498	7.01982	6.41661	6.92686	6.8274	6.64051	6.50136	6.5761	6.35125	6.57702	7.09743	7.0103	6.96974	6.85358	7.14016	6.85254	6.95919	6.70775	6.18945	6.16778	6.95061	7.12343	6.80325	6.94664	6.77529	6.85978
MmugDNA.40887.1.S1_at	LONRF2	LON peptidase N-terminal domain and ring finger 2	grey60	2.35091	549	11.0384	11.1037	11.0935	11.2461	11.1386	11.0334	11.0709	11.0999	11.1169	11.0045	10.9422	10.918	11.1805	11.1299	11.0078	10.9678	11.0163	11.0279	10.8741	10.8868	11.0871	11.0072	10.9792	10.9407	10.9239	10.8438	10.9542	10.8052	11.1518	11.0366	10.9286	11.0394	11.0536	11.0395	11.1452	11.0385	10.606	10.7112	11.0105	11.0703	11.1157	10.7887	10.9786	11.0345
MmugDNA.27084.1.S1_at	CRTC1	CREB regulated transcription coactivator 1	green	2.35086	550	7.89396	7.87063	7.9386	7.75753	7.76419	7.896	7.73083	7.83684	7.85439	7.85456	7.9026	7.71238	7.81066	7.90009	7.79538	7.71785	7.99097	7.8844	7.89917	7.9681	7.89938	7.61708	7.84455	7.92571	7.82871	7.88386	7.76954	7.87149	8.10973	7.99862	7.99699	7.94358	8.03371	8.00512	8.09926	8.03725	7.69518	7.67533	7.85602	7.98023	7.80278	7.96359	7.91245	7.9084
Mmu.12864.1.S1_at	C13orf1	chromosome 13 open reading frame 1	turquoise	2.35086	551	9.13164	8.91823	8.83218	8.93609	8.81901	8.71927	8.62618	8.83819	8.89457	9.06014	9.00989	8.90228	8.99306	9.07884	9.06289	8.63932	8.95937	8.98811	8.59027	8.54714	9.00309	8.87258	8.75957	8.93675	8.96579	9.06772	9.13405	9.03255	8.63042	8.87066	8.60269	8.74953	8.72395	8.84039	8.66939	8.70065	9.36583	9.24283	8.92716	8.77085	8.95691	8.8416	8.94597	8.83351
MmugDNA.7525.1.S1_at	SRRM2	serine/arginine repetitive matrix 2	yellow	2.35031	552	10.732	10.9384	10.5919	10.2735	11.1303	10.2227	10.8223	10.7196	10.7387	10.6967	10.6608	10.4923	10.4616	10.1586	10.719	10.9488	10.326	10.1452	10.9977	10.3583	10.0543	10.7556	10.7243	10.3707	10.3782	10.2105	10.045	10.2091	10.7263	10.9631	10.8383	10.87	11.0741	10.6975	10.7344	10.7622	9.95466	9.99089	11.0884	11.0777	10.7793	11.0314	10.1567	10.6893
MmugDNA.39666.1.S1_at	INO80D	INO80 complex subunit D	grey60	2.3502	553	8.37212	8.24392	8.382	8.62951	8.32783	8.5012	8.36532	8.31818	8.41898	8.15863	8.28506	8.34617	8.5478	8.4666	8.19931	8.13965	8.44108	8.37958	8.46011	8.1497	8.2793	8.28011	8.42972	8.48108	8.15017	8.14668	8.06502	8.02932	8.46954	8.45647	8.38854	8.49998	8.51463	8.42843	8.56775	8.28753	7.91249	8.05661	8.53756	8.46967	8.58728	8.10627	8.45621	8.39604
MmugDNA.10718.1.S1_s_at	ADI1	acireductone dioxygenase 1	grey	2.34987	554	7.61081	7.62608	7.9092	7.52262	7.83619	7.86189	7.70879	7.7103	7.9051	7.56427	7.92223	7.65118	8.00659	7.70693	8.02803	7.87962	7.57329	7.74966	8.21774	7.79231	7.63757	7.78714	7.78511	7.72603	7.86991	7.85099	7.99383	8.271	7.65054	7.53806	7.97654	7.8413	7.56316	7.77426	7.62443	8.02877	8.01646	7.88109	7.74309	7.60205	7.62952	7.57696	7.82682	7.74443
MmugDNA.14464.1.S1_at	AZIN1	antizyme inhibitor 1	turquoise	2.34959	555	9.02236	9.09116	9.0021	8.97085	8.83692	8.85902	8.69373	9.01978	8.80049	8.63172	8.98946	8.89533	8.93583	8.93372	8.96131	8.80281	8.81861	9.05178	8.65949	8.63909	9.05243	8.88555	8.93211	8.91533	9.18747	9.0516	9.3299	9.12772	8.74308	8.75471	8.70607	8.94998	8.6628	8.84372	8.73062	9.00815	9.42522	9.28547	8.81129	8.72661	9.03965	8.58829	8.95081	8.85587
MmugDNA.12002.1.S1_at	ATP6V1C1	ATPase, H+ transporting, lysosomal 42kDa, V1 subunit C1	turquoise	2.3493	556	8.73129	8.94105	8.79124	8.69156	8.56376	8.47274	8.46579	8.60573	8.76793	8.4971	8.74107	8.61071	8.75894	8.73578	8.73382	8.78286	8.43709	8.70615	8.60244	8.24048	8.81677	8.4695	8.54272	8.46332	8.90292	8.81406	8.98329	8.77198	8.43816	8.53656	8.54106	8.71725	8.42244	8.6597	8.45849	8.67965	9.06088	9.00573	8.6496	8.62653	8.81888	8.37995	8.77278	8.60152
MmugDNA.25662.1.S1_at	GORAB	golgin, RAB6-interacting	darkgreen	2.34876	557	8.48923	8.46043	8.46748	8.53177	8.33812	8.17459	8.22878	8.38678	8.37632	8.40282	8.18796	8.44749	7.98512	8.40239	8.41499	8.18209	8.2813	8.30368	8.08034	8.09269	8.32436	8.31809	8.44805	8.2128	8.38619	8.48272	8.54588	8.3396	8.15044	8.1295	8.14918	8.22486	8.18168	8.16004	8.05859	8.23353	8.71286	8.59828	8.13235	8.13978	8.33466	8.13674	8.32915	8.26456
MmuSTS.3477.1.S1_at	BAZ2A	bromodomain adjacent to zinc finger domain, 2A	grey	2.34871	558	8.697	8.36422	8.54223	8.5156	8.63015	8.73556	8.69985	8.64411	8.64045	8.52272	8.66536	8.52326	8.69147	8.88296	8.50724	8.57437	8.8169	8.56789	8.71047	8.77171	8.51661	8.72755	8.6821	8.8635	8.40466	8.50261	8.39106	8.48577	8.78927	8.65149	8.75964	8.5344	8.85784	8.70168	8.76259	8.58851	8.3937	8.47564	8.7421	8.68992	8.46137	8.78132	8.7253	8.66748
MmuSTS.4646.1.S1_at	NTN4	netrin 4	pink	2.3484	559	8.778	8.55501	8.88352	8.80258	8.93284	8.74778	8.78896	8.90225	8.61235	8.82918	8.69825	8.73785	8.70626	8.96156	8.85907	8.7121	8.57146	8.69233	8.49383	8.6707	8.71947	8.77423	8.75439	8.63672	8.73973	8.6105	8.94684	8.68074	8.54354	8.61512	8.44223	8.4541	8.53735	8.65213	8.61741	8.69286	9.01329	9.04491	8.87596	8.45783	8.81856	8.50783	8.65866	8.67867
MmugDNA.31013.1.S1_at	PPFIA4	protein tyrosine phosphatase, receptor type, f polypeptide (PTPRF), interacting protein (liprin), alpha 4	green	2.34815	560	8.88396	8.94432	9.02304	9.09078	8.85002	9.27673	9.14696	8.90812	9.09486	8.91747	8.94675	8.90172	9.1687	9.07657	8.74973	8.83377	9.19763	8.94361	8.94578	9.17173	8.93911	9.1534	9.15964	9.18391	8.84284	9.03538	8.88466	9.09695	9.22554	9.02774	9.12966	9.06646	9.22168	9.03922	9.24832	9.16122	8.65835	8.64564	8.99182	8.92033	8.76389	9.16269	8.94381	9.05251
MmugDNA.20276.1.S1_at	ITGB7	integrin, beta 7	grey	2.34809	561	4.21396	4.09374	4.18029	3.90923	4.04081	4.18761	4.26758	4.10799	4.14971	4.47209	4.20554	4.51407	4.02915	4.46361	4.44392	4.38848	4.38574	3.97241	4.29724	4.1971	4.32846	4.25991	4.40688	4.0372	4.49808	4.37678	4.1394	4.34567	4.16784	4.25603	4.36793	4.20643	4.03448	4.13637	4.11888	4.1754	4.53832	4.34012	3.91973	4.18293	4.13102	4.39738	4.24477	4.18915
Mmu.15572.1.S1_at	PIK3R1	phosphoinositide-3-kinase, regulatory subunit 1 (alpha)	brown	2.34799	562	8.58225	8.83053	8.15205	7.9659	8.77473	7.81803	8.30155	8.20509	8.63129	8.62789	8.61079	8.31027	8.42487	8.26425	8.97141	8.57407	8.38865	8.31333	8.62357	7.99202	8.42398	8.36867	8.20263	8.26256	8.86595	8.73738	8.96268	8.7877	8.40602	8.62014	8.44455	8.89406	8.44801	8.70866	8.48974	8.66312	8.82674	8.86853	8.74852	8.45489	8.83698	8.49779	8.54218	8.46344
Mmu.6687.1.S1_at	EIF3D	eukaryotic translation initiation factor 3, subunit D	brown	2.34787	563	7.06645	7.17014	6.73316	6.93901	7.30091	6.71407	7.10395	7.0058	6.95765	7.00539	6.92302	6.60591	7.00385	6.80245	7.21106	7.08019	6.78608	6.56102	7.29138	6.95037	6.62017	6.70752	6.876	6.8545	7.34864	7.19653	7.48163	7.21456	6.90458	7.06142	7.00209	7.31718	7.06951	7.08255	7.0985	7.1262	7.45732	7.40872	7.34945	7.05797	7.22979	6.93695	7.25819	7.00191
MmugDNA.13062.1.S1_at	SMOC1	SPARC related modular calcium binding 1	grey	2.34761	564	6.29602	6.42003	6.29547	6.01462	6.20327	6.2316	6.40905	6.19531	6.22988	6.03146	6.45608	6.21078	6.43286	6.34837	6.20703	6.40785	6.64675	6.83493	6.70932	6.76688	6.4476	6.0222	6.27084	6.36011	6.75048	6.76043	6.73203	6.82261	6.29613	6.19044	6.64871	6.59303	6.19154	6.39312	6.50157	6.70275	6.66517	6.38543	6.03992	6.06912	6.60159	6.24655	5.94891	6.35203
MmugDNA.879.1.S1_at	TBC1D16	TBC1 domain family, member 16	tan	2.34738	565	7.34883	7.28582	7.36217	7.23522	7.19232	7.24485	7.18785	7.15814	7.19797	7.24675	7.24829	7.00401	7.2827	7.14833	6.97715	7.26327	7.14219	7.04531	7.5117	7.44177	7.1559	7.23106	7.23604	7.45272	7.26053	7.36527	7.10211	7.36946	7.22659	7.3136	7.3611	7.36664	7.36948	7.28338	7.41791	7.50999	6.91535	6.90899	7.1046	7.16767	7.05605	7.25436	7.14504	7.26566
MmugDNA.23169.1.S1_at	NR4A2	nuclear receptor subfamily 4, group A, member 2	darkgreen	2.34669	566	7.50017	7.90996	7.49813	7.43494	7.7097	6.91996	7.26822	7.32386	7.22444	7.26857	7.16039	7.1779	7.4872	7.58567	7.78889	7.6011	7.08036	7.22872	6.92997	6.77388	7.40542	7.69458	7.80116	7.19911	7.59692	7.37272	7.63417	7.4577	7.26477	7.50499	7.01716	7.58796	7.03165	7.27432	7.18035	7.47283	7.6258	7.70444	7.07921	7.04282	7.50947	7.62354	6.73428	7.30172
MmugDNA.13993.1.S1_at	ANKRD52	ankyrin repeat domain 52	green	2.3465	567	8.50618	8.44668	8.41357	8.58871	8.46569	8.52665	8.41044	8.48216	8.56306	8.3578	8.73267	8.25612	8.59516	8.50029	8.32357	8.28781	8.61758	8.49203	8.53813	8.40882	8.52908	8.5422	8.60608	8.5551	8.19904	8.49828	8.1513	8.27274	8.61915	8.6214	8.60786	8.49638	8.4698	8.60888	8.67958	8.42744	8.13739	8.2169	8.47055	8.56526	8.39056	8.64412	8.43563	8.5256
MmugDNA.9892.1.S1_at	PACS2	phosphofurin acidic cluster sorting protein 2	green	2.34649	568	7.86885	7.89775	8.08731	7.9245	8.05534	8.1674	7.80191	7.9663	8.07793	7.7847	7.88381	7.75859	7.78411	8.01342	7.74341	7.97488	8.09862	7.92344	8.09761	8.16589	7.98948	7.86106	7.98805	8.19502	7.92316	8.05262	7.91241	8.17004	8.25128	7.93888	8.26156	8.20887	8.15588	8.16926	8.10937	8.21722	7.6409	7.66563	7.7883	8.10473	7.70779	8.18765	7.94281	8.02746
MmugDNA.38550.1.S1_s_at	TIMM8B	translocase of inner mitochondrial membrane 8 homolog B (yeast)	turquoise	2.34629	569	10.4829	10.7267	10.6107	10.5454	10.5228	10.5456	10.4859	10.634	10.6856	10.3396	10.5424	10.4699	10.4186	10.5003	10.5453	10.5901	10.6197	10.6837	10.6941	10.5831	10.7411	10.4286	10.6724	10.6531	10.7343	10.8835	10.9026	10.6435	10.4403	10.4592	10.4673	10.5343	10.4314	10.4645	10.3209	10.3907	11.1455	11.0747	10.3149	10.5805	10.667	10.852	10.5552	10.5524
MmugDNA.20224.1.S1_at	CUL4B	cullin 4B	brown	2.3461	570	7.60321	7.87849	7.65904	7.87913	8.01269	7.56334	7.49237	7.80355	7.71851	7.82283	7.43984	7.6199	7.79993	7.70343	8.07217	7.8335	7.46269	7.6916	7.58742	7.41048	7.58849	7.40572	7.64663	7.64842	7.89068	7.95213	8.09084	7.90827	7.43666	7.71573	7.48383	7.84656	7.47932	7.75615	7.62438	7.81033	8.12622	8.14648	7.94271	7.53395	7.96589	7.46785	7.73815	7.65987
MmugDNA.25468.1.S1_at	NRBP2	nuclear receptor binding protein 2	lightcyan	2.34589	571	9.39059	9.30423	9.51917	9.31221	9.47591	9.70922	9.62093	9.35013	9.13393	9.04235	9.2646	9.18081	9.35116	9.33213	8.92778	9.43392	9.31562	9.25794	9.34459	9.62575	8.9889	9.20646	9.48282	9.23241	8.89782	8.95708	8.89391	8.92736	9.15171	9.13967	9.3614	9.22031	9.29387	9.06903	9.15638	8.84354	9.19492	8.99517	9.5093	9.57046	9.53268	9.26076	9.1551	9.30756
MmugDNA.22923.1.S1_at	SGK269	NKF3 kinase family member	grey	2.34584	572	8.93658	8.90813	9.00658	9.04837	8.79399	8.9541	8.80648	8.91978	8.97214	8.79666	8.96064	8.99324	8.88061	8.89286	8.85759	8.8611	8.89521	9.10279	8.94753	8.85442	8.90514	8.80379	9.02264	8.94424	8.83107	8.94541	8.74011	8.83249	9.01854	9.00175	8.99409	9.07128	8.91053	8.95367	9.07678	9.07109	8.67253	8.69481	8.83829	8.8783	8.89132	8.79244	8.85025	8.93524
MmugDNA.10000.1.S1_at	TAPBP	TAP binding protein (tapasin)	green	2.34566	573	8.74755	9.02153	9.13937	9.08249	8.83428	8.98903	8.7463	9.01105	8.9748	8.66765	8.85647	8.9355	8.80813	8.79715	8.67741	8.76256	9.0613	8.82425	8.96752	8.89423	9.18042	8.90259	8.83563	8.90362	8.67488	8.95834	8.66485	8.75685	9.16113	8.90181	9.1986	8.97965	9.10297	8.96281	9.19686	8.91197	8.51196	8.64113	8.83484	8.96844	8.80999	8.92619	9.03507	8.9572
MmuSTS.1305.1.S1_at	DIRC2	disrupted in renal carcinoma 2	grey	2.34555	574	7.5071	7.52773	7.89595	7.44108	7.81813	7.71819	7.75563	7.55123	7.8707	7.53808	7.62678	7.66391	7.69777	7.7988	7.67665	8.03312	7.71562	7.80564	8.09601	7.71385	7.69004	7.86167	7.97764	7.80488	7.94101	7.76612	7.9366	8.0067	7.66168	7.64883	7.5688	7.89457	7.64625	7.74748	7.51312	7.94203	7.7235	7.76896	7.5234	7.59341	7.67148	7.67295	7.42687	7.70084
MmugDNA.25730.1.S1_at	MRPL1	mitochondrial ribosomal protein L1	grey	2.3454	575	9.66717	9.60099	9.74756	9.57491	9.55994	9.50636	9.46723	9.61467	9.67679	9.54999	9.73586	9.70923	9.7266	9.68702	9.69866	9.76225	9.4958	9.77178	9.75685	9.46299	9.60879	9.69056	9.82186	9.75654	9.72601	9.70287	9.82207	9.73125	9.41893	9.47727	9.57576	9.62668	9.5333	9.57349	9.47546	9.6793	9.91824	9.90742	9.65737	9.44699	9.49567	9.79781	9.45228	9.6024
MmugDNA.7249.1.S1_at	IL6ST	interleukin 6 signal transducer (gp130, oncostatin M receptor)	brown	2.34503	576	7.74218	8.07199	7.67966	7.73969	8.39736	7.46883	7.7471	8.02156	8.31449	7.73509	7.85362	7.80067	7.9083	7.65244	8.09467	8.3243	7.54961	7.8874	8.44189	7.42329	7.54443	7.47948	7.61336	8.01771	8.43816	8.00322	8.20648	8.40401	7.67552	8.06699	7.78339	8.28512	7.93217	7.7447	7.72392	8.34998	8.20119	8.059	8.00289	7.66964	8.07476	7.66415	7.77592	7.85868
MmugDNA.2807.1.S1_at	SLC2A13	solute carrier family 2 (facilitated glucose transporter), member 13	brown	2.34485	577	6.11151	6.65649	5.84056	5.53719	6.86224	5.88289	6.13809	5.90152	6.13393	6.26569	6.32393	5.9597	5.89483	6.09982	6.73014	6.26648	5.8209	5.71279	6.02795	5.7531	5.777	5.95993	5.78715	5.83978	6.6741	6.4354	6.64227	6.3456	6.0711	6.28885	6.0453	6.51392	6.37591	6.38862	6.12441	6.94474	6.21222	6.66714	6.18832	6.07898	5.9723	6.19156	5.90198	6.10683
MmugDNA.7809.1.S1_at	IL28RA	interleukin 28 receptor, alpha (interferon, lambda receptor)	blue	2.34479	578	6.85809	6.82964	5.85641	6.48294	6.74052	6.39068	6.94289	6.26228	6.40866	6.38549	6.22973	5.99942	6.43695	6.05302	6.35636	6.36977	6.10774	5.84362	6.61515	5.91953	5.98986	6.10274	6.29446	6.1772	5.62248	5.72766	5.5473	5.61203	6.38218	6.27222	6.56844	6.28642	6.79025	6.1978	6.40651	6.21524	5.56753	5.81196	6.82964	6.65492	6.34431	6.57169	6.07854	6.37612
MmugDNA.33101.1.S1_s_at	NTRK3	neurotrophic tyrosine kinase, receptor, type 3	green	2.34457	579	8.99322	9.01321	9.07987	9.17094	9.15016	9.11979	8.98265	9.47608	9.25486	9.07616	9.26223	8.97845	9.10607	8.88489	8.78101	9.0097	9.13698	8.88318	8.86783	9.16761	8.51642	9.0361	9.21986	9.02304	8.74837	8.88219	8.69331	8.78322	9.40371	9.27407	9.28082	9.27505	9.33884	9.30768	9.37378	9.06642	8.53073	8.59031	9.30427	9.39748	8.96274	9.2534	9.21685	9.15267
MmugDNA.21413.1.S1_at	DCUN1D2	DCN1, defective in cullin neddylation 1, domain containing 2 (S. cerevisiae)	blue	2.34409	580	6.01398	6.12174	5.93055	6.05764	6.37804	6.09053	6.46624	6.09175	6.11467	6.32682	6.03376	6.18509	5.92806	6.04658	6.03322	6.44932	6.18484	5.79551	6.20421	6.50065	5.89905	6.30457	6.04475	5.82899	5.49503	5.83748	5.50259	5.69791	6.0728	6.21586	6.25581	6.11822	6.28313	6.15746	6.18107	5.90119	5.34185	5.62712	6.48859	6.41806	6.11625	6.49781	5.80984	6.15326
MmugDNA.38356.1.S1_at	GNL3L	guanine nucleotide binding protein-like 3 (nucleolar)-like	grey	2.3437	581	6.51104	6.82561	6.8961	6.82056	6.88016	6.83037	6.56297	6.71283	6.68372	6.74519	6.67462	6.6012	6.85792	6.73635	6.92144	6.76444	6.92643	6.88773	6.91539	7.00151	6.95319	6.75419	6.89296	6.77946	6.59617	6.56236	6.76905	6.533	7.0479	6.75053	6.82891	6.84663	7.00169	6.80132	6.95282	6.83749	6.49946	6.66684	6.9334	6.85618	6.65385	7.12585	6.70771	6.8312
MmugDNA.17719.1.S1_x_at	AP4E1	adaptor-related protein complex 4, epsilon 1 subunit	blue	2.34325	582	13.3248	13.2951	13.2766	13.2949	13.4055	13.3706	13.4804	13.3086	13.3291	13.333	13.2251	13.2559	13.2698	13.2086	13.3342	13.4272	13.2756	13.1517	13.4389	13.4704	13.1861	13.4282	13.2829	13.2047	12.884	12.9411	12.7813	12.9632	13.3905	13.4488	13.3471	13.3315	13.5037	13.4345	13.3928	13.0654	12.672	12.8246	13.67	13.5897	13.425	13.5291	13.1701	13.3556
MmugDNA.14822.1.S1_at	EHMT2	euchromatic histone-lysine N-methyltransferase 2	green	2.34318	583	8.65259	8.60356	8.79267	8.78647	8.58275	8.59394	8.56007	8.6838	8.6118	8.4646	8.5843	8.40713	8.70486	8.68295	8.45459	8.53969	8.733	8.60037	8.73136	8.75454	8.58083	8.56417	8.71051	8.54848	8.55781	8.69149	8.54843	8.79888	8.84539	8.80775	8.74632	8.7364	8.90262	8.75234	8.78645	8.82621	8.2687	8.29788	8.62963	8.7954	8.49598	8.79424	8.65891	8.68492
MmugDNA.24700.1.S1_at	IFT57	intraflagellar transport 57 homolog (Chlamydomonas)	brown	2.34235	584	7.95984	7.89433	7.61859	7.7461	8.2082	7.47554	7.64205	7.878	8.03488	7.75793	7.99924	7.56639	7.94538	8.09316	8.21165	8.09075	7.87078	7.68839	8.20237	7.31789	8.00255	7.80036	7.72246	7.76256	8.21417	7.93915	8.37517	8.1167	7.6747	7.89223	7.63821	8.05257	7.6259	7.87727	7.71839	7.68781	8.45119	8.26212	8.09787	7.82987	8.25591	7.74261	8.12546	7.83753
MmugDNA.26978.1.S1_s_at	BSN	bassoon (presynaptic cytomatrix protein)	green	2.34231	585	10.5641	10.4972	10.6667	10.6241	10.4324	10.4857	10.3683	10.6315	10.6221	10.464	10.6128	10.4315	10.4803	10.4051	10.3776	10.338	10.5064	10.5213	10.3597	10.427	10.4238	10.6023	10.6187	10.5542	10.3937	10.4695	10.3554	10.4808	10.6606	10.533	10.5917	10.5289	10.6011	10.6475	10.6846	10.5901	10.0314	10.046	10.4023	10.5413	10.3481	10.538	10.4766	10.5352
Mmu.1995.1.S1_s_at	HSPA8	heat shock 70kDa protein 8	turquoise	2.34219	586	10.7966	11.2098	11.0715	11.0771	11.0493	10.4707	10.5923	10.8979	10.9972	10.9096	11.0102	10.7209	11.2079	11.1346	11.1516	10.843	10.869	11.0483	10.8855	10.6023	11.2193	10.6386	10.6366	10.6849	11.3045	11.1072	11.4503	11.1851	10.817	10.9896	10.9962	11.2007	10.7954	11.0012	11.0004	10.8823	11.5422	11.3763	11.2647	10.9981	11.4593	10.8049	11.4027	10.9462
MmuSTS.1044.1.S1_at	ODZ2	odz, odd Oz/ten-m homolog 2 (Drosophila)	purple	2.34202	587	7.89137	8.09419	7.94385	8.0528	7.90897	7.65722	7.70247	8.09637	8.15862	7.84404	7.86488	7.7277	7.96958	8.00246	7.96397	7.75564	7.90225	7.88272	7.57348	7.71845	7.8908	7.88534	7.91934	7.96627	7.9383	7.8865	7.73673	7.87094	8.08651	8.11672	7.97561	8.07209	8.08411	7.9939	8.18782	8.1121	7.6567	7.6905	7.90195	7.92642	7.94094	7.75107	8.12431	7.94459
MmugDNA.22248.1.S1_at	MAPK8IP3	mitogen-activated protein kinase 8 interacting protein 3	green	2.34192	588	7.60179	7.63579	7.6054	7.63661	7.44421	7.43345	7.55973	7.67722	7.49972	7.53886	7.61771	7.54128	7.54561	7.59404	7.27988	7.47635	7.67533	7.50025	7.58953	7.55821	7.61469	7.65055	7.81609	7.7049	7.46116	7.52973	7.42634	7.5278	7.79184	7.73545	7.78036	7.63789	7.78278	7.60552	7.80541	7.58901	7.3957	7.36971	7.64707	7.6984	7.6103	7.8887	7.5428	7.63986
MmugDNA.11038.1.S1_s_at	C1orf128	chromosome 1 open reading frame 128	turquoise	2.34189	589	7.6107	7.62507	7.63718	7.65927	7.56979	7.35395	7.16357	7.25333	7.5402	7.19713	7.40686	7.23095	7.68312	7.72093	7.52158	7.22008	7.5023	7.47363	7.40924	7.15994	7.40663	7.37082	7.16708	7.31852	7.54368	7.6654	7.90089	7.76113	7.29145	7.42727	7.45608	7.68611	7.33302	7.43397	7.32925	7.3809	8.04514	7.84221	7.86591	7.61901	7.70837	7.32892	7.87477	7.45501
Mmu.6310.1.S1_at	LOC100291757	hypothetical protein LOC100291757	red	2.34187	590	7.74954	7.39276	7.99314	7.46678	7.29614	7.55171	7.73595	7.14298	7.37406	7.72989	7.5279	7.89753	7.58986	7.61599	7.41512	7.54365	7.7794	8.2898	8.05996	8.10379	8.12766	7.86518	7.49394	8.11574	7.8753	8.00039	7.99597	8.209	7.30321	7.22521	7.74061	7.8853	7.05757	7.59745	7.24731	7.61376	7.95749	7.88042	7.25729	7.22272	8.10782	7.2007	7.29318	7.61089
MmugDNA.1391.1.S1_at	SPINLW1	serine peptidase inhibitor-like, with Kunitz and WAP domains 1 (eppin)	blue	2.34181	591	5.41378	5.54793	5.40554	5.67749	5.88285	5.32262	5.80578	5.74918	5.23326	5.55567	5.29896	5.63291	5.5048	5.69819	5.80379	5.70933	5.22324	5.41373	5.7043	5.56106	5.68265	5.44494	5.5512	5.45309	4.80719	5.00368	4.85673	4.87118	5.83025	5.83465	5.64954	5.46056	5.95415	5.65462	5.77024	5.5115	4.77922	4.96679	6.16537	6.19522	5.60957	5.66248	5.4078	5.61354
MmugDNA.16314.1.S1_at	DIDO1	death inducer-obliterator 1	grey	2.34136	592	6.98132	6.89549	7.2573	7.13332	7.11976	7.05286	6.97139	6.98208	7.23882	6.95016	7.20993	7.12862	7.13941	7.26047	7.2	7.02612	7.1312	7.31763	7.22636	6.94297	7.24012	7.1786	7.05815	6.95267	7.10961	7.22452	7.2526	7.32237	7.0164	6.95211	7.05599	7.15553	6.82851	7.18731	7.11674	7.32066	7.19097	7.19038	7.0211	6.73498	7.07812	6.93597	6.89299	7.06677
MmugDNA.23163.1.S1_at	NMNAT1	nicotinamide nucleotide adenylyltransferase 1	blue	2.3413	593	9.06381	8.72807	8.75565	9.22434	9.33518	9.78402	8.97695	8.70754	9.38629	9.0633	9.0024	8.65975	8.61181	8.70714	8.45762	9.24416	9.33523	8.61642	8.89905	9.24665	8.42919	9.16079	8.96913	8.74176	7.71041	8.12347	7.73286	8.1105	9.68537	9.36585	9.18618	9.19717	9.53726	9.42097	9.3612	8.38387	7.19833	7.54877	9.55758	9.84195	9.18711	9.43693	8.82741	9.13796
Mmu.506.1.S1_at	PTAFR	platelet-activating factor receptor	grey	2.34121	594	6.22331	6.06839	5.99159	5.73137	5.74585	6.00687	6.18433	5.81893	5.8997	6.2322	6.03075	5.91645	6.11849	5.89789	6.14606	6.07419	6.11999	6.07286	6.17623	6.18039	6.11677	6.07286	6.00922	5.9868	6.31885	6.02697	5.96783	6.19987	5.97771	6.08168	6.11963	5.98315	5.98397	5.88524	5.96615	5.86609	6.3075	6.17036	5.97432	5.97149	6.14855	6.12418	6.16369	6.02857
MmugDNA.35687.1.S1_at	GOLPH3	golgi phosphoprotein 3 (coat-protein)	pink	2.34114	595	9.47577	9.23511	9.35812	9.41996	9.38821	9.31357	9.40082	9.31639	9.21486	9.56137	9.40771	9.49783	9.29208	9.24731	9.3473	9.36639	9.19922	9.47859	9.22749	9.21689	9.19584	9.34295	9.32115	9.10414	9.32366	9.45385	9.4167	9.44919	9.2828	9.21923	9.28087	9.22938	9.28964	9.39476	9.19437	9.40328	9.41681	9.40826	9.22572	9.27486	9.27731	9.28267	9.12767	9.3019
MmugDNA.8632.1.S1_at	MLL3	myeloid/lymphoid or mixed-lineage leukemia 3	yellow	2.34104	596	8.34397	8.54776	8.12336	7.95776	8.91946	8.11249	8.67659	8.25527	8.33834	8.52929	8.31498	8.08243	8.25023	8.07607	8.83098	8.59679	7.95205	7.98873	8.78862	8.03124	8.06687	8.17425	8.45971	8.0161	8.34694	8.21271	8.09985	8.28578	8.64282	8.62662	8.58929	8.72397	8.75921	8.53681	8.50486	8.62268	7.91397	7.97762	8.57007	8.79009	8.50493	8.52918	8.15174	8.41091
MmugDNA.2557.1.S1_x_at	LOC100292074	hypothetical protein LOC100292074	blue	2.34099	597	8.47175	8.54599	8.15574	8.5224	8.23583	8.17108	8.3437	8.32717	8.16259	8.44456	8.29909	8.46971	8.21719	8.39572	8.3158	8.44072	8.06025	8.05537	8.25397	8.25688	8.15617	8.19422	8.37278	8.17121	7.51955	7.92245	7.63036	7.82075	8.55509	8.64634	8.43454	8.16606	8.81268	8.26309	8.5013	8.215	7.6879	7.79706	8.82369	8.78843	8.23322	8.53441	8.28296	8.35805
Mmu.11093.1.S1_at	GABARAPL2	GABA(A) receptor-associated protein-like 2	turquoise	2.34074	598	11.327	11.4539	11.278	11.2844	11.3543	11.096	11.273	11.4261	11.4156	11.0778	11.4059	11.0927	11.3806	11.2755	11.3023	11.2424	11.3849	11.2897	11.4323	11.3961	11.3259	11.2232	11.0631	11.1545	11.4763	11.4928	11.6925	11.4125	10.938	11.054	11.1796	11.3183	11.0233	11.2364	11.0205	11.0239	11.8545	11.73	11.4206	11.3362	11.5302	11.3094	11.4308	11.2651
MmugDNA.37636.1.S1_at	STYX	serine/threonine/tyrosine interacting protein	grey	2.34064	599	6.86769	6.77199	7.08927	6.93187	7.07762	7.0752	6.84933	6.74174	6.84646	6.62323	7.04477	6.71048	6.78562	6.86142	6.67574	6.5658	6.98792	7.04563	7.12702	7.0788	6.80455	6.902	7.02381	7.02662	6.78898	6.93999	7.05326	7.02775	7.09013	6.88904	6.94261	7.0666	7.0595	7.0417	7.05644	7.08444	6.86856	6.94838	6.97025	6.81584	6.96339	7.03066	6.68664	6.95665
MmugDNA.30673.1.S1_s_at	CACYBP	calcyclin binding protein	pink	2.34057	600	9.63237	9.48206	9.67179	9.71498	9.64327	9.65484	9.63415	9.67466	9.61107	9.98397	9.75969	9.85353	9.74526	9.61257	9.84549	9.66939	9.51428	9.67608	9.53011	9.45599	9.84459	9.84573	9.6517	9.55279	9.77348	9.78796	9.83959	9.83501	9.48231	9.69161	9.41394	9.51952	9.49902	9.61038	9.43843	9.74996	9.98776	9.77351	9.61265	9.67527	9.75353	9.59628	9.33238	9.62217
MmuSTS.2203.1.S1_at	ZNF711	zinc finger protein 711	brown	2.33891	601	5.82657	6.3699	5.53931	5.51769	6.27264	5.69267	6.17481	5.4448	6.32497	6.08288	5.93141	5.6695	6.16236	5.9294	6.56156	6.01422	5.67421	5.73033	6.34353	5.62854	5.64427	5.42237	5.75087	5.87677	6.14001	6.16452	6.39284	6.10066	5.74021	5.94133	5.81907	6.24976	6.0366	5.80723	5.93975	6.2485	6.35131	6.44294	6.29293	5.83741	6.27359	5.6698	5.99208	5.90928
MmugDNA.12573.1.S1_at	E2F3	E2F transcription factor 3	grey	2.33873	602	8.24004	8.13074	8.27513	8.28439	8.30743	8.31853	8.1666	8.2785	8.32728	8.17093	8.46586	8.35901	8.49259	8.40663	8.26111	8.28636	8.39909	8.45482	8.26734	8.2309	8.21322	8.50088	8.32999	8.36569	7.93299	8.26842	8.18621	8.05421	8.34561	8.38164	8.13967	8.31515	8.3925	8.3559	8.47974	8.45566	7.96057	8.07296	8.3557	8.29413	8.21068	8.26556	8.06239	8.30568
MmugDNA.4740.1.S1_at	C2orf7	chromosome 2 open reading frame 7	lightyellow	2.33831	603	8.46449	8.27879	8.50697	8.32163	8.39483	8.63378	8.44364	8.57987	8.4075	8.27659	8.58868	8.549	8.48535	8.71331	8.26893	8.5588	8.73062	8.45989	8.5319	8.67692	8.60179	8.51568	8.43286	8.62553	8.49725	8.70949	8.70309	8.6318	8.55221	8.40016	8.56411	8.48789	8.4891	8.42641	8.38099	8.50385	8.91677	8.84137	8.35723	8.46852	8.39365	8.61865	8.62116	8.49175
MmugDNA.20219.1.S1_at	MYCT1	myc target 1	grey	2.33805	604	4.19899	4.2017	4.36103	4.43386	4.37161	4.47226	4.14974	4.23488	4.13538	4.24763	4.30632	4.54341	4.39832	4.25365	4.25343	4.2465	4.32462	4.70549	4.33005	4.42349	4.11826	4.15474	4.4299	4.50476	4.38235	4.50947	4.4906	4.47617	4.18658	4.13891	4.35217	4.30735	4.27257	4.19253	4.26404	4.50118	4.49036	4.51731	4.16061	4.09149	4.19881	4.26596	4.16817	4.28766
MmugDNA.31454.1.S1_at	RAB1A	RAB1A, member RAS oncogene family	turquoise	2.33669	605	8.02161	8.10166	8.11388	7.96625	7.9243	7.62773	7.41441	7.78146	7.92836	7.93004	8.09984	7.96279	7.96142	7.87072	8.07992	7.81945	7.67196	8.06201	7.41351	7.12842	7.91879	7.91273	7.90257	7.63368	8.19531	7.98697	8.35833	8.10534	7.56352	7.78064	7.56313	7.95797	7.57777	7.89609	7.62218	7.82419	8.40717	8.20284	8.02085	7.83172	8.42492	7.41867	7.89493	7.81031
MmugDNA.33402.1.S1_at	ZNF780B	zinc finger protein 780B	grey	2.33656	606	5.64886	5.68755	5.89478	5.64624	5.92867	5.62854	5.91869	5.89618	6.03901	5.75113	5.91221	5.79959	5.83084	5.83034	5.72134	5.83983	5.89061	5.93661	6.13387	5.69406	5.88808	5.97191	5.97114	6.13386	5.54746	5.91824	5.94109	5.66537	5.99118	5.80649	5.79301	6.04153	5.90938	5.9204	5.96047	6.07539	5.65386	5.8883	5.91614	5.85884	5.66734	5.7909	5.84745	5.8797
MmugDNA.43394.1.S1_at	RNF157	ring finger protein 157	green	2.33646	607	10.8151	10.6315	10.8838	10.8017	10.6458	10.9178	10.7181	10.8298	10.8613	10.6301	10.7842	10.8342	10.6296	10.9078	10.6762	10.6495	10.9681	10.789	10.7585	10.8028	10.9631	10.9718	10.9173	10.99	10.6575	10.9342	10.586	10.7243	10.9223	10.8684	10.9378	10.8481	10.8889	10.8148	10.9938	10.8968	10.5574	10.572	10.6986	10.9001	10.5395	10.7938	10.9369	10.835
Mmu.15592.2.S1_at	PIGF	phosphatidylinositol glycan anchor biosynthesis, class F	turquoise	2.3361	608	6.66476	6.86075	6.75275	6.48154	6.84898	6.73685	6.64508	6.66903	6.9781	7.13082	6.84273	6.98505	6.98106	6.81648	7.2206	6.98428	7.21104	7.13466	6.84445	6.76188	7.07758	6.96888	6.92268	7.04828	7.2845	7.03897	7.43702	7.03165	6.37399	6.43648	6.6565	6.86051	6.31694	6.79128	6.48991	6.57952	7.63494	7.54009	6.83983	6.72343	7.16888	6.95077	6.77366	6.7982
MmugDNA.7670.1.S1_at	C5orf43	chromosome 5 open reading frame 43	turquoise	2.33571	609	8.93482	8.87474	8.85684	8.98142	8.83567	8.71295	8.96191	8.75773	8.7684	8.87015	8.92436	9.03889	8.86826	9.01934	8.98566	8.68456	8.85963	8.99584	8.79048	8.66916	8.92327	8.88586	8.84662	8.62413	8.83155	9.09896	9.12479	8.94112	8.6278	8.72682	8.6295	8.91977	8.63165	8.80237	8.73077	8.87565	9.1677	9.16135	8.86177	8.67315	8.90885	8.56194	8.85294	8.80866
MmugDNA.24334.1.S1_at	RNF207	ring finger protein 207	grey	2.33559	610	6.96943	6.81838	6.76009	6.92696	6.87801	6.72235	6.87955	6.91572	6.43461	6.66549	6.55438	6.73855	6.82964	6.44385	6.18377	6.56465	6.78268	6.54812	6.67048	6.55647	6.78951	6.56005	6.22816	6.74147	6.40324	6.3499	6.27452	6.23722	6.82506	6.57081	6.89856	6.54761	6.91133	6.52674	6.67805	6.32062	6.55708	6.69584	6.9101	6.86782	6.53888	6.82766	6.95291	6.71182
MmuSTS.3744.1.S1_at	RAB2A	RAB2A, member RAS oncogene family	turquoise	2.33527	611	9.01506	8.96916	8.83393	9.05675	9.084	8.6028	8.67682	8.79043	8.77768	9.29378	9.032	8.97969	8.95139	9.06677	9.23094	8.78345	8.78401	8.90576	8.6401	8.28393	9.09602	8.73903	8.77258	8.62934	9.02441	9.0408	9.27998	8.93522	8.50754	8.69944	8.64149	8.88289	8.58198	8.92424	8.70212	8.71016	9.37327	9.27876	9.18858	8.86348	9.20766	8.76706	8.82146	8.82754
MmugDNA.27875.1.S1_at	LOC401397	hypothetical LOC401397	turquoise	2.33497	612	9.03865	8.94995	8.98955	9.03155	8.97085	9.08146	8.93994	9.16375	9.07785	8.79375	8.95099	9.01137	8.98587	9.03768	9.03768	9.06681	8.85283	8.80994	9.04549	8.82916	8.99771	8.88203	8.87945	8.93081	9.03385	9.26752	9.34235	9.13997	8.77825	8.67667	8.77811	8.7166	8.76339	8.75282	8.53285	8.84484	9.60128	9.51354	8.67606	8.83683	8.99417	9.08161	8.84242	8.89032
MmugDNA.3247.1.S1_at	HIST1H4J	histone cluster 1, H4j	purple	2.33486	613	7.1191	7.3704	7.22861	7.23759	7.33151	8.09062	7.76481	7.39547	7.67319	7.17945	7.53711	7.80035	7.97101	7.91238	7.85974	7.69903	7.80327	7.73806	7.94706	8.28145	7.62288	7.55832	7.44474	8.18963	7.58263	8.04074	8.16911	7.7469	7.57531	7.38543	7.53587	7.43069	7.69279	7.38369	7.51753	7.58425	8.25721	8.27338	7.60138	7.43815	7.18636	8.24225	7.74438	7.58848
MmugDNA.23240.1.S1_at	DGKE	diacylglycerol kinase, epsilon 64kDa	cyan	2.3344	614	9.67585	9.66733	9.77028	9.81638	9.54963	9.6777	9.66091	9.75636	9.77957	9.57966	9.794	9.75173	9.72326	9.82048	9.6081	9.52674	9.85932	9.78607	9.69599	9.68519	9.88116	9.81373	9.84386	9.86803	9.59166	9.7857	9.64986	9.59984	9.87669	9.77526	9.74813	9.87568	9.7352	9.81323	9.81191	9.71588	9.54468	9.7824	9.63259	9.62492	9.709	9.61138	9.85842	9.74842
MmugDNA.16912.1.S1_s_at	PDS5B	PDS5, regulator of cohesion maintenance, homolog B (S. cerevisiae)	grey	2.33434	615	9.73676	9.72532	9.68089	9.8543	9.68552	9.74228	9.64174	9.67042	9.81091	9.68101	9.70882	9.78348	9.83922	9.88114	9.85899	9.6276	9.59951	9.63546	9.41844	9.3704	9.76999	9.8396	9.63424	9.61705	9.67109	9.86272	9.88966	9.7009	9.73182	9.57983	9.54359	9.65404	9.55947	9.75583	9.71841	9.66529	9.81932	9.88394	9.48823	9.49462	9.70315	9.50304	9.79638	9.65676
MmuSTS.3322.1.S1_at	CCNL1	cyclin L1	lightcyan	2.33389	616	8.64112	8.62841	8.76969	8.76132	8.6305	8.69369	8.78316	8.65613	8.62439	8.53068	8.58883	8.54176	8.71927	8.5242	8.42392	8.58765	8.67139	8.57402	8.65587	8.91734	8.49454	8.80688	8.58033	8.55	8.35192	8.32159	8.48472	8.3255	8.4871	8.45604	8.39964	8.37553	8.55204	8.50048	8.38447	8.33459	8.69289	8.65883	8.674	8.68219	8.60588	8.5292	8.62995	8.59905
MmugDNA.17642.1.S1_at	CACNG2	calcium channel, voltage-dependent, gamma subunit 2	green	2.33343	617	7.98887	8.12077	8.34469	8.28585	7.99258	8.1401	7.80553	8.40353	8.27236	7.99835	8.07729	8.07369	8.17947	8.2181	8.05104	8.061	8.25418	8.19577	8.09335	7.98524	8.25975	8.02824	8.46601	8.35739	8.19273	8.27579	8.02765	8.11078	8.53959	8.38389	8.45973	8.38525	8.42606	8.34416	8.49848	8.44063	7.86584	7.98523	7.99772	8.24759	8.1655	8.21831	8.23495	8.23161
MmugDNA.30869.1.S1_s_at	FAM69A	family with sequence similarity 69, member A	turquoise	2.3334	618	8.31695	8.21698	8.26956	8.45373	8.25058	8.20545	8.0032	8.14407	8.39966	8.19733	8.46634	8.3286	8.35394	8.31071	8.3432	8.00229	8.32505	8.42549	8.08729	7.84735	8.45145	8.3628	8.04649	8.10797	8.43467	8.32845	8.48353	8.35495	8.02204	8.14915	8.0404	8.29309	7.90949	8.24745	8.06525	8.15314	8.59905	8.55036	8.19295	8.04123	8.35089	7.83571	8.38884	8.19585
MmugDNA.23122.1.S1_at	MEX3C	mex-3 homolog C (C. elegans)	grey	2.33331	619	5.9594	5.97244	6.06488	6.06488	5.80962	6.06289	5.95976	5.76691	5.7315	5.84685	5.63419	6.13615	5.83024	6.03284	6.19658	5.86956	6.0584	6.03461	6.07711	6.01336	6.22754	6.13992	6.13615	6.08127	6.34165	5.95907	6.1822	6.20493	5.84715	5.83556	6.07067	5.96962	5.81195	5.96949	5.87369	5.85198	6.3079	6.11776	5.91433	5.89919	6.03	6.07236	6.11133	5.96559
Mmu.11373.1.S1_at	FBXO11	F-box protein 11	brown	2.33323	620	7.41313	7.9024	7.62385	7.33135	7.98516	7.1883	7.65395	7.29994	7.68072	7.56451	7.71469	7.42311	7.74612	7.42866	8.05654	7.4132	7.29691	7.70092	7.90674	7.20965	7.6584	7.25601	7.29852	7.35984	7.9282	7.84193	8.05212	7.92211	7.3878	7.53227	7.44485	7.88573	7.45047	7.56589	7.5882	7.7586	7.93993	7.89153	7.70625	7.41417	7.8798	7.48474	7.4974	7.55129
MmugDNA.20456.1.S1_at	HSBP1	heat shock factor binding protein 1	turquoise	2.33316	621	10.0399	10.2354	10.3344	10.2425	10.3121	10.1294	10.3097	10.3043	10.6297	10.1595	10.2997	10.3558	10.33	10.2626	10.3564	10.2743	10.3762	10.6572	10.4626	10.418	10.2245	10.3505	10.3137	10.4271	10.4825	10.6158	10.6707	10.5239	10.0391	10.1902	10.2581	10.2811	10.2296	10.1709	10.0422	10.0447	11.0064	10.8355	10.3419	10.3219	10.6622	10.5438	10.3116	10.302
MmuSTS.2932.1.S1_at	KCNJ4	potassium inwardly-rectifying channel, subfamily J, member 4	green	2.3324	622	8.63007	8.57298	8.57226	8.49614	8.59751	8.60732	8.52663	8.57133	8.50082	8.27435	8.51759	8.41275	8.57095	8.65643	8.57945	8.36254	8.82367	8.62401	8.68898	8.54801	8.59898	8.50872	8.64735	8.62663	8.57838	8.53571	8.42195	8.58591	8.79815	8.73383	8.73688	8.69739	8.81766	8.69826	8.85359	8.65566	8.34427	8.36832	8.57691	8.63028	8.50416	8.66196	8.67608	8.62419
MmugDNA.9179.1.S1_at	C1orf103	chromosome 1 open reading frame 103	turquoise	2.33221	623	7.45252	7.35893	7.37134	7.50451	7.3816	7.3199	7.19913	7.35094	7.21858	7.63819	7.62207	7.76508	7.30074	7.72758	7.51964	6.98962	7.33913	7.3555	6.99471	6.93515	7.51083	7.21035	7.39756	7.38678	7.34926	7.52872	7.70358	7.31708	7.27597	7.27572	7.00539	7.26865	7.14306	7.32223	7.14902	7.37373	8.01931	7.92759	7.32368	7.22168	7.47742	7.1833	7.34659	7.30982
MmugDNA.24215.1.S1_at	C1orf63	chromosome 1 open reading frame 63	lightcyan	2.33209	624	11.8055	11.6485	11.4941	11.8573	11.8501	11.5432	11.9778	11.7702	11.6017	11.8617	11.8663	11.6211	11.4862	11.6019	11.5956	11.8207	11.5922	11.5223	11.9283	11.9505	11.5449	11.6261	11.7647	11.4108	11.3523	11.3797	11.3911	11.5525	11.5543	11.5944	11.5856	11.4504	11.6018	11.6104	11.378	11.3107	11.6449	11.601	11.8241	11.7865	11.8548	11.6197	11.5971	11.6682
Mmu.1527.1.S1_at	RPRD1A	regulation of nuclear pre-mRNA domain containing 1A	turquoise	2.33154	625	6.81899	6.88645	6.5124	6.74823	6.84053	6.43699	6.56383	6.58986	6.56143	6.32464	6.8883	6.16198	6.7335	6.69204	6.77777	6.29011	6.70793	6.89486	6.71673	6.32913	6.77112	6.28859	6.31692	6.31386	7.16264	7.07653	7.22691	7.01816	6.46677	6.64658	6.62663	6.75843	6.64106	6.75312	6.6022	6.77666	7.38808	7.30471	6.756	6.72375	6.96572	6.53273	6.86355	6.6445
MmugDNA.23864.1.S1_at	CCL5	chemokine (C-C motif) ligand 5	blue	2.33131	626	7.7233	8.00497	8.40476	7.72135	7.62849	8.29096	8.20519	7.57096	7.56889	7.68555	7.98212	8.26412	7.69743	7.64622	8.01251	7.81654	7.83198	7.837	8.13979	8.48554	8.16403	8.3063	7.99907	7.49121	7.12123	7.42921	7.0704	7.37105	8.24457	8.16634	8.11541	7.94597	8.42468	7.92793	7.93623	7.76895	7.07529	7.33728	8.38192	8.33824	7.82392	8.48384	7.68694	8.00895
MmuSTS.4837.1.S1_at	GNAI1	guanine nucleotide binding protein (G protein), alpha inhibiting activity polypeptide 1	darkgreen	2.33121	627	9.32439	9.57258	9.64984	9.50795	9.46718	9.16159	9.14769	9.48944	9.54094	9.41158	9.46165	9.36817	9.36996	9.59601	9.60619	9.43889	9.31312	9.44671	9.18129	9.10288	9.701	9.50562	9.50842	9.27014	9.47747	9.5654	9.6741	9.46688	9.24193	9.322	9.34096	9.47474	9.21048	9.34416	9.35339	9.35794	9.75356	9.74279	9.46852	9.26244	9.7296	9.36378	9.29252	9.39145
MmugDNA.27844.1.S1_at	DPP10	dipeptidyl-peptidase 10	grey	2.33111	628	9.72818	9.82272	9.79888	9.94871	9.89941	9.75958	9.72037	9.88367	9.751	9.75144	9.74256	9.84004	9.98484	9.93918	9.87547	9.70717	9.9077	9.83556	9.42285	9.52927	9.86258	9.90822	9.7398	9.60447	9.84703	9.81037	9.97816	9.63672	9.71982	9.70522	9.56442	9.78387	9.73102	9.67661	9.78203	9.7578	10.0357	10.0037	9.78946	9.71569	9.98702	9.57113	9.82419	9.75704
MmuSTS.1402.1.S1_at	KCNJ3	potassium inwardly-rectifying channel, subfamily J, member 3	salmon	2.3308	629	7.07376	6.88005	7.10648	7.15896	6.84589	7.12281	6.72841	7.13697	7.15023	6.94426	7.25697	7.3137	7.23318	7.38024	7.03685	6.67428	7.22667	7.27869	6.53581	6.63752	7.30742	7.08766	6.85117	7.19818	7.53215	7.1645	7.53632	7.36452	6.97484	6.99396	6.71719	7.27055	6.81593	7.1718	6.95124	7.34554	7.39024	7.40935	6.77546	6.68952	7.13063	6.75975	6.95146	7.00237
MmugDNA.27470.1.S1_at	WDR33	WD repeat domain 33	blue	2.33056	630	8.5527	8.60813	8.66301	8.90003	8.61985	8.65288	8.75576	8.70998	8.65643	8.58667	8.65665	8.56235	8.7007	8.76001	8.56514	8.49148	8.66484	8.62971	8.3682	8.84023	8.39258	8.71835	8.7897	8.41147	8.12016	8.40827	8.17729	8.04796	8.68239	8.68324	8.67308	8.65946	8.69156	8.81508	8.68912	8.3549	8.01543	8.36398	8.89097	8.92316	8.70117	8.52517	8.77311	8.66374
Mmu.6053.1.S1_at	EFTUD1	elongation factor Tu GTP binding domain containing 1	brown	2.32992	631	6.71589	6.79005	6.32115	6.25352	6.76231	6.23645	6.64731	6.45118	6.64009	6.55795	6.5024	6.39141	6.27205	6.46594	6.74255	6.68083	6.38376	6.39378	6.70449	6.33584	6.36824	6.396	6.48273	6.50692	6.69717	6.6382	6.6902	6.75033	6.29387	6.6713	6.36036	6.5382	6.47895	6.45695	6.48846	6.60071	6.93446	6.65011	6.60692	6.3923	6.73814	6.35046	6.4227	6.49529
MmugDNA.24856.1.S1_at	hCG_1645220	hCG1645220	grey	2.32984	632	6.51375	6.04822	5.92685	6.23342	5.97969	6.37047	6.64823	6.76171	6.23438	6.20715	5.49712	6.15892	6.51216	6.49852	6.13383	5.84075	6.37129	5.45096	6.31342	5.45333	6.11464	5.65046	6.21382	6.73946	6.41076	6.70272	6.75944	6.20071	5.58011	5.60484	5.9539	6.19918	5.83993	5.75834	6.07048	6.21699	6.7434	6.62168	5.80401	5.74426	6.29976	5.73305	6.26024	6.05605
MmugDNA.4060.1.S1_at	DSTN	destrin (actin depolymerizing factor)	brown	2.32933	633	11.2141	11.3967	10.9765	11.1129	11.6143	10.9062	11.2104	11.1019	11.178	11.3387	11.1979	10.8967	11.2019	11.0545	11.3888	11.5001	11.0581	11.0396	11.4416	10.9443	11.1567	11.0293	11.1737	10.9149	11.3125	11.2392	11.4188	11.2062	11.0129	11.1912	11.1123	11.2911	11.0845	11.1694	11.0809	11.1361	11.5639	11.496	11.4824	11.3417	11.3066	11.281	11.3001	11.1811
MmugDNA.3974.1.S1_at	WNK1	WNK lysine deficient protein kinase 1	tan	2.32929	634	10.6048	10.4011	10.7528	10.5651	10.5109	10.6239	10.5721	10.3505	10.5468	10.4055	10.4239	10.4244	10.2731	10.4775	10.262	10.5121	10.5006	10.6458	10.7368	10.6561	10.6488	10.4782	10.4307	10.5271	10.3848	10.6863	10.3642	10.7474	10.3709	10.4191	10.678	10.6417	10.4339	10.5244	10.4824	10.5429	10.2196	10.2576	10.476	10.4386	10.4908	10.3266	10.5414	10.5234
MmugDNA.31801.1.S1_at	CAB39L	calcium binding protein 39-like	turquoise	2.32889	635	7.06744	7.17254	7.0108	7.14369	7.24282	7.0491	7.24633	6.84006	7.36046	6.89187	6.96296	6.75882	7.17882	6.9642	6.65762	7.02218	7.15039	7.30177	7.16887	6.66667	7.14996	6.74214	6.71184	6.96521	7.33079	7.42603	7.59102	7.43433	6.64267	6.98053	6.7661	7.26951	6.71702	6.96587	6.92071	7.01324	7.59951	7.51123	7.12338	6.81855	7.26575	6.86388	7.11754	7.00968
MmugDNA.39228.1.S1_at	LOC646214	p21-activated kinase 2 pseudogene	blue	2.32762	636	6.07839	6.15652	6.39553	6.3008	6.50947	6.30455	6.25661	6.18297	6.40934	5.90838	6.65187	5.76198	6.41938	6.26754	6.24641	6.4205	6.40311	6.30224	6.90632	6.80017	6.36735	6.52414	6.29957	5.96973	5.76219	5.61334	5.62583	5.74663	6.65773	6.48252	6.49415	6.42169	6.80288	6.46808	6.46906	5.98795	5.49702	5.58287	6.75119	6.80736	6.55367	6.24765	6.60204	6.42103
MmugDNA.40818.1.S1_at	LOC283174	hypothetical LOC283174	grey	2.3272	637	8.29662	8.03287	8.00097	8.14932	8.29168	8.42112	8.21103	8.03781	8.21069	7.93581	8.12139	8.03728	8.29503	8.4992	7.95177	8.20109	8.55945	8.22711	8.22607	8.25592	8.09118	8.24361	8.19472	8.50652	7.99013	8.23934	7.86969	8.20274	8.46681	8.23154	8.37066	8.27919	8.39011	8.39114	8.40374	8.09882	7.62875	7.63873	7.9414	8.22773	8.01288	8.50231	8.16812	8.23432
MmugDNA.2927.1.S1_at	FBXO45	F-box protein 45	blue	2.32661	638	6.51825	6.54725	6.4676	6.82337	7.15522	6.3963	6.84571	7.00638	6.51771	6.64149	6.97443	6.805	6.71177	6.7493	6.56059	6.83191	6.27892	6.48904	6.78318	6.61401	6.16886	6.42078	6.5713	6.25859	6.07172	5.99884	5.95642	5.86928	6.89554	6.7641	6.7627	6.58275	6.94687	6.72626	6.61549	6.36759	6.2002	6.37332	7.06106	7.13805	6.90378	6.63775	6.62942	6.67218
MmugDNA.36324.1.S1_at	AGPS	alkylglycerone phosphate synthase	grey	2.32637	639	4.91421	5.00381	5.76648	5.22172	5.35347	5.64311	5.26983	5.2315	5.3844	5.11851	5.32477	5.23089	5.27015	5.43948	5.23406	5.38007	4.96624	5.52244	5.36699	5.20449	5.63379	5.1144	5.41381	5.32019	5.36363	5.58878	5.62965	5.44247	5.19616	5.17412	5.12464	5.28152	5.07537	5.20068	5.17955	5.49034	5.69359	5.68284	5.11354	4.97216	5.12026	5.21892	5.19738	5.25371
MmugDNA.23920.1.S1_at	SCAND2	SCAN domain containing 2 pseudogene	blue	2.3263	640	6.88543	6.77084	7.0313	6.35784	7.1604	6.79915	7.07538	6.82735	6.88907	6.66418	7.07987	6.6298	6.72198	6.79144	6.65333	6.99328	7.02294	6.93122	7.10992	7.1041	6.66894	7.00209	6.94753	6.76121	6.35302	6.22361	6.25049	6.52445	7.07419	7.07499	6.87459	6.94612	7.16678	6.96566	7.01343	6.64102	5.97961	6.13555	7.31415	7.27362	6.81274	7.02095	6.93742	6.94389
MmugDNA.6877.1.S1_at	ANKS1B	ankyrin repeat and sterile alpha motif domain containing 1B	pink	2.3255	641	10.772	10.5523	10.6138	10.7764	10.6663	10.7519	10.7608	10.6925	10.499	10.7156	10.7275	10.905	10.6094	10.8563	10.7677	10.6052	10.5287	10.6589	10.4618	10.4976	10.6831	10.763	10.7826	10.5523	10.4773	10.7044	10.7485	10.5832	10.7075	10.544	10.5241	10.4239	10.6075	10.6857	10.4983	10.6165	10.8296	10.7618	10.5954	10.6912	10.8457	10.5596	10.4331	10.6309
MmugDNA.29654.1.S1_s_at	PAIP1	poly(A) binding protein interacting protein 1	pink	2.32432	642	9.342	9.0955	9.33247	9.41293	9.18937	9.33342	9.17301	9.22766	9.1269	9.2911	9.29788	9.53492	9.23638	9.25764	9.46075	9.2216	9.11922	9.46048	9.01952	9.18015	9.23638	9.4585	9.23052	9.1034	9.31566	9.32226	9.54271	9.5095	9.24538	9.05526	9.08079	9.09522	9.08182	9.23869	9.06852	9.27519	9.57792	9.50643	9.09337	9.02322	9.31525	9.15826	9.02154	9.19947
MmugDNA.29571.1.S1_at	STAG2	stromal antigen 2	magenta	2.324	643	9.92185	9.72871	10.0116	9.92714	9.88632	9.86614	9.98964	9.77146	9.71876	10.0439	9.92391	9.83087	9.88975	9.80723	9.7665	9.75105	9.73526	9.82317	9.89807	9.95538	9.87867	9.89906	9.78792	9.75206	9.93371	10.0543	10.0778	10.0845	9.65976	9.66339	9.67249	9.83136	9.51095	9.78796	9.59232	9.817	10.1203	9.99965	9.61312	9.68129	10.0536	9.50108	9.78284	9.80269
MmugDNA.15638.1.S1_at	PNPLA6	patatin-like phospholipase domain containing 6	green	2.32372	644	8.51021	8.48466	8.51943	8.3352	8.38272	8.47336	8.52634	8.51978	8.36441	8.23379	8.51009	8.30011	8.40054	8.49359	8.16798	8.382	8.51056	8.38374	8.38028	8.58136	8.4497	8.5869	8.61204	8.65072	8.22389	8.33274	8.23471	8.34754	8.84878	8.67994	8.54625	8.40052	8.78412	8.36301	8.56141	8.6218	8.18287	8.10624	8.36031	8.7226	8.25622	8.76598	8.40443	8.51033
MmugDNA.3846.1.S1_at	TMED7	transmembrane emp24 protein transport domain containing 7	turquoise	2.32353	645	10.6019	10.4643	10.6069	10.5624	10.5584	10.6662	10.5787	10.6996	10.584	10.421	10.6328	10.6691	10.5546	10.6869	10.5962	10.535	10.4853	10.5307	10.5804	10.411	10.6518	10.4576	10.4909	10.499	10.6587	10.6161	10.7067	10.4698	10.4046	10.4136	10.3548	10.549	10.3299	10.4463	10.3532	10.3938	10.8516	10.8055	10.4615	10.4895	10.7915	10.4034	10.5021	10.5118
MmugDNA.37310.1.S1_at	CTAGE5	CTAGE family, member 5	blue	2.32313	646	5.93919	5.87063	6.04188	6.06493	5.77243	6.06132	6.10943	5.81198	6.10363	6.20038	6.22128	5.8084	5.9217	5.90515	5.75969	5.52707	6.33127	6.12045	6.21006	6.26916	5.9777	6.0212	6.44558	6.22477	5.4573	5.45202	5.33093	5.46279	6.21852	6.18396	6.20666	5.84872	6.40117	6.24222	6.09842	5.84006	5.28869	5.51485	6.51106	6.50226	6.04685	5.89233	6.36831	6.12993
MmugDNA.18516.1.S1_at	CLASP1	cytoplasmic linker associated protein 1	grey	2.32306	647	9.68174	9.71875	9.83866	9.98305	9.99562	9.74938	9.76972	10.0194	9.81095	9.75617	9.56516	9.7287	9.72769	9.66605	9.72159	9.72769	9.74338	9.66906	9.77305	9.69512	9.72504	9.81402	9.81201	9.83048	9.61291	9.67048	9.67503	9.63105	9.74988	9.70851	9.81309	9.92047	9.73796	9.74599	9.90504	9.76633	9.53242	9.57585	9.90404	9.78616	9.88422	9.74882	9.56196	9.78697
MmunewRS.414.1.S1_at	TCEAL1	transcription elongation factor A (SII)-like 1	turquoise	2.3228	648	11.0514	11.0124	11.1391	11.0238	11.0958	10.8725	10.8588	10.9527	11.1251	10.9436	11.0282	11.1795	11.0818	11.1847	11.121	10.8182	10.9827	11.2137	10.9246	10.6421	11.06	10.9795	10.8807	11.1297	11.1864	11.1182	11.3232	10.9935	10.6879	10.8084	10.7635	10.9139	10.7633	10.8883	10.7662	10.7336	11.4811	11.4163	11.0146	10.9371	11.2159	11.0045	10.9854	10.95
MmuSTS.376.1.S1_at	LAMP2	lysosomal-associated membrane protein 2	red	2.32273	649	9.96548	9.69515	10.2371	9.66571	9.76084	9.98409	10.0251	9.62423	9.7033	9.6866	9.85014	9.90331	9.99614	9.92715	9.78747	9.97922	9.74225	10.3066	10.2105	10.2476	10.2517	10.0593	9.67008	10.1841	9.88302	10.3099	9.99042	10.3998	9.77449	9.86079	10.0009	10.0034	9.5963	9.85397	9.81557	9.92388	10.1709	9.98023	9.65741	9.49149	10.3246	9.54111	9.74012	9.88918
MmugDNA.4029.1.S1_at	SERBP1	SERPINE1 mRNA binding protein 1	salmon	2.32209	650	10.7883	10.8023	10.8412	10.6934	10.7756	10.8543	10.8519	10.7717	10.9236	10.7502	10.9644	10.8632	10.8629	11.0297	10.9279	10.7244	10.9606	10.8954	10.7397	10.7654	11.0784	10.9782	10.8164	10.8838	11.0294	10.9401	11.0992	10.9694	10.7379	10.7633	10.722	10.9166	10.6829	10.9037	10.8443	10.8786	10.93	10.9655	10.7144	10.6119	10.9675	10.6115	10.8669	10.8236
MmugDNA.9938.1.S1_at	C10orf72	chromosome 10 open reading frame 72	grey	2.32148	651	4.53458	4.32528	4.66286	4.71133	4.55155	4.64336	4.31844	4.27241	4.51662	4.5557	4.73579	4.21965	4.63602	4.42914	4.04313	4.59701	4.22654	4.38049	3.97452	4.35239	4.17018	4.63754	4.3109	4.08697	4.06822	3.99946	4.18722	4.20602	4.58463	4.40791	4.36945	4.27987	4.4987	4.5139	4.47018	4.1259	4.17032	4.16086	4.6447	4.65957	4.37366	4.50937	4.62143	4.43834
MmugDNA.39160.1.S1_at	NXF1	nuclear RNA export factor 1	blue	2.32122	652	10.2449	10.4303	10.3717	10.5684	10.3949	10.1347	10.2444	10.202	10.1558	10.1686	10.2323	10.1648	10.0995	10.2031	9.93037	10.155	10.1581	10.2425	10.2374	10.4901	10.058	10.1312	10.1985	10.1553	9.89869	9.92663	9.93216	9.89509	10.4089	10.3103	10.2852	10.2555	10.352	10.3191	10.3014	10.146	9.84936	10.0661	10.4138	10.4165	10.137	10.4075	10.1618	10.2729
MmugDNA.33172.1.S1_at	CLDN11	claudin 11	red	2.32098	653	9.3906	9.45543	9.89483	8.51539	8.97461	9.25229	9.36551	8.59584	9.24636	9.23882	9.34289	9.54815	9.27132	9.56226	9.23153	9.42881	9.40284	10.2901	9.89743	9.90567	10.0919	9.16239	8.96918	10.1524	9.04423	9.68285	9.60289	9.94203	9.43332	8.89913	9.8001	9.63938	8.90017	9.50954	9.02314	9.19111	9.51383	9.72251	9.31598	8.71105	10.2294	8.77905	9.11768	9.36542
MmugDNA.5580.1.S1_s_at	NAP1L1	nucleosome assembly protein 1-like 1	brown	2.32011	654	10.2884	10.3405	10.0886	10.031	10.488	9.95884	10.2065	10.2019	10.163	10.4094	10.2959	10.0861	10.2151	9.94731	10.295	10.2761	10.079	10.0198	10.2508	9.95028	10.0052	10.1015	9.97273	9.97454	10.3232	10.2257	10.3079	10.3727	10.0732	10.0617	10.2274	10.2412	10.1832	10.1281	10.0575	10.367	10.4277	10.2933	10.283	10.1348	10.1664	10.239	9.94685	10.1542
MmuSTS.1985.1.S1_at	CDKN2C	cyclin-dependent kinase inhibitor 2C (p18, inhibits CDK4)	grey	2.31984	655	7.05608	6.71302	6.94049	6.87384	6.67883	7.37434	7.09763	6.91951	6.95695	6.88328	7.07345	7.08114	6.91269	7.00923	6.81343	7.30752	6.95021	7.14018	6.99263	7.24843	7.22993	7.04632	6.94418	7.0355	7.15922	7.17361	7.08517	7.39474	6.89042	6.8468	7.11678	7.06642	6.88638	6.84625	6.87	7.04277	7.24461	7.14549	6.79355	6.85385	6.85267	7.01992	7.06347	6.97825
MmugDNA.5708.1.S1_at	NAP1L4	nucleosome assembly protein 1-like 4	black	2.31903	656	8.21651	8.49813	8.75365	8.2169	8.55946	8.10969	8.31921	8.44915	8.35345	8.36742	8.50085	8.13704	8.60529	8.70533	8.80364	8.3801	8.55128	8.73073	8.62926	8.69284	8.78006	8.47198	8.43289	8.37354	8.94812	8.89914	8.99003	8.95273	8.61738	8.78809	8.70202	8.90833	8.60936	8.8033	8.87231	8.82159	8.98053	8.82619	8.83339	8.55826	9.02569	8.39622	8.8594	8.58757
MmugDNA.37766.1.S1_at	SH2B1	SH2B adaptor protein 1	green	2.31895	657	9.08868	8.89919	9.16246	9.09328	9.04186	9.06327	9.00502	9.3031	9.16005	8.97978	9.10251	8.94996	8.99096	9.0361	8.88116	8.96733	8.97337	8.91152	8.94667	9.07397	8.9175	9.12814	9.0709	9.13888	8.89919	8.95012	8.84621	8.98995	9.18489	9.10055	9.1435	9.09538	9.12862	9.06632	9.11266	9.03304	8.76356	8.76485	9.06922	9.14498	8.97664	9.10733	9.06156	9.0714
MmuSTS.1441.1.S1_at	LIG4	ligase IV, DNA, ATP-dependent	grey	2.31873	658	5.45374	5.95597	5.65818	5.74334	6.19075	5.60764	5.77173	5.40649	5.57677	5.45488	6.05907	6.15397	5.6368	6.09886	6.06395	5.55753	5.64367	6.14431	5.63575	5.38706	5.85431	5.4747	5.37327	5.21606	5.83214	5.90002	6.22403	5.93095	5.58665	5.75769	5.3915	5.97138	5.50781	5.73777	5.67173	6.09605	6.17442	6.30635	5.9555	5.39696	5.88461	5.36583	5.65219	5.67448
MmugDNA.34157.1.S1_at	SRRM4	serine/arginine repetitive matrix 4	yellow	2.31814	659	8.13511	8.46464	7.87109	8.06886	8.58261	7.62326	8.24496	8.12472	7.93991	8.1641	8.05196	7.9721	7.94199	7.9791	8.15586	8.15003	7.92254	7.71922	8.23643	7.93492	7.75414	7.97267	8.1597	7.83909	8.05316	7.61746	7.85745	7.97761	8.13009	8.20317	8.00361	8.19338	8.14741	8.06809	8.07194	8.15668	7.67028	7.79596	8.23355	8.01339	7.9765	8.16071	7.85466	8.06322
Mmu.12863.1.S1_at	RPF1	ribosome production factor 1 homolog (S. cerevisiae)	turquoise	2.31808	660	7.76609	7.80075	7.92446	7.83934	7.68646	7.69524	7.77599	7.79151	8.09466	7.49868	7.99196	7.87153	8.0638	7.92368	7.68181	7.6343	8.00494	8.17715	7.85173	7.57065	7.87906	7.79732	7.73261	7.76522	8.0151	8.07842	8.18019	7.93995	7.52023	7.56282	7.65271	7.79342	7.4003	7.79377	7.57397	7.67599	8.42695	8.3391	7.68793	7.49431	8.0176	7.61616	7.89179	7.76015
MmugDNA.31018.1.S1_at	GRIN1	glutamate receptor, ionotropic, N-methyl D-aspartate 1	green	2.31803	661	8.4752	8.56457	8.7372	8.65462	8.36202	8.22674	8.64837	8.61897	8.74049	8.51633	8.47372	8.373	8.3749	8.49159	8.28152	8.13114	8.60127	8.53035	8.57947	8.86151	8.43639	8.6771	8.64245	8.68365	8.40161	8.43875	8.15118	8.18954	8.83303	8.7663	8.68142	8.66727	8.8702	8.56376	8.80058	8.64742	8.09305	8.21582	8.51485	8.78576	8.26344	8.64592	8.76917	8.61999
MmugDNA.28947.1.S1_at	LACTB2	lactamase, beta 2	green	2.31794	662	7.40135	7.57044	7.05227	7.65143	7.5601	7.24252	7.41848	7.31689	7.30853	7.57229	7.38	7.79792	7.4147	7.33326	7.41848	7.35894	7.32446	7.33677	7.4714	7.07995	7.40554	7.25323	7.13428	7.54952	7.57964	7.62445	7.91363	7.94518	7.12563	7.14393	7.18328	7.47785	7.07921	7.19085	7.10277	7.51758	7.99058	7.75805	7.27102	7.24001	7.49905	7.40746	7.0524	7.32252
MmugDNA.15048.1.S1_at	LANCL1	LanC lantibiotic synthetase component C-like 1 (bacterial)	turquoise	2.3179	663	9.63431	9.87489	9.83897	9.79845	9.60727	9.55857	9.49808	9.81522	9.96515	9.64579	9.80415	9.88156	9.79266	9.86956	9.95591	9.79322	9.74199	9.92708	9.71652	9.75517	9.94036	9.92318	9.71994	9.92736	9.88872	9.87047	9.95555	9.86458	9.73422	9.66646	9.72446	9.75267	9.661	9.65635	9.62789	9.75241	10.1265	10.0862	9.66869	9.60974	10.0219	9.55442	9.73754	9.74563
MmugDNA.10336.1.S1_at	RFT1	RFT1 homolog (S. cerevisiae)	blue	2.31764	664	7.22076	6.76837	6.95276	6.82877	6.94056	6.79236	6.81491	6.93939	6.57005	6.95433	6.75217	6.67072	6.70458	6.32453	6.73881	6.74155	6.5745	6.74071	6.80331	6.47211	6.82986	6.63274	6.63189	6.56552	6.09136	6.29148	6.13705	6.24791	6.76407	6.53769	6.91472	6.65956	7.05039	6.78925	6.753	6.55494	6.05172	6.19494	7.14237	7.08931	6.51783	6.9521	6.71082	6.78816
MmugDNA.41576.1.S1_at	ZZEF1	zinc finger, ZZ-type with EF-hand domain 1	blue	2.31746	665	9.1074	9.12906	9.00701	9.2779	8.89274	9.0475	9.16307	9.07169	8.97073	8.89454	8.92489	8.85418	9.05268	8.98548	8.61779	8.95101	8.96613	8.79312	8.73697	8.92742	8.93777	9.17424	9.13433	8.96173	8.60307	8.85337	8.66883	8.73965	9.19869	9.04197	8.99087	8.92637	9.12229	9.03931	9.01484	8.82343	8.53351	8.59448	9.01365	9.19888	9.0109	9.0408	8.9839	9.01638
MmugDNA.21761.1.S1_at	GOLGA6L1	golgi autoantigen, golgin subfamily a, 6-like 1	grey	2.31661	666	4.03131	5.75661	5.69292	5.92278	5.58013	4.97155	5.45838	5.55065	5.57834	5.41843	5.11501	5.08466	5.69433	5.51589	4.94623	5.22491	4.81862	5.06834	4.30613	5.088	5.82064	5.5105	5.06635	5.156	4.473	4.90816	4.84935	4.48976	5.34911	5.7422	4.79931	5.46502	5.53734	5.35073	5.50257	4.83662	4.4199	4.8484	5.88472	5.67386	5.30086	5.62305	5.4148	5.32471
MmugDNA.20329.1.S1_at	NSMAF	neutral sphingomyelinase (N-SMase) activation associated factor	blue	2.31582	667	7.09187	7.11804	7.13607	7.37262	7.10046	7.1653	7.30286	7.4247	6.95391	6.95334	7.05496	6.82514	7.45384	7.03493	7.0156	6.84383	7.14794	6.90236	6.86293	7.3823	6.79579	7.28935	7.21426	6.93917	6.74681	6.48598	6.51147	6.62841	7.21371	7.21776	7.03149	7.02271	7.20625	7.32312	7.19498	6.83144	6.50973	6.75624	7.3256	7.31077	6.92965	7.20339	7.13866	7.12993
MmugDNA.10301.1.S1_at	STOX2	storkhead box 2	turquoise	2.31522	668	10.6296	10.7087	10.6748	10.9004	10.6684	10.7597	10.7677	10.6616	10.6546	10.7914	10.6758	10.8494	10.668	10.7793	10.6075	10.6696	10.5883	10.5164	10.5551	10.7103	10.6478	10.73	10.7552	10.6578	10.4579	10.515	10.405	10.5073	10.9023	10.8279	10.7957	10.773	10.7893	10.8437	10.9442	10.6903	10.2298	10.3463	10.8479	10.7213	10.8141	10.6539	10.621	10.7274
MmugDNA.36675.1.S1_at	MRPS16	mitochondrial ribosomal protein S16	turquoise	2.31522	669	8.89959	9.29601	9.33329	9.10936	9.19293	9.06381	8.73245	9.10577	9.33201	8.80182	9.17427	8.92743	9.19931	9.27523	9.07826	9.27797	9.19828	9.25695	9.27863	9.26208	9.16763	8.97106	9.10334	9.17922	9.42043	9.27927	9.51604	9.44486	8.98696	9.04905	9.07928	9.27768	9.02893	9.07435	8.96628	9.03278	9.52639	9.52388	9.08924	9.06432	9.26146	9.03518	9.37926	9.11823
Mmu.14202.1.S1_at	ARF4	ADP-ribosylation factor 4	turquoise	2.31494	670	8.24847	8.04307	8.3421	8.22255	8.23997	7.94137	8.1413	8.18532	8.14446	8.08506	8.33987	8.10406	8.28931	8.31802	8.29766	8.09657	8.13659	8.37729	8.38106	7.88368	8.56083	8.18222	8.07756	7.98302	8.50673	8.30863	8.66918	8.39575	7.93358	8.12001	7.83042	8.2839	7.89781	8.26005	7.97731	8.16628	8.73525	8.64761	8.29922	8.09761	8.43443	7.87021	8.319	8.15643
MmugDNA.21815.1.S1_x_at	ORAI2	ORAI calcium release-activated calcium modulator 2	grey	2.31485	671	6.34093	6.40048	6.37508	6.19918	6.53486	6.11578	6.41849	6.16139	6.21145	6.33203	6.38076	6.26142	5.86291	6.2501	6.13901	6.34484	6.03143	5.90919	6.1842	6.09721	6.10645	6.3118	6.4073	5.84245	6.03371	6.00386	5.69449	6.00935	6.17154	6.31797	6.1115	6.26561	6.15671	6.14298	6.22231	6.22169	5.98378	5.65212	6.25703	6.25851	6.33713	5.95984	5.91097	6.20919
MmugDNA.30429.1.S1_at	NFAT5	nuclear factor of activated T-cells 5, tonicity-responsive	grey60	2.3148	672	10.8296	10.8185	10.9541	10.9519	10.9262	10.9828	10.7923	10.9225	10.9088	10.8664	10.857	10.8937	10.9636	10.8521	10.7426	10.9156	10.8732	10.8428	10.7632	10.8851	10.7676	10.8783	10.7924	10.8874	10.654	10.7137	10.608	10.7606	10.9344	10.8355	10.9594	10.907	10.8483	10.9633	10.9424	10.8408	10.4762	10.4991	10.9742	10.9409	10.9813	10.6459	10.8212	10.878
MmugDNA.40790.1.S1_at	MATR3	matrin 3	brown	2.31443	673	11.878	12.0441	11.7039	11.7665	12.1182	11.5115	11.7404	11.8219	11.854	11.9099	11.845	11.669	11.9044	11.7061	12.2144	11.8772	11.7461	11.7912	11.9712	11.5673	11.7888	11.8026	11.7277	11.6817	12.0125	11.7538	12.0238	11.9079	11.6972	11.8898	11.6078	11.9458	11.6791	11.8892	11.7534	11.96	11.8936	11.871	12.0075	11.8481	12.0477	11.5613	11.7903	11.8108
MmugDNA.27869.1.S1_at	ANKRD10	ankyrin repeat domain 10	blue	2.31398	674	10.1639	10.1279	10.34	10.3541	10.1974	10.1451	10.2992	10.0288	9.97212	10.2647	10.0559	10.0306	10.1884	9.902	9.83686	10.1389	10.0864	9.90448	10.2297	10.405	9.85617	10.1876	10.0128	9.72839	9.53697	9.8668	9.62254	9.82227	10.1522	10.2354	10.0805	9.93544	10.1542	10.215	10.056	9.66018	9.75316	9.72347	10.3101	10.3039	10.2553	10.0896	10.2174	10.1258
MmugDNA.37838.1.S1_at	LOC100291293	hypothetical protein LOC100291293	blue	2.31388	675	7.24917	7.21931	7.22989	7.06835	7.37018	7.51492	7.48226	7.12592	7.10633	6.91966	7.18407	7.13468	7.19636	7.23019	7.06863	7.2171	7.74375	7.48218	7.38622	7.62551	7.34631	7.37039	7.21209	7.27902	6.70819	6.87595	6.64199	7.00635	7.55195	7.4466	7.47031	7.33626	7.64866	7.239	7.37941	6.86308	6.64316	6.59887	7.60376	7.74383	7.36208	7.53484	7.41351	7.35965
MmugDNA.19526.1.S1_at	CD164	CD164 molecule, sialomucin	turquoise	2.31367	676	8.21746	8.36981	7.97871	8.33829	8.43984	8.2175	8.24971	8.18057	8.26927	8.2703	8.25832	8.16549	8.26201	8.44209	8.52275	8.13372	8.40753	8.50321	8.3066	8.26929	8.63758	8.01478	7.97789	8.36953	8.43183	8.41529	8.73331	8.51798	7.97563	8.16495	8.0889	8.40038	7.9815	8.30202	8.01681	8.1439	8.80058	8.77401	8.58421	8.16265	8.69756	8.05709	8.3527	8.25639
MmugDNA.41419.1.S1_at	UBE2R2	ubiquitin-conjugating enzyme E2R 2	grey	2.31365	677	8.91134	8.77507	8.9529	9.05954	8.59292	8.99347	8.62389	9.00308	8.93891	8.81213	8.93925	8.91878	8.89097	8.6612	8.85099	8.7422	8.7528	8.94693	8.76913	8.71665	8.90132	9.00633	9.12221	9.13856	8.66622	8.90509	8.68127	8.73018	8.96078	8.87992	8.96107	8.9349	8.9687	8.96214	9.05744	9.02342	8.56823	8.65294	8.88786	8.94447	8.83324	8.65805	8.86641	8.90297
MmugDNA.17467.1.S1_at	BBS5	Bardet-Biedl syndrome 5	turquoise	2.31324	678	8.23383	8.56183	8.36803	8.30731	8.35903	8.09995	8.31927	8.50868	8.32307	8.1447	8.05615	8.14559	8.13837	8.15189	8.13763	8.36732	8.09566	8.32862	7.89744	8.02155	8.10256	7.91572	8.30592	7.99189	8.20316	8.45214	8.67273	8.41926	7.95456	7.89183	7.90118	8.13755	7.80129	8.14405	7.77734	7.88063	8.75586	8.70334	8.04723	8.10448	8.34951	8.15314	8.25324	8.13554
MmugDNA.5460.1.S1_at	RCC2	regulator of chromosome condensation 2	steelblue	2.31249	679	8.61913	8.44257	8.4693	8.65498	8.65375	8.60269	8.52707	8.45473	8.64967	8.46329	8.71746	8.44264	8.605	8.77352	8.66493	8.48777	8.59823	8.76212	8.70366	8.65218	8.73076	8.72047	8.56654	8.80208	8.53717	8.52903	8.53355	8.54774	8.79194	8.70771	8.62454	8.73695	8.64413	8.68975	8.77026	8.59876	8.36656	8.50032	8.60418	8.56153	8.60806	8.66305	8.58332	8.63672
MmugDNA.25067.1.S1_at	ST3GAL2	ST3 beta-galactoside alpha-2,3-sialyltransferase 2	green	2.31219	680	9.80448	9.60562	9.81393	9.76852	9.53739	9.79714	9.83132	9.84189	9.77908	9.64161	9.79992	9.81175	9.66392	9.73136	9.62629	9.66555	9.85438	9.72557	9.86869	9.86602	9.73239	9.93915	10.0029	9.85506	9.59306	9.90087	9.58317	9.73965	9.91273	9.7884	9.9514	9.83894	9.96419	9.76743	9.85085	9.98712	9.51671	9.54423	9.6301	9.81499	9.56118	9.84928	9.51279	9.7967
MmugDNA.38362.1.S1_at	BVES	blood vessel epicardial substance	blue	2.31215	681	6.77972	6.62823	6.5921	6.55273	6.83619	6.49801	6.88762	6.6788	6.42307	6.76133	6.45027	6.52	6.44264	6.49473	6.66765	6.87187	6.64049	6.33309	6.9255	6.86687	6.48695	6.75041	6.70157	6.35923	6.10227	6.37975	6.18077	6.31101	6.66466	6.79883	6.52457	6.65782	6.81284	6.61066	6.6558	6.38228	6.06782	6.14833	6.94734	6.87734	6.61209	6.9661	6.47128	6.66043
Mmu.7847.1.S1_s_at	SEPT7	septin 7	brown	2.31209	682	9.27195	9.88596	9.00546	8.41701	10.1104	8.79531	9.79202	9.03372	9.31938	9.82472	9.35629	9.41415	9.29056	8.89427	10.0325	9.76987	8.61194	8.7446	9.98893	8.73145	8.81404	8.92438	9.2373	9.13149	9.88374	9.31944	9.69401	9.8726	8.79955	9.10433	8.95161	9.56569	8.76168	9.61723	8.72579	9.57446	9.42276	9.33966	9.16279	9.06212	9.63529	9.09007	8.64061	9.17773
MmugDNA.10459.1.S1_at	MKX	mohawk homeobox	grey	2.31196	683	4.0988	3.73751	4.35091	3.92498	3.793	4.22201	4.28174	4.08841	4.23559	4.22203	4.24956	4.4225	4.50287	4.6091	4.69971	3.99207	4.32656	4.52627	4.32098	4.18699	4.63078	4.64923	4.53201	4.60956	4.33038	4.55324	4.52652	4.4485	4.55625	4.07501	4.26514	4.1428	4.05195	4.74508	4.09367	4.34639	4.47062	4.94362	3.81429	3.89064	4.27731	3.8798	4.52499	4.23907
MmugDNA.37125.1.S1_at	GLRB	glycine receptor, beta	turquoise	2.31192	684	7.97339	8.16269	7.95776	8.20807	8.07715	7.68731	7.74385	8.16207	7.99086	8.15305	8.19118	7.8244	8.21536	7.89018	8.10427	8.0845	7.93577	8.11862	7.90654	7.69399	8.32051	7.93211	7.85623	7.81269	8.24146	8.07954	8.37046	8.01497	7.84554	7.96123	7.90484	8.09579	7.85709	8.02809	7.95038	8.04035	8.466	8.38436	8.09957	8.01658	8.13854	7.80356	8.24267	7.99588
MmuSTS.644.1.S1_at	CIT	citron (rho-interacting, serine/threonine kinase 21)	turquoise	2.31123	685	10.4437	10.4579	10.5627	10.7305	10.5679	10.3526	10.5003	10.4964	10.422	10.4056	10.4622	10.4053	10.3765	10.5811	10.3423	10.3335	10.3733	10.2218	10.531	10.6025	10.3713	10.5708	10.453	10.3803	10.2835	10.3501	10.1774	10.3843	10.6408	10.5284	10.5756	10.4855	10.6249	10.5593	10.633	10.5991	9.99065	10.0069	10.4777	10.5139	10.3916	10.3808	10.4236	10.4919
MmugDNA.5287.1.S1_at	RAB5A	RAB5A, member RAS oncogene family	brown	2.30996	686	7.23384	7.53654	7.28166	7.19254	7.85173	7.02526	7.21135	7.02395	7.24157	7.31704	7.52113	6.94124	7.39463	7.15386	7.54742	7.4139	7.18674	7.57379	7.6873	7.17663	7.14816	6.85659	7.16678	6.9948	7.68579	7.47851	7.92258	7.61459	7.03845	7.3249	7.16697	7.64303	7.11218	7.39686	7.25043	7.46381	8.00758	7.79768	7.69674	7.33048	7.50107	7.20619	7.52574	7.30888
MmugDNA.37149.1.S1_s_at	OSBPL6	oxysterol binding protein-like 6	grey	2.30961	687	7.82225	7.65703	7.77277	7.7107	7.65783	7.80884	7.80306	7.72299	7.80951	7.73874	7.87665	7.85659	7.642	7.92353	7.70731	7.76845	7.8114	7.71979	7.77789	7.71035	8.02732	7.97949	7.85794	7.92279	7.66669	7.69828	7.56958	7.61281	7.99538	7.91038	7.81867	7.82914	7.8835	7.93539	7.80873	7.72977	7.56285	7.76435	7.70152	7.90631	7.70144	7.94589	7.85987	7.81917
Mmu.11826.1.S1_at	HINT1	histidine triad nucleotide binding protein 1	turquoise	2.30948	688	11.7413	11.6822	11.618	11.6045	11.555	11.3344	11.6136	11.5653	11.5557	11.6707	11.563	11.7566	11.5012	11.5012	11.5462	11.5416	11.6697	11.4966	11.6438	11.2492	11.509	11.5313	11.5915	11.2818	11.7841	11.688	11.8795	11.6372	11.3168	11.4413	11.3797	11.5601	11.3544	11.4647	11.27	11.3069	12.0696	11.9212	11.5102	11.5552	11.7169	11.5702	11.6749	11.5187
Mmu.616.1.S1_at	C6orf120	chromosome 6 open reading frame 120	turquoise	2.30947	689	7.90666	8.02424	8.04356	7.85579	7.99453	7.80762	7.59937	8.03635	7.81814	7.67438	7.89218	7.78615	7.8956	7.67839	7.90593	7.78523	7.89822	8.12134	7.67746	7.74315	7.77829	7.56131	7.70978	7.66577	8.1338	8.03145	8.21649	8.05382	7.62331	7.74592	7.59227	7.87225	7.51017	7.80247	7.53532	7.83056	8.42717	8.26928	7.66064	7.69158	8.19212	7.64415	7.62641	7.78548
MmugDNA.24742.1.S1_at	NSD1	nuclear receptor binding SET domain protein 1	green	2.30937	690	7.69876	7.77517	7.98731	7.77433	7.76342	7.90361	7.68917	7.97069	7.76751	7.59759	7.775	7.81934	7.66912	7.71948	7.68447	7.70841	7.89756	7.91084	7.83413	7.99815	7.80674	7.69309	7.92077	7.91325	7.72308	7.68447	7.63569	7.87865	8.02724	7.8921	7.85396	7.85975	7.95422	7.81971	7.80535	7.87615	7.51378	7.59232	7.65631	7.79591	7.62186	7.83139	7.80391	7.82734
MmuSTS.531.1.S1_at	B3GNT2	UDP-GlcNAc:betaGal beta-1,3-N-acetylglucosaminyltransferase 2	turquoise	2.30923	691	6.72906	7.09418	6.87832	6.61941	6.72083	6.79606	6.59977	6.84385	6.95845	6.48972	7.11175	6.70972	7.01454	7.14891	7.02791	7.00902	6.89746	6.89083	6.9685	6.86774	7.11326	6.82694	6.95819	6.9624	7.14073	7.1432	7.38232	7.15693	6.60837	6.81615	6.88991	7.12572	6.66931	7.01205	6.99848	6.92628	7.38628	7.29336	7.18695	6.61405	6.95783	6.80835	7.26735	6.88148
Mmu.11640.1.S1_at	BSG	basigin (Ok blood group)	green	2.30905	692	8.83569	8.82725	9.08929	8.98696	8.92692	8.97931	9.06689	8.99269	8.91651	8.80214	8.88466	8.71837	8.90215	8.98628	8.66025	8.80959	9.02444	9.09719	9.06523	9.1424	8.88583	8.80044	9.15727	9.00119	8.77395	9.06357	8.74465	8.83925	9.30783	9.20359	9.26207	9.00255	9.3346	8.94792	9.15574	9.19539	8.84936	8.73913	8.85151	9.25643	8.96347	9.25225	8.78967	9.03142
MmugDNA.30294.1.S1_s_at	NFE2L1	nuclear factor (erythroid-derived 2)-like 1	green	2.3087	693	9.90859	10.0547	9.98024	10.0432	9.94825	9.88828	9.84874	10.0172	10.0362	9.88874	10.0582	9.92224	9.99823	10.016	9.91103	9.98249	10.0754	10.0547	10.0393	9.97985	10.0572	9.91875	10.0815	10.008	9.97189	9.93436	9.88876	9.91466	10.1467	9.96242	10.1241	10.1031	10.0607	10.0174	10.1596	10.138	9.7186	9.78335	9.92584	9.95756	10.0166	9.86078	9.92663	10.009
MmugDNA.36047.1.S1_at	PSMB8	proteasome (prosome, macropain) subunit, beta type, 8 (large multifunctional peptidase 7)	grey	2.30848	694	5.67234	5.57017	5.35546	5.39971	5.20194	5.8444	5.58183	5.9951	5.58395	5.24248	5.36821	5.73927	5.93157	5.18436	6.11042	5.55227	6.23854	5.72365	5.97087	5.77862	5.32954	5.40582	5.65069	5.31284	5.97125	5.92279	6.08226	6.06345	5.23703	5.22854	5.50997	5.36649	5.51833	5.54785	5.3858	5.52572	6.15928	5.80889	5.34139	5.28599	5.33182	5.96982	5.61241	5.53398
MmugDNA.35810.1.S1_at	ADORA2B	adenosine A2b receptor	magenta	2.3083	695	7.87424	7.9882	8.395	8.13121	8.06591	8.2536	8.12858	8.23509	8.0016	7.8428	8.16062	8.16741	8.33355	8.04773	7.85417	8.25996	8.29269	8.17857	8.27013	8.55581	8.11798	8.51794	8.22924	8.15619	8.31845	8.34253	8.34035	8.50073	7.98667	8.03091	8.21746	8.14671	7.99388	8.01225	8.1173	8.40451	8.49388	8.23696	7.95452	7.93615	8.00424	8.08162	8.04875	8.13532
MmuSTS.3720.1.S1_at	PTGS1	prostaglandin-endoperoxide synthase 1 (prostaglandin G/H synthase and cyclooxygenase)	grey	2.30818	696	5.67025	5.68184	6.04657	5.68724	6.11424	5.90589	5.87685	5.72412	5.89134	5.75676	5.97269	5.87732	6.12459	6.09867	5.7617	6.2853	6.21316	6.25952	6.0384	5.76474	6.17798	6.17999	6.03586	5.83782	5.93109	6.21018	6.18597	6.21954	5.74891	5.68016	5.92794	6.09622	5.60768	5.97671	5.85796	5.98897	6.19504	6.13633	5.8768	5.76778	5.85642	5.84835	5.9742	5.90761
Mmu.3719.1.S1_at	MACF1	microtubule-actin crosslinking factor 1	darkorange	2.30794	697	8.46138	8.34477	8.64959	8.47253	8.55988	8.18848	8.41259	8.46041	8.39462	8.5239	8.43623	8.02343	8.44386	8.12617	8.34719	8.29878	8.18485	8.35658	8.69236	8.41659	8.23167	8.17102	8.36746	8.15995	8.37059	8.29165	8.24285	8.47561	8.64522	8.69805	8.58676	8.77108	8.54537	8.64187	8.66238	8.49642	8.01987	8.02751	8.63586	8.71303	8.65902	8.36187	8.47696	8.48059
MmugDNA.17792.1.S1_at	LOC100134015	hypothetical LOC100134015	grey	2.30767	698	7.20393	7.34561	7.38099	7.33172	7.06834	7.38836	7.20611	7.3657	7.42771	6.99507	7.26544	7.34876	7.35493	7.37886	7.16443	7.2294	7.4439	7.34178	7.28313	7.24121	7.39119	7.27859	7.34131	7.36532	7.14223	7.19226	7.22905	7.10129	7.49127	7.22071	7.4514	7.32188	7.38073	7.43262	7.42356	7.1884	7.09032	7.20997	7.36353	7.43685	7.29537	7.50321	7.32713	7.32819
MmugDNA.33757.1.S1_at	RAB39B	RAB39B, member RAS oncogene family	turquoise	2.30744	699	8.99302	9.15535	8.89544	8.95971	8.96201	8.73387	8.73156	8.89447	8.97224	8.88243	8.95093	8.97587	8.92981	8.96351	9.16171	8.80287	8.87758	8.9893	8.71604	8.55452	8.99181	8.80462	8.76925	8.78315	9.118	8.90722	9.0929	8.98807	8.80532	8.97267	8.72685	8.94196	8.85629	8.85598	8.81768	8.9826	9.16016	9.11841	8.91076	8.85905	9.06711	8.7072	8.89495	8.87549
MmugDNA.12059.1.S1_at	DBF4B	DBF4 homolog B (S. cerevisiae)	blue	2.30675	700	5.73987	5.81895	5.38139	5.87397	5.96399	5.6057	6.0465	5.89249	5.76053	5.7351	5.73143	5.58204	5.72051	5.935	5.71188	5.7456	5.32849	5.23529	5.73795	6.07495	5.38674	5.68472	5.5591	5.88845	5.35491	5.16246	5.25066	5.2441	5.79924	5.88018	5.68714	5.64692	6.05712	5.62951	5.72516	5.81669	5.11386	5.27022	6.0546	5.98909	5.54982	5.98274	5.42789	5.74037
MmugDNA.26365.1.S1_at	CLDND1	claudin domain containing 1	red	2.3067	701	11.7408	11.6616	11.7985	11.4507	11.3259	11.5618	11.5799	11.2632	11.5259	11.5018	11.5586	11.6606	11.5792	11.6458	11.3543	11.5876	11.4255	11.9495	11.8053	11.7319	11.9095	11.4711	11.3966	12.0854	11.5941	11.7797	11.6712	11.698	11.4283	11.3659	11.7077	11.5566	11.2799	11.4584	11.2754	11.3809	12.0193	11.8951	11.437	11.486	12.0041	11.4263	11.48	11.5634
MmugDNA.13723.1.S1_s_at	ARMCX1	armadillo repeat containing, X-linked 1	green	2.3066	702	9.56035	9.38822	9.34028	9.42493	9.37999	9.32572	9.48631	9.4557	9.42939	9.40509	9.5419	9.47047	9.48283	9.61021	9.43283	9.42822	9.25681	9.42108	9.20947	9.37694	9.31267	9.49295	9.32756	9.41013	9.48822	9.56867	9.63869	9.47957	9.2731	9.31193	9.20309	9.3841	9.28035	9.36157	9.23976	9.26657	9.70974	9.69235	9.32035	9.35167	9.64549	9.3158	9.32689	9.36957
Mmu.6311.1.S1_at	REEP3	receptor accessory protein 3	grey	2.30569	703	6.32604	6.43075	6.34784	5.89139	6.45316	6.18224	6.55549	6.1237	6.39438	6.46709	6.37273	6.4107	6.4678	6.07608	6.31396	6.7857	6.37244	6.45777	7.10082	6.34903	6.50589	6.51569	6.55344	6.81878	6.64996	6.76218	6.61808	6.90209	6.32615	6.16644	6.85425	6.54492	6.40008	6.38052	6.06957	6.66653	6.84381	6.84165	6.13856	6.22566	6.39022	6.76929	6.11184	6.41446
MmugDNA.32259.1.S1_s_at	HDLBP	high density lipoprotein binding protein	tan	2.30568	704	9.71927	9.71281	9.94781	9.66246	9.69045	9.73892	9.62018	9.7036	9.71778	9.38828	9.73336	9.53953	9.68063	9.83764	9.61404	9.6382	9.80029	9.75755	9.79245	9.917	9.72148	9.69832	9.70618	9.68669	9.69188	9.84687	9.59162	9.79775	9.91364	9.73246	9.9503	9.93276	9.88102	9.79572	9.87466	9.95444	9.45906	9.48207	9.55723	9.77259	9.67357	9.56518	9.71626	9.75108
MmuSTS.3077.1.S1_at	LEPROTL1	leptin receptor overlapping transcript-like 1	turquoise	2.30559	705	9.91895	10.0862	9.91293	10.1311	9.88965	9.76781	9.75964	9.98204	10.0399	9.83053	10.0174	9.98594	9.97661	10.0591	9.97681	9.77059	9.8837	9.92715	9.75531	9.68567	10.0392	9.92423	9.82229	9.88388	9.93416	10.0904	10.0698	9.90355	9.89834	9.91638	9.75658	9.90731	9.77361	9.85629	9.80041	9.88372	10.178	10.1673	9.76191	9.85955	9.91478	9.93382	9.92367	9.88887
MmugDNA.40665.1.S1_at	SFRS13A	splicing factor, arginine/serine-rich 13A	darkgreen	2.30551	706	7.48063	7.29455	7.54513	7.48977	7.35671	7.15394	7.20382	7.52992	7.35029	7.45211	7.4731	7.2657	7.22261	7.49955	7.32084	7.36347	7.3168	7.22776	7.33287	7.13376	7.40683	7.24167	7.56141	7.09738	7.28566	7.51457	7.58456	7.37017	7.32128	7.14924	7.31791	7.49601	7.14188	7.2853	7.26949	7.35958	7.50657	7.61823	7.27147	7.18061	7.50406	7.28534	7.12878	7.32373
Mmu.8731.1.S1_x_at	FUNDC2	FUN14 domain containing 2	turquoise	2.30548	707	8.84069	8.91756	8.97528	8.88433	8.83306	8.92029	8.81366	8.88224	9.20772	8.89353	9.0655	8.87083	8.99835	8.87779	8.79602	9.02529	9.06352	9.07211	9.12162	9.06192	8.87211	8.85413	8.87136	8.94785	8.92027	9.28057	9.24647	9.06551	8.84575	8.68125	8.96426	8.91713	8.77563	8.82753	8.68102	8.69467	9.52033	9.4732	8.79293	8.92066	9.01722	9.24234	8.98625	8.92016
MmugDNA.28971.1.S1_at	TPMT	thiopurine S-methyltransferase	blue	2.30517	708	5.32733	4.79931	4.75244	5.08373	5.16308	5.14591	5.35313	5.23286	4.68042	4.54021	4.60406	5.0516	4.77657	4.85334	4.79217	5.10983	4.86407	4.7754	5.09738	4.85613	4.48972	4.72299	4.96946	4.66266	4.61886	4.46178	4.27638	4.63355	5.08687	5.03706	4.86647	5.03467	4.98863	5.01417	4.86607	4.50061	4.3813	4.34841	4.9911	5.24773	4.86437	5.24313	4.85491	4.92863
Mmu.13746.1.S1_at	CCL25	chemokine (C-C motif) ligand 25	grey	2.30464	709	6.47035	6.18085	6.64104	6.42354	6.36432	6.37467	6.2968	6.63853	6.55115	6.16826	6.35088	6.1123	6.33792	6.26065	6.18797	6.1774	6.24137	6.18268	6.19555	6.20346	6.10787	6.31213	6.19944	6.06081	6.26315	6.11276	6.12479	6.28652	6.40423	6.55618	6.36753	6.41119	6.37146	6.29069	6.25746	6.26908	6.21275	6.11286	6.52741	6.70644	6.54789	6.25994	6.50613	6.35748
MmugDNA.25873.1.S1_x_at	RPL7	ribosomal protein L7	grey	2.30393	710	3.89306	3.95673	3.80192	3.99032	3.81279	3.48277	3.8101	3.91216	3.67	3.85623	3.70286	3.97317	3.84411	3.62725	3.70751	3.87498	3.73374	3.65452	3.85197	3.62383	3.7816	3.86102	3.58639	3.54978	3.80081	4.07195	3.83803	3.84535	3.42283	3.79385	3.69054	3.63129	3.64419	3.55651	3.74786	3.56375	4.10682	4.03665	3.85361	3.54544	3.89078	3.84563	3.77813	3.73426
MmugDNA.22027.1.S1_at	TMEM85	transmembrane protein 85	turquoise	2.30352	711	7.29999	7.49635	7.60357	6.87413	7.50726	7.3777	7.17727	6.99359	7.88216	7.51384	7.64716	6.9508	7.87546	7.75024	7.75226	7.80284	8.06888	8.14059	7.96336	7.46064	7.98138	7.1914	7.68542	7.58346	7.8603	7.94957	8.18817	7.82707	7.19637	7.61324	7.30998	7.79447	7.17645	7.50282	7.45133	7.47569	8.48147	8.28779	7.81755	7.55812	7.67419	7.73497	7.9788	7.55413
MmugDNA.30200.1.S1_at	CC2D2A	coiled-coil and C2 domain containing 2A	grey	2.30344	712	8.43089	8.02938	7.97641	8.47632	8.20755	8.30429	8.16534	8.43625	7.97017	8.1276	8.27542	8.04231	7.85796	8.1198	8.20983	7.90345	8.26869	7.78073	8.03062	8.16788	8.10997	8.36712	8.33493	8.0285	7.80563	7.96308	7.80892	7.79268	8.15233	7.99809	8.24902	7.97818	8.19546	8.06739	8.01013	8.08494	8.05451	8.11098	8.29463	8.29741	8.16407	7.88172	8.203	8.15826
MmugDNA.14113.1.S1_at	TACC1	transforming, acidic coiled-coil containing protein 1	blue	2.30342	713	6.00351	6.12261	6.34275	6.1221	5.94766	6.05018	5.96438	5.82924	5.96854	5.55848	6.07822	5.85337	6.13472	5.97369	5.62926	6.18173	6.05701	5.81559	6.25092	6.36164	5.83583	6.36937	5.89422	5.72167	5.34253	5.56085	5.27283	5.554	6.3449	6.17596	6.073	5.83326	6.37167	6.17677	6.03854	5.88195	5.33443	5.40105	6.30779	6.39476	5.85286	6.49849	5.78451	6.06339
MmugDNA.33024.1.S1_at	PDE1A	phosphodiesterase 1A, calmodulin-dependent	brown	2.30297	714	4.96116	5.77894	5.2008	5.29754	5.73325	4.33959	4.32563	5.13196	5.47038	5.14268	5.19838	4.65564	5.05512	4.65679	4.95078	5.56789	4.4814	4.70285	4.98432	4.21178	4.84912	4.8161	4.62888	4.71366	5.52647	5.25595	5.71322	5.30254	4.5809	5.1162	4.65312	5.54041	4.64302	4.84015	5.06396	5.0762	5.87035	5.67939	5.5424	4.74386	5.60295	4.90542	5.09051	4.98024
MmuSTS.3336.1.S1_at	SIPA1L1	signal-induced proliferation-associated 1 like 1	yellow	2.3029	715	8.91262	9.00088	8.71772	8.70098	9.0544	8.52071	8.87553	8.88472	8.73298	8.93549	8.78505	8.68723	8.68369	8.55628	8.75241	9.06817	8.33854	8.44033	8.84425	8.74338	8.14993	8.5825	8.83755	8.60848	8.78991	8.51619	8.61882	8.68777	8.72529	8.9179	8.71131	9.0051	9.03195	8.91167	8.80524	8.96198	8.14505	8.28517	8.95532	8.96202	8.68728	8.9091	8.45343	8.77199
MmugDNA.29433.1.S1_at	ZNF434	zinc finger protein 434	yellow	2.30271	716	6.32643	6.58057	5.95218	5.95754	6.64974	5.56865	6.41135	5.99435	6.19852	6.23726	5.81795	5.99039	5.78652	5.78825	6.20611	6.60749	5.69627	5.66483	6.44244	6.19621	5.33149	5.92559	5.73879	5.65	5.68959	5.23786	5.33198	5.3498	6.31498	6.36276	6.1345	6.17994	6.54077	6.18269	6.06611	5.96952	5.25542	5.4607	6.5265	6.66661	6.12581	6.1119	5.99792	6.11001
Mmu.10030.1.S1_at	SDCBP	syndecan binding protein (syntenin)	turquoise	2.30234	717	9.66247	9.88069	9.80391	9.80346	9.86426	9.53719	9.54655	9.6943	9.89309	9.54222	9.72184	9.4266	9.79342	9.79297	9.85033	9.7434	9.71654	9.88732	9.81796	9.54928	9.83429	9.33822	9.52766	9.40188	9.75813	9.79263	9.99966	9.95677	9.41271	9.52891	9.64047	9.85296	9.40334	9.65859	9.56642	9.66915	10.1412	9.97	10.0146	9.53613	9.86976	9.32758	9.94834	9.67038
MmugDNA.976.1.S1_at	C8orf76	chromosome 8 open reading frame 76	turquoise	2.30211	718	8.065	8.06824	8.12813	8.03194	7.95636	7.96372	8.10787	8.06425	8.08346	8.0872	8.36513	8.198	8.48537	8.09266	8.23778	7.99039	8.13941	8.58169	8.18943	8.20738	8.1714	8.17347	8.06084	8.19488	8.07583	8.45363	8.48749	8.08243	7.99762	8.09165	7.853	8.04617	7.9454	8.08502	7.91434	8.00535	8.62283	8.66708	7.98271	8.08214	8.42667	8.25626	7.88486	8.10034
MmuSTS.3009.1.S1_at	NAB2	NGFI-A binding protein 2 (EGR1 binding protein 2)	steelblue	2.30175	719	8.56306	8.31166	8.36284	8.36109	8.46054	8.49614	8.34239	8.35996	8.41262	8.27782	8.48103	8.36713	8.48903	8.49979	8.36487	8.34087	8.58965	8.68875	8.41332	8.26173	8.5199	8.46893	8.45449	8.64925	8.48171	8.46472	8.39372	8.43473	8.47635	8.5394	8.55087	8.52213	8.58023	8.656	8.69053	8.49453	8.32183	8.34531	8.54539	8.50772	8.3837	8.5996	8.46889	8.48408
MmuSTS.942.1.S1_at	FMNL1	formin-like 1	green	2.30171	720	8.19628	7.96563	8.31257	8.09273	8.09929	8.09882	7.92013	8.33874	8.29731	8.17719	8.02044	8.04639	8.19453	8.27574	8.14587	8.2498	8.30863	8.23879	8.0595	8.264	8.06386	8.2628	8.26243	8.41972	8.00884	8.27721	8.02008	8.05805	8.49587	8.39074	8.30302	8.29575	8.45238	8.33676	8.35834	8.32321	7.88363	7.96214	8.1453	8.42309	8.16345	8.22375	8.34682	8.23929
MmugDNA.9551.1.S1_at	SDHC	succinate dehydrogenase complex, subunit C, integral membrane protein, 15kDa	turquoise	2.3015	721	8.43561	8.35029	8.81034	8.52747	8.48791	8.49054	8.4191	8.54036	8.4323	8.36366	8.74226	8.47015	8.66487	8.70808	8.58034	8.39913	8.69902	8.74274	8.73969	8.64696	8.88937	8.70232	8.64555	8.49736	8.68481	8.69686	8.93898	8.80348	8.51317	8.50066	8.46112	8.72331	8.4503	8.51127	8.49892	8.64876	8.94949	8.99929	8.54415	8.42743	8.79018	8.37482	8.61053	8.5693
MmugDNA.18831.1.S1_at	ABCC5	ATP-binding cassette, sub-family C (CFTR/MRP), member 5	blue	2.30141	722	8.0635	8.1288	8.06319	8.48344	8.19154	8.30972	8.01946	8.16134	7.77741	7.98551	7.92956	7.83598	7.81916	7.94242	7.60186	8.03479	8.11539	7.76533	7.97026	8.42893	7.96781	7.85846	8.12688	8.05033	7.50543	7.63576	7.43658	7.45632	8.07942	8.10168	8.03088	7.9568	7.98221	8.05724	7.89924	7.81218	7.61734	7.7692	8.2066	8.27038	7.75523	8.04283	8.20915	8.05627
MmugDNA.17186.1.S1_at	LOC100289949	hypothetical protein LOC100289949	blue	2.30121	723	7.94643	7.66755	8.36746	7.68626	8.16623	8.40251	8.32529	7.65078	7.91012	8.22338	7.80196	8.08547	8.0575	7.94232	7.81254	8.45661	7.94584	8.27834	8.46106	7.97222	8.06339	8.03318	8.45826	8.33095	7.06705	7.67382	7.39501	7.82378	8.25856	8.17133	8.2485	8.25876	8.33711	8.33822	8.14223	7.52409	6.9145	7.1183	8.4756	8.55195	8.46089	8.2532	7.99637	8.14713
MmugDNA.19839.1.S1_at	MT1G	metallothionein 1G	grey	2.30106	724	6.72275	6.59839	6.42279	6.6304	6.55222	6.74379	6.69908	6.60117	6.56743	6.69908	6.55237	6.81928	6.72076	6.78258	6.81787	6.72605	6.70992	6.65855	6.78581	6.80202	6.57703	6.62647	6.56701	6.84436	6.78301	6.77859	6.65311	6.76122	6.62741	6.67537	6.73023	6.46658	6.75996	6.82056	6.61293	6.70081	6.73714	6.79803	6.55983	6.6328	6.61581	6.75168	6.596	6.65346
MmugDNA.17430.1.S1_at	TFE3	transcription factor binding to IGHM enhancer 3	green	2.301	725	10.9485	10.8131	11.023	10.9529	10.783	10.9634	10.9953	10.9599	10.9347	10.7694	10.9581	10.8748	10.8001	10.8699	10.6166	10.8258	11.0202	10.9599	10.8553	11.1496	10.7498	11.0447	10.9967	10.8304	10.9093	10.9835	10.7987	10.9581	11.0708	10.9615	11.0372	10.9433	11.0581	10.9207	11.0422	11.0635	10.6539	10.7104	10.724	10.9565	10.7336	10.9375	10.9379	10.9405
MmugDNA.21061.1.S1_s_at	RNH1	ribonuclease/angiogenin inhibitor 1	grey	2.30065	726	8.98484	9.06127	9.13408	8.84591	8.92809	8.9435	9.00636	8.88505	9.07251	8.8118	8.9688	8.91391	8.78931	8.95555	8.76351	8.76923	9.08296	9.08716	9.06996	9.14648	8.83294	8.86353	9.01161	9.11393	8.86723	9.05882	8.89891	9.09683	9.15902	8.99256	9.10964	9.17922	9.14479	8.86633	9.04741	9.00052	8.83017	8.78823	8.87777	8.99615	8.92221	9.03497	9.04442	9.00706
MmugDNA.17658.1.S1_at	RWDD1	RWD domain containing 1	turquoise	2.30065	727	9.50698	9.4989	9.627	9.51564	9.43091	9.53431	9.4953	9.47437	9.50455	9.39518	9.5905	9.43678	9.50163	9.47132	9.31066	9.63936	9.5726	9.68153	9.52726	9.63294	9.61553	9.56294	9.54527	9.42676	9.61524	9.70879	9.79251	9.6438	9.47014	9.37934	9.43583	9.49215	9.37579	9.46081	9.31193	9.50172	9.95125	9.93961	9.30591	9.42466	9.49348	9.63018	9.47337	9.49668
MmugDNA.14484.1.S1_at	GPN1	GPN-loop GTPase 1	turquoise	2.30058	728	8.70393	8.63292	8.69401	8.64457	8.56564	8.72822	8.5608	8.71244	8.77543	8.56531	8.58513	8.57364	8.71963	8.81827	8.59532	8.58196	8.80722	8.44433	8.49416	8.56337	8.61571	8.68827	8.63135	8.65677	8.64826	8.87037	8.8627	8.8243	8.46926	8.5219	8.53545	8.64439	8.43315	8.60517	8.46685	8.49249	9.00038	8.94308	8.54914	8.49444	8.75266	8.55992	8.71941	8.60356
MmugDNA.9743.1.S1_at	IL28RA	interleukin 28 receptor, alpha (interferon, lambda receptor)	blue	2.30052	729	5.9338	5.97363	6.20323	6.25817	6.21798	6.35459	6.06359	6.09553	6.05035	5.9448	6.11449	6.08061	6.32054	6.09651	5.95027	6.0431	6.38114	5.95419	6.4853	6.44241	5.82085	6.28937	6.38569	6.24338	5.62374	5.80445	5.61192	5.90162	6.35448	6.36337	6.21971	6.22811	6.57906	6.24818	6.34647	6.10921	5.5434	5.74465	6.50675	6.3975	5.78337	6.63258	6.13559	6.2224
MmugDNA.10775.1.S1_at	CDC42SE1	CDC42 small effector 1	turquoise	2.30051	730	4.53589	5.20232	5.05112	4.5691	4.75358	4.41087	4.33393	4.56795	4.75058	4.36644	4.99836	4.37831	5.23317	4.7827	4.62232	4.40476	4.86408	5.09258	4.87721	4.60263	4.88115	4.65433	4.75605	5.10895	5.29168	5.17009	5.47768	5.08176	4.65882	4.80459	4.87501	5.14091	4.60295	5.06461	4.84023	4.89686	5.61025	5.51828	5.01636	4.83188	5.36706	4.67655	5.16323	4.82238
MmugDNA.6971.1.S1_at	ZBED1	zinc finger, BED-type containing 1	grey	2.29993	731	8.70053	8.7502	8.78441	8.69231	8.67219	8.84468	8.73662	8.67309	8.84222	8.54008	8.85111	8.65947	8.58687	8.77546	8.7962	8.51096	8.74646	8.86095	8.78595	8.7431	8.88126	8.58999	8.76383	8.70723	8.66908	8.77016	8.64719	8.62573	8.88608	8.71943	8.85446	8.82064	8.77986	8.81766	8.88539	8.89944	8.47193	8.49505	8.61551	8.78026	8.70429	8.49082	8.79946	8.75686
MmuSTS.3601.1.S1_at	DHX15	DEAH (Asp-Glu-Ala-His) box polypeptide 15	pink	2.29985	732	9.23459	9.07669	9.32382	9.27107	9.13019	9.15973	9.17803	9.18835	9.08299	9.3346	9.2156	9.36783	9.14883	9.17368	9.12183	9.21722	9.05638	9.1966	9.00388	9.09993	9.21242	9.33846	9.18086	9.03873	9.0016	9.35201	9.35248	9.252	9.16152	9.07774	8.95874	9.00154	9.01857	9.15703	9.0488	9.18122	9.37302	9.38681	9.0302	8.94663	9.09364	9.21574	8.99794	9.13163
MmugDNA.10073.1.S1_s_at	RNF130	ring finger protein 130	magenta	2.2989	733	9.19291	9.32258	9.53145	9.23252	9.24247	9.25797	9.34985	9.10328	9.41771	9.10468	9.29578	9.29048	9.20377	9.249	9.04316	9.27024	9.22487	9.58112	9.53824	9.55389	9.26133	9.12761	9.1328	9.29497	9.4762	9.40044	9.41157	9.62001	9.16575	9.0974	9.39832	9.38258	9.03729	9.27675	8.99104	9.38212	9.48204	9.36408	9.05152	9.15527	9.34415	9.0429	9.25529	9.26083
MmugDNA.4091.1.S1_at	KLHDC3	kelch domain containing 3	green	2.29882	734	11.4857	11.4545	11.4991	11.4842	11.3188	11.436	11.4098	11.4559	11.5084	11.3562	11.4565	11.4237	11.4136	11.6083	11.3457	11.3746	11.6356	11.434	11.4493	11.4735	11.4622	11.5199	11.6503	11.5661	11.3365	11.3612	11.3134	11.3842	11.5612	11.5086	11.5627	11.4583	11.5697	11.5326	11.5338	11.4197	11.3132	11.3435	11.5442	11.542	11.4814	11.5545	11.4637	11.4934
MmugDNA.38165.1.S1_at	CCDC41	coiled-coil domain containing 41	grey	2.29839	735	6.86142	6.66343	6.87177	7.19286	7.12665	7.04273	6.83411	6.9866	6.81622	6.88793	6.95292	6.68032	6.91142	6.81468	6.78622	6.57811	6.80693	6.71097	6.58132	6.65233	6.69052	6.79993	6.86717	6.59634	6.59751	6.48497	6.68417	6.32605	6.9215	6.65581	6.57833	6.70179	6.73366	6.91925	6.69048	6.84792	6.33478	6.71279	6.7171	6.83415	6.69161	6.48243	6.64668	6.79259
MmugDNA.42440.1.S1_at	LARP1	La ribonucleoprotein domain family, member 1	green	2.29789	736	10.6734	10.8691	10.7223	10.9396	10.955	10.7156	10.6919	10.8721	10.801	10.6696	10.7695	10.6206	10.8242	10.766	10.6827	10.7303	10.7895	10.619	10.8177	10.7053	10.6383	10.6666	10.8303	10.7353	10.6089	10.747	10.4927	10.6601	10.9232	10.8521	10.8572	10.8182	10.894	10.8094	10.9623	10.8747	10.3275	10.3839	10.6724	10.8099	10.7583	10.633	10.6712	10.7818
MmugDNA.15358.1.S1_at	ZFR	zinc finger RNA binding protein	pink	2.29789	737	12.1981	12.0127	11.8951	12.1393	12.039	12.0397	12.021	12.1422	11.8774	11.9792	11.9346	12.0848	11.9397	12.0315	12.0453	12.0302	11.8401	11.8403	11.8396	11.7742	11.9824	11.9151	11.9244	11.8894	12.0564	12.0872	12.1369	12.1298	11.8204	11.8644	11.8303	11.857	11.9879	11.8619	11.7573	12.0137	12.0982	12.0512	11.8472	11.8949	11.9708	11.8738	11.8296	11.9279
Mmu.7445.1.S1_at	NAP1L1	nucleosome assembly protein 1-like 1	brown	2.29775	738	10.1365	10.3692	9.93795	9.97796	10.3853	9.79755	10.0822	10.0163	10.0447	10.2249	10.285	10.0049	10.2309	9.9454	10.3275	10.1376	9.94356	9.98735	10.2692	10.0954	9.96174	9.97277	9.85137	9.97724	10.2882	10.2264	10.2248	10.3089	9.98341	10.2271	10.0148	10.1511	10.0928	10.1081	9.97569	10.3187	10.4011	10.297	10.1936	10.0653	9.95391	10.2458	9.97099	10.0818
MmugDNA.33911.1.S1_s_at	MRPS10	mitochondrial ribosomal protein S10	brown	2.29773	739	8.31212	8.81026	7.96455	7.96781	8.49541	7.91546	8.36028	8.20032	8.51606	8.29796	8.30281	8.37255	7.97641	8.081	8.4262	8.64311	7.75823	8.00832	8.20864	7.64698	7.91326	8.13435	8.27203	8.08825	8.4498	8.46771	8.53108	8.33156	8.22215	8.33495	8.23703	8.54967	8.14967	8.33705	8.15719	8.40281	8.76186	8.61133	8.30411	8.34543	8.6523	8.216	8.15635	8.22618
MmugDNA.28336.1.S1_at	GNPNAT1	glucosamine-phosphate N-acetyltransferase 1	blue	2.29751	740	7.32072	6.94833	6.5855	7.14876	6.89993	7.12967	7.21157	7.07772	7.06619	7.08681	7.23527	6.73725	7.08973	6.79202	7.01092	7.20426	6.88644	6.34581	7.32128	6.95894	6.55741	7.12463	7.35942	6.77769	6.20973	6.18847	6.01413	6.32982	7.38837	7.31241	7.14805	7.22113	7.38368	7.26716	7.05121	6.70359	5.7532	6.19889	7.48215	7.63075	6.9181	7.66376	6.69095	7.09073
MmugDNA.9301.1.S1_at	ADAP1	ArfGAP with dual PH domains 1	green	2.29666	741	10.1878	10.1383	10.3723	10.2201	9.99893	10.2488	10.0565	10.0623	10.23	10.0449	10.0861	10.0655	10.1567	10.219	10.0426	10.2587	10.1966	10.1892	10.1405	10.2754	10.3188	10.3225	10.0965	10.1469	10.0591	10.2008	10.0203	10.1941	10.3536	10.3133	10.299	10.1988	10.3376	10.1972	10.3598	10.144	9.96742	9.94983	10.0988	10.2698	10.1633	10.2965	10.2312	10.2061
MmugDNA.5631.1.S1_at	ATG3	ATG3 autophagy related 3 homolog (S. cerevisiae)	turquoise	2.29661	742	9.3003	9.18499	9.21131	9.36573	9.26832	9.17551	9.39713	9.33667	9.42003	9.26117	9.34575	9.44199	9.27051	9.2149	9.28527	9.09508	9.32708	9.40432	9.40415	9.07175	9.29737	9.32571	9.27996	9.31772	9.53193	9.47481	9.69029	9.55943	9.02856	9.037	9.09269	9.33166	8.90939	9.2415	8.98661	9.14988	9.84611	9.75329	9.16603	9.06953	9.6426	9.02103	9.25111	9.2382
MmugDNA.26430.1.S1_at	ITPK1	inositol 1,3,4-triphosphate 5/6 kinase	green	2.2959	743	10.0576	10.0862	10.1135	10.0784	9.94365	10.0962	9.93562	10.1139	9.97294	9.96644	10.0848	9.99654	9.93232	9.92362	9.80956	10.0518	10.1557	10.0303	10.0974	10.2368	9.90386	9.94718	10.2331	10.019	10.1528	10.0334	9.88662	10.1762	10.1653	10.1088	10.1915	10.1218	10.1315	10.168	10.196	10.0816	9.73868	9.75913	9.8329	10.0172	10.0228	10.2178	9.85041	10.0681
MmugDNA.23304.1.S1_at	STX3	syntaxin 3	grey	2.29579	744	9.00271	8.86139	8.83796	9.11239	8.86531	9.04912	8.97844	8.98945	9.02315	8.59276	8.77089	8.6717	8.93358	8.94345	8.7951	8.80441	8.92743	8.85916	8.65406	8.86285	8.65855	8.88341	8.9363	8.67047	8.64086	8.61109	8.73845	8.56057	8.86871	8.92493	8.67177	8.77623	8.74662	8.90698	8.87207	8.60499	8.84322	8.72833	9.00913	8.99837	8.99384	8.86355	8.78396	8.86115
MmugDNA.35309.1.S1_at	ZXDC	ZXD family zinc finger C	grey	2.29557	745	6.17998	6.42295	6.58992	6.21405	6.34388	6.24644	6.2816	6.39022	6.31897	6.16613	6.48129	6.0727	6.41703	6.07966	6.18722	6.18653	6.36345	6.36466	6.44375	6.54926	6.3332	6.48768	6.49114	6.29071	6.02845	6.31331	6.26603	6.26522	6.29509	6.18976	6.38253	6.263	6.33303	6.36201	6.24899	6.41813	6.1286	6.1698	6.4317	6.43609	6.13783	6.4065	6.16096	6.34453
MmugDNA.27561.1.S1_at	PGAP1	post-GPI attachment to proteins 1	grey	2.29504	746	11.018	11.0529	10.9629	11.1905	11.1363	10.9539	10.9832	11.163	10.7546	11.0088	11.0643	10.8412	10.9642	10.9888	10.9001	11.0404	10.7731	10.7746	10.7378	10.9761	10.9547	10.9491	10.9676	10.7017	10.6999	10.8652	10.7881	10.6043	10.9709	10.9059	11.0155	10.7718	11.0297	10.8071	11.0215	10.9788	10.9055	10.8133	10.9968	11.0477	10.9282	10.8811	10.8484	10.9477
MmugDNA.3762.1.S1_at	CBL	Cas-Br-M (murine) ecotropic retroviral transforming sequence	green	2.29492	747	9.18355	9.18342	9.30327	9.16097	9.08506	9.07599	9.08994	9.28456	9.15495	9.03925	9.28853	9.03573	9.26634	9.00295	8.96017	9.12752	9.224	9.12783	9.24403	9.36373	9.14145	9.25322	9.02743	9.10511	9.14009	9.20303	8.93406	9.1804	9.23557	9.20405	9.37978	9.33232	9.27079	9.21703	9.30259	9.25193	8.85175	8.83152	9.06605	9.22211	9.02024	9.10962	9.25349	9.19381
MmugDNA.2767.1.S1_at	TMEM126B	transmembrane protein 126B	turquoise	2.2946	748	9.28671	9.2762	9.2397	9.36954	9.29924	9.21134	9.29901	9.46927	9.46956	9.27841	9.46993	9.36496	9.23698	9.41627	9.50085	9.1457	9.39721	9.44295	9.25605	9.06569	9.59182	9.23068	9.35476	9.25156	9.55609	9.42691	9.76749	9.39018	8.90353	9.05961	8.93443	9.25007	8.94327	9.14096	8.85702	8.94737	10.0254	9.93592	9.24033	9.25479	9.31636	9.62677	9.31684	9.25159
MmugDNA.22638.1.S1_at	ZFC3H1	zinc finger, C3H1-type containing	yellow	2.29456	749	6.70852	6.95216	6.3432	6.43086	7.27223	6.24955	6.70356	6.47049	6.57183	6.94062	6.63789	6.40992	6.49197	6.2783	7.0772	7.06879	6.18388	6.30616	6.96612	6.37083	6.18893	6.49564	6.70368	6.21724	6.48987	6.27877	6.31119	6.62925	6.51987	6.78189	6.44624	6.75248	6.87687	6.68249	6.3966	6.83933	6.16013	6.16892	7.06595	6.91999	6.58369	6.74151	6.20815	6.61026
Mmu.14874.1.S1_at	ADD3	adducin 3 (gamma)	brown	2.29455	750	6.14042	6.71523	6.24817	5.92715	7.21471	6.05997	6.61555	6.1818	6.15743	6.86434	6.16733	5.82325	6.49234	6.13928	6.79936	6.63088	5.96358	6.13928	6.86342	6.65702	5.81874	5.85829	6.31214	6.53531	7.07779	6.75832	7.0342	7.18695	6.35091	6.72346	6.24398	6.84423	6.20737	6.55729	6.4038	6.96248	7.23099	6.93334	6.66171	6.25244	7.10045	6.20899	6.22831	6.41204
MmugDNA.3293.1.S1_at	ATM	ataxia telangiectasia mutated	blue	2.29424	751	6.68917	6.61251	6.4783	6.23786	6.6597	6.66075	6.96416	6.64356	6.65051	6.34221	6.78928	6.65102	6.31849	6.36178	6.47361	6.41758	6.23628	6.4914	6.53723	6.65903	5.94752	6.33374	6.45521	6.37691	5.78629	5.98024	5.82298	5.91777	6.77614	6.66855	6.48725	6.45019	6.82251	6.56034	6.54353	6.1361	5.70293	5.96828	6.85648	6.89561	6.52922	6.78131	6.42946	6.55319
MmugDNA.26770.1.S1_s_at	SDHC	succinate dehydrogenase complex, subunit C, integral membrane protein, 15kDa	turquoise	2.29399	752	9.60918	9.52556	9.80361	9.57645	9.64715	9.67648	9.57046	9.71242	9.59748	9.6547	9.77587	9.67347	9.84608	9.73101	9.89227	9.63293	9.86667	9.91359	9.83838	9.81367	9.92248	9.79318	9.71012	9.71675	9.84919	9.8649	9.99477	9.9602	9.66881	9.77412	9.60874	9.79075	9.68024	9.71059	9.65132	9.85961	10.0804	10.0459	9.73157	9.6527	9.84918	9.58712	9.764	9.72041
MmugDNA.26451.1.S1_at	LSM4	LSM4 homolog, U6 small nuclear RNA associated (S. cerevisiae)	turquoise	2.29392	753	8.34701	8.45297	8.40035	8.31293	8.37142	8.04497	8.03212	8.33477	8.3729	8.23267	8.48301	8.16401	8.53732	8.48616	8.48383	8.47821	8.47299	8.58908	8.50823	8.25024	8.67253	8.21818	8.17063	8.30561	8.65014	8.62064	8.69021	8.55388	8.24096	8.43458	8.45147	8.50137	8.35692	8.34306	8.45843	8.30011	8.94298	8.83293	8.47015	8.36569	8.71197	8.43499	8.56144	8.38137
MmugDNA.30458.1.S1_at	FLJ44342	hypothetical LOC645460	blue	2.29385	754	7.57283	7.89685	8.05637	7.83648	7.77346	7.91452	8.02438	7.9492	7.96805	7.68224	7.66477	7.72755	7.9733	7.54603	7.58381	7.80053	7.886	7.65128	8.03756	8.11953	7.59225	8.04809	8.07349	7.92169	7.53692	7.38516	7.44112	7.56539	7.89599	7.82933	7.85563	7.69638	8.04276	7.89277	7.88386	7.41206	7.39663	7.48485	8.05198	8.01851	7.91736	8.0042	7.89698	7.87709
MmunewRS.868.1.S1_at	C18orf55	chromosome 18 open reading frame 55	green	2.29352	755	9.20262	9.17821	9.19322	9.33643	9.59381	9.21366	9.36896	9.27443	9.11393	9.55616	9.03676	9.28933	9.29437	9.35784	9.52636	9.45369	9.34716	9.20371	9.16402	9.06198	9.52179	9.27894	9.2012	8.99224	9.23433	9.27144	9.41335	9.20572	9.2091	9.22709	9.06878	9.16121	8.97914	9.15725	9.0358	9.19624	9.62519	9.62845	9.21042	9.11252	9.464	9.02608	9.21693	9.21574
Mmu.9308.1.S1_at	MRPS30	mitochondrial ribosomal protein S30	turquoise	2.29288	756	6.73472	6.59719	6.57725	6.65358	6.51118	6.38325	6.65302	6.62609	6.45201	6.17604	6.4337	6.4197	6.91174	6.71338	6.76352	6.3918	6.4872	6.67472	6.48969	6.21311	6.55537	6.55696	6.36869	6.25669	6.81949	6.5959	6.92425	6.66162	6.50281	6.697	6.33584	6.80189	6.34197	6.57434	6.43059	6.6318	7.01246	6.94974	6.58944	6.53905	6.73376	6.26478	6.75631	6.51875
MmugDNA.14194.1.S1_at	SF3B2	splicing factor 3b, subunit 2, 145kDa	grey	2.29216	757	8.71156	8.84472	8.88658	8.80249	8.78579	8.71518	8.82113	8.92705	8.91488	8.72696	8.96452	8.72969	8.87334	8.87463	8.86393	8.72363	8.84053	8.92645	8.90228	8.88689	9.03181	8.80042	8.86814	8.88362	8.77316	8.88285	8.80327	8.94243	9.03866	8.87696	8.95431	9.0241	8.98635	8.92021	9.05333	9.00664	8.65382	8.73334	8.82374	8.71823	8.94507	8.72347	8.81236	8.87889
MmuSTS.3139.1.S1_at	MAPKAPK5	mitogen-activated protein kinase-activated protein kinase 5	grey	2.29199	758	6.60354	6.38239	6.59935	6.66711	6.44346	6.5435	6.71773	6.65712	6.59628	6.59047	6.75799	6.76051	6.6675	6.8167	6.37635	6.3678	6.41773	6.73109	6.34096	6.46097	6.45036	6.46668	6.5671	6.68855	6.3737	6.67929	6.78472	6.72794	6.51118	6.40591	6.36456	6.47181	6.29799	6.50383	6.38114	6.61402	6.8835	6.84545	6.55318	6.31506	6.5353	6.55388	6.29127	6.51505
MmugDNA.9445.1.S1_s_at	RNF40	ring finger protein 40	grey	2.29185	759	7.78303	7.90559	7.86879	7.6757	7.87709	7.80277	7.71399	7.80854	7.80411	7.74234	8.03689	7.70812	7.95487	7.86747	7.77172	7.70895	8.06346	8.00429	7.61881	7.82669	7.86894	7.85654	7.80978	7.78388	7.68005	7.7958	7.64255	7.80877	8.08496	7.94335	8.05914	7.87323	8.00503	8.01155	7.98302	7.87927	7.54341	7.59715	7.8697	8.03129	7.94621	8.0043	7.69584	7.88244
MmugDNA.14052.1.S1_at	TPO	thyroid peroxidase	grey	2.29176	760	6.26104	6.37816	6.01721	6.11037	6.02001	6.16778	6.19698	5.97661	6.03058	6.23682	6.06333	6.60166	5.99602	6.17945	6.29879	6.28156	6.51696	6.45081	6.08587	6.36191	6.0764	6.18953	6.40105	6.2508	6.5554	6.23575	6.54156	6.36983	6.114	6.02539	6.14782	6.10795	6.23383	6.24448	6.09924	6.37242	6.12711	6.41446	5.87426	5.93688	5.77489	6.27124	6.24827	6.16384
MmugDNA.6656.1.S1_at	GABRA4	gamma-aminobutyric acid (GABA) A receptor, alpha 4	brown	2.29169	761	5.79945	6.12317	5.88973	5.80391	6.40164	5.48118	5.67616	5.69763	5.99606	6.0062	5.81202	5.67232	6.01084	6.07746	6.21383	6.20805	5.28553	5.63197	5.91832	5.39625	5.42468	5.71289	5.80564	5.72895	6.18052	5.96946	6.2608	5.875	5.91001	5.94272	5.66105	6.20968	6.03084	5.88974	6.10729	6.47519	6.04252	6.17036	5.8438	5.52237	5.98013	5.59925	5.71295	5.82739
MmugDNA.4381.1.S1_at	BSDC1	BSD domain containing 1	grey	2.29158	762	9.56973	9.90005	9.93559	9.74061	9.80413	9.70528	9.69753	9.65622	9.76136	9.65622	9.9021	9.67178	9.77332	9.70752	9.61985	9.74708	9.72227	9.80971	9.84686	9.85522	9.85148	9.73296	9.76621	9.66713	9.70464	9.7929	9.66258	9.73803	9.68377	9.73913	9.90477	9.87824	9.75841	9.782	9.89167	9.8563	9.53494	9.64867	9.81261	9.69847	9.61311	9.81792	9.65956	9.77115
MmugDNA.6778.1.S1_at	LARP4B	La ribonucleoprotein domain family, member 4B	green	2.29157	763	8.78283	9.02119	9.21139	9.16777	9.24883	9.00948	9.00121	9.0547	9.01837	8.8048	9.13089	8.9744	9.25643	9.22704	8.93911	9.05397	9.26596	9.09628	9.09034	9.09571	9.18758	9.3158	9.15251	8.94875	8.78483	9.04488	8.7528	8.867	9.28209	9.17509	9.2757	9.19187	9.20648	9.20611	9.32127	9.24256	8.56952	8.67231	9.12009	9.17784	8.85189	9.06816	9.12384	9.12023
MmuSTS.3114.1.S1_at	PNKD	paroxysmal nonkinesigenic dyskinesia	cyan	2.29156	764	8.26606	8.35787	8.44488	8.54424	8.20985	8.61072	8.37848	8.20301	8.56874	8.40789	8.39713	8.52552	8.4293	8.48617	8.26964	8.23032	8.54784	8.57686	8.40711	8.38608	8.70231	8.55293	8.49703	8.80277	8.28854	8.39951	8.22798	8.19935	8.67219	8.50278	8.61627	8.44819	8.57678	8.48182	8.53923	8.62566	8.25995	8.3386	8.38292	8.58841	8.27463	8.39594	8.4789	8.48267
Mmu.14509.2.S1_at	MDH1	malate dehydrogenase 1, NAD (soluble)	turquoise	2.29154	765	11.5147	11.6565	11.4891	11.3874	11.4162	11.1067	11.1248	11.3974	11.6448	11.3994	11.5773	11.389	11.6932	11.6027	11.6298	11.2858	11.5619	11.5638	11.4272	11.0592	11.6388	11.2839	11.1515	11.4722	11.707	11.6635	11.8859	11.5764	11.2119	11.3989	11.2201	11.6035	11.1216	11.4588	11.231	11.1914	11.9309	11.8013	11.5013	11.4923	11.7944	11.309	11.735	11.4107
Mmu.828.1.S1_at	LRRC40	leucine rich repeat containing 40	brown	2.2914	766	4.08094	4.64865	4.2534	3.77255	4.80021	4.33258	4.23629	4.52377	4.38309	4.09224	4.33295	3.9765	4.62579	4.18169	4.50692	4.72387	4.28274	4.08742	4.33984	4.05216	3.78103	3.77791	4.23405	3.90841	4.82157	4.74274	5.13775	4.69631	3.9888	4.23871	3.98023	4.54723	3.96845	4.13223	4.159	4.313	5.13485	4.91334	4.22991	3.9522	4.85377	3.94097	4.31669	4.20442
MmugDNA.9246.1.S1_s_at	PAIP1	poly(A) binding protein interacting protein 1	salmon	2.29131	767	9.96366	9.80281	9.84846	9.86879	9.88591	10.1104	9.80479	9.98877	10.0174	9.82215	9.9611	10.052	10.0932	10.1581	10.1252	9.7496	10.0251	9.98285	9.65781	9.65933	9.91705	9.9251	9.84972	10.0293	9.9435	10.0679	10.1377	9.90013	9.75139	9.72788	9.71717	9.79451	9.80442	9.92643	9.85824	10.0454	10.199	10.2076	9.90874	9.74697	9.89953	9.7172	9.76027	9.86808
MmugDNA.7017.1.S1_at	STK17B	serine/threonine kinase 17b	blue	2.2913	768	5.1744	4.98133	4.62526	5.5308	5.06295	4.99218	5.43492	4.98133	5.44097	5.03793	4.78894	4.95084	5.09867	5.15504	4.72062	4.8973	5.2491	5.01708	5.06593	5.05351	4.79721	5.05837	4.83361	5.22339	4.40947	4.4376	4.27845	4.56673	5.40646	5.31181	5.14595	4.71906	5.74194	4.96758	4.98211	4.74265	4.42182	4.36233	5.51793	5.64307	4.78759	5.41397	5.17184	5.12191
Mmu.5587.1.S1_at	FAM8A1	family with sequence similarity 8, member A1	brown	2.29124	769	8.0083	8.36242	7.63666	7.99814	8.07215	7.4323	7.93786	7.99896	8.19712	8.10957	7.98947	8.05584	8.0665	8.01932	8.36594	8.15062	7.69687	7.73441	7.93933	7.5175	7.70101	7.99832	7.9621	7.92055	8.11881	8.06552	8.18253	8.09691	7.88697	8.03515	7.77305	8.05302	8.08675	7.73969	7.84436	8.2333	8.23677	8.21423	7.93297	7.70878	8.02414	7.7406	7.86436	7.91051
MmugDNA.8957.1.S1_at	RIT1	Ras-like without CAAX 1	magenta	2.29105	770	7.30876	7.29493	7.58084	7.37096	7.57319	7.47603	7.51392	7.2278	7.55706	7.52077	7.39849	7.37017	7.58891	7.45878	7.39771	7.44457	7.5476	7.63037	7.59575	7.51968	7.40712	7.62223	7.48874	7.53879	7.62754	7.56095	7.66519	7.75107	7.25334	7.27062	7.54074	7.42388	7.22394	7.48491	7.39654	7.61169	7.7796	7.63536	7.4736	7.24425	7.3633	7.3551	7.44428	7.4456
MmugDNA.33271.1.S1_at	PLXNC1	plexin C1	blue	2.29099	771	5.89123	5.81553	5.90687	6.0908	6.03649	6.32162	5.99374	5.67103	6.05664	5.84528	5.8648	5.80231	5.60702	5.72585	5.98465	5.74649	5.48926	5.61369	5.87836	5.84118	5.61453	5.71211	5.84108	5.57895	5.54673	5.31512	5.38962	5.41998	5.98827	5.82063	5.85958	5.83364	6.01793	5.75691	5.93559	5.71194	5.31367	5.45908	6.01321	6.01875	5.80103	5.87508	5.77035	5.85832
MmugDNA.31871.1.S1_at	CCDC122	coiled-coil domain containing 122	blue	2.29094	772	5.89232	6.29858	6.58733	6.02363	6.26662	6.0214	6.20219	5.57157	6.13116	5.8197	6.12827	6.03973	5.95108	5.92391	5.59862	5.99029	6.61818	6.53508	6.70173	6.3551	6.5696	6.37919	5.92523	5.92562	5.4996	5.33218	5.22747	5.40735	6.4976	6.37308	6.19915	6.05201	6.61805	6.14655	6.20263	6.00268	5.25294	5.57946	6.61273	6.66325	5.9381	6.2616	6.17788	6.24056
MmugDNA.24450.1.S1_at	RBM11	RNA binding motif protein 11	turquoise	2.2909	773	6.11966	5.87312	6.32998	6.2031	5.84441	6.26058	5.84355	6.15526	6.2833	5.96173	6.23775	5.92816	6.42693	6.44777	6.30889	6.03237	6.21998	6.56789	6.10113	5.90008	6.54507	6.04428	6.31355	6.37545	6.48333	6.39529	6.66456	6.43946	5.75934	5.83081	5.94212	6.34801	5.72587	6.14788	5.87608	5.878	6.70889	6.61787	6.242	6.08286	6.30052	6.41765	6.08345	6.1192
MmugDNA.31394.1.S1_at	NOC2L	nucleolar complex associated 2 homolog (S. cerevisiae)	green	2.29089	774	7.99163	7.98462	8.07277	8.23983	8.0092	8.04717	7.82274	8.00642	7.91063	7.94322	8.1653	7.89434	8.0477	8.16313	7.84238	8.0923	8.09573	8.03705	8.12318	8.25491	8.04395	7.98419	8.1774	7.98072	7.87533	8.04543	7.93739	7.91387	8.22952	8.20601	8.08214	8.14254	8.21116	8.06344	8.26315	8.18759	7.7766	7.88781	8.05049	8.09901	7.88754	8.08847	8.09164	8.07792
MmugDNA.29640.1.S1_s_at	CFL2	cofilin 2 (muscle)	turquoise	2.29087	775	7.7218	7.81472	8.14043	7.42253	7.83961	7.42216	7.32772	7.24653	7.70492	7.6449	7.7039	7.47121	7.6304	7.64899	7.4696	7.67096	7.76836	8.11041	8.10913	7.8194	7.95136	7.51829	7.41962	8.03012	7.97022	7.94363	8.12678	7.94302	7.42386	7.53864	7.59969	7.82668	7.28707	7.53469	7.33604	7.39264	8.49704	8.48554	7.63341	7.43385	8.17355	7.58167	7.87231	7.66719
MmugDNA.28254.1.S1_x_at	FBXL18	F-box and leucine-rich repeat protein 18	blue	2.29061	776	7.84985	7.65202	7.67055	7.7493	7.90709	7.78926	8.11149	7.57415	7.54106	8.22862	7.84878	8.01636	7.76834	7.61271	7.81359	7.97474	7.39827	7.52707	7.73392	7.75232	7.36303	7.97967	7.88024	7.51188	7.35428	7.13885	7.01332	7.40683	7.86072	8.00185	7.81365	7.99963	8.00672	7.84924	7.77966	7.32007	7.09721	7.19876	8.12696	8.17404	8.11088	8.13137	7.44716	7.80283
Mmu.10135.1.S1_at	CCNH	cyclin H	turquoise	2.29014	777	9.21869	8.58467	8.99046	9.08181	9.1007	8.87914	9.09292	9.25077	9.11998	9.19412	9.26522	8.92544	9.3597	9.33613	9.05849	8.95114	9.14352	9.12423	9.17481	8.83245	8.9913	8.91003	9.04029	8.98447	9.26699	9.12909	9.49889	9.16895	8.71777	8.9779	8.80807	9.18738	8.69294	9.04873	8.84977	8.76291	9.58758	9.54469	9.31974	9.0208	9.40431	8.98509	9.29659	9.03286
MmugDNA.37475.1.S1_s_at	MRPS7	mitochondrial ribosomal protein S7	turquoise	2.29009	778	7.88861	8.18752	8.11748	8.11598	8.15714	8.0638	7.97156	7.99204	8.16011	7.93519	7.97177	8.22621	8.19225	8.22604	8.12798	8.18056	8.38652	8.29572	8.22969	8.07633	8.25576	8.07619	8.09545	8.17675	8.14396	8.44999	8.46231	8.26964	8.06968	8.02903	8.14904	8.21412	8.00142	8.23407	8.10366	8.07406	8.49542	8.44472	8.17894	8.14095	8.36568	8.05644	8.23965	8.12532
MmuSTS.2292.1.S1_at	PPP1R3F	protein phosphatase 1, regulatory (inhibitor) subunit 3F	green	2.2898	779	8.86181	8.96446	9.10144	9.08052	8.82171	8.98305	8.91694	8.90442	9.01176	8.8698	9.00187	9.06281	8.92362	8.88232	8.88581	8.82619	9.06216	9.10555	9.09849	8.96484	9.13083	9.07842	9.0876	8.99835	8.89049	8.98764	8.85506	8.98511	9.1188	9.07436	9.04088	8.99156	9.09424	9.06589	9.03706	9.11337	8.75048	8.80689	8.91653	9.04501	8.78247	9.04765	8.93112	9.00947
Mmu.4403.1.S1_at	DRG1	developmentally regulated GTP binding protein 1	turquoise	2.28978	780	7.36246	7.56937	7.27567	7.24225	7.28926	7.14752	7.11281	7.17237	7.72699	6.91279	7.26467	7.02326	7.46874	7.60244	7.47392	7.36389	7.62208	7.72653	7.35816	7.29715	7.63775	7.28171	7.05472	7.53592	7.59591	7.65831	7.88786	7.61503	7.11927	7.46363	7.13695	7.47301	7.1388	7.43744	7.23545	7.23539	8.08994	8.0049	7.54969	7.37873	7.65236	7.30434	7.66225	7.35555
MmugDNA.38309.1.S1_s_at	ATP5G1	ATP synthase, H+ transporting, mitochondrial F0 complex, subunit C1 (subunit 9)	turquoise	2.28974	781	10.7774	10.7526	10.7203	10.6998	10.6689	10.7462	10.5533	10.6843	10.8132	10.5848	10.7852	10.6629	10.8026	10.7821	10.7125	10.7329	10.8036	10.7944	10.8003	10.5853	10.9017	10.6619	10.6125	10.8139	10.8503	10.9258	11.0203	10.7907	10.5874	10.595	10.6277	10.6566	10.599	10.617	10.4711	10.5623	11.2205	11.1491	10.6097	10.7447	10.7103	10.866	10.847	10.6954
MmugDNA.3770.1.S1_at	WDYHV1	WDYHV motif containing 1	turquoise	2.2897	782	7.90677	7.96175	8.15269	7.98164	8.08718	8.25574	7.96629	8.03489	8.08268	8.01417	8.14575	7.9344	8.2345	8.16173	8.10644	8.2181	8.06839	8.20313	8.16182	8.16266	8.35002	8.0942	8.12933	8.27111	8.32818	8.28349	8.28271	8.13032	7.91024	7.95511	8.16317	8.09897	7.94659	8.07395	8.01945	7.97862	8.39917	8.48862	7.97076	7.96207	8.35277	7.97823	8.17229	8.08164
MmuSTS.3757.1.S1_at	RAB9B	RAB9B, member RAS oncogene family	grey	2.28965	783	8.71131	8.87568	8.71224	8.83518	8.82956	8.63584	8.70626	8.74225	8.8479	8.60333	8.87895	8.6567	8.74132	8.82988	8.72488	8.6095	8.85251	8.73347	8.69618	8.67346	8.83885	8.819	8.7239	8.66646	8.63152	8.62221	8.57153	8.5131	8.92385	8.92142	8.73244	8.8993	8.83547	8.72555	8.77979	8.73571	8.66878	8.74447	8.79636	8.95227	8.77011	8.69219	8.83994	8.78083
MmugDNA.21315.1.S1_at	DOCK9	dedicator of cytokinesis 9	royalblue	2.28946	784	10.7843	10.7341	10.7725	10.894	10.8009	10.7484	10.8415	10.7436	10.5645	10.9773	10.8123	10.9154	10.7301	10.7383	10.7394	10.8021	10.6219	10.7	10.6401	10.8111	10.6661	10.7105	10.7615	10.5615	10.6013	10.5195	10.5479	10.6016	10.6863	10.5826	10.809	10.5733	10.7472	10.7448	10.7198	10.7546	10.5238	10.4559	10.812	10.793	10.7857	10.5131	10.5554	10.7257
MmuSTS.2573.1.S1_at	PAN2	PAN2 poly(A) specific ribonuclease subunit homolog (S. cerevisiae)	blue	2.28904	785	8.51072	8.46699	8.55039	8.8117	8.41838	8.66797	8.64385	8.41944	8.46323	8.39832	8.60246	8.34824	8.55436	8.60904	8.10956	8.40042	8.38705	8.20691	8.51601	8.64053	8.44204	8.52608	8.50946	8.43373	7.89138	8.15535	8.00072	8.06335	8.54815	8.44274	8.47267	8.39839	8.52492	8.43528	8.25202	8.06253	8.24691	8.30907	8.66896	8.77495	8.54023	8.59871	8.51497	8.49531
Mmu.16255.1.S1_at	C1orf31	chromosome 1 open reading frame 31	turquoise	2.28904	786	8.26635	8.55002	8.38407	8.3526	8.33225	8.25377	8.22109	8.34867	8.51015	8.14971	8.50064	8.32522	8.65798	8.41036	8.33986	8.30533	8.47416	8.45062	8.43151	8.09473	8.46011	8.34659	8.35396	8.40946	8.53645	8.50104	8.75043	8.5219	8.24933	8.22603	8.18548	8.41598	8.12975	8.32164	8.14258	8.26069	8.87362	8.86415	8.32393	8.24728	8.54438	8.38043	8.3654	8.33385
Mmu.15843.1.S1_at	INSIG2	insulin induced gene 2	grey	2.28839	787	6.52373	6.82472	7.08686	6.83446	6.97888	6.32937	6.8499	6.80763	6.83072	7.14696	7.06241	7.07531	6.6358	6.84418	6.61593	6.93708	6.62378	6.68126	7.00678	6.59793	6.833	6.60312	6.80569	6.21788	7.06969	7.0095	7.21138	7.06955	6.5732	6.65954	6.66187	6.84717	6.55887	6.69308	6.53692	7.04597	7.24822	7.20994	6.75353	6.68143	6.97337	6.57803	6.61214	6.74438
MmuSTS.3190.1.S1_at	MPP2	membrane protein, palmitoylated 2 (MAGUK p55 subfamily member 2)	green	2.2883	788	8.78041	8.51726	8.52676	8.88017	8.62451	8.71011	8.70869	8.80577	8.56722	8.54381	8.59362	8.46843	8.50061	8.60914	8.50066	8.54911	8.66146	8.49452	8.6111	8.69048	8.49913	8.70635	8.82939	8.57996	8.5951	8.5263	8.43873	8.51448	8.82233	8.76684	8.8785	8.80403	8.81044	8.69397	8.93716	8.6583	8.39665	8.39649	8.73781	8.77944	8.58121	8.7731	8.77399	8.69837
MmuSTS.1313.1.S1_at	DNM1	dynamin 1	green	2.28823	789	11.3623	11.3365	11.5363	11.4424	11.2651	11.3656	11.2751	11.567	11.5578	11.2697	11.4247	11.277	11.4158	11.461	11.153	11.2548	11.4585	11.2368	11.3631	11.3065	11.3527	11.3995	11.5128	11.5121	11.3817	11.3011	11.2405	11.2771	11.6224	11.5533	11.4773	11.4329	11.5669	11.4913	11.5616	11.4428	11.0901	11.1727	11.3614	11.5466	11.2914	11.4237	11.5389	11.433
MmugDNA.38693.1.S1_at	C14orf119	chromosome 14 open reading frame 119	turquoise	2.28819	790	8.26328	8.38299	8.19931	8.31263	8.18972	8.20172	8.13416	8.21423	8.42035	8.05229	8.50316	8.24456	8.37444	8.42108	8.18284	8.10535	8.36392	8.50992	8.26609	8.20154	8.38208	8.2036	8.24307	8.50536	8.22866	8.55494	8.66183	8.36071	8.15669	7.99058	8.13023	8.20608	7.89237	8.20978	7.94443	8.03741	8.90456	8.89377	8.16587	8.12608	8.39925	8.38945	8.27144	8.23341
MmuSTS.818.1.S1_at	THAP6	THAP domain containing 6	green	2.28807	791	7.05069	7.34732	6.91071	6.96355	7.43137	6.89098	7.18552	7.16099	7.17646	7.05773	7.11687	6.72277	7.06672	7.07777	7.37071	7.11429	6.85725	6.65649	7.2733	6.8179	7.19624	6.95009	7.01696	6.99667	7.19767	7.18347	7.40046	7.03055	6.79268	6.96974	6.68432	7.04634	6.81994	6.96099	6.83438	6.9816	7.61137	7.4825	7.17504	6.93942	7.34999	6.83723	7.13517	7.01825
MmuSTS.2999.1.S1_at	MRPL42	mitochondrial ribosomal protein L42	turquoise	2.28795	792	6.52043	6.8629	6.88901	6.77944	6.45685	6.74421	6.48432	6.62077	7.03678	6.60023	7.0098	6.77281	6.86227	6.92326	7.02555	6.69905	6.7006	7.20945	6.63184	6.72308	7.19246	6.75997	6.76744	6.7613	6.95387	6.86239	7.13909	6.82516	6.71237	6.70328	6.67204	6.75684	6.5939	6.75966	6.6144	7.00941	7.26352	7.26199	6.7819	6.7592	6.68263	6.54331	6.92509	6.75828
MmugDNA.2997.1.S1_at	NFKBID	nuclear factor of kappa light polypeptide gene enhancer in B-cells inhibitor, delta	grey	2.28787	793	6.37282	6.38945	6.14686	6.2194	6.17085	6.36015	6.41957	6.31312	6.28562	6.46589	6.32243	6.31643	6.30252	6.39287	6.42738	6.2929	6.49464	6.21471	6.36805	6.63198	6.39454	6.32643	6.31929	6.41231	6.52379	6.44077	6.19248	6.35093	6.17435	6.40614	6.45196	6.23015	6.33686	6.21558	6.20706	6.16087	6.54353	6.53954	6.23513	6.28679	6.41237	6.44506	6.3806	6.33035
MmugDNA.37663.1.S1_at	ARPC5	actin related protein 2/3 complex, subunit 5, 16kDa	turquoise	2.28766	794	6.98861	6.97553	7.01436	6.85482	6.95669	6.90007	6.75467	7.27529	6.88897	6.81909	7.29251	7.01163	7.20102	7.24694	7.24603	6.93765	6.82653	7.00287	6.75218	6.9081	7.15098	6.88941	6.77281	6.91737	7.04901	7.10318	7.40322	6.99144	6.73885	6.7403	6.73812	6.83469	6.74173	6.82847	6.73821	6.72651	7.58724	7.52066	7.08069	6.88229	7.20955	7.00587	6.94872	6.91109
MmugDNA.28549.1.S1_s_at	PPM1B	protein phosphatase 1B (formerly 2C), magnesium-dependent, beta isoform	pink	2.28766	795	10.2071	9.87784	9.97574	10.1216	10.0389	10.1956	10.1828	10.1148	9.89166	10.1305	9.95453	10.1595	10.0458	10.1309	10.1229	10.0916	9.9405	10.0918	9.93042	9.85006	10.0272	9.96994	10.1659	10.0122	9.97172	10.1012	10.164	10.0264	9.83814	9.84199	9.9568	9.85948	9.9235	10.0596	10.0476	10.0032	10.1656	10.0876	10.0281	9.8888	10.0662	9.9316	9.80772	9.99787
MmugDNA.31571.1.S1_at	NPDC1	neural proliferation, differentiation and control, 1	green	2.28736	796	10.191	10.1736	10.3198	10.0709	9.85675	9.97049	9.97531	10.2646	10.084	10.0213	10.0502	10.0831	10.1304	10.1276	9.98472	10.2691	10.2163	10.0449	10.1792	10.3956	9.96047	10.1946	10.2584	10.1091	10.1053	10.0229	10.0407	10.1679	10.3132	10.226	10.2731	10.2679	10.3719	10.189	10.3197	10.214	9.88882	9.81428	10.188	10.2561	10.019	10.3188	10.1133	10.169
MmugDNA.37543.1.S1_at	SCCPDH	saccharopine dehydrogenase (putative)	turquoise	2.28717	797	8.95095	9.0511	9.16776	9.10895	8.81473	9.00487	8.88631	9.1109	9.08726	8.84921	8.94413	9.10611	9.17021	9.04952	8.98409	9.05672	9.07268	9.25627	9.05122	8.97518	9.21127	8.96552	9.03706	9.08526	8.89885	9.23793	9.23152	9.03985	8.96132	8.99785	8.86411	9.0064	8.92431	8.93485	8.94588	9.066	9.33474	9.29902	8.92506	8.86033	9.06349	8.90761	8.96703	9.00172
MmugDNA.30439.1.S1_at	NFATC3	nuclear factor of activated T-cells, cytoplasmic, calcineurin-dependent 3	blue	2.28702	798	7.5069	7.44559	7.44086	7.41657	7.32737	7.4095	7.45749	7.1795	7.31685	7.20806	7.31995	7.02681	7.28502	7.30877	7.23673	7.32722	7.37997	7.38161	7.61496	7.62713	7.41299	7.34816	7.41779	7.3236	7.08234	7.25098	7.08362	7.20261	7.50108	7.39681	7.47483	7.44405	7.4559	7.44021	7.48431	7.26183	7.00264	7.02104	7.465	7.47361	7.41758	7.41742	7.3098	7.40867
MmugDNA.3964.1.S1_at	ERLEC1	endoplasmic reticulum lectin 1	turquoise	2.28698	799	8.95369	9.15308	8.89556	8.72377	8.85061	8.66943	8.68587	8.84845	9.10546	8.81957	9.08567	8.79407	8.95441	8.95937	9.07034	8.8201	8.77382	8.79348	8.87949	8.66806	8.93357	8.71639	8.6797	8.86664	9.12208	8.95142	9.25472	8.91268	8.50799	8.65374	8.62921	8.94425	8.48907	8.78496	8.61244	8.5276	9.36383	9.3218	8.89701	8.74235	9.15891	8.71005	9.02364	8.80574
MmugDNA.19908.1.S1_at	LRP1B	low density lipoprotein-related protein 1B (deleted in tumors)	darkgreen	2.28506	800	9.1481	9.35989	9.23655	9.3004	9.40975	8.8796	9.1281	9.21347	8.85476	9.06767	9.24481	9.02802	9.08754	9.27411	9.21081	9.23526	9.11516	8.91214	9.15127	8.91334	9.29101	9.14335	9.32304	8.61161	9.08332	9.01982	9.31426	8.96555	8.86567	8.87431	8.97011	9.03719	8.81649	8.89768	8.99736	9.09419	9.37986	9.40953	9.2142	8.8918	9.15741	9.15733	8.73287	9.06283
MmugDNA.31965.1.S1_at	LOC440926	H3 histone, family 3A pseudogene	pink	2.28479	801	10.4862	10.2453	10.4196	10.4764	10.3887	10.5295	10.5313	10.4001	10.3071	10.8105	10.4981	10.7771	10.3198	10.409	10.4673	10.4325	10.2661	10.5191	10.2996	10.4035	10.4161	10.4932	10.49	10.441	10.4293	10.5828	10.4741	10.4926	10.3136	10.261	10.4276	10.2205	10.3268	10.354	10.2793	10.4414	10.6867	10.6067	10.3333	10.3074	10.597	10.2912	10.2556	10.4009
MmugDNA.3799.1.S1_at	CCDC114	coiled-coil domain containing 114	blue	2.2846	802	5.19272	5.23356	4.62349	5.34074	5.72163	4.79688	5.42602	5.58292	5.10035	5.40286	5.58382	5.22917	5.36604	4.95123	5.08198	5.17179	5.09112	4.95987	5.33445	4.83751	4.83338	5.11466	5.17871	5.08192	4.55288	4.75503	4.58962	4.36524	5.3968	5.34728	5.15291	5.18406	5.58779	5.26282	5.386	5.08256	4.61842	4.8297	5.60494	5.64215	4.99824	5.38021	5.25595	5.2412
MmunewRS.971.1.S1_at	DNAJB2	DnaJ (Hsp40) homolog, subfamily B, member 2	green	2.28418	803	9.39425	9.68754	9.64178	9.83495	9.6518	9.63835	9.45119	9.55938	9.59754	9.36161	9.75814	9.68657	9.46635	9.70317	9.48602	9.58011	9.61897	9.59743	9.70215	9.6229	9.78597	9.72115	9.79231	9.70539	9.47018	9.7225	9.43465	9.58022	9.83398	9.76457	9.82501	9.86063	9.65103	9.75827	9.79492	9.77468	9.3392	9.30981	9.54868	9.79331	9.63069	9.7331	9.45948	9.67347
MmugDNA.32863.1.S1_at	PHF17	PHD finger protein 17	grey60	2.28414	804	7.85169	7.84565	8.0705	7.99206	7.99157	8.27925	8.05005	8.05429	8.19351	7.76885	8.09609	8.10465	8.28176	8.3042	7.9667	7.91411	8.29552	8.15271	8.03087	8.12711	8.02388	8.06869	8.03424	8.20241	7.87453	8.04691	7.89442	8.00758	8.12794	8.17306	8.13723	8.26118	8.14094	8.25368	8.30099	8.05795	7.75667	7.86928	8.25345	8.04657	8.15158	8.10486	8.06087	8.09998
Mmu.13854.1.S1_at	ERMN	ermin, ERM-like protein	red	2.28403	805	6.55766	6.88586	6.86958	6.36336	6.62007	6.50421	6.71227	6.44068	6.88741	6.59029	6.28427	6.56739	7.09806	6.82436	6.84131	6.69395	6.83273	7.62146	7.1542	6.67052	7.29943	6.29347	6.57263	7.67272	6.60263	7.13891	7.15706	7.49912	6.83841	6.35168	7.17097	7.15126	6.40179	6.59824	6.34101	6.56314	7.33625	7.10747	6.5336	6.39186	7.7255	6.46229	6.51801	6.74627
MmugDNA.6734.1.S1_at	CD177	CD177 molecule	grey	2.28398	806	6.01035	5.98916	5.92488	5.99052	5.81733	6.10853	5.87886	6.02906	5.90392	6.19666	5.89888	6.08285	6.00467	5.90249	6.06668	6.09654	6.00714	5.9398	5.90168	6.17387	6.08827	5.97931	5.91886	6.1596	6.13086	6.11246	5.87765	6.03977	5.96274	5.97308	6.18604	5.81103	6.01313	6.05049	6.0763	5.85756	6.08392	6.05243	5.9006	5.87404	5.97903	6.10868	6.09396	5.99385
MmugDNA.7125.1.S1_at	C8orf38	chromosome 8 open reading frame 38	turquoise	2.28396	807	7.49791	7.48801	7.57394	7.34826	7.28256	7.10689	7.09406	7.42746	7.4373	7.20301	7.31802	7.26202	7.78021	7.57082	7.47821	7.31867	7.66778	7.65911	7.36953	7.47472	7.45316	7.55753	7.2567	7.6068	7.60433	7.68623	7.68392	7.60909	7.12321	7.36928	7.34258	7.51656	7.20273	7.38547	7.24553	7.29493	7.85141	7.76392	7.4657	7.32064	7.61334	7.32507	7.56806	7.39362
Mmu.1943.1.S1_at	TAX1BP1	Tax1 (human T-cell leukemia virus type I) binding protein 1	grey	2.28393	808	8.29135	8.40504	7.98561	7.99457	8.34857	7.86624	8.14098	8.06378	7.95073	8.28676	8.0688	8.1932	8.18764	8.1187	8.4915	8.31609	7.86981	7.96517	7.68528	7.64533	8.26059	8.25831	7.79276	7.96271	8.5014	8.1116	8.2946	8.558	8.02924	8.14702	8.05867	8.26883	8.25277	7.82924	7.95467	8.35491	8.33115	8.23269	8.08039	7.95024	8.11489	8.15584	7.91243	8.06099
Mmu.8008.1.S1_at	TMEM59	transmembrane protein 59	turquoise	2.28381	809	7.37392	7.60972	7.53031	6.95392	7.00436	7.02655	7.06938	7.12131	7.50105	7.29313	7.6652	7.11275	7.57044	7.5695	7.41251	7.30138	7.45197	7.61311	7.41327	7.43388	7.54904	7.06201	7.23182	7.38835	7.51192	7.57364	7.80855	7.56203	6.95704	7.21607	7.16893	7.45249	7.00257	7.21632	6.9761	6.95301	7.9688	7.71902	7.55851	7.46423	7.59948	7.32672	7.76089	7.31077
Mmu.5409.1.S1_at	TMEM106B	transmembrane protein 106B	turquoise	2.28378	810	6.33009	6.50193	6.73612	6.55516	6.40918	6.14049	6.27129	6.37037	6.62834	6.15047	6.59455	6.14456	6.68688	6.31817	6.34172	6.18641	6.10563	6.93149	5.9953	5.66934	6.40121	6.19242	6.36894	5.73687	6.54106	6.77431	7.19248	6.7083	6.05252	6.10565	5.99034	6.48857	6.01907	6.22399	6.08541	6.64635	7.28302	7.01433	6.3798	5.82196	6.63606	6.33616	5.87034	6.27329
MmugDNA.26743.1.S1_at	SCAMP1	secretory carrier membrane protein 1	brown	2.28285	811	8.89348	9.29747	8.83602	8.79581	9.11127	8.34413	8.86635	8.70689	9.24755	8.98241	8.97816	8.89662	8.99362	8.52017	9.26457	9.20801	8.24603	8.82099	9.21136	8.18862	8.71476	8.84488	8.87169	8.76752	9.18938	8.99659	9.23968	8.9156	8.68749	8.94983	8.59745	9.12539	8.777	8.77117	8.84224	9.16446	9.23664	9.1446	8.97501	8.80438	9.34383	8.60233	8.64868	8.84421
MmugDNA.28159.1.S1_at	FBXL19	F-box and leucine-rich repeat protein 19	green	2.28227	812	8.46676	8.53981	8.602	8.45047	8.54583	8.41672	8.41008	8.62803	8.57388	8.32133	8.40558	8.48281	8.45833	8.64015	8.61755	8.45756	8.67126	8.61185	8.43866	8.54481	8.59962	8.65361	8.597	8.64458	8.47094	8.80354	8.28962	8.66667	8.84434	8.76418	8.82931	8.67668	8.84601	8.72694	8.82202	8.87458	8.14026	8.15075	8.31791	8.64618	8.56732	8.6026	8.30482	8.59202
MmugDNA.16884.1.S1_s_at	TMEM208	transmembrane protein 208	lightyellow	2.28227	813	9.0015	9.18698	8.96912	8.97611	8.95958	9.05439	8.94332	9.03722	9.14833	8.83341	9.18336	8.92905	9.1146	9.06258	9.11541	8.96147	9.18121	9.10795	9.06578	9.16556	9.20587	9.09745	8.90911	9.11062	8.97991	9.22953	9.29028	9.16079	9.12833	9.04889	8.95885	9.05952	9.0238	9.0235	8.99853	9.02154	9.33611	9.32024	9.01164	9.06482	8.95594	9.15205	9.22237	9.05646
Mmu.7078.1.S1_s_at	SUB1	SUB1 homolog (S. cerevisiae)	grey	2.28216	814	11.0215	10.9967	11.076	11.1576	11.2366	10.8766	11.152	11.1608	10.8762	11.4699	11.1822	11.5233	10.9917	10.8802	11.1892	11.1181	10.8282	11.175	11.0316	10.8758	10.9504	10.9655	11.0638	10.7476	11.089	10.8657	11.1027	11.0378	10.9543	11.0219	10.8417	10.8695	10.9962	10.8819	10.8216	10.8948	11.4386	11.3274	11.1704	11.075	11.2807	11.1998	10.7577	11.0191
MmugDNA.21560.1.S1_s_at	CD24	CD24 molecule	saddlebrown	2.28206	815	8.85998	9.34316	9.1687	9.17095	9.42403	8.58381	8.33932	9.27754	8.50439	8.5949	8.93469	8.09376	8.80128	8.7326	8.55176	9.0776	8.54715	8.46008	8.46762	8.61907	8.65335	8.45751	8.78871	7.96329	8.88293	8.63283	9.01346	8.65691	8.07612	8.65444	8.27326	8.60026	8.46235	8.69558	8.73106	8.43022	9.17547	8.90611	9.22307	8.73076	9.16071	8.63404	8.51066	8.69815
MmugDNA.32377.1.S1_at	SLC26A6	solute carrier family 26, member 6	grey	2.28204	816	7.02678	6.80572	6.90617	7.03902	6.94344	7.02192	6.78429	7.04485	7.02306	6.76461	6.89946	6.77495	6.92312	6.89982	6.61014	6.9764	6.98794	6.90186	6.61814	6.78398	6.82975	7.06533	6.83394	6.96167	6.50323	6.84243	6.54956	6.59354	7.03888	6.93981	6.98921	6.78813	6.96697	7.01754	6.99197	6.63955	6.821	6.79353	7.05348	7.07857	6.96078	7.12725	6.97759	6.93161
MmugDNA.27755.1.S1_at	LOC100128006	hypothetical protein LOC100128006	blue	2.28155	817	5.93621	6.07489	6.0195	6.10672	6.3892	6.39151	5.97072	5.81241	5.86503	6.00092	6.29362	5.83408	6.00082	5.83847	5.70024	6.00381	5.87552	5.54599	6.20126	6.21341	5.70781	6.21867	5.96472	6.01866	5.35882	5.24173	5.1835	5.3709	6.17605	6.1671	5.96725	5.91764	6.27462	6.10837	6.04674	5.58834	5.0719	5.36957	6.44731	6.42937	6.0634	6.25649	5.80306	6.05789
MmugDNA.7494.1.S1_at	PLXNA3	plexin A3	blue	2.28149	818	8.07969	7.97441	8.0997	8.33229	8.09895	8.09725	7.85632	8.10165	7.93274	8.00507	8.06984	7.90867	8.08844	7.97985	7.87927	7.93075	8.06425	7.91889	7.82961	8.16814	8.0135	8.14035	7.79167	7.86286	7.68592	7.81379	7.64426	7.73813	8.11606	8.13345	8.00904	7.95078	8.01579	8.06577	8.05108	7.69553	7.64101	7.83009	8.18909	8.20334	7.98046	8.15071	8.22573	8.03825
MmugDNA.33218.1.S1_s_at	NAMPT	nicotinamide phosphoribosyltransferase	grey	2.28126	819	9.27186	9.05478	9.45202	9.02789	9.11876	9.63938	9.50481	8.9844	9.56058	9.33845	9.24821	9.15901	9.26224	9.52105	9.41793	9.31867	9.26575	9.36681	9.59247	9.29824	9.2701	9.10445	9.61558	9.33366	9.48117	9.38587	9.56331	9.44657	8.99853	9.13917	9.09921	9.18287	9.1709	9.18173	9.10876	9.35084	9.67317	9.6418	9.29564	9.05977	9.18406	9.07419	9.45306	9.26084
MmugDNA.14257.1.S1_at	CCNF	cyclin F	grey	2.28118	820	7.44479	7.4746	7.56091	7.77474	7.48258	7.52678	7.41595	7.38777	7.55761	7.32274	7.46343	7.33211	7.46498	7.40985	7.28108	7.38819	7.46848	7.37151	7.18652	7.03719	7.60597	7.66946	7.5148	7.16177	7.21845	7.35696	7.26278	7.30256	7.53269	7.29096	7.57584	7.53095	7.58503	7.28056	7.52737	7.44734	7.189	7.18285	7.40932	7.48024	7.42671	7.4769	7.31392	7.44705
MmuSTS.2794.1.S1_at	ALCAM	activated leukocyte cell adhesion molecule	brown	2.28058	821	7.37242	8.00415	7.08061	6.99588	8.22088	6.85781	7.18593	7.253	7.66951	7.72908	7.57505	7.04192	7.30546	7.4961	7.95236	7.91	7.21484	7.09072	7.6932	6.97235	7.47623	7.09504	7.00713	7.58634	7.79266	7.55794	8.01284	7.6003	7.47099	7.47538	7.35772	7.65768	7.65525	7.55212	7.51646	7.76614	7.67361	7.71154	7.6033	7.40201	7.93797	7.17033	7.45453	7.44063
MmugDNA.12996.1.S1_at	GDF1	growth differentiation factor 1	green	2.28044	822	9.03786	8.91943	9.17844	8.83377	9.00345	9.17833	9.10944	9.04452	8.96022	8.835	9.12874	8.91977	8.98063	9.03625	8.77565	9.05022	9.16662	9.16331	9.04747	9.52021	8.89654	9.05965	8.96881	9.04534	8.98704	9.05354	8.8722	9.28012	9.35665	9.17655	9.13646	9.15317	9.27263	9.12455	9.14289	9.26761	8.62055	8.63425	8.74998	9.03902	8.71626	9.23514	8.92999	9.07494
MmugDNA.12382.1.S1_at	GLT25D1	glycosyltransferase 25 domain containing 1	grey	2.28029	823	7.61334	7.65605	7.79717	7.68081	7.78213	7.84408	7.80132	7.81781	7.83313	7.65357	7.72881	7.75444	7.76715	7.7969	7.87227	7.6469	7.81648	7.80436	7.71132	7.95264	7.86949	7.94927	7.70285	7.9264	7.6723	7.64386	7.66952	7.70129	7.88423	7.79091	7.93199	7.89965	7.85975	7.89223	7.97108	7.7397	7.56948	7.61591	7.99691	7.87531	7.74844	7.84564	7.85411	7.81972
MmugDNA.19792.1.S1_at	CA5B	carbonic anhydrase VB, mitochondrial	blue	2.27993	824	5.5134	5.53329	5.19954	5.12783	5.24239	5.13112	5.66765	5.55166	5.05468	5.31183	5.04687	5.48687	5.19171	4.88555	4.98273	5.54509	5.23886	4.91526	5.40977	5.37963	5.01737	5.29027	5.09031	5.08569	4.82829	4.57605	4.66075	4.75823	5.30416	5.21747	5.33467	5.34929	5.309	5.24777	5.25559	4.88673	4.46555	4.67596	5.48674	5.4543	5.17172	5.67649	4.96749	5.26465
MmugDNA.37536.1.S1_at	LOC100128822	hypothetical LOC100128822	pink	2.27959	825	9.22622	8.90914	9.28178	9.28587	9.1795	9.33833	9.26837	9.1462	9.03034	9.53258	9.16807	9.40259	9.06826	9.31562	9.1127	9.12341	9.10266	8.98424	9.05054	9.20114	9.13736	9.2135	9.19408	9.13605	9.2232	9.38745	9.37091	9.26352	9.23622	9.16098	9.07628	9.08545	8.97613	9.15199	8.95985	9.34266	9.56312	9.47956	8.91591	9.14501	9.13701	9.07785	9.14201	9.14979
MmugDNA.31053.1.S1_at	VPS35	vacuolar protein sorting 35 homolog (S. cerevisiae)	brown	2.27944	826	8.45076	8.80012	8.59379	8.17941	9.12049	8.29983	8.51073	8.58634	8.66443	8.72663	8.43431	8.46089	8.32169	8.38698	8.82426	8.91221	8.25588	8.16646	8.84254	8.55104	8.11809	8.43411	8.50774	8.53309	8.93503	8.51562	8.94923	8.72124	8.46455	8.59623	8.35761	8.86667	8.54478	8.4659	8.40024	8.96222	8.82562	8.84564	8.59395	8.51612	8.58064	8.7628	8.17457	8.53319
MmugDNA.13452.1.S1_at	KIAA0652	KIAA0652	grey	2.27943	827	6.62536	6.89919	6.48552	6.56082	6.34949	6.63785	6.69714	6.65156	6.60764	6.79157	6.462	6.79572	6.60049	6.52446	6.83472	6.74709	6.73304	6.5691	6.44337	6.81947	6.7984	6.71585	6.55062	6.70253	6.95455	6.70793	6.7419	6.68327	6.60722	6.68649	6.72274	6.66758	6.67462	6.65818	6.90191	6.52194	6.78957	6.72118	6.5613	6.61348	6.80591	6.67463	6.77136	6.65525
MmugDNA.8378.1.S1_at	ZNF37A	zinc finger protein 37A	green	2.27873	828	7.56637	7.57365	7.77973	7.59754	7.51147	7.66903	7.72167	7.44241	7.62683	7.47143	7.63574	7.46438	7.6296	7.45159	7.26497	7.64457	7.49527	7.63034	7.86498	7.65199	7.60448	7.51562	7.58366	7.51854	7.46447	7.39973	7.26508	7.45008	7.78332	7.61301	7.68053	7.7849	7.64783	7.67918	7.76952	7.72194	7.02139	7.10268	7.50164	7.54473	7.57764	7.56697	7.23888	7.61159
MmugDNA.24287.1.S1_at	MYL10	myosin, light chain 10, regulatory	grey	2.27836	829	5.54855	5.58167	5.72135	5.60693	5.72072	6.03294	5.87418	5.50055	6.34263	5.88311	5.70087	6.18172	5.86264	6.32126	6.40365	5.68406	6.24301	6.09432	5.90233	5.81449	6.16172	6.18628	5.73214	6.29683	6.11319	6.31176	6.17635	6.54124	6.00909	6.04621	5.78025	6.03649	5.94788	6.39688	5.79751	6.45275	5.70044	6.04169	5.59776	5.65866	5.69234	5.56107	6.15925	5.90877
MmuSTS.4546.1.S1_at	LUC7L	LUC7-like (S. cerevisiae)	blue	2.27811	830	8.38199	8.36308	8.49853	8.74194	8.5838	8.60002	8.49905	8.41364	8.60446	8.52324	8.51317	8.32639	8.47393	8.39946	8.31346	8.5351	8.4919	8.48589	8.38348	8.6503	8.36472	8.66764	8.52379	8.3227	8.11802	8.25175	8.13235	8.29752	8.61343	8.54077	8.50214	8.45879	8.55687	8.47763	8.35909	8.32421	8.15478	8.25262	8.51734	8.71015	8.43634	8.62816	8.39911	8.50429
MmugDNA.6789.1.S1_at	LYZ	lysozyme (renal amyloidosis)	blue	2.27772	831	7.89197	7.92987	7.62578	7.74134	7.78871	7.6987	8.02655	7.70438	7.37986	7.92227	7.63149	7.67485	7.69547	7.69824	7.61357	7.99149	7.74256	7.32329	7.79505	7.8776	7.81949	7.75331	7.72908	7.40017	7.03466	7.44823	7.08372	7.32839	7.74727	7.81044	7.69357	7.66768	7.81246	7.52744	7.68955	7.3831	7.46151	7.02689	8.04115	8.01432	7.94463	7.98069	7.40776	7.73442
MmugDNA.43150.1.S1_at	TPD52L1	tumor protein D52-like 1	grey	2.27759	832	8.57327	8.0444	8.07202	8.54938	8.08481	8.29725	8.00661	8.09268	8.06672	7.89337	8.26433	8.13175	8.25854	8.20956	7.76192	8.15403	8.1972	7.72014	8.60194	8.11961	7.74006	8.0503	8.05098	8.04299	8.25646	8.2821	8.40552	8.53357	8.24787	7.9501	8.08207	8.14881	7.87863	8.00255	7.83224	8.42547	8.7124	8.56454	7.76543	7.95029	8.1679	7.82787	8.08451	8.08849
MmugDNA.5119.1.S1_at	PNPLA8	patatin-like phospholipase domain containing 8	brown	2.27751	833	9.75557	10.0737	9.80786	9.87181	10.1512	9.69308	9.95951	10.0535	9.97106	9.88031	9.68705	9.89423	9.96836	9.7445	10.1446	10.0901	9.967	9.78931	10.1231	9.7472	9.97947	9.86468	9.80831	9.84785	10.1498	10.1313	10.0627	10.1199	9.83018	10.026	9.89173	10.1898	9.91455	9.97555	9.80893	10.1962	10.0482	10.167	9.92734	9.83928	10.0068	9.83741	9.8468	9.91631
MmugDNA.6792.1.S1_at	LOC100132288	hypothetical protein LOC100132288	grey	2.2775	834	7.16935	7.1328	7.27627	6.99045	7.07984	7.15446	7.22232	7.18737	7.16976	7.26047	7.07563	7.29492	7.36264	7.23583	7.23026	7.18935	7.23884	7.16741	7.33655	7.12915	7.32686	7.11589	6.94068	7.34152	7.47572	7.19559	7.22785	7.31134	7.11141	7.0508	7.31862	7.08129	7.08902	7.10938	7.2502	7.14468	7.43833	7.08334	7.04704	7.13503	7.17605	7.11614	7.32113	7.16458
MmugDNA.40538.1.S1_at	MOG	myelin oligodendrocyte glycoprotein	red	2.27738	835	7.80043	7.4617	7.85991	6.96445	7.28392	7.4555	7.64648	7.15565	7.59462	7.41094	7.36016	7.5686	7.37481	7.69764	7.40493	7.55776	7.30735	8.14868	7.97555	7.37588	8.03488	7.18425	7.4158	8.30824	7.44584	7.73331	7.8447	7.57866	7.46442	7.15516	7.81336	7.77445	7.12026	7.37479	7.27913	7.29695	8.03585	8.18268	7.44699	7.14833	8.3129	7.23986	7.32391	7.51546
MmugDNA.9993.1.S1_at	CCL5	chemokine (C-C motif) ligand 5	blue	2.27715	836	6.53964	6.83607	7.12008	7.26241	6.91039	7.03234	6.65322	6.33208	6.83286	6.66725	6.45125	6.36044	7.01013	6.55047	6.25274	6.80613	6.7321	6.55777	6.49485	6.77824	6.49411	7.07755	6.64724	6.35873	6.12295	5.91636	6.0207	6.12421	6.78224	6.86412	6.59924	6.86657	6.95108	6.77501	6.55383	6.40089	5.54699	6.29452	7.16715	7.13329	6.9145	6.90076	6.37963	6.75208
MmuSTS.4627.1.S1_at	TWIST1	twist homolog 1 (Drosophila)	salmon	2.27672	837	9.53517	9.17985	9.05012	9.56588	9.17034	9.33632	9.04372	9.57387	9.4025	9.40852	9.35041	9.62374	9.51456	9.62321	9.5654	8.93669	9.59189	9.40548	8.69226	9.20561	9.01483	9.26136	8.94885	9.38977	9.30296	9.67085	9.78011	9.46884	9.60053	9.24736	9.08488	9.00975	9.42082	9.3646	9.02729	9.54216	9.8867	9.85904	8.80383	9.20994	9.36159	8.87972	9.55543	9.25733
MmugDNA.6711.1.S1_at	VPS35	vacuolar protein sorting 35 homolog (S. cerevisiae)	brown	2.27659	838	9.63181	9.73247	9.58767	9.67458	10.0409	9.46992	9.73467	9.85277	9.7701	9.87471	9.62853	9.79684	9.77467	9.68703	9.89295	9.78216	9.7223	9.6207	9.94424	9.4179	9.78815	9.55268	9.54034	9.79626	9.95905	9.79832	10.0071	9.81625	9.59925	9.72158	9.47256	9.8847	9.52025	9.68924	9.48842	9.70988	10.0391	9.95354	9.60084	9.75508	9.75964	9.65986	9.75398	9.68737
MmugDNA.35182.1.S1_at	HOOK1	hook homolog 1 (Drosophila)	green	2.27649	839	9.51395	9.4918	9.46262	9.50461	9.59968	9.52315	9.5452	9.51451	9.60367	9.50599	9.63119	9.46957	9.55632	9.62862	9.39483	9.28642	9.56317	9.31588	9.3934	9.28564	9.36937	9.48498	9.48711	9.50202	9.34929	9.3051	9.24456	9.3132	9.65614	9.57181	9.57675	9.59037	9.65459	9.63145	9.66297	9.61394	9.10791	9.15439	9.53398	9.57283	9.30613	9.60919	9.36809	9.52019
MmugDNA.27352.1.S1_at	ZNFX1	zinc finger, NFX1-type containing 1	grey60	2.27639	840	8.24565	8.09053	8.28234	8.27324	8.24728	8.46385	8.18914	8.26195	8.31503	8.07811	8.14396	8.13607	8.34883	8.37582	8.18886	8.17677	8.41006	8.34929	8.27056	8.195	8.31941	8.20025	8.30924	8.47105	8.20583	8.24009	8.16364	8.30833	8.34323	8.22	8.35352	8.36585	8.3054	8.36082	8.36469	8.17366	7.99408	8.01645	8.24026	8.28812	8.29899	8.213	8.3735	8.28178
MmugDNA.18584.1.S1_at	DMTF1	cyclin D binding myb-like transcription factor 1	lightcyan	2.2758	841	9.79275	9.64184	9.83986	9.84879	9.81104	9.88392	9.94126	9.70742	9.66043	9.74646	9.70802	9.79881	9.68294	9.70256	9.67885	9.78556	9.70711	9.67817	9.83366	9.81962	9.60304	9.81494	9.85881	9.56054	9.48818	9.56407	9.66594	9.49481	9.71106	9.58013	9.6325	9.54401	9.79773	9.64884	9.58314	9.56242	9.68561	9.65271	9.78144	9.85772	9.90853	9.55987	9.54091	9.72394
MmugDNA.2663.1.S1_at	BVES	blood vessel epicardial substance	blue	2.27558	842	6.67865	6.50617	6.5375	6.54741	6.59116	6.78522	6.30246	6.08849	6.35031	6.27548	6.60786	6.72707	6.31583	6.75271	6.26442	6.8719	6.47759	6.64762	6.70156	6.59707	6.26915	6.45604	6.74091	6.63637	5.8905	6.13274	5.84032	5.95993	6.84774	6.53649	6.70274	6.45991	6.70985	6.64155	6.7357	6.09587	5.90942	6.01117	6.7559	6.65389	6.24257	6.90449	6.63729	6.55378
MmugDNA.406.1.S1_s_at	RPL5	ribosomal protein L5	grey	2.2752	843	12.0321	11.915	12.0044	12.1292	12.1575	12.0841	12.298	12.0158	11.7156	12.2486	12.1055	12.3202	12.0133	11.6853	12.0001	11.9581	11.8467	11.95	12.1576	11.9555	11.8237	11.9981	12.0106	11.6819	12.0673	12.2339	12.2435	11.9917	11.7341	11.7788	11.9253	11.8633	11.9644	11.9218	11.768	11.9342	12.4042	12.2872	11.9874	12.0753	12.0698	12.1432	11.796	11.9716
MmuSTS.3377.1.S1_at	RELA	v-rel reticuloendotheliosis viral oncogene homolog A (avian)	tan	2.27515	844	8.68098	8.43892	8.62591	8.42708	8.43659	8.52811	8.6131	8.41973	8.55011	8.44733	8.57524	8.44821	8.46973	8.51886	8.37749	8.42056	8.56324	8.65445	8.66113	8.70469	8.48785	8.63955	8.5111	8.62789	8.39372	8.51489	8.44635	8.61487	8.624	8.49126	8.66836	8.48114	8.61343	8.60017	8.59837	8.52993	8.33117	8.35826	8.56642	8.51764	8.50604	8.62206	8.45748	8.55842
Mmu.2243.1.S1_at	EIF3I	eukaryotic translation initiation factor 3, subunit I	brown	2.27508	845	9.52509	9.76047	9.32019	9.37917	9.62553	9.25377	9.55297	9.64307	9.53033	9.35507	9.32735	9.35869	9.51189	9.62349	9.67664	9.69187	9.57523	9.1754	9.63491	9.33969	9.46412	9.26916	9.49333	9.33583	9.66914	9.6786	9.76932	9.71638	9.22394	9.43339	9.43927	9.65294	9.32693	9.45057	9.21805	9.40472	9.90901	9.78302	9.63341	9.54299	9.85708	9.25107	9.61587	9.45659
MmugDNA.41572.1.S1_at	EIF1AX	eukaryotic translation initiation factor 1A, X-linked	salmon	2.27497	846	11.1507	11.0745	11.151	11.085	10.8991	11.0693	11.0561	11.1133	11.2391	11.0767	11.339	11.2462	11.2109	11.4463	11.1977	10.9818	11.1817	11.1727	11.0181	10.993	11.2617	11.1873	11.1376	11.1534	11.1849	11.1536	11.2588	11.2179	11.1259	11.0768	10.9998	11.1564	11.0181	11.1593	11.0569	11.1438	11.2306	11.2114	11.0749	11.0404	11.2688	10.9462	11.104	11.1103
MmugDNA.18191.1.S1_at	ITPR1	inositol 1,4,5-triphosphate receptor, type 1	pink	2.27493	847	11.3948	11.0512	11.1126	11.296	11.1754	11.3114	11.3103	11.3094	11.1759	11.4088	11.3557	11.578	11.1695	11.2566	11.355	11.1222	11.2068	11.3411	11.0511	11.0226	11.1948	11.3126	11.261	11.1648	11.3551	11.3388	11.3433	11.3784	11.146	11.1527	11.0667	11.0651	11.2415	11.3142	11.0477	11.3415	11.2677	11.273	11.0414	11.1063	11.1727	11.0755	11.0038	11.1947
MmugDNA.3015.1.S1_at	POLR2G	polymerase (RNA) II (DNA directed) polypeptide G	turquoise	2.27461	848	8.80828	9.11992	8.98383	8.82071	9.00548	9.15268	8.99581	8.98632	9.16915	8.81222	9.04202	9.02506	9.1277	9.09384	9.065	9.07541	9.09377	9.05326	9.20619	9.13243	8.85917	8.87488	9.15565	9.253	9.02398	9.27724	9.34621	9.29546	8.85545	8.90618	8.93941	9.05342	8.93434	8.91517	8.89779	8.99082	9.51695	9.41413	9.06711	8.89845	9.04191	9.13302	9.06744	9.00704
MmugDNA.1672.1.S1_at	TNFAIP6	tumor necrosis factor, alpha-induced protein 6	red	2.27447	849	6.5361	6.3521	6.5077	6.182	5.93262	6.20567	6.35287	5.93368	6.68875	6.30566	6.38503	6.29114	6.4559	6.53529	6.19051	6.81596	6.20333	6.80458	6.86613	6.72883	6.79272	6.64528	6.2404	6.99254	6.44791	6.68848	6.69792	7.00037	6.36964	6.13314	6.66634	6.62832	6.15036	6.19204	6.13987	6.20793	6.90826	6.72262	6.15292	5.98916	6.91908	6.5987	6.04701	6.40158
MmugDNA.35439.1.S1_s_at	CISD3	CDGSH iron sulfur domain 3	brown	2.27445	850	8.18904	8.05586	8.28855	8.20926	8.0723	8.38852	8.18381	8.32735	8.23761	8.08487	8.29419	8.08061	8.18745	8.21763	8.00444	8.15014	8.28654	8.24169	8.10778	8.3441	8.36756	8.30252	8.295	8.33114	8.11773	8.20697	8.06109	8.1595	8.37931	8.21209	8.28403	8.09611	8.23015	8.32401	8.30955	8.16002	8.13061	8.06323	8.07257	8.19924	8.22096	8.3057	8.1258	8.23523
MmugDNA.28132.1.S1_x_at	SHISA9	shisa homolog 9 (Xenopus laevis)	blue	2.27434	851	8.64577	8.46074	8.41254	8.52842	8.68486	8.27464	8.67224	8.54279	8.22548	8.62209	8.46237	8.49731	8.41706	8.37042	8.36028	8.65642	8.33924	8.40072	8.63044	8.61305	8.2348	8.55387	8.5026	8.37722	8.10098	8.00626	8.20084	8.14441	8.61272	8.67118	8.50097	8.2899	8.781	8.42703	8.52845	8.43753	8.27117	8.2411	8.8137	8.92072	8.36009	8.53508	8.57005	8.51976
MmugDNA.8107.1.S1_at	RASGEF1A	RasGEF domain family, member 1A	green	2.27425	852	11.1822	11.0302	11.1087	11.3198	11.1903	11.1576	11.1618	11.1834	11.2831	11.0786	11.1061	10.9841	11.0282	11.0567	11.053	11.0426	11.0621	11.0949	11.0167	11.0008	11.0139	11.2002	11.1256	10.9867	10.9965	11.0471	10.9958	11.0858	11.1935	11.0521	11.2102	11.1283	11.2222	11.1589	11.1905	11.1415	10.8158	10.7646	11.1088	11.2361	11.1024	11.1656	10.9505	11.1301
MmugDNA.15049.1.S1_at	TNRC6A	trinucleotide repeat containing 6A	blue	2.274	853	10.1919	9.95458	10.1376	10.1243	10.0898	10.2936	10.2579	10.1422	10.067	10.0537	9.98879	10.0071	10.0212	10.0552	9.83241	9.91841	10.0875	9.8773	10.0337	10.1746	9.99171	10.1959	10.0611	10.2849	9.72469	9.83294	9.61825	9.77848	10.1711	10.1649	10.0724	10.0657	10.1541	10.1631	10.207	9.99601	9.6111	9.70312	10.2811	10.1479	10.053	10.1932	9.98011	10.1143
MmugDNA.1483.1.S1_at	LRFN4	leucine rich repeat and fibronectin type III domain containing 4	green	2.27342	854	8.14617	8.13119	8.1995	8.25387	8.0831	8.17574	8.11976	8.27417	8.24	7.91584	8.10975	7.97994	8.29961	8.30533	8.20351	8.24116	8.32328	8.29749	8.2782	8.3431	8.26247	8.27279	8.32915	8.21234	8.16434	8.14355	8.09427	8.14774	8.31243	8.35465	8.28099	8.24925	8.38225	8.31215	8.44331	8.19076	7.9679	8.05804	8.30083	8.25136	8.08061	8.42157	8.28621	8.24482
MmugDNA.39122.1.S1_at	C3orf1	chromosome 3 open reading frame 1	turquoise	2.27316	855	8.77284	8.96269	9.06691	9.01055	8.72465	8.77494	8.79344	9.12993	9.24464	8.70153	9.07164	9.11172	9.07423	9.06189	8.88126	8.74485	9.0742	9.08153	8.96719	8.90394	9.04184	9.18386	9.01711	9.27357	9.12577	9.3222	9.32782	9.1343	8.75275	8.80793	8.90946	9.03478	8.77082	8.911	8.61474	8.69472	9.46868	9.38369	8.80871	8.91656	8.99536	9.2324	9.02422	8.94595
MmugDNA.35429.1.S1_at	WDFY3	WD repeat and FYVE domain containing 3	grey	2.27311	856	4.08361	4.75791	4.35887	4.65756	4.57155	4.28903	4.4313	4.28706	4.39741	4.37623	4.44333	4.17885	4.18307	4.11142	4.34992	4.02254	4.09212	4.16029	4.33912	4.39962	4.44612	4.26842	4.25595	4.20335	4.14125	4.15255	4.21173	4.05451	4.3687	4.52647	4.23479	4.27184	4.58407	4.48506	4.46731	4.10861	4.0425	4.26952	4.65859	4.4109	4.48895	4.33554	4.53162	4.3841
MmugDNA.38400.1.S1_at	CLINT1	clathrin interactor 1	turquoise	2.27281	857	7.28379	7.50776	7.17543	7.44834	7.55171	7.17058	7.33669	7.30938	7.36992	7.26845	7.20499	7.1557	7.61638	7.46261	7.47537	7.21866	7.40483	7.34196	7.51881	7.11419	7.31098	6.89207	7.11217	7.32956	7.58181	7.56702	7.62817	7.57158	7.1915	7.41001	7.30598	7.4346	7.21988	7.34843	7.32195	7.47727	7.77805	7.61679	7.37484	7.25875	7.48276	7.13751	7.50864	7.31637
MmugDNA.27778.1.S1_s_at	MLL3	myeloid/lymphoid or mixed-lineage leukemia 3	turquoise	2.27247	858	10.2157	9.94543	10.0967	10.2239	10.2972	10.3219	10.1904	10.2655	9.97884	10.0803	10.2353	10.13	10.1415	10.1763	10.0217	10.1338	10.0761	9.9728	10.0909	10.0904	10.0252	10.0812	10.0812	9.97211	10.0113	9.96637	9.84496	9.97236	10.2116	10.1795	10.0992	10.0913	10.1762	10.1959	10.1292	10.1289	9.73127	9.75196	10.0409	10.2206	10.1013	10.1123	9.90768	10.1199
MmugDNA.26742.1.S1_s_at	CREB1	cAMP responsive element binding protein 1	brown	2.27243	859	6.42676	6.55395	6.01396	6.17997	6.46575	5.64903	6.10373	6.50477	6.42076	6.19871	6.34079	6.21734	6.34154	6.47141	6.60493	6.37808	6.08803	6.13622	6.37685	5.64711	6.37256	6.17447	6.22651	6.43135	6.63019	6.76841	6.82127	6.59924	6.14093	6.23656	6.31095	6.59313	6.22436	6.36801	6.34416	6.52579	6.83	6.677	6.34269	6.16984	6.74289	6.09841	6.32701	6.273
MmugDNA.1582.1.S1_at	C14orf118	chromosome 14 open reading frame 118	blue	2.27173	860	7.70844	8.12588	7.71579	8.02247	7.98878	7.70254	7.91565	7.51558	7.80713	7.75164	7.7399	7.99533	7.92155	8.03959	7.92612	8.20147	8.12602	8.10092	8.23509	8.16017	7.78667	7.957	8.14269	7.80303	7.45017	7.32338	7.27312	7.34389	8.20194	8.08921	7.99809	7.95379	8.13367	8.10812	8.00434	7.59366	7.20809	7.52213	8.21619	8.29189	7.77839	7.97646	8.25695	7.96588
MmugDNA.19621.1.S1_at	C5orf44	chromosome 5 open reading frame 44	turquoise	2.27129	861	7.28449	7.25421	7.41285	7.37275	7.40866	7.5291	7.10916	7.40143	7.48045	7.19339	7.4509	7.53983	7.56994	7.82568	7.70676	7.35808	7.41023	7.51284	7.30924	7.17434	7.40848	7.38353	7.56858	7.67052	7.59711	7.7496	7.905	7.50199	7.14563	7.17725	7.1148	7.25347	7.19102	7.40895	7.09536	7.20635	8.11661	8.10738	7.252	7.24394	7.8431	7.39618	7.20955	7.33977
MmugDNA.32936.1.S1_at	ING3	inhibitor of growth family, member 3	turquoise	2.27112	862	8.83588	8.71359	9.18505	8.77393	8.71649	8.80857	8.53869	8.67556	8.95334	8.88336	8.89479	8.96371	8.53097	9.04685	8.89535	8.86009	8.78899	9.03399	8.83612	8.80897	9.13659	8.87441	8.94503	8.96851	8.85449	9.19694	9.15669	8.94398	8.66502	8.69245	8.57008	8.72582	8.71956	8.62347	8.60116	8.7218	9.4299	9.35549	8.54626	8.65638	8.966	9.12231	8.55669	8.79809
MmugDNA.13245.1.S1_at	RBMS2	RNA binding motif, single stranded interacting protein 2	blue	2.2711	863	6.78539	6.63882	7.20584	6.92715	7.02684	7.1709	6.91013	6.52519	6.8356	6.70792	6.88573	6.88864	7.08669	6.90124	6.61161	6.71707	6.89521	6.92398	7.09543	7.00274	6.64011	7.08264	6.80329	6.98145	6.33402	6.23511	6.33017	6.42042	7.06428	6.84192	7.02175	6.82513	7.11392	7.01378	6.851	6.39176	6.16384	6.3226	7.14341	7.32216	7.05649	7.01036	6.88664	6.92459
MmugDNA.34629.1.S1_at	PRKAG2	protein kinase, AMP-activated, gamma 2 non-catalytic subunit	brown	2.27083	864	7.72135	7.84506	7.39375	7.34673	7.89917	7.24735	7.54907	7.4922	7.5281	7.55822	7.63868	7.23614	7.62148	7.40576	7.90113	7.4129	7.6152	7.61293	7.82251	7.46212	7.28771	7.41178	7.5737	7.55561	7.71507	7.78977	7.88165	7.87659	7.32348	7.5818	7.5143	7.68605	7.37661	7.57287	7.35199	7.77468	8.1794	7.98747	7.80673	7.52388	7.70313	7.40847	7.57944	7.55515
MmugDNA.28956.1.S1_s_at	SIP1	survival of motor neuron protein interacting protein 1	turquoise	2.27071	865	6.37978	6.72107	6.81817	6.51477	6.56537	6.78261	6.39187	6.57747	7.10236	6.41051	6.64755	6.62977	6.75495	6.7176	6.55648	6.42223	6.71777	6.77663	6.65359	6.74464	6.37435	6.44732	6.5346	7.04002	6.79934	7.08731	7.11741	6.82686	6.35969	6.45988	6.44652	6.60992	6.45611	6.47082	6.29399	6.39078	7.34495	7.1459	6.4905	6.61858	6.77723	6.80441	6.67759	6.59551
MmuSTS.2222.1.S1_at	SV2B	synaptic vesicle glycoprotein 2B	purple	2.27063	866	12.1376	12.3492	12.2781	12.2118	12.0805	11.9864	11.9908	12.2869	12.2488	12.1176	12.3054	12.0756	12.1992	12.2291	12.1583	11.9687	12.2143	12.2042	12.1062	11.9873	12.4117	12.0803	12.2969	12.2971	12.0798	12.108	12.1264	11.9821	12.3311	12.1847	12.2112	12.2936	12.1227	12.2659	12.3429	12.2513	11.9929	12.0977	12.1498	12.1533	12.2192	12.079	12.1243	12.1975
MmuSTS.2765.1.S1_at	ADH5	alcohol dehydrogenase 5 (class III), chi polypeptide	turquoise	2.27062	867	8.68727	8.60238	8.90206	8.85892	8.69133	8.87423	8.51635	9.07375	8.73897	8.53291	8.82691	8.44502	9.16782	9.09669	8.89299	8.49778	8.81048	8.37834	8.6565	8.40818	9.13295	8.77382	8.74601	8.72756	8.92588	9.00177	9.17003	8.72675	8.42333	8.5095	8.6538	8.82377	8.49314	8.60323	8.51915	8.64507	9.26976	9.29665	8.66134	8.58615	8.961	8.45719	8.87471	8.6922
MmugDNA.41503.1.S1_at	TRPV1	transient receptor potential cation channel, subfamily V, member 1	blue	2.27045	868	6.57491	6.36032	6.25646	6.63962	6.69621	6.73783	6.39254	6.429	6.06504	6.20071	6.39355	6.38561	6.32703	6.65953	6.43291	6.46635	6.42763	6.38854	6.42828	6.69124	6.25847	6.2058	6.42158	6.4467	5.92865	5.98995	5.94665	5.93885	6.57003	6.47792	6.62252	6.48351	6.62868	6.5901	6.57133	6.09723	5.70084	5.8818	6.73124	6.77306	6.47775	6.56565	6.44506	6.47027
MmugDNA.8162.1.S1_at	UQCRC2	ubiquinol-cytochrome c reductase core protein II	turquoise	2.27033	869	7.72478	7.6685	7.54996	7.67427	7.43243	7.37101	7.52413	7.42734	7.4722	7.4788	7.50644	7.55887	7.71647	7.55108	7.41059	7.37652	7.47668	7.43994	7.56277	7.26928	7.5047	7.58522	7.39675	7.58351	7.63216	7.78138	7.74721	7.72593	7.1433	7.49103	7.17779	7.51029	7.221	7.41506	7.19729	7.34253	7.86717	7.79776	7.44405	7.45934	7.78144	7.22105	7.44753	7.45314
MmugDNA.19252.1.S1_at	SLC35A1	solute carrier family 35 (CMP-sialic acid transporter), member A1	lightcyan	2.27006	870	9.86401	9.64207	9.67921	9.77085	9.80854	9.89936	9.98689	9.66646	9.75158	9.80292	9.72853	9.68531	9.73645	9.71635	9.76693	9.72492	9.67427	9.59777	9.7737	9.79662	9.4318	9.68983	9.76816	9.51584	9.45719	9.54536	9.61798	9.57998	9.68764	9.60447	9.60387	9.5182	9.7924	9.68588	9.63892	9.39678	9.55986	9.655	9.80161	9.74816	9.79438	9.74493	9.64695	9.70352
Mmu.6678.1.S1_at	MT1G	metallothionein 1G	grey	2.26995	871	9.73857	9.71975	9.56378	9.58765	9.5111	9.67715	9.60663	9.47653	9.67046	9.6035	9.52759	9.74817	9.72801	9.69046	9.81477	9.67544	9.55003	9.84487	9.64833	9.6129	9.71203	9.62042	9.51303	9.97402	9.90733	9.70686	9.73749	9.77896	9.54561	9.53309	9.68486	9.63933	9.68711	9.64111	9.61727	9.84558	9.53808	9.78094	9.54684	9.47494	9.3909	9.63846	9.65152	9.62672
MmuSTS.2388.1.S1_at	GABRG2	gamma-aminobutyric acid (GABA) A receptor, gamma 2	salmon	2.26991	872	11.2559	11.1533	11.1225	11.2312	11.0421	11.0355	11.1018	11.1728	11.2217	11.1294	11.1489	11.2668	11.1307	11.3378	11.1578	10.9495	11.1372	11.0527	10.8802	10.8849	11.0753	11.2049	11.1104	11.0574	11.1782	11.1939	11.1959	10.997	11.0392	11.0849	10.9924	11.0973	10.966	11.2088	11.1118	11.076	11.177	11.2463	10.9911	11.0388	11.1743	10.9205	11.1348	11.0892
MmugDNA.26455.1.S1_at	RAB31	RAB31, member RAS oncogene family	tan	2.26977	873	10.8345	10.7783	11.0782	10.6623	10.5986	10.9797	10.8142	10.7993	10.7078	10.5176	10.651	10.5417	10.8654	10.5325	10.5539	10.8198	10.7414	10.8082	10.8701	10.9659	10.7689	10.8329	10.8437	10.739	10.8908	10.8891	10.819	10.9524	10.8176	10.6715	11.0206	10.9501	10.8782	10.8548	10.9043	11.0463	10.5591	10.5725	10.5983	10.6692	10.6296	10.7001	10.7289	10.7957
MmugDNA.14562.1.S1_at	KIAA0240	KIAA0240	lightyellow	2.26972	874	8.70237	8.65264	8.67189	8.8488	8.82415	8.74458	8.64779	8.7582	8.82127	8.72823	8.82615	8.77723	8.66455	8.83716	8.77981	8.57272	8.65521	8.54039	8.53933	8.46828	8.69354	8.8031	8.74714	8.68255	8.49686	8.55827	8.46665	8.51211	8.78078	8.7419	8.72507	8.76539	8.72546	8.81314	8.81498	8.73625	8.46764	8.50128	8.84196	8.74256	8.93017	8.49029	8.55925	8.71946
MmuSTS.2268.1.S1_at	POLR2C	polymerase (RNA) II (DNA directed) polypeptide C, 33kDa	turquoise	2.26935	875	8.81486	8.9764	9.08312	8.93002	8.94049	8.86753	8.80257	8.88969	9.06715	8.84738	8.89778	8.81948	9.02098	8.95653	9.03253	8.74145	8.90856	8.97352	8.84706	8.77448	9.04208	8.99401	8.87945	8.97415	9.06032	9.01677	9.2645	9.0602	8.86661	8.90839	8.81112	9.07366	8.79632	8.92648	8.80159	8.8941	9.33775	9.30321	9.02973	8.95057	9.20142	8.73704	9.14104	8.92651
MmugDNA.35647.1.S1_at	KBTBD3	kelch repeat and BTB (POZ) domain containing 3	turquoise	2.26922	876	5.75053	5.60424	6.11396	5.82846	5.42569	5.90891	5.8305	5.59225	5.75736	5.58358	5.71391	5.60934	6.0601	6.23052	5.53626	5.75493	5.85428	5.7004	6.22739	5.84226	6.15332	5.88934	6.08219	6.12827	5.77207	6.28055	6.28346	6.03519	5.55949	5.72964	5.65514	5.71224	5.64834	5.67571	5.47626	5.56964	6.58918	6.50486	5.80994	5.73306	5.91055	6.12662	5.85465	5.79525
Mmu.8707.1.S1_s_at	OLA1	Obg-like ATPase 1	turquoise	2.26919	877	7.68839	7.88761	7.87525	7.51343	7.73192	7.31638	7.13157	7.66397	7.67285	7.60094	7.89927	7.41213	8.0192	7.87309	8.00572	7.61575	7.50222	8.01842	7.48426	7.14975	7.99506	7.22818	7.38141	7.53632	8.17367	7.86983	8.33539	7.89298	7.39059	7.69255	7.42726	7.84668	7.41821	7.71551	7.45772	7.59325	8.50559	8.38173	7.89782	7.85697	8.09574	7.53708	7.97254	7.6306
MmugDNA.3716.1.S1_at	SOBP	sine oculis binding protein homolog (Drosophila)	green	2.26891	878	11.8045	11.7209	11.8333	11.817	11.7267	11.7823	11.6521	11.9464	11.831	11.6181	11.6733	11.5454	11.7297	11.6478	11.6561	11.7952	11.6817	11.7033	11.5499	11.6548	11.7148	11.6868	11.6593	11.5809	11.5977	11.591	11.4831	11.6008	11.8524	11.8073	11.7172	11.7894	11.7724	11.6858	11.8408	11.6748	11.3501	11.3581	11.6574	11.7517	11.7845	11.6464	11.6421	11.7269
MmugDNA.6881.1.S1_at	FDPSL2A	MGC44478	blue	2.26881	879	6.8522	6.84317	6.58925	6.86421	7.02921	6.84595	6.94274	6.38822	6.64898	6.86444	6.51465	6.66472	6.53449	6.52657	6.83139	6.67481	6.70788	6.6087	6.67284	6.83955	6.40706	6.84772	6.675	6.46002	6.49206	6.35259	6.30461	6.57568	6.75425	6.84811	6.69653	6.61252	6.87399	6.72731	6.67237	6.41605	6.33116	6.4259	6.90507	6.82423	6.60606	6.93274	6.78882	6.72687
MmugDNA.390.1.S1_at	ANKRD33B	ankyrin repeat domain 33B	green	2.2687	880	9.02528	9.03342	9.27672	8.96664	8.8898	9.07665	8.78197	9.08094	9.14939	8.85839	9.26612	8.89776	9.22864	9.33562	8.93675	8.90469	9.16732	9.17061	9.08014	9.06517	8.94645	8.77083	9.16631	9.09355	8.92795	8.9143	8.83558	8.99463	9.2091	9.19041	9.16517	9.23936	9.1493	9.31789	9.27334	9.24142	8.67888	8.75492	9.18904	9.09158	8.8926	9.15565	8.95517	9.09174
MmugDNA.20814.1.S1_at	KLRG1	killer cell lectin-like receptor subfamily G, member 1	blue	2.26854	881	6.32047	6.74408	6.71043	6.47417	6.65259	6.44728	6.72625	6.51274	6.57494	6.53446	6.79462	6.76638	6.55591	6.51455	6.19542	6.81916	6.60851	6.58119	6.78219	6.7535	6.65993	6.83812	6.67596	6.62283	6.09058	6.32957	6.16319	6.15114	6.70913	6.70295	6.51426	6.54103	6.72726	6.74271	6.76728	6.66684	6.01054	6.07613	6.92235	6.76965	6.18248	6.88283	6.52885	6.646
MmugDNA.2726.1.S1_at	C18orf32	chromosome 18 open reading frame 32	turquoise	2.26825	882	10.7563	10.7324	10.8936	10.6692	10.9374	10.8615	10.8074	10.8145	10.8775	10.9685	10.8975	10.7525	10.8482	11.0136	10.6789	10.9226	10.6793	10.7068	10.6778	10.7109	10.7808	10.6056	10.7468	10.8771	10.8588	10.9658	11.0737	10.8387	10.642	10.5669	10.6598	10.7541	10.6016	10.6456	10.532	10.5495	11.2396	11.1236	10.7033	10.7613	10.8386	10.8793	10.8795	10.7504
MmugDNA.38297.1.S1_at	LIMCH1	LIM and calponin homology domains 1	turquoise	2.26819	883	10.7937	10.7137	10.7441	10.8742	10.945	10.69	10.735	10.7836	10.6186	10.9002	10.6188	10.7805	10.6681	10.6259	10.7781	10.7377	10.5984	10.6857	10.6271	10.7237	10.5208	10.6746	10.619	10.581	10.6258	10.628	10.5489	10.5797	10.9389	10.84	10.7693	10.798	10.8821	10.8954	10.8128	10.8566	10.3944	10.4568	10.6701	10.8379	10.7748	10.7361	10.4891	10.7421
MmugDNA.8622.1.S1_at	PLXNC1	plexin C1	brown	2.26785	884	5.71419	6.10437	5.62024	5.57073	6.43678	5.56374	5.79927	5.89525	5.89473	6.04895	6.01562	5.49716	5.82959	5.66332	6.23863	6.08035	5.47657	5.69605	6.12983	5.61447	5.71945	5.43971	5.80572	5.73104	6.14585	5.95993	6.25023	5.93784	5.68272	5.95461	5.7221	6.28419	5.72348	6.03499	6.00278	6.19723	6.01279	6.05127	6.27745	5.94188	6.01591	5.78346	5.93768	5.86985
MmugDNA.5483.1.S1_at	C16orf5	chromosome 16 open reading frame 5	green	2.26709	885	10.6344	10.5885	10.6319	10.6352	10.6377	10.6209	10.6465	10.8053	10.6115	10.6682	10.7485	10.5979	10.7201	10.6943	10.5957	10.6044	10.8102	10.686	10.7358	10.8827	10.7605	10.8067	10.7641	10.9383	10.545	10.7938	10.5294	10.5446	10.916	10.8363	10.905	10.7168	10.9597	10.7083	10.9361	10.7371	10.58	10.6509	10.7405	10.7547	10.569	10.893	10.8504	10.7542
MmugDNA.21045.1.S1_at	RP11-756A22.3	transmembrane phosphoinositide 3-phosphatase and tensin homolog 2 pseudogene	yellow	2.26691	886	5.24633	5.61087	4.79624	5.41784	6.01322	5.17595	5.57572	5.83396	5.6714	6.01451	5.28297	5.37323	5.30022	5.10275	6.29743	5.73657	5.18798	4.55428	5.8067	5.15231	4.66664	5.06226	5.62271	4.93471	4.6449	4.61917	4.39801	4.83024	5.61103	5.76495	5.47601	5.69778	6.09424	5.47505	5.45768	5.36681	4.26513	4.35361	6.34831	6.18396	5.06904	6.2567	5.01514	5.4826
MmugDNA.5865.1.S1_at	NT5C	5', 3'-nucleotidase, cytosolic	grey	2.26686	887	4.51956	4.44969	4.62184	4.498	4.38397	4.87565	4.65376	4.58608	4.58765	4.5264	4.66784	4.74156	4.71283	4.54199	4.61577	4.48418	4.49978	4.71651	4.65686	4.72529	4.60732	4.62477	4.68943	4.87998	4.78539	4.80311	4.84827	4.72161	4.53545	4.54873	4.60409	4.65787	4.57412	4.73968	4.58208	4.78746	4.58846	4.82899	4.5451	4.50096	4.49426	4.5746	4.72495	4.61374
MmugDNA.25007.1.S1_at	GOSR2	golgi SNAP receptor complex member 2	grey	2.26655	888	6.86571	6.83811	6.89421	6.88204	6.84918	6.75427	6.90393	6.93793	6.89134	7.12879	7.05074	7.0444	7.00143	7.00948	7.0378	7.10618	6.89871	7.16899	6.95634	7.01835	7.10215	6.97658	6.9256	6.96585	7.07881	7.14304	7.05385	7.068	6.80701	7.02548	6.85385	6.8639	6.88003	6.86612	6.98008	6.87764	7.23142	7.07933	6.96054	6.80781	6.79544	7.15489	7.10364	6.93704
MmugDNA.22932.1.S1_at	PSMB9	proteasome (prosome, macropain) subunit, beta type, 9 (large multifunctional peptidase 2)	grey	2.26647	889	6.78759	6.77638	6.95697	6.80579	6.87504	7.05923	7.11173	6.95039	7.20243	6.98229	7.02114	7.39961	7.09508	7.01165	7.08267	6.76172	7.34857	7.55379	7.04675	6.97333	6.94277	6.99761	7.1456	7.37376	7.0443	7.10422	7.19169	7.41396	6.96803	6.81565	7.0793	7.07612	6.92006	6.82132	6.88059	7.10655	7.28574	7.19236	6.94399	6.78371	6.98084	6.87421	7.09341	7.00797
MmugDNA.29170.1.S1_s_at	SCAMP1	secretory carrier membrane protein 1	brown	2.26589	890	7.39738	7.67667	7.58403	7.36085	7.84405	7.03481	7.22195	7.11937	7.83907	7.72574	7.483	7.12405	7.74247	7.34895	8.06265	7.5607	7.00677	7.54595	7.73913	6.9935	7.40294	7.26307	7.08941	7.30167	7.87172	7.62071	8.03113	7.50524	7.21475	7.54357	7.227	7.78226	7.31955	7.44023	7.69105	7.69849	8.03539	7.85194	7.8383	7.35054	8.12184	7.19006	7.41649	7.45198
MmugDNA.20371.1.S1_at	LOC100131180	hypothetical protein LOC100131180	blue	2.26571	891	6.81916	6.87939	6.79427	6.81288	7.13892	6.75077	6.91647	6.9445	6.74691	7.24715	6.75675	6.82644	6.62742	6.67045	7.07579	6.95208	6.65572	6.5649	6.85927	7.22887	6.69564	6.88069	6.69569	6.81288	6.3979	6.44008	6.37077	6.59469	7.09764	7.11187	6.87916	6.69297	7.23011	6.92158	6.95257	6.58385	6.50737	6.40425	7.30518	7.29091	6.91849	7.15365	6.87477	6.91292
MmugDNA.3045.1.S1_at	PON2	paraoxonase 2	purple	2.26569	892	10.8504	10.6869	10.9256	10.7852	10.9238	11.1401	11.4415	10.9866	10.9605	11.046	11.0677	11.0751	11.0458	10.8302	10.8122	11.1904	10.8512	11.1476	11.2538	11.4099	10.841	11.0696	11.0669	10.9742	11.0803	11.154	10.9526	11.2864	10.846	10.9273	11.1132	10.8893	10.8155	10.9014	10.7791	10.9951	11.3112	11.1289	10.859	10.8007	10.938	11.091	10.8239	10.9752
MmuSTS.1294.1.S1_at	RAP1GAP	RAP1 GTPase activating protein	green	2.26548	893	9.87171	9.87678	9.83452	9.9002	9.82163	9.80834	9.81575	9.88165	9.73724	9.81786	9.78821	9.64795	9.71011	9.81369	9.63273	9.91678	9.81643	9.58711	9.76362	9.93417	9.73269	9.7947	9.93093	9.66372	9.72997	9.62393	9.61295	9.65007	9.93454	9.90813	9.8485	9.85892	9.94497	9.83957	9.90718	9.85906	9.56852	9.62202	9.86994	9.91225	9.73658	9.95452	9.77167	9.8351
MmunewRS.505.1.S1_x_at	AP1S3	adaptor-related protein complex 1, sigma 3 subunit	blue	2.26541	894	8.73852	8.42606	8.24791	8.51028	8.58353	8.40894	8.86688	8.4974	8.24556	8.64155	8.43397	8.57009	8.37225	8.34795	8.42816	8.41137	8.5325	8.00457	8.51151	8.2877	8.2184	8.68381	8.46394	8.06518	8.32894	7.91512	7.83055	8.29847	8.57885	8.41982	8.48815	8.4271	8.57013	8.32097	8.29162	8.06244	7.97408	7.91093	8.49443	8.63558	8.46659	8.6925	8.36517	8.44317
MmugDNA.23003.1.S1_s_at	PTBP1	polypyrimidine tract binding protein 1	tan	2.26527	895	8.63271	8.35275	8.65199	8.48186	8.73294	8.78227	8.81414	8.36848	8.56559	8.45955	8.48981	8.45822	8.46398	8.64544	8.3303	8.58369	8.74567	8.62832	8.75027	8.84827	8.49211	8.75619	8.52339	8.66235	8.28976	8.6398	8.3789	8.68713	8.69357	8.59942	8.62829	8.566	8.58091	8.70045	8.6399	8.53027	8.29625	8.30778	8.52193	8.48324	8.44337	8.72282	8.45532	8.60325
MmugDNA.30199.1.S1_at	TMEM70	transmembrane protein 70	turquoise	2.26525	896	10.476	10.6481	10.6125	10.4239	10.3502	10.225	10.2471	10.4545	10.641	10.3978	10.6111	10.4735	10.5932	10.6399	10.5355	10.2836	10.5529	10.5922	10.4146	10.2245	10.6868	10.5138	10.4482	10.6363	10.6601	10.5911	10.7669	10.6282	10.3239	10.4464	10.2589	10.4099	10.2593	10.3648	10.2095	10.2331	10.9465	10.8598	10.351	10.4619	10.5379	10.5205	10.6587	10.4435
MmugDNA.25463.1.S1_at	GANAB	glucosidase, alpha; neutral AB	grey	2.2652	897	10.7758	10.7742	10.8084	10.6032	10.6234	10.4903	10.6433	10.6553	10.6117	10.6523	10.7718	10.6069	10.6282	10.7268	10.6466	10.755	10.7916	10.757	10.7095	10.959	10.7511	10.8274	10.6547	10.5765	10.5361	10.6089	10.6083	10.6839	10.9131	10.8098	10.7439	10.8201	10.8507	10.8186	10.9403	10.8229	10.438	10.5507	10.8448	10.6518	10.8143	10.617	10.6626	10.7421
MmugDNA.35234.1.S1_at	LOC284551	hypothetical LOC284551	blue	2.26515	898	5.35408	5.24205	5.12967	5.34451	5.48115	5.19364	5.16912	5.04005	5.19529	5.3435	4.82519	5.00287	4.93927	4.74406	5.13471	4.9241	5.3152	4.94057	5.36455	5.11134	4.78826	5.07205	5.07854	5.11858	4.82768	4.83056	4.62004	4.91536	5.1558	5.21504	5.23326	5.28661	5.36562	5.03049	5.04852	5.12859	4.57804	4.61148	5.34544	5.47963	4.9249	5.38497	4.95945	5.17705
MmugDNA.41938.1.S1_at	TMEM171	transmembrane protein 171	grey	2.2646	899	5.71406	5.79787	5.73972	5.67848	5.79872	5.84538	5.92551	5.69679	5.55456	5.74168	5.77148	5.81252	5.72238	5.77151	5.77148	5.84935	5.66585	6.03351	5.86299	5.98543	5.9987	5.74244	5.88057	6.10284	5.89442	5.98927	5.99625	5.83696	5.6666	5.71061	5.77337	5.62807	5.68475	5.83307	5.76046	5.88581	6.044	6.03457	5.71843	5.63307	5.76056	5.75742	5.80885	5.78618
MmuSTS.4440.1.S1_at	SLC6A7	solute carrier family 6 (neurotransmitter transporter, L-proline), member 7	blue	2.2645	900	8.77662	8.83429	8.87013	9.1332	8.85146	8.88988	8.69544	9.04613	8.76365	8.66222	8.88429	8.65738	8.70611	8.76225	8.58833	8.69175	8.71665	8.57385	8.69086	9.00407	8.72896	8.84011	8.84736	8.76811	8.3506	8.56518	8.37995	8.38078	8.9311	8.84628	8.99575	8.71029	9.03371	8.78765	8.92016	8.64151	8.48481	8.4898	8.96938	9.04147	8.7076	9.04394	8.80011	8.84395
MmugDNA.17264.1.S1_at	DMC1	DMC1 dosage suppressor of mck1 homolog, meiosis-specific homologous recombination (yeast)	grey	2.2645	901	4.76542	4.9176	4.86011	5.36486	4.9032	4.58451	4.98451	5.09185	5.42582	4.99203	4.42837	4.30682	4.82938	4.18589	4.64385	4.9071	4.93924	5.05835	4.54086	4.37549	4.68028	4.99081	5.12477	4.27178	4.41249	4.45153	4.46817	4.44345	4.73993	4.82294	4.6043	4.8983	4.89804	4.78955	4.97014	4.75375	4.15444	4.32016	5.06466	4.89014	4.95165	5.03784	4.3275	4.84527
MmugDNA.15135.1.S1_at	KIAA1486	KIAA1486	blue	2.26392	902	5.374	5.40341	5.64287	5.74502	5.58508	5.59304	5.64381	5.77998	5.41085	5.67545	5.6799	5.17817	5.31244	5.01173	5.30706	5.45115	5.3712	5.13039	5.53907	6.01507	5.49884	5.61843	5.44496	4.97079	5.12461	4.76157	5.02875	5.02662	5.80184	5.46537	5.5868	5.35961	5.72384	5.64711	5.41985	5.09503	4.76283	4.95222	5.69433	5.94977	5.4176	5.5716	5.76709	5.55069
MmugDNA.1040.1.S1_at	RBM43	RNA binding motif protein 43	brown	2.26381	903	5.17877	5.9144	5.20685	4.83786	5.9483	5.17854	5.42471	5.37527	5.5126	5.33691	5.26959	5.30161	5.37521	5.08105	5.72149	5.58081	5.0966	5.08365	5.50848	5.27276	5.02043	5.14786	5.13811	5.47469	5.34185	5.57276	5.76361	5.66897	5.36706	5.18852	5.12644	5.56372	5.33137	5.32564	5.19142	5.69023	5.76431	5.44513	5.37498	5.17657	5.38549	5.22676	5.21676	5.31536
MmugDNA.731.1.S1_at	RBP2	retinol binding protein 2, cellular	grey	2.26379	904	4.37004	4.21286	4.16786	4.08914	4.01614	4.10946	4.37289	4.14569	4.27674	4.43179	4.10566	4.20831	4.2619	4.47132	4.23093	4.31631	4.30719	4.27188	4.23367	4.45677	4.14201	4.16381	4.24306	4.42759	4.45596	4.38517	4.19038	4.3886	4.13783	4.16108	4.42077	4.08185	4.29904	4.24741	4.17614	4.18591	4.42851	4.18455	4.08048	4.25485	4.30472	4.26365	4.24394	4.23131
MmugDNA.36654.1.S1_at	MLL	myeloid/lymphoid or mixed-lineage leukemia (trithorax homolog, Drosophila)	yellow	2.26378	905	9.22221	9.53408	9.05867	9.15452	9.81726	9.06687	9.4795	9.26335	9.37841	9.39133	9.26283	9.11021	9.21742	9.04349	9.38418	9.50945	9.13926	8.98113	9.67415	9.21783	8.89641	9.16812	9.31144	9.29305	9.22718	9.10913	9.0336	9.14285	9.59326	9.53018	9.4729	9.51489	9.60526	9.53361	9.51919	9.31635	8.9115	8.96312	9.4425	9.57917	9.31969	9.57939	9.28791	9.36265
MmugDNA.30981.1.S1_at	NEGR1	neuronal growth regulator 1	brown	2.2636	906	7.53021	8.07701	7.23121	6.9178	8.27833	7.11977	7.55052	7.13042	7.80735	7.80046	7.74581	7.1224	7.51404	7.40741	8.23453	7.86433	6.99476	7.06102	8.00318	6.83846	7.24856	7.25032	7.62748	7.42606	7.82548	7.79862	7.7353	7.62766	7.40637	7.5514	7.514	7.66077	7.64661	7.46	7.50556	8.0091	7.94427	8.00033	7.54914	7.27872	7.48525	7.57731	7.32095	7.48762
MmugDNA.495.1.S1_s_at	MLL2	myeloid/lymphoid or mixed-lineage leukemia 2	green	2.26306	907	9.37771	9.28278	9.40916	9.55188	9.39353	9.56144	9.44993	9.40021	9.38253	9.45192	9.52798	9.35203	9.44626	9.33213	9.12974	9.41644	9.44277	9.30001	9.33988	9.53133	9.328	9.65175	9.57824	9.49979	9.21693	9.38562	9.14779	9.2859	9.646	9.50332	9.61086	9.40037	9.6464	9.47244	9.6331	9.37198	9.02936	9.07417	9.39846	9.57397	9.42857	9.54866	9.41669	9.47224
MmugDNA.43218.1.S1_at	FBXO22	F-box protein 22	turquoise	2.26305	908	8.44536	8.5687	8.56984	8.44111	8.47316	8.46541	8.52103	8.49546	8.56964	8.53503	8.6875	8.56125	8.76324	8.66399	8.51551	8.42777	8.6621	8.77856	8.66664	8.59267	8.68518	8.37234	8.50404	8.72737	8.5574	8.65069	8.77783	8.60764	8.53671	8.44583	8.44773	8.5377	8.45925	8.54573	8.46093	8.44743	8.84768	8.79971	8.57428	8.49283	8.48182	8.51839	8.70475	8.5442
MmugDNA.26514.1.S1_at	PLA2G2F	phospholipase A2, group IIF	grey	2.26293	909	5.18914	5.14983	5.20845	5.13196	5.03712	5.33473	5.17369	5.18582	5.09392	5.44111	5.05963	5.39106	5.25125	5.13312	5.23944	5.30318	5.36598	5.10956	5.13963	5.17603	5.28788	5.26961	5.34394	5.24717	5.38141	5.19902	5.27598	5.24261	5.09515	5.12827	5.25792	5.09532	5.21582	5.17711	5.2766	5.17202	5.30037	5.25008	5.15477	5.11552	5.2893	5.23099	5.18027	5.19794
MmugDNA.22319.1.S1_at	HINT3	histidine triad nucleotide binding protein 3	turquoise	2.26287	910	6.34989	7.02957	6.39865	6.68309	6.99642	6.29165	6.83773	6.06926	6.72934	6.71272	6.61408	6.14766	6.63933	6.76706	6.66996	6.55366	6.16883	6.43887	6.2628	6.01617	6.68146	6.52875	6.45977	6.28097	6.86054	6.85076	7.23836	6.90765	6.22952	6.33491	6.47422	6.75984	6.21721	6.65844	6.39368	6.61457	7.39137	7.13096	6.86416	6.39714	6.97615	6.32789	6.71156	6.51592
MmugDNA.38365.1.S1_at	IL28RA	interleukin 28 receptor, alpha (interferon, lambda receptor)	blue	2.26257	911	6.07555	6.39948	5.6522	6.02341	6.0361	5.89332	6.11843	5.87373	5.79425	5.73826	6.07861	5.8669	5.73578	5.61395	5.79855	5.9966	5.70078	5.73242	5.91598	6.03086	5.57388	6.01623	6.05266	5.85337	5.6426	5.40229	5.21691	5.39995	5.97625	6.11484	5.96052	5.95974	6.05696	6.08371	6.01712	5.73498	5.17367	5.38204	6.2282	6.20349	5.75706	6.13507	5.93291	5.96001
MmugDNA.43101.1.S1_at	TMEM91	transmembrane protein 91	grey	2.26241	912	7.97527	7.8954	8.02895	8.03308	8.12429	8.0272	8.21059	8.09493	8.08239	8.02422	7.86889	7.88637	7.97506	8.0057	7.72436	7.99795	8.04781	7.85886	7.93648	8.08781	7.99163	8.13441	7.91732	7.98155	7.84698	7.86935	7.84637	7.81618	8.17972	8.05305	7.97181	7.91012	7.89771	8.07604	8.0343	7.75297	8.04003	7.94499	8.04829	8.11421	8.09643	8.07835	8.1302	8.02076
[truncated: 30,567 more rows]
[truncated: 9 more columns]
