# Supplementary material for: Cross-Species Co-analysis of Prefrontal Cortex Chronic Ethanol Transcriptome Responses in Mice and Monkeys
Source: Front Mol Neurosci. 2019 Aug 13;12:197. doi: 10.3389/fnmol.2019.00197 (PMC6701453; doi:10.3389/fnmol.2019.00197)
Supplement: Supplementary file 4 [file Table_4.XLSX]

## Sheet: Sheet1
				ERHS		connectivity and module membership
ProbeID	Gene Symbol	Gene Description	moduleColors_DS3	ERHS_3comp	ERHS rank	kTotal	kWithin	kWithinScaled	kOut	kDiff	MMred	MMdarkturquoise	MMmagenta	MMdarkgrey	MMgreenyellow	MMsaddlebrown	MMsalmon	MMdarkgreen	MMpink	MMlightgreen	MMturquoise	MMorange	MMmidnightblue	MMlightcyan	MMroyalblue	MMskyblue	MMwhite	MMcyan	MMpurple	MMsteelblue	MMtan	MMgreen	MMgrey60	MMblue	MMdarkorange	MMbrown	MMyellow	MMlightyellow	MMblack	MMdarkred	MMgrey	p.MMred	p.MMdarkturquoise	p.MMmagenta	p.MMdarkgrey	p.MMgreenyellow	p.MMsaddlebrown	p.MMsalmon	p.MMdarkgreen
MmuSTS.3243.1.S1_at	SEC23A	Sec23 homolog A (S. cerevisiae)	pink	2.93388	1	169.787	26.1158	1	143.671	-117.556	0.0362932	0.0522205	0.1572	-0.0544605	-0.136767	0.281819	0.46782	0.685631	0.901475	0.365671	0.593903	0.214451	-0.218938	-0.0267758	0.240245	0.187161	0.243351	-0.268694	-0.224597	-0.412943	-0.557049	-0.742562	-0.546776	-0.507001	-0.653327	0.263404	-0.270125	-0.0547641	-0.143215	-0.464582	0.10739	0.817273	0.73946	0.314065	0.7287	0.381828	0.067121	0.00155981	3.91e-07
MmugDNA.39529.1.S1_at	SSR4	signal sequence receptor, delta (translocon-associated protein delta)	lightyellow	2.92453	2	102.398	4.59309	1	97.8051	-93.212	0.240223	0.408108	0.392484	0.182515	0.50767	0.101301	0.125941	0.151219	0.0460514	0.434247	0.571916	-0.0739671	-0.183755	0.011763	-0.51342	-0.231535	-0.51575	-0.393819	-0.614127	-0.0264537	-0.129098	-0.381122	-0.49932	-0.479413	-0.447572	0.244065	-0.296615	0.907779	0.236049	-0.0186279	-0.0342364	0.120746	0.00659389	0.00923482	0.241424	0.000510946	0.51804	0.420979	0.33306
MmugDNA.4900.1.S1_at	AMY1B	amylase, alpha 1B (salivary)	lightcyan	2.92155	3	176.377	5.95172	0.955497	170.426	-164.474	-0.324315	-0.409131	-0.271185	0.225701	-0.291811	0.274018	-0.507812	-0.237499	-0.228071	0.0262181	-0.436753	0.115609	0.492539	0.820923	0.713985	-0.326526	-0.0565291	-0.0758577	0.199599	-0.186423	0.035993	0.247695	0.45801	0.806678	0.43712	-0.405067	0.143959	-0.384818	-0.485985	-0.0376179	0.109085	0.0338604	0.00644652	0.0785766	0.145597	0.0576036	0.0753843	0.000508798	0.125145
MmuSTS.1671.1.S1_at	UBA2	ubiquitin-like modifier activating enzyme 2	pink	2.90904	4	165.752	25.7022	0.98416	140.05	-114.347	0.0617255	0.125335	0.266799	-0.191645	-0.131725	0.112882	0.600225	0.639129	0.899759	0.383978	0.571894	0.297434	-0.373083	-0.165394	0.157448	0.126201	0.291283	-0.157601	-0.259993	-0.341103	-0.390519	-0.647182	-0.509272	-0.607541	-0.653486	0.221334	-0.340011	-0.0296157	-0.108785	-0.459044	0.147188	0.694165	0.423236	0.0837249	0.218278	0.399785	0.471084	2.09e-05	3.97e-06
MmugDNA.42484.1.S1_at	ACTR6	ARP6 actin-related protein 6 homolog (yeast)	pink	2.90265	5	157.586	25.1889	0.964507	132.397	-107.209	-0.0015348	0.0470309	0.151576	-0.144907	-0.204945	0.280544	0.571415	0.720174	0.901092	0.427763	0.569199	0.231455	-0.264595	-0.0724229	0.27194	0.284028	0.44406	-0.0935628	-0.0853523	-0.401737	-0.503	-0.628536	-0.431317	-0.526761	-0.628825	0.166277	-0.341577	-0.150856	-0.162876	-0.384475	0.0356864	0.992207	0.764574	0.331905	0.353862	0.187384	0.0684201	6.28e-05	5.21e-08
MmuSTS.4666.1.S1_at	TNFSF10	tumor necrosis factor (ligand) superfamily, member 10	darkturquoise	2.86552	6	70.9729	3.27842	1	67.6945	-64.4161	0.242888	0.856336	0.427578	0.171338	0.382518	-0.222754	0.384352	0.0264805	0.252635	0.276408	0.446212	-0.0280994	-0.331738	-0.153181	-0.436665	-0.130568	-0.29981	-0.144816	-0.558711	0.232793	-0.0637052	-0.407202	-0.377425	-0.532494	-0.481759	0.203863	-0.267455	0.478865	0.0272627	-0.253576	-0.08275	0.116556	2.45e-13	0.00423724	0.271953	0.011357	0.151069	0.0109377	0.866145
MmugDNA.8389.1.S1_at	GIMAP4	GTPase, IMAP family member 4	darkturquoise	2.84834	7	82.0875	3.23649	0.987209	78.8511	-75.6146	0.484356	0.862925	0.66456	0.19971	0.442038	-0.227286	0.338823	0.058351	0.273342	0.311509	0.427253	0.0546494	-0.415172	-0.161634	-0.359027	-0.094769	-0.33011	-0.139019	-0.531139	0.148906	0.170544	-0.391698	-0.286733	-0.548454	-0.319665	0.277047	-0.219925	0.391593	0.0731419	-0.328387	-0.144078	0.000997721	1e-13	1.18e-06	0.199151	0.00299975	0.142714	0.026247	0.710135
MmugDNA.13723.1.S1_at	ARMCX1	armadillo repeat containing, X-linked 1	pink	2.84833	8	123.172	23.3006	0.892201	99.871	-76.5704	0.130356	0.31557	0.444766	-0.00331902	-0.0870861	0.148704	0.481595	0.557816	0.891782	0.523256	0.484235	0.262902	-0.294959	0.07748	0.266445	-0.110362	0.121684	-0.27387	-0.461534	-0.360873	-0.254553	-0.628902	-0.47646	-0.509096	-0.614246	0.117016	-0.372177	-0.0187631	-0.282793	-0.5521	0.0450866	0.404745	0.0392694	0.00280581	0.983148	0.578696	0.341253	0.00107668	0.000101798
MmugDNA.7826.1.S1_at	PHYHIP	phytanoyl-CoA 2-hydroxylase interacting protein	green	2.84526	9	222.144	92.0566	1	130.087	-38.0305	-0.247619	-0.315362	-0.507936	-0.196728	-0.255218	-0.320916	-0.15866	-0.521831	-0.66478	-0.371256	-0.615669	-0.241208	0.48009	-0.0958198	0.0139337	0.00341362	0.243202	0.628419	0.586253	0.571158	0.229775	0.911323	0.706384	0.522425	0.452499	-0.53271	0.0848582	-0.0717506	0.171592	0.675808	-0.173313	0.10939	0.0394059	0.000506924	0.206081	0.0985871	0.0358846	0.309534	0.000332255
MmugDNA.3892.1.S1_s_at	MLLT10	myeloid/lymphoid or mixed-lineage leukemia (trithorax homolog, Drosophila); translocated to, 10	lightcyan	2.83498	10	126.788	6.22893	1	120.559	-114.33	-0.117512	-0.237775	-0.107369	0.284227	-0.10276	0.242158	-0.363628	-0.257891	-0.224303	0.166315	-0.384253	0.0900685	0.391839	0.827481	0.701564	-0.256287	-0.00608896	0.066544	0.233571	-0.0750902	0.143308	0.230122	0.549102	0.730802	0.438782	-0.445501	0.0276433	-0.372434	-0.530038	-0.0750433	-0.00869944	0.452969	0.124694	0.49315	0.0647208	0.512	0.117692	0.0165346	0.0949893
MmugDNA.17786.1.S1_at	GRIA3	glutamate receptor, ionotrophic, AMPA 3	blue	2.81818	11	497.835	278.531	0.915303	219.304	59.2271	-0.40844	-0.590122	-0.562162	0.140765	-0.318206	0.0495804	-0.649872	-0.469896	-0.578927	-0.414517	-0.777453	-0.106718	0.559835	0.483269	0.527302	-0.159037	0.0665526	0.154832	0.495839	0.0873482	0.154614	0.622648	0.619766	0.956927	0.719236	-0.378146	0.451993	-0.519427	-0.23069	0.322407	0.000699908	0.00654577	3.11e-05	8.74e-05	0.367933	0.0375693	0.752204	2.41e-06	0.00147648
MmugDNA.3694.1.S1_s_at	ARGLU1	arginine and glutamate rich 1	lightcyan	2.81543	12	131.299	6.04072	0.969784	125.258	-119.217	-0.129914	-0.316023	-0.142026	0.271297	-0.223627	0.282691	-0.568784	-0.248394	-0.265079	0.117599	-0.380183	0.162526	0.557506	0.858104	0.653073	-0.463457	-0.22973	-0.158437	0.0591756	-0.213753	0.0578446	0.203053	0.381178	0.742755	0.401442	-0.436983	0.0297353	-0.192485	-0.427296	0.0276347	0.152534	0.406354	0.0389724	0.363614	0.0784485	0.149432	0.0662437	6.9e-05	0.108248
MmugDNA.15366.1.S1_s_at	HNRNPC	heterogeneous nuclear ribonucleoprotein C (C1/C2)	brown	2.80538	13	179.389	95.3933	0.966397	83.996	11.3974	-0.0104916	0.0353814	-0.0276376	0.176738	0.250484	0.427104	-0.0117778	0.407918	0.175961	-0.119632	0.461476	0.0850119	-0.195188	-0.228132	-0.347247	0.391714	-0.110247	-0.378211	-0.0420601	-0.31009	-0.360879	-0.557331	-0.428433	-0.363916	-0.0500933	0.904768	0.479253	0.0700292	0.466344	-0.0519725	-0.0694317	0.946763	0.821789	0.860353	0.256898	0.105216	0.00428438	0.940248	0.00662151
MmugDNA.37060.1.S1_at	RPL13	ribosomal protein L13	lightyellow	2.80134	14	121.095	3.84128	0.836318	117.254	-113.413	0.20603	0.318463	0.278953	-0.0117584	0.431345	0.142283	0.111392	0.216487	-0.0428607	0.207891	0.620157	-0.0121859	-0.274307	-0.255136	-0.733163	0.0936894	-0.425468	-0.309242	-0.403738	-0.0156422	-0.130874	-0.326498	-0.470993	-0.566836	-0.336018	0.406476	-0.176912	0.849807	0.533656	0.0956826	-0.0597336	0.185008	0.0374069	0.0700696	0.940346	0.00387811	0.362736	0.476999	0.163207
MmugDNA.5927.1.S1_at	SYN1	synapsin I	green	2.79174	15	282.033	90.1582	0.979377	191.875	-101.717	-0.255757	-0.415335	-0.380294	-0.137301	-0.304267	-0.181673	-0.471061	-0.418103	-0.70254	-0.459368	-0.728753	-0.289372	0.2606	0.00385842	0.081282	0.0138556	0.156605	0.368741	0.52409	0.343035	0.464172	0.903997	0.601916	0.641794	0.752982	-0.339646	0.371952	-0.229608	0.115897	0.530948	-0.216324	0.0978531	0.00561232	0.0118836	0.379955	0.0472856	0.243638	0.00143149	0.00527143
MmunewRS.1055.1.S1_at	MYL9	myosin, light chain 9, regulatory	darkgrey	2.79004	16	20.8084	7.63633	0.976515	13.1721	-5.53573	-0.0512093	0.189774	0.182757	0.935712	0.36563	0.125515	-0.28649	-0.31286	-0.166995	0.116364	-0.151991	-0.0124954	0.193614	0.435262	0.200195	-0.289833	-0.334145	-0.191345	-0.202351	0.069247	0.165891	-0.00417607	0.0922148	0.307854	0.15691	-0.0899944	0.0385225	0.0446034	-0.0832341	0.0270751	-0.109101	0.744333	0.222892	0.24079	3.69e-20	0.0159051	0.422564	0.0625278	0.0410817
MmugDNA.33666.1.S1_at	STRN3	striatin, calmodulin binding protein 3	pink	2.78308	17	126.314	22.8011	0.873076	103.513	-80.7117	0.203243	0.111155	0.396089	0.0423454	-0.0905575	0.264292	0.449246	0.662727	0.880767	0.520036	0.545391	0.317706	-0.438389	0.0489164	0.324716	0.171024	0.253634	-0.219929	-0.232211	-0.411947	-0.258508	-0.652711	-0.430859	-0.486022	-0.492207	0.121942	-0.418247	-0.106791	-0.186992	-0.494641	0.0495884	0.191155	0.477941	0.00855604	0.787456	0.563591	0.086784	0.00251113	1.29e-06
MmugDNA.32045.1.S1_x_at	ZNF483	zinc finger protein 483	blue	2.77971	18	464.461	257.39	0.84583	207.071	50.3193	-0.400754	-0.550504	-0.466324	0.156656	-0.347518	0.0152916	-0.720873	-0.398965	-0.443917	-0.46575	-0.776963	0.0229236	0.514929	0.50279	0.563265	-0.303518	-0.0894416	-0.0723503	0.307073	-0.00249623	0.153161	0.461113	0.462547	0.931548	0.676147	-0.260252	0.548567	-0.567557	-0.353871	0.0901425	0.151354	0.00774182	0.000130886	0.00162239	0.315764	0.0224091	0.922468	4.99e-08	0.00804578
MmuSTS.2584.1.S1_at	WBP2	WW domain binding protein 2	green	2.77541	19	194.811	83.4463	0.906467	111.364	-27.9181	-0.0905152	-0.173879	-0.300691	-0.102859	-0.147226	-0.314516	-0.160682	-0.504655	-0.645459	-0.326947	-0.590743	-0.361993	0.292991	-0.10556	0.00596166	0.0899879	0.227873	0.620218	0.562982	0.527268	0.459995	0.906882	0.727439	0.487686	0.611457	-0.39056	0.195437	-0.143136	0.199751	0.607158	-0.392091	0.563774	0.264798	0.0500815	0.511594	0.346128	0.0399664	0.303329	0.000558644
MmugDNA.37988.1.S1_x_at	IL28RA	interleukin 28 receptor, alpha (interferon, lambda receptor)	blue	2.77213	20	473.014	259.797	0.853741	213.217	46.5805	-0.329219	-0.569272	-0.526501	0.1057	-0.381948	-0.0589003	-0.652624	-0.45794	-0.429205	-0.49053	-0.794545	0.0726594	0.556698	0.452373	0.607658	-0.279661	-0.0194901	0.0432031	0.377446	0.0505013	0.111637	0.464928	0.536824	0.935696	0.642322	-0.336517	0.481247	-0.644737	-0.343536	0.129815	0.207281	0.031106	6.78e-05	0.000287087	0.499934	0.0114901	0.707527	2.11e-06	0.00201603
MmuSTS.3089.1.S1_at	LPHN1	latrophilin 1	green	2.76302	21	167.302	70.4421	0.765204	96.8604	-26.4183	-0.11843	-0.293225	-0.327814	-0.309993	-0.284918	-0.428617	-0.226722	-0.426627	-0.599212	-0.337598	-0.62329	-0.260566	0.159144	-0.128611	0.0101563	-0.0321956	0.163885	0.490834	0.448065	0.476593	0.426596	0.877564	0.560233	0.48092	0.553473	-0.461117	0.149851	-0.106349	0.0948846	0.514491	-0.156463	0.449421	0.0563488	0.0318755	0.0430736	0.0640446	0.00413539	0.143735	0.00433234
MmugDNA.14804.1.S1_at	ZFR	zinc finger RNA binding protein	brown	2.75144	22	173.578	95.2416	0.964861	78.3368	16.9049	-0.0410571	0.21003	0.122013	0.162726	0.238123	0.228539	-0.111841	0.352669	0.169335	-0.268371	0.193925	0.023528	-0.260543	-0.24859	-0.336924	0.191377	-0.146676	-0.438562	-0.182518	-0.301528	-0.055036	-0.442907	-0.4572	-0.296331	0.080795	0.91156	0.6741	-0.112188	0.151899	-0.326355	-0.0888852	0.793779	0.176436	0.435723	0.297136	0.124127	0.140465	0.475211	0.0203657
MmuSTS.3677.1.S1_at	FASN	fatty acid synthase	green	2.74333	23	189.551	71.8447	0.780441	117.707	-45.8619	-0.11308	-0.188649	-0.30579	-0.203618	-0.225679	-0.481256	-0.261573	-0.557164	-0.631806	-0.369944	-0.661322	-0.205419	0.406781	-0.0707973	0.0100082	-0.198554	0.0336261	0.480187	0.361161	0.496062	0.408768	0.872407	0.586628	0.510098	0.518933	-0.476717	0.149684	-0.0576714	0.14415	0.554736	-0.139504	0.470304	0.225697	0.0461339	0.190318	0.145637	0.00108676	0.0901994	0.000104129
MmugDNA.26589.1.S1_x_at	TRIOBP	TRIO and F-actin binding protein	blue	2.73849	24	409.811	237.981	0.78205	171.829	66.152	-0.296011	-0.49132	-0.399281	0.16156	-0.358098	-0.0660661	-0.593992	-0.43382	-0.339008	-0.350765	-0.763511	0.0899013	0.492116	0.531765	0.684108	-0.298448	-0.0172987	0.044151	0.318023	0.0621908	0.195236	0.474333	0.549154	0.926534	0.638426	-0.42267	0.373746	-0.61647	-0.407832	0.0820709	0.135191	0.0539407	0.000821005	0.00799129	0.300658	0.0183838	0.673814	2.68e-05	0.00365697
MmugDNA.11514.1.S1_at	C7orf64	chromosome 7 open reading frame 64	blue	2.7371	25	491.343	279.553	0.91866	211.791	67.7619	-0.393469	-0.577252	-0.55825	0.105728	-0.356804	0.0131011	-0.61627	-0.473973	-0.571327	-0.38667	-0.773851	-0.099087	0.553107	0.499916	0.539953	-0.167803	0.0966124	0.194035	0.495809	0.126733	0.149668	0.63161	0.655366	0.95596	0.693824	-0.418994	0.410481	-0.511846	-0.26885	0.305485	0.003391	0.00904498	5.07e-05	0.000100271	0.499823	0.0188407	0.933548	1.08e-05	0.00132431
MmugDNA.36372.1.S1_at	CDC42BPB	CDC42 binding protein kinase beta (DMPK-like)	green	2.72954	26	241.439	75.4604	0.819718	165.979	-90.5184	-0.181713	-0.326641	-0.314804	-0.132752	-0.255061	-0.267913	-0.303921	-0.410522	-0.591249	-0.286762	-0.69847	-0.251402	0.217741	0.0709833	0.163988	-0.0296023	0.181267	0.466895	0.473742	0.517013	0.464784	0.886925	0.691846	0.638626	0.622984	-0.531261	0.164351	-0.210078	-0.0596556	0.394297	-0.237824	0.243533	0.03253	0.0397746	0.39609	0.0988016	0.0823926	0.0475505	0.00625064
MmugDNA.38777.1.S1_at	ARL1	ADP-ribosylation factor-like 1	turquoise	2.72652	27	409.166	221.318	0.786321	187.849	33.4692	0.169236	0.200955	0.292261	0.0159345	0.277637	0.532559	0.362653	0.70468	0.512743	0.339293	0.874889	0.156062	-0.408443	-0.29094	-0.420378	0.469112	-0.0145536	-0.355168	-0.209136	-0.453431	-0.383337	-0.705615	-0.624467	-0.773795	-0.504392	0.622245	-0.182093	0.394589	0.4043	-0.170259	-0.0893697	0.277965	0.196305	0.057202	0.91922	0.0714569	0.000236774	0.0168486	1.33e-07
MmugDNA.558.1.S1_at	BMP7	bone morphogenetic protein 7	blue	2.72585	28	461.931	233.104	0.766021	228.827	4.27687	-0.432563	-0.600409	-0.588421	0.0359477	-0.456453	-0.0260585	-0.515431	-0.441021	-0.453192	-0.421281	-0.797614	-0.0630556	0.526348	0.424882	0.603918	-0.173247	0.177575	0.226923	0.517898	0.137624	0.114537	0.637225	0.649817	0.920994	0.654392	-0.434883	0.410567	-0.601036	-0.276542	0.308233	0.00136003	0.00376787	2.08e-05	3.33e-05	0.818983	0.00209404	0.86826	0.000404534	0.00307498
MmugDNA.31954.1.S1_at	CTSC	cathepsin C	blue	2.71611	29	419.543	245.099	0.805441	174.444	70.6557	-0.412679	-0.428167	-0.423991	0.129236	-0.320615	0.00962649	-0.5239	-0.512742	-0.527288	-0.328675	-0.745549	-0.212439	0.447148	0.537635	0.56171	-0.18834	0.0532657	0.205914	0.424783	0.215943	0.243247	0.641246	0.686634	0.931206	0.677836	-0.455108	0.343426	-0.475151	-0.319772	0.235621	-0.135569	0.00595716	0.00417923	0.00460579	0.408827	0.0360686	0.951147	0.00031151	0.000438903
MmugDNA.11983.1.S1_s_at	ATP6V1A	ATPase, H+ transporting, lysosomal 70kDa, V1 subunit A	brown	2.71555	30	214.792	85.5575	0.866754	129.234	-43.677	0.116556	0.0653392	0.0750655	0.0952845	0.240935	0.413339	0.0687936	0.548135	0.27942	-0.0868428	0.575894	0.0979579	-0.280936	-0.366096	-0.451333	0.452023	-0.106395	-0.405434	-0.0930323	-0.343194	-0.312653	-0.607748	-0.552393	-0.527012	-0.151354	0.886386	0.340698	0.151869	0.495063	-0.107171	-0.0577976	0.456679	0.677207	0.632359	0.543323	0.119615	0.00586987	0.661142	0.000141815
MmugDNA.19697.1.S1_x_at	PCDH11Y	protocadherin 11 Y-linked	blue	2.71512	31	448.94	245.298	0.806094	203.641	41.6568	-0.353168	-0.539372	-0.456952	0.167836	-0.337496	-0.0299687	-0.69201	-0.446993	-0.400024	-0.431084	-0.78399	0.131883	0.547239	0.520974	0.628911	-0.357366	-0.0715642	-0.049084	0.283712	-0.0161599	0.118468	0.418923	0.471364	0.9248	0.621657	-0.330819	0.465944	-0.602036	-0.389023	0.0809781	0.263761	0.0201765	0.0001898	0.00206757	0.282017	0.0268781	0.848706	2.75e-07	0.0026557
MmugDNA.37389.1.S1_x_at	NUAK2	NUAK family, SNF1-like kinase, 2	blue	2.71232	32	467.392	262.918	0.863996	204.474	58.4442	-0.336191	-0.588151	-0.461195	0.108373	-0.40406	-0.0443869	-0.666483	-0.407736	-0.395487	-0.432739	-0.788758	0.0110548	0.496482	0.494337	0.646256	-0.286458	-0.0118949	0.00942826	0.347368	-0.00338397	0.162383	0.472671	0.503842	0.936751	0.652113	-0.342821	0.471396	-0.635907	-0.379061	0.0793628	0.168734	0.027511	3.36e-05	0.00185419	0.489093	0.00720596	0.777463	1.07e-06	0.00664811
MmuSTS.4284.1.S1_at	CTR9	Ctr9, Paf1/RNA polymerase II complex component, homolog (S. cerevisiae)	salmon	2.71131	33	209.359	17.3206	1	192.038	-174.718	0.181428	0.325732	0.285545	-0.288227	0.114409	0.0818943	0.890892	0.565022	0.679585	0.513059	0.644667	0.111307	-0.512943	-0.32505	-0.0923734	0.434634	0.505734	0.27493	0.0216955	0.0096496	-0.22838	-0.401978	-0.181437	-0.714314	-0.562057	0.143394	-0.460211	0.104697	-0.00617128	-0.312061	-0.195379	0.244287	0.0330448	0.0634362	0.0608849	0.465069	0.601621	1.23e-15	7.9e-05
MmugDNA.5077.1.S1_at	THAP5	THAP domain containing 5	pink	2.70879	34	240.039	21.1278	0.809004	218.912	-197.784	0.202603	0.174145	0.39501	0.0686969	0.0907318	0.349178	0.540827	0.723022	0.862711	0.608725	0.729162	0.193883	-0.327803	-0.034377	0.120065	0.238427	0.229869	-0.186678	-0.292804	-0.386111	-0.375081	-0.72103	-0.510832	-0.635051	-0.680066	0.22159	-0.465407	0.142181	-0.0365949	-0.472923	-0.0236781	0.192586	0.264056	0.0087546	0.66159	0.562838	0.0217327	0.00018093	4.36e-08
MmunewRS.390.1.S1_x_at	LOC100272146	nuclear factor erythroid-derived 2, like 3 pseudogene	blue	2.70815	35	410.035	224.935	0.739177	185.1	39.8348	-0.370316	-0.596407	-0.486175	0.143773	-0.414426	-0.0130557	-0.639832	-0.339888	-0.319536	-0.433694	-0.759501	0.063712	0.553112	0.474296	0.658674	-0.273882	0.0324086	-0.00786716	0.349238	-0.0550908	0.0998903	0.427686	0.452946	0.902117	0.606878	-0.292441	0.498427	-0.654897	-0.369197	0.0778297	0.175731	0.0145104	2.44e-05	0.000948569	0.35768	0.00572833	0.933778	3.85e-06	0.0257492
MmuSTS.757.1.S1_at	TANK	TRAF family member-associated NFKB activator	pink	2.70776	36	164.222	20.7119	0.793077	143.51	-122.798	0.0215052	0.104769	0.107977	-0.131329	-0.0542641	0.289201	0.560315	0.697991	0.857975	0.355444	0.607124	0.279046	-0.234755	-0.108621	0.180066	0.211413	0.318129	-0.167328	-0.14766	-0.345563	-0.58433	-0.69153	-0.470368	-0.552278	-0.649968	0.294967	-0.234631	-0.0113133	-0.113686	-0.40374	0.0872783	0.891126	0.503743	0.490693	0.401215	0.729641	0.0599787	9.33e-05	1.96e-07
MmugDNA.13803.1.S1_at	MACC1	metastasis associated in colon cancer 1	blue	2.70664	37	388.948	229.271	0.753427	159.676	69.5952	-0.33501	-0.519397	-0.350423	0.160367	-0.297969	0.109441	-0.738035	-0.424934	-0.51982	-0.294113	-0.717749	0.0253257	0.515338	0.615648	0.553383	-0.323309	-0.123516	-0.0383596	0.301853	-0.0882557	0.268805	0.537572	0.530438	0.926267	0.710938	-0.390439	0.368499	-0.454852	-0.307163	0.173513	0.0774232	0.0280945	0.000358248	0.0212367	0.30429	0.0522977	0.484798	1.63e-08	0.00450629
MmugDNA.5602.1.S1_at	FLJ44342	hypothetical LOC645460	blue	2.70651	38	408.835	246.072	0.808637	162.763	83.3089	-0.338355	-0.438961	-0.430753	0.123774	-0.334626	-0.0327927	-0.5055	-0.492178	-0.494498	-0.224999	-0.726369	-0.0663701	0.499177	0.596808	0.612775	-0.316837	0.0156828	0.197754	0.376845	0.161182	0.191042	0.599816	0.681419	0.933947	0.573763	-0.555352	0.238218	-0.475188	-0.422355	0.162577	0.0102082	0.0264678	0.00323257	0.00393273	0.429077	0.0282862	0.834639	0.000544898	0.000801296
MmugDNA.4710.1.S1_at	WTAP	Wilms tumor 1 associated protein	turquoise	2.70602	39	366.58	257.504	0.914887	109.076	148.428	0.215392	0.170285	0.262665	0.082419	0.350649	0.520018	0.427983	0.511829	0.417037	0.528388	0.911037	0.136354	-0.331694	-0.0983407	-0.32934	0.403334	-0.048	-0.233902	-0.210294	-0.322308	-0.431421	-0.652931	-0.455399	-0.674907	-0.564598	0.390088	-0.403251	0.53557	0.357432	-0.0780635	-0.0910217	0.165398	0.274954	0.088816	0.599286	0.0211477	0.000351445	0.00419731	0.000451161
MmugDNA.16516.1.S1_x_at	LOC100272146	nuclear factor erythroid-derived 2, like 3 pseudogene	blue	2.70392	40	518.468	304.305	1	214.163	90.1414	-0.304122	-0.524076	-0.471057	0.154334	-0.337467	-0.0607683	-0.678024	-0.529028	-0.550009	-0.405659	-0.797254	0.00614508	0.550025	0.536649	0.561425	-0.330275	-0.0850074	0.0702602	0.349717	0.106573	0.195408	0.552076	0.608635	0.974957	0.670607	-0.419409	0.41557	-0.523504	-0.352556	0.175537	0.142063	0.0473969	0.000309804	0.00143164	0.323079	0.026892	0.698682	5.88e-07	0.000265036
MmugDNA.36431.1.S1_s_at	MACF1	microtubule-actin crosslinking factor 1	darkorange	2.6963	41	164.534	4.91414	1	159.62	-154.706	-0.136899	-0.382171	-0.254061	0.0662987	-0.163906	-0.00416271	-0.604346	-0.375407	-0.566092	-0.425002	-0.617463	-0.0563386	0.174791	0.178402	0.18848	0.0664957	-0.0206057	0.0831024	0.453879	0.0564534	0.469905	0.596171	0.503166	0.664944	0.931128	-0.0724003	0.540846	-0.426503	0.1093	0.404908	-0.154679	0.381365	0.0114379	0.100177	0.67273	0.293602	0.978865	1.77e-05	0.0131145
MmugDNA.2431.1.S1_at	LOC653889	similar to U5 snRNP-associated 102 kDa protein (U5-102 kDa protein)	green	2.69557	42	181.583	65.0925	0.707092	116.491	-51.3984	-0.106182	-0.279055	-0.231049	-0.0448339	-0.171331	-0.226449	-0.380796	-0.425345	-0.685459	-0.255881	-0.578712	-0.334076	0.256612	0.127284	0.0508593	-0.0433463	0.0355976	0.376559	0.425026	0.425508	0.507098	0.857872	0.644891	0.610613	0.666819	-0.404727	0.19478	-0.0411137	0.111347	0.494163	-0.318337	0.497973	0.0699622	0.13604	0.775279	0.271972	0.14423	0.0117629	0.00446346
MmugDNA.35103.1.S1_at	ACTA2	actin, alpha 2, smooth muscle, aorta	darkgrey	2.6923	43	18.5377	7.81999	1	10.7177	-2.89772	-0.0579615	0.209871	0.288485	0.936705	0.367686	0.202212	-0.214026	-0.18246	-0.0164659	0.207079	-0.0449989	-0.00560742	0.141697	0.456256	0.221468	-0.237936	-0.284817	-0.243421	-0.256639	-0.0400941	0.162173	-0.12048	-0.00742001	0.206171	0.0896219	-0.029676	-0.0127305	0.0416669	-0.11862	-0.0860856	-0.145539	0.711986	0.176772	0.0606438	2.71e-20	0.0152799	0.193463	0.168162	0.241569
MmugDNA.20201.1.S1_at	MAPT	microtubule-associated protein tau	green	2.68918	44	277.947	86.9194	0.944195	191.027	-104.108	-0.321873	-0.372662	-0.464768	-0.112679	-0.316314	-0.26978	-0.426898	-0.444543	-0.664305	-0.554879	-0.748699	-0.284873	0.410654	-0.079862	0.0197058	0.0209023	0.197724	0.415218	0.514862	0.407441	0.377273	0.904389	0.567058	0.607619	0.67839	-0.30338	0.415757	-0.220915	0.189265	0.588441	-0.221936	0.035305	0.0138524	0.00168981	0.471889	0.0387829	0.0801979	0.00430507	0.00282121
MmugDNA.39687.1.S1_s_at	SERF2	small EDRK-rich factor 2	lightyellow	2.68588	45	71.3664	3.91734	0.852877	67.4491	-63.5318	0.303917	0.427025	0.369925	0.193492	0.453629	-0.00462357	0.0330786	0.0545438	-0.0574325	0.337823	0.471398	-0.214136	-0.0503941	-0.00266322	-0.564895	-0.306071	-0.566539	-0.36794	-0.627132	-0.0333501	-0.0494186	-0.296825	-0.484944	-0.409245	-0.414854	0.199805	-0.255631	0.883043	0.236206	0.0394023	-0.0591571	0.047554	0.00429235	0.0146229	0.213789	0.00224959	0.976525	0.833217	0.728301
MmugDNA.40979.1.S1_at	ME1	malic enzyme 1, NADP(+)-dependent, cytosolic	darkgreen	2.68478	46	103.505	3.94411	0.765272	99.5612	-95.6171	0.0323494	0.0425057	0.274059	-0.185777	-0.10909	0.413577	0.350252	0.851581	0.730014	0.451091	0.51847	0.230755	-0.332678	-0.0755525	0.0639229	0.200636	0.318635	-0.254179	-0.148519	-0.579015	-0.241966	-0.469383	-0.507358	-0.547522	-0.402843	0.270759	-0.208737	0.0219284	-0.0949865	-0.361891	-0.0641431	0.836844	0.78667	0.0753391	0.23297	0.486207	0.00583855	0.0213042	4.56e-13
MmugDNA.32974.1.S1_at	SH3BP2	SH3-domain binding protein 2	blue	2.6837	47	405.57	229.446	0.754001	176.124	53.3221	-0.368284	-0.562499	-0.567448	0.105243	-0.37851	-0.0451375	-0.472094	-0.455948	-0.435268	-0.399016	-0.752541	-0.138736	0.526262	0.424185	0.608668	-0.163492	0.15239	0.247094	0.49735	0.188903	0.106743	0.574126	0.653552	0.91645	0.598461	-0.409762	0.402084	-0.59438	-0.304883	0.23024	-0.0131655	0.0151021	8.64e-05	7.24e-05	0.501801	0.012321	0.773797	0.00139262	0.00212114
MmugDNA.35783.1.S1_at	TMBIM1	transmembrane BAX inhibitor motif containing 1	magenta	2.68341	48	95.2253	13.1924	0.937438	82.0329	-68.8405	0.631153	0.635233	0.855504	0.335874	0.665263	-0.144981	0.105781	0.0826516	0.178004	0.307696	0.367501	-0.0578907	-0.513175	-0.138405	-0.385329	-0.0620721	-0.414854	-0.275795	-0.580722	-0.0701351	0.48989	-0.355686	-0.364871	-0.492644	-0.128257	0.307387	-0.187504	0.39718	0.119834	-0.392937	-0.193165	5.69e-06	4.74e-06	2.74e-13	0.0276668	1.13e-06	0.353612	0.499606	0.598252
MmugDNA.20472.1.S1_at	SFRS11	splicing factor, arginine/serine-rich 11	blue	2.68122	49	438.619	235.79	0.774847	202.829	32.9605	-0.371924	-0.475153	-0.457901	0.0716397	-0.301535	-0.0580209	-0.496341	-0.537634	-0.507649	-0.320256	-0.778086	-0.0519821	0.519489	0.489032	0.581179	-0.193219	0.10465	0.266943	0.48939	0.236928	0.230766	0.665465	0.744886	0.925662	0.693205	-0.49791	0.314071	-0.518132	-0.280533	0.277048	-0.0248545	0.0140565	0.00128291	0.00201806	0.648018	0.0494103	0.711704	0.000711499	0.000200904
MmugDNA.24926.1.S1_at	LOC100293158	similar to phosphoribosylaminoimidazole carboxylase, phosphoribosylaminoimidazole succinocarboxamide synthetase	blue	2.68103	50	326.135	214.898	0.706193	111.237	103.661	-0.34086	-0.451588	-0.394906	0.212725	-0.294346	0.177034	-0.641763	-0.448216	-0.522964	-0.246216	-0.635686	0.00706468	0.444842	0.637069	0.531202	-0.229245	-0.0999019	0.00233848	0.352923	0.0634949	0.184805	0.507157	0.603511	0.911377	0.695497	-0.392896	0.32338	-0.393891	-0.266158	0.249953	0.000993913	0.0253022	0.00236822	0.0087739	0.170825	0.0553697	0.25609	3.52e-06	0.00257635
MmugDNA.33565.1.S1_at	C5orf44	chromosome 5 open reading frame 44	pink	2.68007	51	127.781	19.9477	0.763817	107.833	-87.8858	0.0650317	0.152899	0.329278	0.0728765	-0.12568	0.302167	0.379806	0.625833	0.849791	0.54436	0.556903	0.216455	-0.309518	0.105396	0.253455	-0.0186865	0.08253	-0.391155	-0.391297	-0.448774	-0.375204	-0.649392	-0.569304	-0.46517	-0.602185	0.0976093	-0.392838	0.0645692	-0.204177	-0.400398	0.0735279	0.678644	0.327654	0.0310739	0.642347	0.421949	0.0489118	0.0120019	7.19e-06
MmugDNA.12204.1.S1_x_at	CYP4V2	cytochrome P450, family 4, subfamily V, polypeptide 2	blue	2.68002	52	404.758	216.816	0.712495	187.942	28.8736	-0.309583	-0.514959	-0.425221	0.141557	-0.372605	-0.0643679	-0.610368	-0.413074	-0.336659	-0.420556	-0.778583	0.17361	0.529051	0.483477	0.663874	-0.30491	-0.0138587	0.0300736	0.334818	0.0177799	0.165377	0.438217	0.522283	0.903963	0.646342	-0.35489	0.438034	-0.66484	-0.384846	0.0753396	0.215439	0.0433642	0.000410385	0.00447633	0.365215	0.0138681	0.68175	1.39e-05	0.00590474
MmugDNA.8617.1.S1_at	KIAA0427	KIAA0427	green	2.67817	53	169.821	64.5091	0.700754	105.312	-40.8025	-0.118539	-0.22568	-0.402143	-0.230645	-0.232986	-0.467859	-0.160812	-0.451768	-0.60822	-0.489453	-0.63445	-0.421556	0.270747	-0.288391	-0.0810195	0.0241793	0.248274	0.589965	0.491617	0.536832	0.34312	0.858511	0.539933	0.40831	0.447023	-0.36777	0.215795	-0.121882	0.166937	0.54092	-0.243369	0.449	0.145634	0.00751265	0.136745	0.132697	0.0015582	0.302931	0.00235753
MmugDNA.36657.1.S1_at	MLL	myeloid/lymphoid or mixed-lineage leukemia (trithorax homolog, Drosophila)	green	2.67666	54	335.787	81.0539	0.880479	254.733	-173.679	-0.187216	-0.308981	-0.36728	-0.0406654	-0.291048	-0.338931	-0.429644	-0.597934	-0.712569	-0.422686	-0.771477	-0.260594	0.300739	0.123869	0.164169	-0.120447	0.0542307	0.403852	0.453435	0.485753	0.478127	0.883124	0.68532	0.740352	0.761764	-0.440278	0.328017	-0.26958	0.0201808	0.527592	-0.198196	0.229307	0.0437947	0.0154016	0.795705	0.0582899	0.0261963	0.00403686	2.29e-05
MmuSTS.3689.1.S1_at	IQSEC2	IQ motif and Sec7 domain 2	green	2.67635	55	221.722	69.5186	0.755172	152.203	-82.6847	-0.274684	-0.28938	-0.354743	-0.237487	-0.268557	-0.434445	-0.262495	-0.475026	-0.590068	-0.424753	-0.735183	-0.269466	0.307431	-0.1127	0.0367367	-0.147963	0.182534	0.458395	0.373311	0.453306	0.381042	0.875429	0.502575	0.497884	0.430596	-0.518384	0.146976	-0.131156	-0.0750828	0.387766	-0.0528201	0.0746493	0.0598136	0.0195882	0.125166	0.0816309	0.00360293	0.0890297	0.00128733
MmugDNA.36988.1.S1_x_at	ZNF713	zinc finger protein 713	blue	2.67586	56	512.736	284.822	0.935975	227.914	56.9072	-0.333186	-0.5438	-0.468296	0.132721	-0.330768	-0.0733676	-0.672659	-0.482566	-0.516235	-0.459872	-0.821196	-0.0950838	0.496024	0.478453	0.558856	-0.296214	-0.0484319	0.0650709	0.352784	0.105104	0.215915	0.555494	0.563237	0.957805	0.670306	-0.381497	0.459322	-0.556245	-0.355833	0.126716	0.0774203	0.0290159	0.000163974	0.00154035	0.396201	0.0302757	0.640101	7.78e-07	0.00104831
Mmu.7319.1.S1_at	HMGN4	high mobility group nucleosomal binding domain 4	turquoise	2.67321	57	360.814	245.648	0.872762	115.167	130.481	0.27652	0.341024	0.393306	0.102097	0.376019	0.4629	0.533814	0.507855	0.492939	0.625441	0.911073	0.185214	-0.379536	-0.0411294	-0.221471	0.4075	-0.011101	-0.135211	-0.184355	-0.21059	-0.342263	-0.645251	-0.321436	-0.662242	-0.488106	0.391863	-0.402141	0.466584	0.310456	-0.135412	-0.193217	0.0726521	0.0252273	0.00907617	0.514741	0.0129546	0.00177406	0.000227401	0.00050815
MmuSTS.2478.1.S1_at	PATZ1	POZ (BTB) and AT hook containing zinc finger 1	tan	2.67267	58	80.4696	10.0521	0.853483	70.4175	-60.3654	0.257137	0.201593	0.301331	-0.063038	0.0178625	-0.53281	-0.108209	-0.390726	-0.434647	-0.119697	-0.406415	-0.37375	-0.100914	-0.106556	-0.200417	-0.164398	-0.120641	0.320353	0.00283113	0.453718	0.819464	0.646124	0.373367	0.189398	0.462791	-0.274793	0.0270694	0.0845826	0.0925124	0.186499	-0.403985	0.0959928	0.194859	0.0495713	0.687988	0.909484	0.000234866	0.489757	0.00958238
MmugDNA.33337.1.S1_s_at	MYH11	myosin, heavy chain 11, smooth muscle	darkgrey	2.66845	59	18.4852	6.94829	0.88853	11.5369	-4.58862	-0.110661	0.112513	0.178573	0.913706	0.261411	0.1637	-0.295517	-0.225608	-0.0757312	0.0665108	-0.173445	0.0474446	0.191105	0.428414	0.256025	-0.235075	-0.259191	-0.226604	-0.167296	-0.0191294	0.180234	-0.0349871	0.0500757	0.306837	0.19001	-0.0647747	0.0750892	-0.0829576	-0.136074	-0.0387287	-0.0769361	0.479911	0.472547	0.251915	1.25e-17	0.0904062	0.294216	0.0543611	0.145768
MmugDNA.33650.1.S1_at	RAB2A	RAB2A, member RAS oncogene family	brown	2.66753	60	161.065	93.9182	0.951453	67.1471	26.7711	-0.0938351	0.14624	0.0316327	0.251559	0.236111	0.336233	-0.16421	0.357739	0.131113	-0.204863	0.315365	-0.00224343	-0.102859	-0.137573	-0.349048	0.145207	-0.256433	-0.52065	-0.224794	-0.321606	-0.266	-0.518072	-0.523306	-0.276485	-0.0286341	0.911557	0.604505	0.0913945	0.275851	-0.167997	-0.0710851	0.5495	0.349405	0.840411	0.103681	0.127433	0.0274906	0.292694	0.0185095
MmugDNA.20472.1.S1_x_at	SFRS11	splicing factor, arginine/serine-rich 11	blue	2.66616	61	475.188	255.185	0.838585	220.003	35.1823	-0.337686	-0.504094	-0.490642	0.117949	-0.286107	-0.0972352	-0.555626	-0.585106	-0.543825	-0.407917	-0.805932	-0.104583	0.537086	0.452147	0.564563	-0.233468	0.0202327	0.206653	0.459803	0.211985	0.204746	0.636121	0.676376	0.942607	0.680818	-0.476969	0.354356	-0.514116	-0.28093	0.289893	0.0340254	0.0267868	0.000567953	0.000836883	0.451278	0.0628943	0.535062	0.000109823	3.77e-05
MmugDNA.30842.1.S1_s_at	TAGLN	transgelin	darkgrey	2.66533	62	25.6919	7.5911	0.97073	18.1008	-10.5098	0.0161944	0.207981	0.265114	0.939527	0.480251	0.158998	-0.397314	-0.330553	-0.25973	0.0727529	-0.105009	-0.205637	0.132477	0.432658	0.045247	-0.325556	-0.527776	-0.346156	-0.335664	0.0194935	0.239999	-0.0496778	-0.0227122	0.275924	0.176103	0.0389293	0.109684	0.182655	-0.0190591	-0.0126455	-0.194339	0.917906	0.180792	0.085772	1.09e-20	0.0011171	0.30849	0.00833553	0.0303894
MmugDNA.33328.1.S1_at	ARL1	ADP-ribosylation factor-like 1	turquoise	2.66298	63	378.598	230.989	0.820681	147.609	83.3796	0.225568	0.230448	0.291168	0.0448615	0.298664	0.528492	0.424204	0.595604	0.420269	0.402962	0.887919	0.0815807	-0.378638	-0.28015	-0.434626	0.48205	-0.0292536	-0.241308	-0.155036	-0.301253	-0.364401	-0.618096	-0.47986	-0.749175	-0.468887	0.571408	-0.227526	0.472583	0.516865	-0.0105938	-0.197972	0.145841	0.13709	0.0581818	0.775145	0.0517247	0.000269576	0.0045831	2.52e-05
MmugDNA.16788.1.S1_at	LOC100287771	hypothetical protein LOC100287771	green	2.66183	64	162.803	70.0244	0.760667	92.7785	-22.7541	-0.211409	-0.261921	-0.285073	-0.223284	-0.261479	-0.220638	-0.321125	-0.392073	-0.652086	-0.378586	-0.574871	-0.390775	0.198555	-0.0519056	-0.0513709	0.052555	0.15195	0.407729	0.458457	0.357264	0.469989	0.87289	0.553488	0.488721	0.669578	-0.272127	0.299079	-0.0693249	0.209692	0.580956	-0.368474	0.173549	0.0897561	0.0638938	0.150074	0.0903187	0.155091	0.0357575	0.0093152
MmuSTS.3944.1.S1_at	SUCLG2	succinate-CoA ligase, GDP-forming, beta subunit	magenta	2.65949	65	102.451	12.5059	0.888658	89.9452	-77.4393	0.554132	0.633728	0.863671	0.18284	0.414241	-0.0716456	0.324025	0.282533	0.38046	0.497577	0.469258	-0.0340572	-0.539998	-0.101023	-0.22673	0.00122952	-0.237566	-0.153348	-0.485472	-0.0424318	0.38282	-0.318169	-0.315165	-0.549742	-0.243936	0.178221	-0.352737	0.400727	0.0629123	-0.336465	-0.315714	0.000115623	5.07e-06	9.01e-14	0.240572	0.00575219	0.647991	0.0340293	0.0664022
MmuSTS.1714.1.S1_s_at	ACYP2	acylphosphatase 2, muscle type	pink	2.65784	66	131.935	21.1296	0.809074	110.805	-89.6758	0.0530214	0.0908621	0.20769	-0.111278	-0.20979	0.187038	0.262011	0.557728	0.851192	0.354006	0.483187	0.386577	-0.219015	0.0738092	0.247956	-0.124376	0.00189596	-0.492272	-0.463212	-0.542135	-0.467512	-0.731958	-0.650832	-0.427739	-0.611033	0.178236	-0.257908	-0.0392974	-0.256351	-0.508151	0.334471	0.735606	0.562274	0.181416	0.477452	0.176942	0.229759	0.0896427	0.00010211
MmugDNA.33384.1.S1_s_at	VAMP4	vesicle-associated membrane protein 4	pink	2.65682	67	194.129	19.7323	0.755568	174.397	-154.665	0.0337975	0.0907168	0.179931	-0.166741	-0.0377163	0.327495	0.593504	0.680664	0.850401	0.397784	0.647784	0.248444	-0.286233	-0.189209	0.0757868	0.251176	0.312665	-0.173933	-0.179727	-0.370141	-0.526564	-0.672983	-0.50844	-0.646107	-0.725431	0.230444	-0.365422	0.0419001	-0.0582232	-0.372915	0.102802	0.829646	0.562903	0.248266	0.285215	0.810238	0.0320526	2.73e-05	5.11e-07
MmugDNA.32576.1.S1_at	PPARGC1B	peroxisome proliferator-activated receptor gamma, coactivator 1 beta	pink	2.65655	68	172.899	18.1074	0.69335	154.792	-136.684	-0.180211	-0.102236	-0.343323	-0.0126515	0.0146097	-0.309951	-0.286906	-0.656543	-0.836857	-0.401733	-0.586238	-0.376505	0.254779	0.0613473	-0.112457	-0.0680769	-0.0714893	0.457188	0.387985	0.67076	0.370555	0.76493	0.697758	0.594902	0.584864	-0.293079	0.296726	0.010234	0.0972826	0.458354	-0.256522	0.247519	0.514166	0.0241975	0.935824	0.925916	0.0431032	0.0621308	1.75e-06
MmugDNA.26630.1.S1_at	ARHGAP26	Rho GTPase activating protein 26	purple	2.65586	69	50.6472	12.5032	0.855812	38.1439	-25.6407	-0.206074	-0.45233	-0.452803	-0.182857	-0.20262	0.282332	0.133645	0.114069	-0.01457	-0.0911467	-0.17305	-0.0196374	0.183209	-0.00374935	0.418925	0.604498	0.750555	0.557131	0.84417	-0.00402414	-0.122871	0.302196	0.528283	0.274946	0.268735	-0.219735	0.0507484	-0.578914	-0.105901	0.159891	-0.185458	0.184912	0.00232447	0.00229696	0.240527	0.192547	0.0666034	0.392892	0.466404
Mmu.12266.1.S1_at	CCT3	chaperonin containing TCP1, subunit 3 (gamma)	brown	2.65566	70	143.774	68.2348	0.691264	75.5394	-7.30461	-0.0737002	0.0468954	0.0569605	0.236913	0.256822	0.398383	-0.0982549	0.369785	0.203967	-0.100619	0.464434	0.103505	-0.180023	-0.169224	-0.390951	0.178128	-0.294033	-0.590263	-0.289973	-0.421279	-0.338418	-0.602919	-0.62164	-0.394821	-0.145893	0.845498	0.383281	0.225499	0.431284	-0.0661559	0.0393619	0.638581	0.765233	0.716752	0.126108	0.0964154	0.00814687	0.530768	0.0146633
MmunewRS.891.1.S1_x_at	RINL	Ras and Rab interactor-like	blue	2.65449	71	429.042	218.041	0.716521	211.001	7.03936	-0.356047	-0.547997	-0.49928	0.0579253	-0.396574	-0.104594	-0.615054	-0.454468	-0.369903	-0.461261	-0.802839	0.127058	0.470089	0.462793	0.640771	-0.341521	-0.0031348	0.0177697	0.323188	-0.0127037	0.0967811	0.414535	0.483432	0.902551	0.586883	-0.3728	0.432965	-0.687188	-0.437184	0.045902	0.30268	0.0191127	0.000142476	0.000653666	0.712158	0.00846817	0.504459	1.14e-05	0.00220232
Mmu.12899.1.S1_at	HUWE1	HECT, UBA and WWE domain containing 1	green	2.65155	72	205.054	60.4668	0.656844	144.588	-84.1208	-0.0195778	-0.126382	-0.22103	-0.210344	-0.117901	-0.552987	-0.253655	-0.630007	-0.695214	-0.430445	-0.702659	-0.344357	0.182751	-0.117409	-0.0628983	-0.147837	0.0766839	0.502014	0.332507	0.49491	0.548999	0.84899	0.583401	0.478286	0.498345	-0.491875	0.118292	-0.147088	-0.0335351	0.3568	-0.127891	0.900833	0.419341	0.15434	0.175776	0.451461	0.000120256	0.100739	5.99e-06
MmugDNA.12114.1.S1_at	RANGAP1	Ran GTPase activating protein 1	green	2.65057	73	258.687	79.9724	0.86873	178.715	-98.7426	-0.196571	-0.394578	-0.364043	-0.0634526	-0.292165	-0.186257	-0.414027	-0.5096	-0.679352	-0.252701	-0.668832	-0.216592	0.375995	0.171122	0.183221	-0.17984	0.0380405	0.362112	0.422575	0.393169	0.36996	0.879255	0.662982	0.680249	0.58279	-0.59235	0.0894185	-0.0912842	0.0378394	0.550224	-0.119461	0.20645	0.00883517	0.0164025	0.686041	0.0572875	0.231743	0.00577997	0.000482379
MmugDNA.33607.1.S1_at	MRPL36	mitochondrial ribosomal protein L36	pink	2.64656	74	148.42	20.3296	0.778438	128.091	-107.761	0.131818	0.105443	0.244273	-0.0151834	-0.0913739	0.206389	0.391456	0.655319	0.848728	0.447152	0.555652	0.302737	-0.28687	-0.054533	0.133767	0.00894533	0.105383	-0.389457	-0.378599	-0.458556	-0.45277	-0.70828	-0.642285	-0.542345	-0.623603	0.248174	-0.265201	0.0455542	-0.134123	-0.378978	0.185533	0.399449	0.500984	0.114423	0.923015	0.560066	0.184226	0.00943674	1.85e-06
MmugDNA.3707.1.S1_at	THAP11	THAP domain containing 11	turquoise	2.64636	75	364.551	198.674	0.705868	165.878	32.796	0.4269	0.415989	0.477959	-0.031447	0.28579	0.183144	0.577218	0.501184	0.46927	0.657176	0.870744	-0.100019	-0.409546	-0.16351	-0.331247	0.242668	-0.0276713	-0.072268	-0.330237	-0.105031	-0.231877	-0.514102	-0.44072	-0.748982	-0.662833	0.169155	-0.623899	0.664557	0.262848	-0.117326	-0.222351	0.00430486	0.00553008	0.00118912	0.841336	0.0631996	0.239778	5.07e-05	0.000618474
MmugDNA.35604.1.S1_at	TCTA	T-cell leukemia translocation altered gene	blue	2.64142	76	424.725	259.877	0.854001	164.849	95.0279	-0.255861	-0.482226	-0.415581	0.124654	-0.247887	0.0157352	-0.591054	-0.529006	-0.579721	-0.288839	-0.718979	-0.0679276	0.542069	0.553806	0.545419	-0.213991	-0.0300017	0.186706	0.447498	0.151962	0.259323	0.637588	0.718193	0.943143	0.722631	-0.473861	0.310699	-0.430339	-0.258566	0.270202	-0.0385951	0.0977117	0.00105817	0.00558124	0.425777	0.108994	0.920227	3e-05	0.000265221
MmugDNA.11512.1.S1_at	MXRA7	matrix-remodelling associated 7	blue	2.64033	77	465.19	273.122	0.897528	192.068	81.0538	-0.270282	-0.369704	-0.399281	0.164842	-0.276554	-0.080219	-0.575233	-0.514613	-0.524952	-0.322672	-0.777599	-0.118325	0.508049	0.554653	0.57443	-0.257687	0.0185604	0.197451	0.405562	0.178666	0.289351	0.622455	0.685135	0.953229	0.727271	-0.451899	0.371402	-0.516638	-0.349376	0.205848	-0.0811147	0.079616	0.0146867	0.00799141	0.290815	0.0726155	0.609102	5.46e-05	0.000414729
MmugDNA.42799.1.S1_at	C6orf106	chromosome 6 open reading frame 106	green	2.63999	78	173.505	65.9549	0.716461	107.55	-41.5954	-0.0306965	-0.200898	-0.36964	-0.170912	-0.23223	-0.43817	-0.133794	-0.440455	-0.554579	-0.405691	-0.621833	-0.117096	0.432953	-0.154721	0.040066	-0.010364	0.197728	0.620916	0.544928	0.592434	0.390034	0.864793	0.7108	0.500845	0.501811	-0.484687	0.147633	-0.19277	0.064939	0.487037	-0.181557	0.845076	0.196436	0.0147051	0.273164	0.133995	0.00329492	0.392359	0.00311759
MmunewRS.444.1.S1_at	SLC4A10	solute carrier family 4, sodium bicarbonate transporter, member 10	pink	2.63986	79	115.122	18.2682	0.699506	96.8537	-78.5855	0.00383602	-0.0118805	0.0971922	-0.0594099	-0.12096	0.365323	0.544869	0.602519	0.835764	0.502063	0.524781	0.327658	-0.127455	0.13609	0.436452	0.173788	0.405382	-0.0564259	-0.0472154	-0.35358	-0.550293	-0.630644	-0.261102	-0.379082	-0.594022	0.0466285	-0.41103	-0.161361	-0.284384	-0.43508	0.123682	0.980523	0.939727	0.535243	0.70511	0.439724	0.0160002	0.000158235	1.91e-05
MmugDNA.7208.1.S1_at	SEZ6L2	seizure related 6 homolog (mouse)-like 2	green	2.6391	80	190.431	72.5716	0.788337	117.859	-45.2876	-0.28445	-0.321906	-0.567443	-0.267111	-0.367803	-0.321339	-0.227734	-0.469063	-0.639852	-0.479837	-0.635744	-0.28975	0.352867	-0.178567	-0.0317276	0.0602519	0.246015	0.516041	0.581132	0.502109	0.172975	0.861425	0.589407	0.497194	0.53282	-0.350339	0.290443	-0.154952	0.254887	0.747239	-0.193401	0.0645016	0.035285	7.25e-05	0.0833505	0.0152448	0.0356276	0.141907	0.00150945
MmugDNA.23556.1.S1_at	ATP2C1	ATPase, Ca++ transporting, type 2C, member 1	darkgreen	2.6388	81	147.361	4.83196	0.937541	142.529	-137.697	0.0515966	0.142297	0.186361	-0.110645	-0.0453779	0.512568	0.41915	0.910271	0.643839	0.36122	0.663581	0.00508164	-0.310629	-0.162465	-0.127096	0.386446	0.289904	-0.190631	-0.112257	-0.333237	-0.374359	-0.543966	-0.500858	-0.603052	-0.51472	0.4258	-0.137079	0.192682	-0.0173341	-0.402404	-0.209062	0.742465	0.362689	0.231479	0.479977	0.772625	0.000441217	0.00514728	2.69e-17
MmugDNA.40404.1.S1_x_at	XIAP	X-linked inhibitor of apoptosis	blue	2.63574	82	407.703	222.178	0.730118	185.524	36.6543	-0.396049	-0.522364	-0.51	0.125673	-0.424642	-0.0584324	-0.632705	-0.440814	-0.370585	-0.48933	-0.773615	0.0393252	0.52065	0.44661	0.612699	-0.283364	-0.0373893	0.00771841	0.330292	0.0557347	0.0956138	0.463505	0.484029	0.909122	0.6082	-0.32965	0.473177	-0.618625	-0.318	0.128435	0.149115	0.00856344	0.00032679	0.000476633	0.421975	0.00453686	0.709748	5.31e-06	0.00309057
MmugDNA.18435.1.S1_x_at	LOC100292410	hypothetical protein LOC100292410	blue	2.63409	83	455.975	268.555	0.882518	187.421	81.1338	-0.298662	-0.557134	-0.476704	0.131064	-0.373656	-0.0308776	-0.658351	-0.436364	-0.439903	-0.401481	-0.770046	0.0790742	0.53871	0.526267	0.627052	-0.301868	-0.0306347	0.0406892	0.353263	0.0403235	0.134317	0.46013	0.55235	0.946237	0.630312	-0.382448	0.421055	-0.606561	-0.395246	0.0941415	0.212657	0.0517259	0.00010424	0.00123031	0.402177	0.0135812	0.844173	1.6e-06	0.00344118
MmugDNA.33749.1.S1_s_at	PGAP1	post-GPI attachment to proteins 1	blue	2.62987	84	389.211	240.33	0.789768	148.881	91.4494	-0.307074	-0.382919	-0.385363	0.235316	-0.21592	0.0363232	-0.618893	-0.537818	-0.556733	-0.279649	-0.708778	0.0028899	0.481699	0.608329	0.513663	-0.305976	-0.111107	0.0826907	0.300433	0.188637	0.246734	0.565034	0.651086	0.933735	0.690069	-0.414971	0.348469	-0.381129	-0.300096	0.194831	-0.00271666	0.045181	0.0112641	0.0107124	0.128757	0.164338	0.817125	9.7e-06	0.000199703
MmugDNA.22051.1.S1_x_at	FOXK1	forkhead box K1	blue	2.62921	85	456.318	224.487	0.737705	231.831	-7.34367	-0.414372	-0.60662	-0.554431	0.0491893	-0.482026	-0.0958631	-0.601134	-0.420619	-0.355215	-0.496578	-0.820747	-0.0301486	0.544226	0.408128	0.641793	-0.267085	0.0870219	0.0699729	0.381174	0.0378356	0.080723	0.510427	0.490475	0.9082	0.565944	-0.406599	0.426556	-0.651649	-0.371762	0.145145	0.167654	0.00573527	1.62e-05	0.000114441	0.754098	0.00106399	0.540866	2.02e-05	0.00497738
MmugDNA.6438.1.S1_at	NUDT21	nudix (nucleoside diphosphate linked moiety X)-type motif 21	brown	2.62878	86	191.932	82.2711	0.833461	109.661	-27.3899	0.0555784	0.332232	0.116354	0.108948	0.369129	0.293189	0.269752	0.496949	0.309294	-0.0741225	0.521959	-0.0254824	-0.306758	-0.424548	-0.497176	0.420356	0.0237534	-0.2389	-0.101722	-0.172989	-0.260412	-0.534494	-0.469526	-0.591455	-0.213883	0.898689	0.389381	0.144845	0.354209	-0.198601	-0.230945	0.723349	0.0295077	0.457465	0.486778	0.0148537	0.0563804	0.0802306	0.00069918
MmuSTS.2093.1.S1_at	RBM7	RNA binding motif protein 7	turquoise	2.62826	87	368.566	181.454	0.644689	187.112	-5.65784	0.434063	0.55549	0.550658	-0.051598	0.343457	0.149653	0.598818	0.49135	0.450419	0.595575	0.852872	-0.132781	-0.486075	-0.213399	-0.435915	0.218792	-0.0998904	-0.094043	-0.400596	-0.0661796	-0.157577	-0.56082	-0.443533	-0.791687	-0.624084	0.330753	-0.472567	0.631924	0.224624	-0.245191	-0.260557	0.00363585	0.00011034	0.000130201	0.742459	0.0241386	0.338148	2.22e-05	0.000820313
MmugDNA.32455.1.S1_s_at	FAM48A	family with sequence similarity 48, member A	lightcyan	2.62765	88	67.9652	4.00745	0.643361	63.9578	-59.9503	-0.235878	-0.111026	-0.0609189	0.366905	0.0022621	0.237831	-0.393967	-0.283054	-0.246389	0.135288	-0.308844	-0.0395217	0.246241	0.785747	0.532858	-0.31781	-0.180284	-0.124757	0.0478232	-0.123934	0.102512	0.131936	0.366446	0.639586	0.352653	-0.248626	0.147048	-0.248637	-0.526752	-0.1632	-0.0583259	0.12782	0.478455	0.69797	0.0155149	0.988514	0.124603	0.00895031	0.0658815
MmugDNA.17002.1.S1_at	NNT	nicotinamide nucleotide transhydrogenase	pink	2.62672	89	103.297	20.6363	0.790184	82.6608	-62.0245	-0.0374361	0.256323	0.392714	-0.0761887	-0.052207	0.0157691	0.537046	0.535835	0.863015	0.353467	0.382303	0.191887	-0.356447	-0.191847	0.138055	0.0531934	0.302058	-0.155411	-0.331777	-0.280136	-0.149306	-0.432058	-0.517551	-0.577729	-0.605265	0.0350535	-0.395861	-0.0249196	-0.213384	-0.454029	0.0405667	0.811622	0.0970868	0.00919026	0.627259	0.739525	0.920055	0.000204793	0.000213016
MmugDNA.20494.1.S1_at	EWSR1	Ewing sarcoma breakpoint region 1	grey60	2.62294	90	106.906	5.24311	0.664238	101.663	-96.4197	-0.118279	-0.198123	-0.326068	0.00251625	-0.149461	0.0356041	-0.146037	-0.406525	-0.387382	-0.0967715	-0.490163	0.165193	0.322754	0.37128	0.434199	-0.026701	0.1641	0.411399	0.532475	0.34336	0.185057	0.485203	0.837607	0.644482	0.598006	-0.357888	0.195665	-0.463709	-0.21636	0.206039	-0.0804667	0.450001	0.202818	0.0328533	0.987223	0.338774	0.820685	0.35008	0.00682766
MmugDNA.34416.1.S1_at	PDE1A	phosphodiesterase 1A, calmodulin-dependent	brown	2.62221	91	165.616	92.723	0.939346	72.893	19.8301	-0.0778116	0.0759323	0.0272922	0.16398	0.217459	0.421531	-0.0236117	0.498875	0.15625	-0.178792	0.418597	-0.171807	-0.199956	-0.296067	-0.444161	0.400234	-0.0616657	-0.373303	-0.0811252	-0.342537	-0.238841	-0.475883	-0.529135	-0.406016	-0.0807108	0.915077	0.518882	0.104723	0.351685	-0.154971	-0.208343	0.619921	0.628422	0.862081	0.29338	0.16128	0.00487445	0.880535	0.000661372
MmugDNA.9933.1.S1_at	PHLPP1	PH domain and leucine rich repeat protein phosphatase 1	tan	2.62164	92	45.5642	10.116	0.858915	35.4481	-25.3321	0.545694	0.248477	0.442236	-0.0307562	0.10579	-0.409643	-0.107199	-0.150538	-0.237146	-0.0223161	-0.312916	-0.315989	-0.185962	-0.0580672	-0.0642627	-0.113113	-0.0781483	0.225558	-0.0155053	0.24047	0.844112	0.435641	0.311249	0.135483	0.445718	-0.151885	0.0740238	-0.0608185	-0.153793	-0.145806	-0.406819	0.000153933	0.108126	0.00298526	0.844778	0.49957	0.00637384	0.493841	0.335267
MmugDNA.24089.1.S1_s_at	SUGT1	SGT1, suppressor of G2 allele of SKP1 (S. cerevisiae)	blue	2.62161	93	431.433	209.538	0.68858	221.895	-12.3569	-0.445304	-0.409125	-0.451734	0.185084	-0.394453	-0.0741976	-0.600722	-0.475007	-0.456901	-0.439472	-0.818495	-0.189648	0.549249	0.473082	0.550562	-0.260948	0.0849937	0.13153	0.349338	0.106533	0.208533	0.58839	0.552056	0.905235	0.631166	-0.365319	0.458912	-0.570234	-0.338037	0.17439	-0.0547426	0.00276886	0.00644738	0.00235952	0.234749	0.00885863	0.636312	2.05e-05	0.00128799
MmugDNA.35424.1.S1_at	MRPL23	mitochondrial ribosomal protein L23	lightyellow	2.62158	94	100.821	4.03621	0.878758	96.7852	-92.749	0.134848	0.401442	0.305745	0.0412279	0.308481	0.0818865	0.224758	0.230581	0.0840385	0.397968	0.609096	0.0339552	-0.18346	-0.0854329	-0.531912	-0.119735	-0.394581	-0.268586	-0.477043	0.0149114	-0.203802	-0.317923	-0.456188	-0.539151	-0.491012	0.180569	-0.386217	0.879304	0.331456	0.037503	-0.00295234	0.388605	0.00762762	0.0461676	0.79294	0.0441546	0.601656	0.147332	0.136858
MmugDNA.22674.1.S1_at	DDX24	DEAD (Asp-Glu-Ala-Asp) box polypeptide 24	yellow	2.62073	95	251.62	152.908	0.92447	98.712	54.1959	-0.3706	-0.259325	-0.389594	0.170748	-0.16055	0.0389386	-0.607761	-0.191442	-0.364804	-0.684748	-0.571443	-0.0557674	0.279799	0.055993	0.0719803	-0.0822386	-0.107996	-0.21251	0.199621	-0.0199641	0.099222	0.227715	0.123244	0.514201	0.63282	0.408904	0.948823	-0.478101	0.00416111	0.0774253	-0.00246622	0.0144296	0.0931009	0.00981191	0.27363	0.303732	0.804206	1.54e-05	0.218775
MmugDNA.34777.1.S1_at	FOXO1	forkhead box O1	tan	2.61883	96	66.9975	10.1546	0.862187	56.8429	-46.6884	0.300426	-0.023349	0.297842	0.137635	0.0562781	-0.2932	-0.406597	-0.333384	-0.457512	-0.104698	-0.419509	-0.14885	0.00109072	0.117699	-0.0261776	-0.155744	-0.272125	0.098049	0.0303073	0.241271	0.843279	0.564321	0.387045	0.394984	0.680268	-0.212854	0.145564	-0.00893975	0.0924789	0.168981	-0.3011	0.0502943	0.881855	0.0524034	0.378785	0.720007	0.0563706	0.00681686	0.0289144
MmugDNA.8753.1.S1_x_at	HBS1L	HBS1-like (S. cerevisiae)	blue	2.61871	97	470.846	259.159	0.851643	211.688	47.4714	-0.29592	-0.529469	-0.45878	0.153341	-0.355952	-0.0734106	-0.677273	-0.44686	-0.42699	-0.448613	-0.803547	-0.0181385	0.511835	0.487159	0.618168	-0.330905	-0.0617024	0.00265416	0.309704	0.0596208	0.155744	0.467505	0.495744	0.935816	0.634488	-0.344781	0.469468	-0.588865	-0.395109	0.069646	0.168827	0.0540177	0.000261343	0.00197311	0.326241	0.0191468	0.639905	6.12e-07	0.00266447
MmugDNA.30301.1.S1_s_at	BPTF	bromodomain PHD finger transcription factor	darkorange	2.61766	98	263.142	3.82604	0.778577	259.316	-255.49	-0.163659	-0.23042	-0.285526	0.0582983	-0.102993	-0.170318	-0.496945	-0.471763	-0.642895	-0.511038	-0.723876	-0.0918234	0.301624	0.15456	0.16303	-0.0530478	-0.0120587	0.258364	0.468957	0.295081	0.535265	0.713778	0.671061	0.721219	0.907418	-0.0989458	0.620584	-0.435287	-0.0201932	0.279064	-0.215259	0.294339	0.137141	0.0634545	0.710385	0.511037	0.274858	0.00069926	0.00140497
MmugDNA.14606.1.S1_s_at	PHB	prohibitin	lightyellow	2.61547	99	129.518	3.76098	0.818835	125.757	-121.996	0.389673	0.402281	0.393296	0.105071	0.433732	0.0627632	0.203437	0.311538	-0.00292652	0.289017	0.618342	-0.246491	-0.319567	-0.307603	-0.713051	0.134987	-0.335713	-0.198078	-0.365828	0.0693023	0.00327955	-0.260908	-0.462848	-0.604924	-0.31163	0.407653	-0.180014	0.848392	0.497755	0.116008	-0.309381	0.00979576	0.00749022	0.00907816	0.502503	0.00366461	0.689279	0.19072	0.0419909
MmugDNA.27919.1.S1_at	OR7D2	olfactory receptor, family 7, subfamily D, member 2	blue	2.61324	100	346.135	217.946	0.716209	128.189	89.7566	-0.324263	-0.465561	-0.447412	0.167552	-0.325111	0.043121	-0.58397	-0.354423	-0.363248	-0.302556	-0.69114	-0.0450477	0.446397	0.577696	0.645181	-0.220955	0.0278609	0.029664	0.380037	-0.000642676	0.109951	0.426191	0.518891	0.907995	0.650862	-0.297423	0.465334	-0.602418	-0.41041	0.111595	0.0113024	0.0338904	0.00165513	0.00262829	0.282846	0.0334003	0.783655	3.94e-05	0.0197069
MmuSTS.3776.1.S1_at	RNF128	ring finger protein 128	darkgreen	2.61254	101	101.958	4.41644	0.856918	97.5413	-93.1249	0.012117	-0.145714	0.0546083	-0.101756	-0.115644	0.638839	0.201788	0.898638	0.634517	0.404095	0.597626	0.10122	-0.0800829	0.022661	0.0690616	0.330592	0.263833	-0.307553	-0.0536944	-0.556243	-0.479673	-0.541826	-0.496522	-0.429267	-0.411665	0.349481	-0.127427	0.106492	0.0207128	-0.270369	-0.0922844	0.93853	0.35116	0.727992	0.516154	0.460233	4.02e-06	0.194419	2.92e-16
MmugDNA.13213.1.S1_at	KBTBD12	kelch repeat and BTB (POZ) domain containing 12	blue	2.61208	102	444.029	244.2	0.802484	199.829	44.3703	-0.264466	-0.46932	-0.384553	0.116127	-0.322589	-0.0949369	-0.541035	-0.495913	-0.484823	-0.294788	-0.785015	-0.0450494	0.472153	0.502945	0.613471	-0.238801	0.07393	0.237506	0.43064	0.187176	0.311515	0.64509	0.699493	0.931992	0.735487	-0.476385	0.33602	-0.530117	-0.296457	0.244441	-0.021202	0.0865697	0.00149921	0.0108927	0.458349	0.0348762	0.544801	0.000179695	0.000720299
MmugDNA.7147.1.S1_at	EPN1	epsin 1	green	2.61207	103	253.011	56.9675	0.618831	196.044	-139.076	-0.0239529	-0.277209	-0.275336	-0.121941	-0.264371	-0.335296	-0.301709	-0.489867	-0.568833	-0.184939	-0.683939	-0.102898	0.359162	0.218661	0.279611	-0.229456	0.0891028	0.452545	0.38805	0.457525	0.441756	0.827929	0.727873	0.683775	0.540422	-0.702057	0.0056063	-0.183061	-0.233602	0.339259	-0.0668765	0.878822	0.0719131	0.0739353	0.435998	0.0866861	0.0279521	0.0492725	0.000855364
MmunewRS.490.1.S1_x_at	MRPL52	mitochondrial ribosomal protein L52	blue	2.61148	104	479.053	261.458	0.859199	217.595	43.8638	-0.310748	-0.477775	-0.394218	0.121244	-0.391106	-0.146966	-0.619127	-0.466121	-0.395662	-0.341741	-0.809553	0.0853783	0.51291	0.547462	0.652758	-0.414308	-0.0478535	0.0524675	0.262599	0.0984044	0.225386	0.530695	0.551168	0.944873	0.617323	-0.48219	0.349536	-0.551455	-0.440212	0.0868065	0.177996	0.0425418	0.0011951	0.00890292	0.438644	0.0095063	0.346991	9.6e-06	0.00163106
MmugDNA.9575.1.S1_at	SV2A	synaptic vesicle glycoprotein 2A	green	2.60889	105	186.625	59.6442	0.647908	126.98	-67.3362	-0.252426	-0.387163	-0.48403	-0.208055	-0.284092	-0.181992	-0.297005	-0.485411	-0.672266	-0.392321	-0.641859	-0.220725	0.305447	-0.0280624	0.0832058	0.107033	0.242259	0.503071	0.619778	0.412117	0.272154	0.834221	0.670968	0.580358	0.580432	-0.474004	0.17993	-0.255109	0.0950097	0.576939	-0.108034	0.102456	0.010321	0.00100678	0.180632	0.0648538	0.242799	0.0531013	0.000968944
MmuSTS.1182.1.S1_at	PHIP	pleckstrin homology domain interacting protein	blue	2.60721	106	329.017	201.79	0.663118	127.227	74.5631	-0.24951	-0.471056	-0.331213	0.134274	-0.246249	0.0535668	-0.543321	-0.461238	-0.48588	-0.206681	-0.668418	-0.0213977	0.416834	0.551656	0.568415	-0.129743	0.0394269	0.181776	0.457442	0.103421	0.338379	0.606993	0.703591	0.895567	0.793553	-0.411341	0.316445	-0.49514	-0.204892	0.277639	-0.0990888	0.106621	0.0014317	0.0300402	0.390647	0.11143	0.732987	0.000166604	0.00185213
MmugDNA.14482.1.S1_at	ADO	2-aminoethanethiol (cysteamine) dioxygenase	salmon	2.60587	107	191.676	14.9095	0.860795	176.767	-161.857	0.331666	0.527573	0.307434	-0.207283	0.33207	-0.2035	0.868655	0.210532	0.347464	0.295874	0.612181	-0.116872	-0.52592	-0.51751	-0.449208	0.375673	0.22603	0.366962	-0.0867918	0.335433	-0.120634	-0.321236	-0.150955	-0.747812	-0.561412	0.228391	-0.389158	0.353104	0.229799	-0.142424	-0.257737	0.0298024	0.000277542	0.0449168	0.182292	0.0295918	0.190581	4.41e-14	0.175381
MmugDNA.28348.1.S1_s_at	CCT2	chaperonin containing TCP1, subunit 2 (beta)	brown	2.60586	108	208.269	90.6426	0.91827	117.627	-26.984	0.0781752	0.0457409	0.070667	0.110816	0.250802	0.358722	0.0909614	0.490787	0.166667	-0.0629007	0.574969	-0.0144996	-0.248285	-0.37023	-0.516915	0.497034	-0.0777336	-0.287495	-0.030913	-0.278494	-0.251359	-0.484703	-0.481671	-0.506163	-0.095754	0.892377	0.358467	0.233208	0.618632	0.0442303	-0.19164	0.618282	0.770855	0.652492	0.479291	0.10476	0.0181667	0.561846	0.000833475
MmugDNA.33145.1.S1_at	EPRS	glutamyl-prolyl-tRNA synthetase	brown	2.60526	109	179.356	89.6981	0.908701	89.6578	0.040248	-0.102062	0.0547502	-0.0801518	0.065139	0.171818	0.210405	-0.0542605	0.291368	0.0565873	-0.388715	0.135448	-0.103007	-0.218182	-0.384849	-0.382289	0.358123	0.02096	-0.249708	0.0414223	-0.146526	-0.105012	-0.284679	-0.312076	-0.24609	0.159402	0.897343	0.740955	-0.150635	0.339139	-0.0666158	-0.197501	0.514887	0.727312	0.609403	0.678142	0.270589	0.175647	0.729658	0.0580015
MmugDNA.9592.1.S1_at	AGPAT1	1-acylglycerol-3-phosphate O-acyltransferase 1 (lysophosphatidic acid acyltransferase, alpha)	green	2.60412	110	176.289	76.2559	0.828359	100.033	-23.777	-0.224307	-0.16067	-0.315672	-0.199406	-0.231463	-0.381274	-0.106386	-0.524868	-0.583569	-0.347509	-0.606833	-0.225133	0.199602	-0.198499	-0.0449916	0.0164334	0.21943	0.573252	0.467316	0.592466	0.38126	0.890136	0.617629	0.396159	0.481922	-0.490948	0.0665085	-0.0739112	0.222045	0.6292	-0.204342	0.148167	0.303367	0.0392025	0.199848	0.135321	0.011649	0.49714	0.000302208
MmugDNA.32286.1.S1_at	CDC42	cell division cycle 42 (GTP binding protein, 25kDa)	turquoise	2.60386	111	308.07	179.72	0.638528	128.35	51.3701	0.341428	0.208892	0.151405	-0.211887	0.290402	0.171576	0.58867	0.4909	0.378257	0.483347	0.852404	-0.0231329	-0.336845	-0.302995	-0.401126	0.395824	0.105196	0.0219289	-0.128289	-0.102702	-0.488279	-0.564588	-0.427926	-0.734179	-0.672397	0.292559	-0.468492	0.539339	0.332056	-0.0271479	-0.0384767	0.0250435	0.178846	0.332457	0.172554	0.0588758	0.271275	3.29e-05	0.000830797
MmugDNA.15548.1.S1_at	MFF	mitochondrial fission factor	turquoise	2.60357	112	342.149	216.81	0.770307	125.338	91.4721	0.26338	0.35048	0.314637	0.0171542	0.2923	0.409384	0.566001	0.522826	0.538076	0.61232	0.889148	0.262793	-0.382797	-0.00425542	-0.188426	0.271862	-0.00119269	-0.155461	-0.25457	-0.284676	-0.44599	-0.734495	-0.369895	-0.661577	-0.654577	0.303806	-0.46387	0.385814	0.0507592	-0.349524	-0.00252558	0.0879179	0.0212142	0.0398854	0.913059	0.0571668	0.0064105	7.63e-05	0.000322133
MmugDNA.2981.1.S1_s_at	POLR2A	polymerase (RNA) II (DNA directed) polypeptide A, 220kDa	green	2.60086	113	188.776	68.1479	0.740282	120.628	-52.4801	-0.250955	-0.370318	-0.362873	-0.174662	-0.244993	-0.232664	-0.353024	-0.445823	-0.659696	-0.334003	-0.647513	-0.23954	0.456523	0.0324414	0.0515309	-0.0912309	0.169888	0.432927	0.456258	0.246653	0.354869	0.859287	0.539469	0.533755	0.537089	-0.466869	0.149534	-0.1133	0.077832	0.587419	-0.143658	0.104542	0.0145101	0.0167774	0.262618	0.113325	0.133249	0.0202311	0.00273365
MmugDNA.36843.1.S1_at	RANBP9	RAN binding protein 9	brown	2.60077	114	156.545	88.7898	0.8995	67.7549	21.0349	0.0122714	0.106633	0.0061243	0.160261	0.270197	0.333274	-0.0238636	0.378918	0.161922	-0.144134	0.411107	-0.101948	-0.247067	-0.19316	-0.339695	0.308282	-0.155917	-0.40149	-0.127175	-0.252753	-0.298024	-0.54841	-0.44955	-0.321257	-0.0786853	0.900828	0.532219	0.0642697	0.276379	-0.22147	-0.138431	0.937748	0.496138	0.968909	0.304615	0.0797139	0.0289706	0.87927	0.0122199
MmugDNA.16220.1.S1_at	H2AFY	H2A histone family, member Y	brown	2.59686	115	148.011	85.7476	0.86868	62.2637	23.4839	-0.0109307	0.194633	0.150392	0.0728778	0.178937	0.353238	-0.0487537	0.415018	0.16615	-0.106003	0.403216	0.0382419	-0.268926	-0.214795	-0.407987	0.266281	-0.212819	-0.452276	-0.180659	-0.31184	-0.158282	-0.482194	-0.459977	-0.377278	0.005591	0.90454	0.535214	0.0947371	0.319933	-0.15523	-0.137642	0.944538	0.211048	0.335741	0.642341	0.250932	0.0201498	0.756209	0.00565249
MmugDNA.11071.1.S1_at	PER2	period homolog 2 (Drosophila)	blue	2.59618	116	384.803	192.764	0.633457	192.039	0.724534	-0.371536	-0.463975	-0.483432	0.0677493	-0.344759	0.000298679	-0.622466	-0.415365	-0.469418	-0.468464	-0.754854	-0.0463891	0.460143	0.434277	0.502826	-0.168106	0.0398121	0.072174	0.420185	0.0118691	0.176546	0.488258	0.539624	0.882568	0.742993	-0.174365	0.619404	-0.655535	-0.301685	0.160963	0.0228052	0.0141651	0.00172514	0.00102356	0.665983	0.0235722	0.998483	8.32e-06	0.00560852
MmuSTS.1382.1.S1_at	KCND2	potassium voltage-gated channel, Shal-related subfamily, member 2	salmon	2.59391	117	130.304	15.2645	0.88129	115.04	-99.7752	0.0588827	0.271841	0.102736	-0.314787	-0.0402541	0.00948732	0.873339	0.475738	0.665694	0.488813	0.52364	0.185335	-0.255472	-0.256805	0.00278595	0.216005	0.489492	0.283789	0.00951229	0.0739232	-0.387644	-0.318538	-0.154023	-0.604233	-0.62168	-0.00734328	-0.472621	0.113969	-0.0326295	-0.120823	-0.077972	0.70761	0.0778285	0.512098	0.0397864	0.797727	0.951853	2.2e-14	0.00126286
Mmu.2342.1.S1_at	CHN1	chimerin (chimaerin) 1	brown	2.59282	118	154.869	69.5654	0.704744	85.3031	-15.7377	-0.0323741	0.0753103	-0.0646269	0.0816584	0.215512	0.315902	0.0532336	0.355585	0.18515	-0.0932994	0.513346	0.135105	-0.161735	-0.268099	-0.43742	0.265975	-0.187074	-0.398866	-0.146025	-0.289799	-0.448819	-0.570396	-0.505964	-0.437867	-0.188083	0.841215	0.363496	0.222267	0.510015	0.0203907	0.0400971	0.836721	0.631246	0.680538	0.602672	0.165157	0.0390519	0.734587	0.01928
MmugDNA.6549.1.S1_at	TPM2	tropomyosin 2 (beta)	darkgrey	2.59245	119	23.7253	7.28454	0.931529	16.4408	-9.15623	0.027029	0.273192	0.271842	0.930998	0.489991	0.211588	-0.341896	-0.260827	-0.232863	0.123361	-0.0321062	-0.12952	0.0922575	0.441841	0.0309723	-0.293969	-0.532542	-0.342312	-0.318263	0.0420547	0.19244	-0.107743	-0.010471	0.238785	0.173723	0.103308	0.129287	0.201522	-0.0230085	-0.0313194	-0.205197	0.863399	0.0763051	0.0778273	1.51e-19	0.000852381	0.173176	0.0248322	0.0911549
Mmu.2887.1.S1_at	EIF5	eukaryotic translation initiation factor 5	turquoise	2.59112	120	336.211	218.384	0.775899	117.827	100.558	0.232325	0.189646	0.248023	0.062227	0.29102	0.512002	0.448942	0.627611	0.473097	0.336797	0.857174	0.0696547	-0.422142	-0.26383	-0.310647	0.585766	0.0528125	-0.166603	-0.0570308	-0.227988	-0.366865	-0.645447	-0.399871	-0.675524	-0.447959	0.557436	-0.200171	0.310421	0.400062	-0.194576	-0.209999	0.13383	0.223211	0.108793	0.691802	0.0583152	0.000448818	0.00253023	6.65e-06
MmugDNA.6842.1.S1_at	POMP	proteasome maturation protein	pink	2.59037	121	162.586	20.0389	0.767307	142.547	-122.508	0.0444626	0.176389	0.207273	-0.0980449	-0.0518338	0.225044	0.534914	0.66434	0.861301	0.454459	0.588114	0.284487	-0.23786	-0.0548157	0.143131	0.142928	0.286416	-0.188458	-0.25899	-0.364593	-0.504516	-0.707666	-0.497735	-0.56246	-0.691214	0.249159	-0.29855	-0.00922676	-0.202423	-0.495556	0.143991	0.777093	0.257855	0.182313	0.531651	0.741322	0.146804	0.000219462	1.19e-06
MmugDNA.1413.1.S1_at	ENTPD4	ectonucleoside triphosphate diphosphohydrolase 4	blue	2.58808	122	353.899	193.111	0.634598	160.788	32.3236	-0.372839	-0.590434	-0.494763	0.0942854	-0.439364	-0.047206	-0.59485	-0.386811	-0.361842	-0.371025	-0.742332	0.197066	0.533292	0.499873	0.633054	-0.333202	-0.00154277	0.0288483	0.318023	0.00684949	0.0602138	0.422977	0.486056	0.885961	0.544864	-0.391867	0.376685	-0.607199	-0.414536	0.0785942	0.29499	0.0138037	3.08e-05	0.000744431	0.547577	0.0032012	0.763722	2.59e-05	0.0103966
MmugDNA.12331.1.S1_x_at	YES1	v-yes-1 Yamaguchi sarcoma viral oncogene homolog 1	blue	2.5877	123	505.668	286.305	0.940849	219.363	66.9416	-0.348056	-0.539663	-0.457815	0.121682	-0.357719	-0.0590583	-0.689376	-0.447933	-0.51068	-0.403737	-0.803366	-0.072614	0.528035	0.520541	0.559554	-0.323709	-0.0634784	0.0365262	0.332007	0.108951	0.206344	0.561216	0.545559	0.95927	0.686902	-0.369675	0.464058	-0.495733	-0.345805	0.152177	0.0900318	0.0221879	0.000187994	0.00202251	0.436977	0.0185167	0.706777	3.18e-07	0.00259451
Mmu.8810.2.S1_at	COPB1	coatomer protein complex, subunit beta 1	brown	2.58512	124	133.985	71.1638	0.720936	62.8213	8.34246	0.0576857	0.175553	0.0793931	0.325752	0.460222	0.2455	-0.0423099	0.222441	0.026796	-0.16319	0.397353	0.0342092	-0.137352	-0.259499	-0.528867	0.168754	-0.327663	-0.411047	-0.233588	-0.168471	-0.207305	-0.50899	-0.482417	-0.379708	-0.0787792	0.864623	0.448151	0.272123	0.45558	-0.0567236	-0.0308382	0.713298	0.260153	0.612804	0.0330334	0.0019013	0.112556	0.78763	0.15166
MmuSTS.3504.1.S1_at	RBM26	RNA binding motif protein 26	royalblue	2.58473	125	137.072	3.76975	0.885303	133.302	-129.533	-0.150712	-0.415928	-0.129026	0.0504433	-0.414082	-0.00477617	-0.274211	-0.146813	0.0540221	0.0116727	-0.557507	0.0480194	0.205861	0.543068	0.876693	-0.206442	0.265082	0.124319	0.267829	-0.0940963	0.214792	0.34213	0.44768	0.683213	0.398351	-0.553516	0.0338385	-0.639917	-0.574359	-0.10025	0.0113946	0.3347	0.00553771	0.409596	0.748031	0.00577284	0.975751	0.0751706	0.347498
MmugDNA.26948.1.S1_s_at	MACF1	microtubule-actin crosslinking factor 1	darkorange	2.58375	126	168.944	4.7081	0.958072	164.236	-159.527	-0.0589896	-0.415514	-0.175638	0.0782743	-0.195184	-0.0049461	-0.660285	-0.333422	-0.512173	-0.365802	-0.640941	0.0221524	0.197496	0.250533	0.257056	-0.0688483	-0.106261	-0.00592292	0.350753	0.00352137	0.530894	0.574304	0.457992	0.693605	0.920804	-0.143113	0.491636	-0.412185	0.00682054	0.314959	-0.085117	0.707103	0.00558972	0.259919	0.617835	0.209735	0.974888	1.45e-06	0.0288951
MmugDNA.5588.1.S1_x_at	IRF1	interferon regulatory factor 1	blue	2.58328	127	346.554	205.763	0.676174	140.791	64.9722	-0.273624	-0.463457	-0.366867	0.128372	-0.386389	-0.0402844	-0.584044	-0.386139	-0.343276	-0.320539	-0.730399	-0.0138876	0.415889	0.54439	0.666849	-0.335348	-0.0402172	0.0277689	0.277521	0.0105032	0.185101	0.417311	0.52166	0.897325	0.586587	-0.363373	0.399781	-0.618623	-0.478804	-0.0430947	0.121919	0.0758224	0.00174858	0.0155263	0.411995	0.0104879	0.797578	3.93e-05	0.0105422
MmugDNA.3053.1.S1_at	RCHY1	ring finger and CHY zinc finger domain containing 1	pink	2.58227	128	142.096	21.0811	0.807214	121.015	-99.9335	0.163812	0.451847	0.405677	0.00862481	0.0486769	0.0393897	0.680998	0.446879	0.871009	0.527853	0.513381	0.198781	-0.343836	-0.0741982	0.176922	0.0545478	0.267261	-0.0533309	-0.346018	-0.118716	-0.28095	-0.58271	-0.361269	-0.587588	-0.687556	0.054879	-0.462572	7.96e-05	-0.246112	-0.513407	0.0068734	0.293881	0.00235288	0.00695577	0.956225	0.756581	0.801983	5.02e-07	0.00266325
Mmu.5423.1.S1_at	TMED10	transmembrane emp24-like trafficking protein 10 (yeast)	turquoise	2.5822	129	341.986	206.342	0.733114	135.643	70.6987	0.172375	0.162233	0.258695	0.00697413	0.249851	0.471151	0.503293	0.610607	0.48983	0.41257	0.859205	0.0346317	-0.431773	-0.293289	-0.329252	0.56911	0.115139	-0.113048	-0.062209	-0.293137	-0.370672	-0.610283	-0.424563	-0.727578	-0.446536	0.583019	-0.200423	0.329801	0.505206	-0.0657378	-0.2458	0.269016	0.298622	0.0939261	0.964597	0.106127	0.00142806	0.000581467	1.37e-05
MmugDNA.43195.1.S1_s_at	NPTX1	neuronal pentraxin I	purple	2.58217	130	57.9423	9.58975	0.656392	48.3525	-38.7628	-0.289127	-0.444965	-0.486426	-0.17901	-0.43079	0.18654	-0.0184482	0.150071	-0.127624	-0.289196	-0.288241	-0.06416	0.0950425	-0.0780199	0.318571	0.505722	0.580695	0.452969	0.796586	0.131395	-0.00883837	0.44512	0.512364	0.360005	0.410445	-0.105636	0.279834	-0.543869	-0.00565627	0.170216	-0.229578	0.0600466	0.00279212	0.000941958	0.250737	0.00392931	0.231024	0.906529	0.336784
MmugDNA.27644.1.S1_at	KIAA1549	KIAA1549	grey60	2.57845	131	137.657	4.757	0.602655	132.9	-128.143	-0.28275	-0.426074	-0.504377	-0.0543926	-0.162018	0.00646856	-0.0912876	-0.432356	-0.414945	-0.201016	-0.547553	0.135901	0.374456	0.23211	0.433965	0.0948054	0.386271	0.560018	0.675853	0.301949	0.10703	0.569547	0.820894	0.639099	0.502566	-0.469048	0.121033	-0.528397	-0.203563	0.275949	0.0317431	0.0661846	0.00438852	0.000563244	0.729025	0.299273	0.967162	0.560438	0.0037864
MmugDNA.42810.1.S1_at	CD99L2	CD99 molecule-like 2	green	2.57837	132	137.132	55.6026	0.604004	81.5291	-25.9265	-0.112067	-0.233564	-0.434919	-0.235761	-0.166106	-0.20151	-0.17724	-0.376147	-0.662226	-0.380265	-0.505363	-0.488539	0.399512	-0.157756	-0.0921466	0.162505	0.266281	0.60952	0.591092	0.48774	0.251383	0.819956	0.614742	0.420649	0.445565	-0.362552	0.150403	-0.0370651	0.193965	0.568085	-0.355246	0.474313	0.131711	0.00356236	0.128015	0.287078	0.195047	0.25553	0.0129213
Mmu.15662.1.S1_at	RUFY3	RUN and FYVE domain containing 3	brown	2.57795	133	152.495	76.9352	0.779405	75.5601	1.37516	-0.0588789	0.0291333	-0.0543435	0.0273255	0.198278	0.291081	0.0591032	0.326828	0.0856806	-0.275216	0.358181	-0.0298717	-0.306799	-0.475193	-0.485318	0.521626	0.00982038	-0.217865	0.0983355	-0.166973	-0.211518	-0.347211	-0.356778	-0.413178	0.0625629	0.881173	0.514092	0.0286599	0.633528	0.123101	-0.187195	0.707628	0.852876	0.72926	0.861915	0.202458	0.0582605	0.706564	0.0324247
MmugDNA.2185.1.S1_at	PNPLA8	patatin-like phospholipase domain containing 8	pink	2.57762	134	123.301	18.28	0.699959	105.021	-86.7408	0.0364647	0.22287	0.364541	-0.16459	-0.0781787	0.0720543	0.47376	0.630588	0.839326	0.390976	0.452478	0.367568	-0.373143	-0.18146	0.0725849	0.0235703	0.240118	-0.233126	-0.350571	-0.360241	-0.223794	-0.517468	-0.575083	-0.617319	-0.592843	0.112624	-0.370793	0.0260531	-0.149539	-0.450384	0.163325	0.816424	0.150851	0.016245	0.291563	0.618266	0.646115	0.0013319	5.83e-06
MmuSTS.2747.1.S1_s_at	SFRS11	splicing factor, arginine/serine-rich 11	lightcyan	2.57658	135	86.7734	5.66349	0.909223	81.1099	-75.4464	-0.271269	-0.352633	-0.0972835	0.18307	-0.245221	0.207322	-0.488278	-0.122221	0.032913	0.119738	-0.364088	0.141603	0.35932	0.827339	0.756301	-0.508215	-0.123101	-0.338551	-0.103729	-0.408486	-0.0211333	0.00599936	0.109799	0.636405	0.251266	-0.316051	0.0936573	-0.365333	-0.568232	-0.181497	0.235598	0.0784804	0.0203795	0.534858	0.239971	0.112979	0.182209	0.000894425	0.434937
MmugDNA.36872.1.S1_at	LYSMD2	LysM, putative peptidoglycan-binding, domain containing 2	turquoise	2.57617	136	382.371	244.86	0.869965	137.511	107.349	0.204223	0.183559	0.348264	-0.0457685	0.20408	0.39033	0.468001	0.609892	0.602567	0.634171	0.903856	0.260958	-0.357333	9.54e-05	-0.173964	0.201261	-0.0665393	-0.314133	-0.348368	-0.463654	-0.438746	-0.755416	-0.56446	-0.679072	-0.653808	0.324078	-0.468811	0.44491	0.122668	-0.290068	0.0879713	0.188976	0.238697	0.022103	0.77072	0.189294	0.00966212	0.00155239	1.41e-05
Mmu.10436.1.S1_at	RSL1D1	ribosomal L1 domain containing 1	brown	2.57517	137	143.064	73.8787	0.74844	69.1856	4.69313	0.00966031	0.113172	0.164134	0.214705	0.25812	0.368542	0.0149264	0.526155	0.297277	-0.0585441	0.439318	0.0780928	-0.366721	-0.272673	-0.331373	0.403043	-0.0643266	-0.418262	-0.0986424	-0.39802	-0.158301	-0.50663	-0.526095	-0.435063	-0.00191125	0.877797	0.447426	0.0182846	0.41039	-0.107013	-0.187406	0.950976	0.469939	0.292922	0.166783	0.094686	0.0150257	0.924315	0.00029024
MmugDNA.12038.1.S1_x_at	FOXK1	forkhead box K1	blue	2.57271	138	509.526	247.881	0.814582	261.645	-13.7642	-0.44283	-0.55072	-0.509248	0.0782684	-0.423762	-0.0784534	-0.692858	-0.431388	-0.469028	-0.504207	-0.844595	-0.0565578	0.501692	0.449774	0.552419	-0.340964	-0.0172392	0.00220705	0.311657	0.0631655	0.145164	0.530265	0.471253	0.927768	0.626215	-0.339024	0.50555	-0.57041	-0.360763	0.117919	0.161635	0.00294225	0.000129929	0.000487475	0.617862	0.00463024	0.617029	2.62e-07	0.00387421
MmuSTS.3594.1.S1_at	ELAVL2	ELAV (embryonic lethal, abnormal vision, Drosophila)-like 2 (Hu antigen B)	brown	2.57232	139	152.45	80.1057	0.811523	72.3444	7.76126	-0.0804737	0.0880556	0.00353626	0.0734451	0.140044	0.267203	0.0849221	0.547505	0.302326	-0.213043	0.319623	-0.041527	-0.273425	-0.378768	-0.326305	0.430015	0.147875	-0.26004	-0.0136932	-0.305544	-0.238426	-0.474102	-0.502743	-0.4192	-0.0782104	0.885465	0.553045	-0.117896	0.239877	-0.242344	-0.138902	0.607962	0.574459	0.982045	0.639747	0.370417	0.08324	0.588203	0.000144857
MmugDNA.43546.1.S1_at	C9orf86	chromosome 9 open reading frame 86	green	2.57169	140	173.996	61.6352	0.669536	112.36	-50.7252	-0.102846	-0.0889437	-0.0981461	-0.0994752	-0.173866	-0.567321	-0.2587	-0.521579	-0.589443	-0.374596	-0.660079	-0.199787	0.167692	-0.092054	-0.0663766	-0.295901	-0.0964968	0.357226	0.15709	0.565095	0.616579	0.834584	0.498498	0.460039	0.494827	-0.425417	0.154683	-0.00397589	0.0286444	0.311086	-0.126949	0.511647	0.57059	0.531225	0.525651	0.264833	7.28e-05	0.09392	0.000334864
MmugDNA.40827.1.S1_at	EXOC5	exocyst complex component 5	darkgreen	2.57139	141	126.295	3.06739	0.595163	123.228	-120.16	0.0160025	0.0556902	0.268426	-0.0415842	0.0167996	0.403827	0.228599	0.833475	0.65643	0.18294	0.520069	0.218085	-0.444811	-0.251435	-0.145457	0.360548	0.166113	-0.397012	-0.177885	-0.489844	-0.188397	-0.562258	-0.595124	-0.566034	-0.254215	0.66096	0.164343	-0.0232104	0.106078	-0.387928	-0.106774	0.918876	0.722814	0.0817854	0.79119	0.91485	0.00724265	0.140359	4.03e-12
MmugDNA.29170.1.S1_at	SCAMP1	secretory carrier membrane protein 1	brown	2.57015	142	162.262	88.4315	0.895869	73.8305	14.601	0.0337784	0.0252359	0.0222043	0.0695787	0.170878	0.46591	-0.0208726	0.479746	0.168345	-0.10756	0.448553	-0.0195222	-0.186024	-0.249037	-0.361576	0.486751	-0.0215664	-0.328174	0.0253347	-0.377287	-0.247438	-0.498472	-0.411366	-0.372677	0.0155461	0.897965	0.496379	-0.0117763	0.406285	-0.0807304	-0.153354	0.829741	0.872383	0.887609	0.657512	0.27326	0.0016401	0.894311	0.00113262
MmugDNA.39663.1.S1_at	BSCL2	Berardinelli-Seip congenital lipodystrophy 2 (seipin)	darkred	2.57009	143	57.932	5.57165	0.940054	52.3604	-46.7887	-0.155206	-0.328137	-0.432406	-0.152425	-0.170238	-0.130909	-0.198953	-0.355263	-0.522548	-0.305435	-0.306296	-0.178173	0.333815	-0.179051	-0.152864	0.142413	0.0903445	0.321318	0.455216	0.315983	0.0553304	0.626921	0.375993	0.29454	0.428342	-0.170777	0.181023	0.115416	0.586711	0.917715	-0.207244	0.320318	0.0316971	0.00378196	0.329171	0.275088	0.402739	0.200894	0.0193974
Mmu.5967.1.S1_s_at	GLRX3	glutaredoxin 3	turquoise	2.56893	144	388.936	267.369	0.949935	121.567	145.801	0.279409	0.206996	0.347006	0.0224401	0.251311	0.467251	0.393716	0.56481	0.45616	0.596541	0.925225	0.218505	-0.411095	-0.0180147	-0.282666	0.276659	-0.146149	-0.31981	-0.306251	-0.386428	-0.404469	-0.720611	-0.511206	-0.66933	-0.550961	0.394606	-0.414142	0.522287	0.282335	-0.152621	-0.0100762	0.0695934	0.182911	0.0226215	0.886423	0.104033	0.00158336	0.00899786	7.96e-05
Mmu.14173.1.S1_at	TCEA1	transcription elongation factor A (SII), 1	pink	2.5669	145	171.319	15.9332	0.610097	155.385	-139.452	0.259865	0.309048	0.483207	0.109503	0.127932	0.191045	0.535539	0.541598	0.814878	0.451416	0.631662	0.260565	-0.438208	-0.111645	0.108679	0.176009	0.104796	-0.203369	-0.325379	-0.365622	-0.226181	-0.705447	-0.486776	-0.627605	-0.59319	0.231936	-0.408209	0.00918871	-0.0692428	-0.514742	0.0363753	0.0923973	0.0437468	0.00102995	0.484548	0.413614	0.219751	0.000215066	0.000176388
MmugDNA.39645.1.S1_at	MICAL3	microtubule associated monoxygenase, calponin and LIM domain containing 3	green	2.56603	146	361.893	65.9057	0.715926	295.988	-230.082	-0.427038	-0.593645	-0.457226	-0.0106288	-0.397705	-0.0691868	-0.470726	-0.434349	-0.558456	-0.309422	-0.757078	-0.126377	0.388963	0.323037	0.415606	-0.151584	0.161733	0.283691	0.473692	0.25454	0.303907	0.823219	0.648055	0.81836	0.660303	-0.547787	0.233472	-0.324601	-0.139336	0.438528	-0.0968313	0.00429105	2.72e-05	0.00205317	0.946068	0.008266	0.659323	0.0014443	0.00361113
MmugDNA.26697.1.S1_at	FBLIM1	filamin binding LIM protein 1	blue	2.5657	147	336.428	183.097	0.601689	153.331	29.7654	-0.252589	-0.362398	-0.282796	0.272197	-0.201534	-0.027698	-0.666737	-0.489567	-0.501761	-0.329338	-0.741938	0.102953	0.389032	0.517613	0.466439	-0.3141	-0.174959	-0.0187662	0.231341	0.147621	0.34305	0.489203	0.54462	0.886706	0.727166	-0.333988	0.416491	-0.482505	-0.331608	0.0978949	0.0946511	0.102228	0.0169317	0.0661392	0.0774248	0.194993	0.860051	1.05e-06	0.00086264
MmugDNA.38730.1.S1_at	FAM171B	family with sequence similarity 171, member B	brown	2.56523	148	181.54	98.7102	1	82.8293	15.8809	-0.004516	0.171814	0.0959567	0.189572	0.159283	0.233515	-0.200665	0.294053	0.0897381	-0.325644	0.203673	-0.010191	-0.1953	-0.260321	-0.379518	0.228195	-0.244056	-0.468918	-0.142038	-0.270455	-0.0462806	-0.383587	-0.437452	-0.251194	0.170945	0.921578	0.707303	-0.0505816	0.357308	-0.10761	-0.148283	0.977071	0.270601	0.540469	0.223394	0.307613	0.131795	0.196967	0.0556245
MmugDNA.30702.1.S1_x_at	LOC100294035	hypothetical protein LOC100294035	blue	2.56462	149	371.951	199.523	0.655667	172.429	27.0938	-0.405118	-0.585979	-0.448475	0.134658	-0.417861	0.0234847	-0.708761	-0.331715	-0.337802	-0.46102	-0.731666	0.104018	0.479429	0.492063	0.600987	-0.2984	-0.0725051	-0.134162	0.269682	-0.0812591	0.103849	0.382998	0.367705	0.879632	0.647468	-0.203345	0.552264	-0.590054	-0.316317	0.0873071	0.204721	0.0070415	3.65e-05	0.00255982	0.389281	0.00530059	0.881173	1.05e-07	0.0297769
MmugDNA.24308.1.S1_at	ENPP2	ectonucleotide pyrophosphatase/phosphodiesterase 2	red	2.56419	150	74.8517	43.1054	0.847117	31.7463	11.3591	0.936423	0.404695	0.501807	-0.14765	0.35959	-0.273994	0.315846	0.127964	0.193786	0.387237	0.382784	-0.0126252	-0.274605	-0.140821	-0.197856	-0.0179845	-0.147776	0.0813129	-0.258163	0.0614944	0.215672	-0.295953	-0.101919	-0.399955	-0.182905	0.0621467	-0.337731	0.274366	0.0145912	-0.213172	-0.0963735	2.96e-20	0.0071069	0.000607321	0.344725	0.0178686	0.0754112	0.0390884	0.413495
MmugDNA.18497.1.S1_s_at	MLL	myeloid/lymphoid or mixed-lineage leukemia (trithorax homolog, Drosophila)	yellow	2.56396	151	195.243	135.718	0.820542	59.5253	76.1927	-0.308719	-0.175596	-0.322795	0.176989	-0.0725371	0.0842055	-0.505128	-0.121014	-0.370499	-0.599576	-0.446864	-0.245145	0.256852	0.000810346	-0.0394777	0.0772506	-0.0465175	-0.10961	0.244341	-0.0133174	0.148628	0.2377	0.128302	0.415143	0.597826	0.490719	0.933279	-0.405214	0.0705026	0.0719862	-0.221623	0.0439832	0.260035	0.0347538	0.256213	0.643901	0.591367	0.000550916	0.43952
MmugDNA.5862.1.S1_s_at	TNFRSF25	tumor necrosis factor receptor superfamily, member 25	blue	2.56362	152	361.829	216.464	0.71134	145.365	71.0993	-0.350448	-0.443117	-0.450261	0.13245	-0.391182	0.0109559	-0.474105	-0.481062	-0.428025	-0.121892	-0.664282	-0.016639	0.631542	0.638598	0.651199	-0.375238	0.0149526	0.185502	0.324424	0.177736	0.0744621	0.578907	0.651334	0.90429	0.465573	-0.662378	0.0868883	-0.330189	-0.382467	0.258441	0.0688519	0.021227	0.00292169	0.0024483	0.397173	0.0094912	0.944411	0.00131961	0.00109256
MmugDNA.17270.1.S1_at	TRIM23	tripartite motif-containing 23	brown	2.55964	153	146.762	84.5913	0.856966	62.1705	22.4208	-0.00631287	-0.00631336	-0.0448625	0.15567	0.224366	0.361304	-0.0924041	0.384971	0.151238	-0.155142	0.386408	0.0596069	-0.0964802	-0.23278	-0.355407	0.307004	-0.13481	-0.408282	-0.10159	-0.325231	-0.316449	-0.506849	-0.489277	-0.331061	-0.0218132	0.889601	0.521104	0.0827526	0.434476	-0.0480961	-0.0329377	0.967952	0.96795	0.77514	0.318856	0.148058	0.0172915	0.555632	0.0107994
MmuSTS.3459.1.S1_at	ATP1A3	ATPase, Na+/K+ transporting, alpha 3 polypeptide	green	2.55897	154	211.123	56.7891	0.616893	154.334	-97.5451	-0.14111	-0.243931	-0.437769	-0.0840864	-0.273534	-0.355439	-0.209637	-0.542155	-0.629468	-0.303556	-0.663285	-0.138827	0.477379	0.0598219	0.153697	-0.0708721	0.245122	0.627196	0.552189	0.445394	0.28066	0.818061	0.707987	0.595515	0.491441	-0.603411	0.0532888	-0.259257	-0.0328742	0.550067	-0.0787521	0.366747	0.114947	0.00332693	0.591893	0.075923	0.0193332	0.177266	0.000173171
MmugDNA.28809.1.S1_at	GUCY1B3	guanylate cyclase 1, soluble, beta 3	brown	2.55731	155	129.351	74.4381	0.754107	54.9125	19.5256	-0.113434	0.104961	0.0455214	0.241104	0.208341	0.319028	-0.211775	0.261755	0.011695	-0.217551	0.267982	-0.0435741	-0.151866	-0.200677	-0.472908	0.116258	-0.335094	-0.531087	-0.256123	-0.239517	-0.147452	-0.388962	-0.482313	-0.268778	0.040574	0.873382	0.595265	0.183961	0.437623	-0.0347621	-0.0813618	0.468907	0.502953	0.771925	0.119349	0.18002	0.0370518	0.172788	0.0899674
MmugDNA.30673.1.S1_at	CACYBP	calcyclin binding protein	pink	2.55491	156	66.5332	15.4593	0.59195	51.074	-35.6147	-0.141709	0.0591791	0.132884	-0.138507	-0.371436	0.106534	0.299689	0.61455	0.810316	0.166124	0.30251	0.27862	-0.142585	-0.139206	0.190229	-0.0515551	0.260061	-0.312299	-0.28329	-0.458333	-0.389435	-0.479826	-0.594316	-0.45417	-0.557389	0.14114	-0.195313	-0.109257	-0.134936	-0.330411	0.21617	0.364697	0.706204	0.395616	0.375744	0.014193	0.496541	0.0508885	1.17e-05
MmugDNA.21930.1.S1_at	SRRM3	serine/arginine repetitive matrix 3	green	2.55313	157	269.42	71.5203	0.776916	197.9	-126.38	-0.248518	-0.363645	-0.359061	-0.155552	-0.251991	-0.284697	-0.402023	-0.559006	-0.627699	-0.26255	-0.71724	-0.272194	0.377809	0.212251	0.227137	-0.266174	0.0200991	0.324863	0.345968	0.343201	0.36221	0.858894	0.600768	0.69499	0.567119	-0.595352	0.12358	-0.117147	-0.0863709	0.478781	-0.123422	0.108067	0.0165291	0.0180499	0.319229	0.103069	0.0642601	0.00753227	9.77e-05
MmugDNA.11386.1.S1_at	ANKFY1	ankyrin repeat and FYVE domain containing 1	grey60	2.55263	158	78.416	6.59528	0.835542	71.8207	-65.2254	0.116823	-0.0930784	-0.174213	0.0287595	-0.0644072	0.0486132	-0.0184932	-0.308542	-0.424712	0.0123437	-0.313241	-0.10421	0.212715	0.249159	0.282146	0.207935	0.220642	0.584097	0.600646	0.469263	0.319961	0.549351	0.889062	0.507694	0.570625	-0.34975	0.0526838	-0.263656	-0.0401378	0.255097	-0.390253	0.45564	0.552739	0.263866	0.854743	0.681566	0.75689	0.906302	0.0441109
MmugDNA.38357.1.S1_at	NAV2	neuron navigator 2	blue	2.55067	159	355.254	184.128	0.605077	171.126	13.002	-0.380811	-0.36548	-0.330271	0.327585	-0.222979	0.0574247	-0.654099	-0.500991	-0.504068	-0.255262	-0.75965	-0.0971702	0.521826	0.624709	0.5203	-0.398797	-0.097203	-0.000153403	0.199195	0.0544532	0.250388	0.514502	0.497929	0.892247	0.585094	-0.474096	0.280383	-0.41584	-0.42918	0.110187	0.0564536	0.0117593	0.0159515	0.0305399	0.0320022	0.150647	0.71454	1.97e-06	0.000621945
MmugDNA.26376.1.S1_at	SLC17A7	solute carrier family 17 (sodium-dependent inorganic phosphate cotransporter), member 7	green	2.55033	160	182.545	60.7076	0.659459	121.837	-61.1296	-0.2998	-0.379172	-0.502842	-0.282603	-0.420369	-0.149539	-0.240079	-0.263143	-0.51196	-0.391765	-0.615294	-0.210002	0.253879	-0.0441614	0.171959	0.188477	0.376774	0.52571	0.685052	0.347889	0.254953	0.836629	0.633719	0.56246	0.570268	-0.463577	0.203069	-0.344978	-0.0197311	0.465833	-0.201918	0.0507985	0.0121571	0.000589209	0.0663321	0.00500598	0.338518	0.120976	0.088215
MmugDNA.40077.1.S1_at	KIAA0528	KIAA0528	royalblue	2.54935	161	42.7893	2.73589	0.642508	40.0535	-37.3176	-0.180294	-0.438113	-0.189768	0.141084	-0.245908	0.236332	-0.149612	0.0569932	0.174899	0.0693139	-0.30459	0.17022	0.222092	0.493144	0.828718	-0.0294581	0.289705	0.0732549	0.322735	-0.210961	-0.0660131	0.0756259	0.328779	0.508442	0.218076	-0.329944	0.0397188	-0.59601	-0.501577	-0.223941	0.0640271	0.247296	0.00329941	0.222906	0.366839	0.111941	0.127066	0.33828	0.716596
MmugDNA.39100.1.S1_s_at	TMED7	transmembrane emp24 protein transport domain containing 7	pink	2.54932	162	83.762	16.399	0.627934	67.363	-50.964	0.153261	0.169564	0.310152	0.146807	-0.0382306	0.28857	0.212716	0.633864	0.828324	0.342231	0.403936	0.357515	-0.200037	0.117546	0.31607	-0.0233229	0.0555161	-0.447359	-0.349312	-0.466341	-0.285739	-0.691873	-0.494956	-0.350945	-0.376793	0.329781	-0.0536649	-0.173239	-0.27671	-0.58357	0.121727	0.326496	0.277021	0.0429611	0.347519	0.807698	0.0605639	0.170843	5.04e-06
MmugDNA.36620.1.S1_at	SLMO2	slowmo homolog 2 (Drosophila)	pink	2.54886	163	180.595	16.682	0.638768	163.913	-147.231	0.256508	0.2768	0.474981	0.0948505	0.204393	0.269921	0.497383	0.643401	0.826383	0.444029	0.648757	0.344975	-0.423338	-0.133121	0.0492973	0.271027	0.147699	-0.239036	-0.268999	-0.387388	-0.198132	-0.699584	-0.498877	-0.640998	-0.525576	0.317956	-0.313989	-0.0097012	-0.0757076	-0.520203	-0.0148998	0.0968381	0.0723502	0.00128888	0.545169	0.188601	0.0800338	0.000690486	3.26e-06
MmugDNA.14637.1.S1_at	HMP19	HMP19 protein	purple	2.54799	164	82.7058	9.37768	0.641876	73.3281	-63.9504	-0.490501	-0.495508	-0.601373	-0.00564753	-0.192622	0.368178	-0.139778	-0.145321	-0.373172	-0.264031	-0.321889	-0.0512032	0.3254	0.126495	0.28777	0.459871	0.469212	0.429436	0.815569	0.124313	-0.149931	0.436193	0.604034	0.487333	0.483634	-0.1065	0.30948	-0.41561	0.0945879	0.447239	-0.178284	0.000840226	0.000728722	2e-05	0.971328	0.215896	0.0151334	0.371336	0.352474
Mmu.4602.1.S1_at	EXTL2	exostoses (multiple)-like 2	brown	2.54634	165	151.64	69.2679	0.70173	82.372	-13.1041	0.160715	0.139594	0.170415	0.212117	0.29073	0.38534	0.148265	0.519886	0.33485	0.0623921	0.544447	-0.0534835	-0.303692	-0.217981	-0.304841	0.380431	-0.051014	-0.345738	-0.133553	-0.338857	-0.234384	-0.591852	-0.492454	-0.468358	-0.134341	0.858331	0.362521	0.0961526	0.352338	-0.151715	-0.237542	0.303229	0.37197	0.274582	0.172078	0.0585776	0.0107175	0.342697	0.000352882
MmugDNA.15352.1.S1_at	DPY30	dpy-30 homolog (C. elegans)	pink	2.54628	166	132.742	21.9328	0.839829	110.809	-88.8765	0.20016	0.304168	0.411163	-0.0358396	-0.0879508	0.110962	0.349431	0.585179	0.871807	0.445612	0.495609	0.353612	-0.270774	0.0454338	0.201309	-0.151219	-0.0251947	-0.419683	-0.502282	-0.432122	-0.275229	-0.685113	-0.585344	-0.494277	-0.566746	0.209623	-0.259341	-0.0044481	-0.251368	-0.573584	0.177763	0.19812	0.0473618	0.00616212	0.819519	0.574916	0.478712	0.021631	3.76e-05
MmuSTS.830.1.S1_at	EVI2A	ecotropic viral integration site 2A	red	2.54628	167	111.432	35.1124	0.690037	76.3197	-41.2073	0.876124	0.310352	0.551477	-0.0408127	0.30602	-0.103754	0.301573	0.373605	0.372588	0.505231	0.573236	0.0193506	-0.317782	-0.0811759	-0.174122	-0.0109498	-0.206581	-0.121509	-0.384348	-0.148315	0.0621987	-0.489575	-0.340899	-0.496315	-0.354268	0.169936	-0.381363	0.376985	0.052944	-0.286839	-0.093301	1.43e-14	0.0428199	0.000126624	0.79498	0.0459619	0.507905	0.0493798	0.013595
MmugDNA.21274.1.S1_at	GPATCH8	G patch domain containing 8	blue	2.54576	168	287.468	174.413	0.573152	113.055	61.3583	-0.257458	-0.275722	-0.319585	0.150854	-0.277984	-0.003028	-0.417361	-0.466245	-0.376855	-0.155638	-0.675396	-0.156876	0.400865	0.629163	0.65065	-0.286249	0.0463195	0.174804	0.331532	0.138429	0.211359	0.467538	0.650864	0.871741	0.573222	-0.456276	0.277229	-0.56687	-0.533652	0.0385357	-0.0873358	0.0955651	0.0735147	0.0367041	0.33424	0.0710889	0.984625	0.005361	0.00162576
MmugDNA.23010.1.S1_x_at	GHR	growth hormone receptor	blue	2.54514	169	525.002	266.55	0.87593	258.452	8.09748	-0.373117	-0.578473	-0.544809	0.145557	-0.359378	-0.0814291	-0.697821	-0.487545	-0.54405	-0.534358	-0.835099	-0.113304	0.557058	0.40164	0.501131	-0.26271	-0.0227275	0.0694012	0.379215	0.113424	0.155758	0.554029	0.524838	0.940544	0.657008	-0.317311	0.52537	-0.559085	-0.281942	0.186471	0.119658	0.0137276	4.84e-05	0.000158552	0.351685	0.0179411	0.603694	1.98e-07	0.000912982
MmugDNA.39740.1.S1_at	ZNF609	zinc finger protein 609	yellow	2.54421	170	332.469	105.983	0.640764	226.487	-120.504	-0.387614	-0.415689	-0.464439	0.110684	-0.325975	-0.026239	-0.726737	-0.273127	-0.527493	-0.733699	-0.739639	-0.122233	0.38588	0.0984143	0.136069	-0.110976	-0.0741846	-0.0970857	0.326103	0.0205149	0.24737	0.504075	0.28191	0.693905	0.759176	0.140275	0.864319	-0.491022	-0.0372595	0.211097	-0.0352374	0.010225	0.00556767	0.00170441	0.479818	0.0329064	0.867355	3.44e-08	0.0763769
MmugDNA.967.1.S1_at	ENTPD4	ectonucleoside triphosphate diphosphohydrolase 4	blue	2.54337	171	331.594	181.253	0.595628	150.341	30.9114	-0.452416	-0.464192	-0.532045	0.173825	-0.357723	0.0422679	-0.581607	-0.415356	-0.427388	-0.362695	-0.720999	-0.0027745	0.51457	0.492132	0.555548	-0.264288	0.00882218	0.0336144	0.375052	0.0571612	0.0496346	0.508764	0.500849	0.880888	0.610362	-0.333768	0.452679	-0.486319	-0.316611	0.263981	0.0799791	0.00231945	0.00171542	0.000240707	0.264948	0.0185152	0.787836	4.31e-05	0.00560965
MmuSTS.4209.1.S1_at	GDI1	GDP dissociation inhibitor 1	green	2.54325	172	323.502	71.8317	0.780299	251.671	-179.839	-0.420041	-0.475969	-0.60157	-0.217488	-0.460475	-0.285604	-0.393888	-0.472329	-0.561545	-0.505549	-0.799786	-0.200428	0.577524	0.0505691	0.231978	-0.148429	0.259374	0.397335	0.515425	0.306483	0.164823	0.847271	0.554802	0.682455	0.540642	-0.495929	0.2827	-0.31526	-0.00202532	0.60278	-0.0114362	0.00504363	0.001255	1.98e-05	0.161222	0.00188894	0.0633793	0.00896522	0.00138391
MmuSTS.986.1.S1_at	GDAP1	ganglioside-induced differentiation-associated protein 1	brown	2.54315	173	124.968	65.7532	0.666123	59.2153	6.53785	-0.0972491	0.114305	0.0856647	0.186343	0.326686	0.183083	0.0388275	0.35581	0.236946	-0.192614	0.319575	0.10497	-0.186627	-0.387735	-0.430721	0.184211	-0.150762	-0.407448	-0.205402	-0.287932	-0.177658	-0.45465	-0.56314	-0.441689	-0.0979589	0.857033	0.496973	0.0960042	0.400123	-0.12116	-0.000508719	0.535003	0.465477	0.584933	0.231525	0.0325045	0.239938	0.804754	0.0191983
MmunewRS.881.1.S1_at	PSMD14	proteasome (prosome, macropain) 26S subunit, non-ATPase, 14	turquoise	2.54205	174	360.281	171.749	0.610208	188.532	-16.7832	0.162228	0.226008	0.34248	-0.102797	0.0989149	0.353564	0.513413	0.69567	0.783043	0.444975	0.827267	0.26085	-0.466329	-0.186676	-0.105559	0.348276	0.0920634	-0.305523	-0.254409	-0.498224	-0.421354	-0.790646	-0.609518	-0.740622	-0.594043	0.479367	-0.281815	0.14385	0.151931	-0.363915	0.0238145	0.29864	0.145036	0.0245709	0.511847	0.527998	0.0200271	0.00043009	2.24e-07
MmugDNA.43361.1.S1_at	ANKHD1	ankyrin repeat and KH domain containing 1	blue	2.54113	175	351.719	234.196	0.769608	117.524	116.672	-0.191554	-0.411592	-0.367255	0.169042	-0.206803	0.00695052	-0.544898	-0.523805	-0.564632	-0.150381	-0.640987	-0.069079	0.503425	0.637252	0.511087	-0.281793	-0.0865288	0.159676	0.353738	0.164955	0.256823	0.583981	0.695837	0.919489	0.684866	-0.48038	0.250109	-0.339376	-0.272281	0.275959	-0.0740075	0.218502	0.00610358	0.0154092	0.278525	0.18333	0.964717	0.000158082	0.00031244
MmugDNA.31067.1.S1_x_at	CEP68	centrosomal protein 68kDa	blue	2.54046	176	409.079	239.742	0.787834	169.338	70.404	-0.311907	-0.594084	-0.474481	0.120575	-0.392611	-0.0228255	-0.65388	-0.419926	-0.401176	-0.387245	-0.744765	0.114669	0.527053	0.514084	0.635713	-0.284543	-0.0298404	0.00851862	0.34982	-0.00658929	0.103792	0.427503	0.514998	0.922417	0.623137	-0.353654	0.425493	-0.612153	-0.348771	0.124718	0.249124	0.0417353	2.67e-05	0.00130636	0.441193	0.00921026	0.884486	1.99e-06	0.00505694
MmugDNA.10211.1.S1_at	LRTM2	leucine-rich repeats and transmembrane domains 2	steelblue	2.53963	177	52.06	2.16332	0.939877	49.8967	-47.7334	-0.129665	0.123373	-0.275431	-0.0229472	0.0461472	-0.506552	0.218967	-0.588285	-0.451255	-0.223241	-0.39638	-0.267148	0.149858	-0.162185	-0.0522341	0.0361096	0.216213	0.689064	0.36328	0.8553	0.17193	0.572745	0.625054	0.281103	0.203878	-0.327519	0.0390571	-0.0417633	0.055549	0.364583	-0.199926	0.407261	0.430586	0.0738319	0.883874	0.768875	0.000528194	0.158321	3.34e-05
MmugDNA.23352.1.S1_at	EFHA2	EF-hand domain family, member A2	pink	2.53781	178	198.69	20.1758	0.772549	178.514	-158.338	0.205676	0.295906	0.390785	-0.119705	0.0811965	0.144363	0.686887	0.507863	0.856888	0.523274	0.651815	0.253345	-0.384592	-0.128199	0.115106	0.229248	0.262908	-0.0706188	-0.255671	-0.231986	-0.329155	-0.67331	-0.393932	-0.647971	-0.639893	0.196878	-0.428055	0.0387281	-0.111064	-0.441149	0.0513047	0.185782	0.0540296	0.00957053	0.444519	0.604732	0.355692	3.65e-07	0.000508029
MmugDNA.14093.1.S1_at	TCERG1	transcription elongation regulator 1	royalblue	2.53732	179	48.0386	4.25815	1	43.7804	-39.5223	-0.218459	-0.159415	-0.0660362	0.0709434	-0.353224	0.136166	0.0444643	0.0156701	0.378559	0.282493	-0.210303	0.136001	0.149695	0.625351	0.899502	-0.218393	0.293334	0.0506631	0.0857744	-0.106919	-0.118552	-0.0162925	0.283859	0.42747	-0.00126162	-0.454384	-0.16448	-0.524779	-0.640461	-0.31222	0.0389936	0.159314	0.307206	0.673954	0.651219	0.0201554	0.383944	0.777085	0.920555
MmugDNA.41887.1.S1_at	MYBL2	v-myb myeloblastosis viral oncogene homolog (avian)-like 2	grey	2.53713	180	38.0249	25.0019	0.699942	13.023	11.9788	-0.0642544	-0.185358	0.127915	-0.0479311	-0.0810882	0.160347	-0.147933	0.211836	0.375105	0.0417195	0.158881	0.702786	-0.131062	0.0551227	0.0841422	-0.220846	-0.287997	-0.598886	-0.371854	-0.543218	-0.165853	-0.457797	-0.508206	-0.178586	-0.174106	0.0968473	-0.103695	-0.0575409	-0.110564	-0.278446	0.669298	0.682281	0.234044	0.413674	0.760199	0.605216	0.304352	0.343793	0.17266
MmugDNA.34158.1.S1_at	FAM116A	family with sequence similarity 116, member A	blue	2.53661	181	287.321	164.681	0.54117	122.64	42.0402	-0.348555	-0.476757	-0.468161	0.161592	-0.443743	0.0454613	-0.576475	-0.347104	-0.343483	-0.343744	-0.694924	-0.019471	0.52981	0.486235	0.617241	-0.254416	0.0297429	0.0419211	0.365497	-0.0146324	0.100427	0.470656	0.502181	0.866126	0.543273	-0.407566	0.34373	-0.579277	-0.358812	0.12716	0.0827312	0.0219844	0.00122852	0.00154582	0.300562	0.0028772	0.772218	5.22e-05	0.0225807
MmugDNA.39943.1.S1_at	DNAJB4	DnaJ (Hsp40) homolog, subfamily B, member 4	darkgreen	2.53654	182	96.2845	3.03121	0.588143	93.2533	-90.2221	-0.00604287	-0.0492243	0.21775	-0.0810633	-0.0839713	0.475206	0.271569	0.80697	0.733274	0.427236	0.5164	0.283535	-0.201688	-0.0378967	0.0877277	0.179075	0.245181	-0.335048	-0.190384	-0.60621	-0.348832	-0.554352	-0.566113	-0.512992	-0.457358	0.299848	-0.182898	0.0293625	-0.0810575	-0.385739	0.0815471	0.969322	0.753928	0.160705	0.605327	0.592402	0.0012811	0.0781374	6.36e-11
MmugDNA.34965.1.S1_x_at	SPAST	spastin	blue	2.53651	183	488.893	279.582	0.918756	209.311	70.2708	-0.297387	-0.541776	-0.522616	0.108028	-0.352436	-0.0367764	-0.623336	-0.527593	-0.576523	-0.403002	-0.781799	0.0394621	0.592178	0.488375	0.543873	-0.255897	-0.0194856	0.167605	0.453644	0.166415	0.173309	0.607873	0.678532	0.961306	0.68839	-0.477971	0.355232	-0.505173	-0.297385	0.285067	0.128921	0.0527816	0.000175354	0.000324238	0.490488	0.0204549	0.814883	8.02e-06	0.000277363
MmugDNA.11485.1.S1_at	AFF4	AF4/FMR2 family, member 4	blue	2.53525	184	342.329	206.64	0.679055	135.689	70.9502	-0.352043	-0.40248	-0.442349	0.104946	-0.332024	0.023849	-0.604525	-0.503439	-0.541976	-0.286666	-0.69732	-0.123991	0.531315	0.597663	0.503551	-0.264399	-0.0233365	0.0991974	0.343633	0.0968204	0.169688	0.550766	0.603643	0.906534	0.65679	-0.400929	0.361999	-0.41731	-0.303258	0.237057	-0.0133501	0.0206055	0.00745797	0.00297702	0.503015	0.0296158	0.879343	1.76e-05	0.000578992
MmugDNA.34286.1.S1_at	BAG4	BCL2-associated athanogene 4	brown	2.53395	185	169.016	89.1518	0.903167	79.8642	9.28759	-0.155572	-0.00558686	-0.153437	0.112954	0.103081	0.273756	-0.0621183	0.383512	0.109867	-0.344785	0.207942	-0.0685685	-0.0586132	-0.335419	-0.352443	0.351907	0.0226085	-0.278052	0.0527406	-0.246626	-0.251847	-0.325796	-0.382643	-0.251427	0.0726577	0.893955	0.709603	-0.0887195	0.381351	0.0109161	-0.177264	0.319166	0.971636	0.325932	0.470801	0.510675	0.0756757	0.692314	0.0111281
Mmu.12524.1.S1_at	ECHDC1	enoyl Coenzyme A hydratase domain containing 1	brown	2.53105	186	194.176	70.6199	0.715426	123.556	-52.9364	0.145842	0.302484	0.314993	0.300808	0.46376	0.364588	0.0171699	0.371479	0.23125	0.0535653	0.5826	0.0833788	-0.271558	-0.20492	-0.470479	0.160037	-0.377914	-0.532538	-0.390192	-0.344186	-0.207294	-0.659043	-0.589928	-0.534467	-0.238617	0.847774	0.252878	0.344067	0.436835	-0.211953	-0.0400711	0.35073	0.0486639	0.0396496	0.0499884	0.00173483	0.0162301	0.91298	0.014181
MmugDNA.20338.1.S1_at	GRIA1	glutamate receptor, ionotropic, AMPA 1	grey	2.53023	187	65.8863	20.1462	0.564004	45.7402	-25.594	-0.36728	-0.553597	-0.475718	0.0131939	-0.296419	0.544204	-0.361646	0.00169171	-0.330222	-0.124703	-0.242507	-0.00264012	0.232508	0.334107	0.37521	0.363981	0.272032	0.14366	0.673137	-0.143138	-0.08908	0.357151	0.495639	0.542163	0.546754	-0.112865	0.275118	-0.388398	0.0471319	0.328183	-0.177282	0.0154018	0.000117767	0.00126352	0.933078	0.0535949	0.000161783	0.0171785	0.99141
MmugDNA.40293.1.S1_x_at	MRO	maestro	blue	2.52735	188	336.128	193.145	0.634709	142.983	50.1621	-0.415793	-0.462059	-0.389369	0.199599	-0.381948	-0.117464	-0.559486	-0.460421	-0.348965	-0.322414	-0.735617	0.0300496	0.515822	0.5427	0.623976	-0.353911	-0.0272696	0.0394977	0.245734	0.114139	0.155672	0.459227	0.486748	0.890982	0.566856	-0.380561	0.370941	-0.515531	-0.356675	0.11882	0.144193	0.00555456	0.00181317	0.00985807	0.199404	0.0114901	0.453153	9.6e-05	0.00189158
MmugDNA.1547.1.S1_at	CIRBP	cold inducible RNA binding protein	grey	2.52575	189	63.8498	24.3516	0.681737	39.4982	-15.1467	-0.327263	-0.392885	-0.54288	-0.140442	-0.279288	-0.373057	-0.137928	-0.470541	-0.25884	-0.339303	-0.474325	0.0434562	0.336666	0.0371701	0.299295	-0.205659	0.13129	0.27202	0.237042	0.20613	-0.225549	0.281903	0.258557	0.432433	-0.0560122	-0.541512	-0.105516	-0.313668	-0.259069	0.113617	0.517281	0.0321814	0.00915717	0.00016906	0.369045	0.0697194	0.0137441	0.37776	0.00145144
MmuSTS.2471.1.S1_at	GABBR2	gamma-aminobutyric acid (GABA) B receptor, 2	purple	2.52509	190	105.928	14.6098	1	91.3181	-76.7083	-0.244182	-0.405996	-0.538815	-0.362134	-0.313489	-0.0726617	0.117193	-0.0722914	-0.276351	-0.271333	-0.401444	-0.14293	0.191291	-0.181036	0.230198	0.486827	0.706739	0.743118	0.882081	0.378475	0.0305482	0.632568	0.680753	0.364023	0.42466	-0.256724	0.213016	-0.472714	0.0589485	0.4197	-0.26174	0.114561	0.00690739	0.000193294	0.017018	0.0406551	0.64333	0.454203	0.645027
MmugDNA.5918.1.S1_at	LOC100293666	hypothetical protein LOC100293666	blue	2.52372	191	395.059	206.15	0.677447	188.909	17.2418	-0.204207	-0.454356	-0.428533	0.125764	-0.353514	-0.0281227	-0.614306	-0.419909	-0.54058	-0.45026	-0.76672	-0.142492	0.449652	0.398221	0.47485	-0.167055	0.00403867	0.149393	0.458788	0.174166	0.301181	0.624542	0.638657	0.903984	0.782284	-0.314022	0.493415	-0.522301	-0.202217	0.288561	-0.1157	0.189013	0.00220857	0.00414359	0.421634	0.0200459	0.857927	1.18e-05	0.00505887
MmugDNA.12021.1.S1_s_at	MOG	myelin oligodendrocyte glycoprotein	red	2.52368	192	97.8093	47.7374	0.938146	50.0719	-2.33452	0.943424	0.382872	0.523756	-0.0225443	0.400371	-0.167395	0.283082	0.190444	0.234745	0.430172	0.492248	0.00147562	-0.331304	-0.107754	-0.209586	0.0035121	-0.229587	-0.046218	-0.303829	-0.069542	0.131882	-0.429624	-0.211441	-0.440948	-0.249298	0.143101	-0.346391	0.307608	0.0531247	-0.234063	-0.0722983	2.89e-21	0.0112751	0.000312916	0.8859	0.00780598	0.283303	0.0658539	0.221233
Mmu.15853.1.S1_s_at	ARL6IP5	ADP-ribosylation-like factor 6 interacting protein 5	pink	2.5219	193	72.4552	18.7518	0.718022	53.7034	-34.9517	0.038986	0.0100489	0.0913366	-0.000686228	-0.20989	0.242293	0.386062	0.488598	0.8342	0.354962	0.385767	0.384136	-0.11861	0.0772702	0.450956	0.0964303	0.287204	-0.173266	-0.104325	-0.376264	-0.46686	-0.591747	-0.324709	-0.303	-0.468206	0.0582977	-0.282683	-0.292537	-0.185611	-0.325376	0.193441	0.803972	0.949006	0.560226	0.996515	0.176732	0.117482	0.0105591	0.000886441
MmuSTS.574.1.S1_at	CCDC6	coiled-coil domain containing 6	purple	2.52179	194	62.2844	8.66887	0.59336	53.6155	-44.9466	-0.197041	-0.465536	-0.477773	-0.0790797	-0.137883	0.343748	-0.0866714	-0.0823948	-0.397271	-0.128152	-0.230161	-0.190786	0.297553	0.152228	0.235213	0.466663	0.461437	0.491978	0.804646	0.0997953	-0.010607	0.438066	0.654099	0.435701	0.481719	-0.148802	0.190179	-0.355612	0.0432447	0.349579	-0.298451	0.205345	0.00165625	0.00119516	0.614212	0.377918	0.0240111	0.580512	0.599394
MmugDNA.34942.1.S1_at	SLC4A10	solute carrier family 4, sodium bicarbonate transporter, member 10	turquoise	2.51705	195	337.369	183.063	0.650407	154.306	28.7574	0.195289	0.188732	0.217294	0.102429	0.319233	0.440483	0.521631	0.641787	0.491318	0.351146	0.840325	0.0387223	-0.348225	-0.363491	-0.397565	0.56324	0.141172	-0.111704	-0.0875546	-0.164219	-0.414632	-0.614616	-0.478306	-0.761911	-0.525202	0.585441	-0.198017	0.395168	0.479098	-0.0721303	-0.224856	0.209485	0.22549	0.161606	0.513369	0.0369236	0.00311547	0.000334329	3.52e-06
MmugDNA.2563.1.S1_at	BRD3	bromodomain containing 3	green	2.5166	196	239.516	73.5469	0.798931	165.969	-92.4219	-0.245698	-0.450234	-0.35989	-0.177993	-0.262183	-0.244237	-0.410167	-0.358616	-0.642945	-0.496568	-0.708493	-0.308838	0.29612	-0.0333376	0.0694905	0.0380463	0.155417	0.392333	0.514788	0.383654	0.494379	0.872507	0.581321	0.623812	0.702981	-0.310664	0.384449	-0.246097	0.0245448	0.36062	-0.229917	0.112259	0.00244995	0.0177663	0.253482	0.0894246	0.114477	0.0063001	0.0182036
MmugDNA.29873.1.S1_at	NDUFS3	NADH dehydrogenase (ubiquinone) Fe-S protein 3, 30kDa (NADH-coenzyme Q reductase)	turquoise	2.51518	197	278.984	165.224	0.587026	113.76	51.4641	0.324167	0.290573	0.263275	-0.281794	0.278659	0.146599	0.498296	0.417398	0.275115	0.495023	0.83179	0.0255092	-0.367093	-0.278652	-0.546427	0.226835	-0.128029	-0.106993	-0.28501	-0.103393	-0.326569	-0.476238	-0.443722	-0.728788	-0.587311	0.292665	-0.43631	0.706449	0.378593	0.0105799	-0.0545827	0.0339466	0.0587204	0.0880499	0.0671459	0.0703776	0.348209	0.000672548	0.00535648
MmugDNA.42578.1.S1_at	HSP90AB1	heat shock protein 90kDa alpha (cytosolic), class B member 1	brown	2.51273	198	174.473	86.9608	0.880971	87.5118	-0.550959	-0.158247	-0.0285999	-0.14382	0.118827	0.132511	0.25416	-0.192931	0.21556	0.0149438	-0.406086	0.140075	0.0202072	-0.123761	-0.264262	-0.315245	0.276426	-0.142705	-0.375366	0.0014271	-0.239922	-0.194251	-0.349108	-0.337969	-0.146587	0.17481	0.886525	0.751798	-0.151396	0.355587	-0.0462212	-0.0297	0.310811	0.855541	0.357523	0.447892	0.396955	0.100039	0.215146	0.165059
MmugDNA.11770.1.S1_at	ZNF385B	zinc finger protein 385B	salmon	2.512	199	162.588	10.1354	0.585165	152.453	-142.317	0.372038	0.301884	0.238766	-0.328719	0.0627282	0.059879	0.786874	0.52612	0.572364	0.440536	0.634275	-0.0836248	-0.393262	-0.338631	-0.151682	0.403941	0.403853	0.265355	-0.0241146	0.0615571	-0.281525	-0.433096	-0.209376	-0.674285	-0.616512	0.112642	-0.46648	0.188648	0.00337488	-0.24762	-0.178869	0.0140249	0.0491344	0.123085	0.0313778	0.689444	0.702888	3.94e-10	0.000290556
MmugDNA.18326.1.S1_at	SRRM2	serine/arginine repetitive matrix 2	green	2.5107	200	255.099	59.4918	0.646252	195.607	-136.115	-0.338149	-0.392989	-0.447711	0.0314777	-0.390966	-0.120138	-0.293745	-0.425004	-0.495512	-0.349681	-0.704284	-0.0901223	0.559054	0.17059	0.348749	-0.0614737	0.275058	0.495364	0.584157	0.332509	0.298635	0.829757	0.727977	0.698628	0.629467	-0.483881	0.231736	-0.37553	0.0104626	0.520293	-0.191404	0.0265659	0.00913704	0.00260886	0.841183	0.00953424	0.442861	0.0558925	0.00449894
MmugDNA.19289.1.S1_at	MRPL47	mitochondrial ribosomal protein L47	turquoise	2.51045	201	321.048	187.586	0.666474	133.462	54.1232	0.383995	0.245817	0.373061	-0.15666	0.258101	0.275186	0.443113	0.598803	0.539764	0.616857	0.862219	0.204737	-0.422958	-0.138574	-0.296953	0.198609	-0.0928595	-0.281239	-0.354777	-0.372574	-0.350503	-0.654858	-0.579789	-0.730439	-0.608488	0.289916	-0.469893	0.543606	0.207098	-0.205042	0.0526503	0.0110184	0.112078	0.0137429	0.315749	0.0947102	0.0740985	0.00292192	2.22e-05
MmuSTS.3817.1.S1_at	B3GALT2	UDP-Gal:betaGlcNAc beta 1,3-galactosyltransferase, polypeptide 2	darkgreen	2.51021	202	137.747	5.15387	1	132.593	-127.44	0.0760271	-0.114925	0.0974222	-0.204479	-0.151404	0.389534	0.410153	0.922521	0.720911	0.30315	0.590115	0.114215	-0.294098	-0.235228	0.0261625	0.467306	0.420199	-0.119106	0.035108	-0.448289	-0.400942	-0.532734	-0.469824	-0.546754	-0.457165	0.416431	-0.0909485	-0.0533314	0.0263805	-0.365894	-0.089534	0.627992	0.463043	0.534273	0.188411	0.332461	0.00982419	0.00630205	1.49e-18
Mmu.10293.1.S1_s_at	SRP9L1	signal recognition particle 9-like 1	pink	2.50945	203	192.886	17.2662	0.661139	175.62	-158.354	0.0614743	0.134356	0.259764	-0.0992753	-0.0190935	0.400326	0.398106	0.689197	0.822694	0.50973	0.691301	0.336604	-0.204814	0.00839417	0.0944134	0.111741	0.128296	-0.361179	-0.332063	-0.536365	-0.498798	-0.710338	-0.598103	-0.59892	-0.637114	0.256518	-0.370724	0.186927	0.00546141	-0.334425	0.137258	0.695349	0.390356	0.0925284	0.526488	0.903274	0.00781357	0.00819543	3.22e-07
MmuSTS.2884.1.S1_at	CD27	CD27 molecule	grey	2.50738	204	27.5539	21.8048	0.610437	5.74909	16.0557	-0.0100858	-0.0376936	-0.063971	-0.264708	-0.021251	-0.0924351	0.0133584	-0.112409	0.0910732	-0.0627434	0.0933871	0.16999	-0.0508369	-0.13959	-0.113502	-0.216131	-0.165225	-0.21612	-0.30078	-0.206155	-0.317805	-0.292501	-0.376998	-0.216704	-0.474508	-0.179422	-0.344578	0.162267	-0.153809	-0.141426	0.631843	0.948819	0.810349	0.683609	0.0862711	0.892405	0.555499	0.932246	0.47296
MmugDNA.2032.1.S1_at	PGPEP1	pyroglutamyl-peptidase I	blue	2.50668	205	259.888	168.817	0.554764	91.0709	77.7463	-0.355394	-0.474213	-0.406764	0.286631	-0.282002	0.0964982	-0.570102	-0.376201	-0.42565	-0.187938	-0.631143	-0.0653086	0.52998	0.619442	0.539515	-0.312917	-0.0485867	0.0174729	0.271823	0.0693234	0.135282	0.471602	0.498688	0.873477	0.53382	-0.399274	0.303144	-0.370198	-0.360404	0.142687	0.019216	0.0193497	0.00131578	0.00679183	0.062393	0.0669367	0.538176	6.58e-05	0.0129075
MmugDNA.20031.1.S1_at	SEPHS2	selenophosphate synthetase 2	salmon	2.50543	206	176.794	12.5745	0.725986	164.219	-151.645	0.260852	0.346334	0.340435	-0.268824	0.228344	-0.0444715	0.838238	0.428013	0.505328	0.422942	0.603071	-0.0816839	-0.49473	-0.457485	-0.257175	0.482267	0.414478	0.345532	0.0146576	0.0921616	-0.089915	-0.27396	-0.170879	-0.720968	-0.562908	0.0973052	-0.477443	0.207238	0.0957771	-0.192864	-0.26519	0.091122	0.0229021	0.0254966	0.0813163	0.140815	0.77705	2.33e-12	0.00419436
MmugDNA.30679.1.S1_at	NACAD	NAC alpha domain containing	green	2.50498	207	155.676	50.6846	0.550581	104.991	-54.3065	0.0817941	-0.282686	-0.313304	-0.250939	-0.287549	-0.308327	-0.20531	-0.35297	-0.483681	-0.271484	-0.604286	-0.158136	0.257909	0.0305347	0.217702	0.0281896	0.231621	0.525975	0.540986	0.49845	0.431146	0.820626	0.727386	0.57832	0.631019	-0.482329	0.160735	-0.264197	-0.040899	0.391282	-0.266355	0.602067	0.0662488	0.0407804	0.104564	0.0615218	0.0442663	0.186583	0.0202515
MmugDNA.16552.1.S1_x_at	XIAP	X-linked inhibitor of apoptosis	blue	2.50428	208	416.435	201.78	0.663085	214.655	-12.8751	-0.35301	-0.502048	-0.440254	0.109336	-0.460108	-0.09709	-0.652127	-0.377085	-0.317633	-0.429098	-0.806576	0.0704534	0.521564	0.473346	0.627692	-0.408214	-0.0151065	-0.038232	0.234956	-0.0165281	0.153626	0.452508	0.429821	0.890371	0.564975	-0.364691	0.447946	-0.621801	-0.433226	0.0311998	0.217461	0.0202362	0.000603065	0.00313289	0.485217	0.00190692	0.535675	2.16e-06	0.0126802
MmugDNA.19499.1.S1_at	CHD6	chromodomain helicase DNA binding protein 6	grey60	2.50398	209	109.38	4.29934	0.544674	105.081	-100.781	0.117045	-0.068724	-0.187447	-0.278599	-0.089382	-0.42888	0.146499	-0.500752	-0.363211	0.0255216	-0.461931	-0.198927	0.228954	0.101215	0.30165	-0.0104737	0.341436	0.767246	0.465549	0.574587	0.300125	0.657904	0.811645	0.435799	0.292226	-0.662761	-0.189361	-0.242805	-0.205779	0.247356	-0.194401	0.454778	0.661465	0.228721	0.0704403	0.568685	0.00410998	0.348541	0.000626307
MmugDNA.26367.1.S1_at	ACSS1	acyl-CoA synthetase short-chain family member 1	tan	2.50363	210	73.069	8.8521	0.7516	64.2169	-55.3648	0.218346	0.366623	0.29152	0.0911135	0.237247	-0.434207	-0.187555	-0.537203	-0.579861	-0.19565	-0.397294	-0.381374	-0.0757897	-0.102653	-0.315204	-0.12848	-0.25109	0.278585	-0.0349403	0.53218	0.790285	0.578855	0.394322	0.199371	0.47239	-0.191255	0.0946826	0.137711	0.0913893	0.115254	-0.340058	0.159535	0.0156006	0.0578646	0.561189	0.125559	0.00362344	0.228451	0.000203748
MmugDNA.22871.1.S1_at	ERMN	ermin, ERM-like protein	red	2.50308	211	76.0649	50.8848	1	25.1801	25.7047	0.964212	0.322749	0.549154	-0.0456928	0.322011	-0.278577	0.232123	0.159223	0.231744	0.379109	0.338238	-0.0264909	-0.272707	-0.0922644	-0.108024	-0.0481116	-0.182165	0.0175155	-0.269918	-0.0144221	0.29666	-0.276298	-0.109059	-0.328762	-0.123045	0.042486	-0.312662	0.212944	0.00855432	-0.237237	-0.136793	2.95e-25	0.0347812	0.000137015	0.771089	0.0352221	0.0704641	0.13418	0.307798
MmugDNA.2257.1.S1_at	IFFO2	intermediate filament family orphan 2	grey60	2.50261	212	128.89	4.07416	0.516147	124.816	-120.742	0.136552	-0.15004	-0.244781	-0.080934	-0.107392	-0.251125	-0.24438	-0.547572	-0.615836	-0.0992479	-0.49503	-0.177572	0.366955	0.309069	0.240042	-0.086998	-0.0121883	0.475479	0.455733	0.479152	0.340397	0.64367	0.803345	0.656674	0.613521	-0.48647	0.0676025	-0.163187	-0.0704544	0.419405	-0.186345	0.382582	0.336886	0.113647	0.605904	0.493059	0.104298	0.114258	0.000144527
MmugDNA.3435.1.S1_at	SRP9L1	signal recognition particle 9-like 1	pink	2.5026	213	199.504	14.2588	0.545983	185.245	-170.986	0.0934784	0.00576472	0.133753	-0.047059	-0.0100566	0.351148	0.337024	0.61763	0.770722	0.371056	0.675857	0.357992	-0.206396	-0.0310969	0.0804695	0.094666	0.0198128	-0.456551	-0.329084	-0.512467	-0.619115	-0.817188	-0.635636	-0.53699	-0.661004	0.353482	-0.241588	0.114424	-0.0065717	-0.350781	0.276544	0.551026	0.970734	0.392504	0.764437	0.948967	0.0209522	0.0271058	1.02e-05
MmugDNA.30359.1.S1_at	MICALL2	MICAL-like 2	blue	2.50206	214	295.554	167.156	0.549306	128.398	38.7587	-0.280834	-0.383126	-0.285823	0.206841	-0.402276	-0.0274667	-0.620933	-0.387219	-0.389091	-0.20974	-0.695525	-0.0482722	0.442755	0.621058	0.575833	-0.456777	-0.125379	-0.0399231	0.136692	0.0225399	0.255371	0.490274	0.441277	0.868614	0.561417	-0.477038	0.259634	-0.383564	-0.432668	0.104289	0.035216	0.0681227	0.0112164	0.0631676	0.183246	0.00749102	0.861208	8.89e-06	0.0103092
MmugDNA.6770.1.S1_at	PNMAL1	PNMA-like 1	purple	2.50128	215	55.1653	7.96953	0.545492	47.1957	-39.2262	-0.305135	-0.497986	-0.453433	-0.0644347	-0.264792	0.355922	-0.0934564	0.127668	-0.281821	-0.113003	-0.25687	-0.132988	0.167464	0.112732	0.27701	0.453844	0.523467	0.428966	0.772251	0.0454816	0.00435569	0.459106	0.543594	0.404005	0.421008	-0.203628	0.153541	-0.380576	-0.0621255	0.215781	-0.269979	0.0466269	0.00067859	0.00226071	0.681437	0.0861674	0.0191579	0.551119	0.414584
MmugDNA.41949.1.S1_at	NTRK2	neurotrophic tyrosine kinase, receptor, type 2	tan	2.50116	216	72.3178	8.67548	0.736604	63.6423	-54.9668	0.194638	0.0658615	0.298694	0.222467	0.220922	-0.319279	-0.440097	-0.476846	-0.51264	-0.288494	-0.497184	-0.273743	-0.063206	0.00236736	-0.159464	-0.229247	-0.387826	-0.022699	-0.105192	0.247166	0.81507	0.487603	0.228278	0.319445	0.577616	-0.118971	0.245788	0.00230976	0.00423514	0.0367119	-0.203416	0.211036	0.674769	0.0516996	0.15161	0.154546	0.0368948	0.00314484	0.00122557
MmugDNA.29086.1.S1_at	WTAP	Wilms tumor 1 associated protein	turquoise	2.49848	217	292.701	194.215	0.690029	98.4855	95.7299	0.098635	0.206957	0.185315	-0.0283968	0.214228	0.572674	0.568564	0.640282	0.508119	0.662342	0.866901	0.217776	-0.322569	-0.0213805	-0.151629	0.434454	0.209508	-0.0444791	-0.0444447	-0.307912	-0.503079	-0.574272	-0.297772	-0.633924	-0.590677	0.238146	-0.483293	0.369972	0.180145	-0.134269	-0.119023	0.529172	0.182996	0.234155	0.856556	0.167751	6e-05	6.96e-05	3.77e-06
Mmu.3079.1.S1_at	EIF3A	eukaryotic translation initiation factor 3, subunit A	yellow	2.49837	218	228.852	136.211	0.823521	92.6412	43.5696	-0.393248	-0.200994	-0.42052	0.103279	-0.103894	-0.0459377	-0.572007	-0.295268	-0.514768	-0.789919	-0.560844	-0.132481	0.24601	-0.0964644	-0.141748	-0.0111199	-0.151882	-0.125747	0.234674	0.114487	0.154517	0.325165	0.162863	0.461418	0.624874	0.40921	0.931992	-0.371214	0.117079	0.166227	-0.0456882	0.00908724	0.196218	0.00498873	0.50986	0.50733	0.769895	6.14e-05	0.0545745
MmugDNA.36176.1.S1_s_at	ARL6IP5	ADP-ribosylation-like factor 6 interacting protein 5	brown	2.49711	219	189.045	61.6059	0.624109	127.439	-65.8333	0.0111906	0.139366	0.0225522	0.130119	0.346117	0.505085	0.0908914	0.428206	0.250937	0.0730233	0.630279	0.11529	-0.15503	-0.130172	-0.377636	0.328883	-0.157467	-0.425782	-0.170657	-0.398607	-0.472648	-0.683731	-0.52325	-0.461236	-0.249944	0.803853	0.25835	0.23531	0.373493	-0.0801692	-0.00989402	0.943221	0.372759	0.88586	0.405609	0.0229937	0.000551603	0.562148	0.00417541
Mmu.13644.1.S1_at	PTPRZ1	protein tyrosine phosphatase, receptor-type, Z polypeptide 1	brown	2.49662	220	115.654	63.3417	0.641693	52.3121	11.0296	0.0899153	0.233564	0.201554	0.0793117	0.271819	0.248142	-0.111354	0.260621	0.0581407	-0.167813	0.332558	0.102927	-0.267294	-0.278588	-0.500339	0.208388	-0.282285	-0.420398	-0.220914	-0.249516	-0.0131333	-0.419344	-0.428092	-0.391961	0.0898196	0.853361	0.467762	0.136337	0.458286	-0.105923	-0.0535519	0.566372	0.131712	0.194947	0.61317	0.0778534	0.108618	0.477148	0.09142
MmugDNA.3744.1.S1_at	STRBP	spermatid perinuclear RNA binding protein	blue	2.49575	221	354.931	213.874	0.702828	141.057	72.8167	-0.30057	-0.400488	-0.47974	0.129879	-0.331347	-0.0867692	-0.369546	-0.531592	-0.48786	-0.271396	-0.68859	-0.111157	0.505316	0.485707	0.595954	-0.130963	0.152804	0.39486	0.534579	0.316114	0.158211	0.618871	0.783233	0.900038	0.600215	-0.529441	0.230184	-0.502358	-0.293783	0.284356	-0.0821483	0.0501784	0.00778632	0.0011328	0.406482	0.02997	0.580084	0.0147324	0.000244229
MmugDNA.16475.1.S1_at	CDC42BPA	CDC42 binding protein kinase alpha (DMPK-like)	yellow	2.49488	222	223.106	123.577	0.747141	99.5288	24.0487	-0.27598	-0.286803	-0.283315	0.169885	-0.227492	0.0265505	-0.677321	-0.124014	-0.315671	-0.636702	-0.567041	-0.0773712	0.224025	0.135193	0.129424	-0.12588	-0.174538	-0.301901	0.133499	-0.119576	0.215003	0.218676	0.0805767	0.553815	0.649126	0.343343	0.902069	-0.502212	-0.124637	-0.0304593	-0.028485	0.0732353	0.0622292	0.0656221	0.2761	0.142343	0.865795	6.1e-07	0.428177
MmugDNA.22127.1.S1_x_at	LOC100272146	nuclear factor erythroid-derived 2, like 3 pseudogene	blue	2.49404	223	508.464	261.437	0.85913	247.027	14.4101	-0.347782	-0.559909	-0.508649	0.0807834	-0.380089	-0.0952116	-0.677426	-0.488078	-0.487904	-0.482627	-0.834842	0.0121013	0.537072	0.459531	0.569093	-0.342755	-0.0420491	0.0363727	0.328658	0.0932244	0.138921	0.513172	0.527287	0.939976	0.631887	-0.379431	0.458983	-0.56154	-0.37141	0.138825	0.217886	0.0223003	9.46e-05	0.000496276	0.606577	0.0119333	0.543633	6.07e-07	0.000899463
Mmu.3814.1.S1_at	CCDC104	coiled-coil domain containing 104	brown	2.49249	224	230.026	62.0348	0.628453	167.991	-105.957	-0.0145798	0.156721	0.0739828	0.130708	0.251223	0.494635	0.112691	0.567987	0.29291	0.0853495	0.696065	0.129316	-0.232434	-0.214377	-0.459531	0.36927	-0.143071	-0.453397	-0.183504	-0.388737	-0.458426	-0.665947	-0.596979	-0.549615	-0.324474	0.807715	0.200777	0.318587	0.415285	-0.104144	-0.0271972	0.926068	0.315561	0.637292	0.403466	0.104159	0.00074715	0.471842	7.11e-05
MmugDNA.39833.1.S1_at	C6orf162	chromosome 6 open reading frame 162	turquoise	2.49198	225	283.519	163.535	0.581026	119.983	43.5524	0.063135	0.338186	0.185218	-0.0345445	0.232643	0.393899	0.596517	0.532593	0.556	0.530466	0.835964	0.10815	-0.255153	-0.090096	-0.228732	0.212099	0.0392722	-0.169845	-0.259704	-0.225867	-0.579118	-0.681465	-0.465749	-0.686784	-0.76168	0.273436	-0.451096	0.444971	0.088988	-0.251712	-0.00767901	0.687532	0.0265484	0.234405	0.825938	0.133285	0.00896314	2.43e-05	0.000236514
MmugDNA.30998.1.S1_at	ACTG2	actin, gamma 2, smooth muscle, enteric	darkgrey	2.49171	226	20.7757	7.51907	0.96152	13.2566	-5.73752	-0.0688209	0.194529	0.273118	0.944677	0.386444	0.312874	-0.312203	-0.0689414	-0.0443304	0.112361	-0.0315776	-0.10356	0.0187638	0.396398	0.134787	-0.167499	-0.347803	-0.375322	-0.276379	-0.0503098	0.151479	-0.171992	-0.0971473	0.189615	0.164956	0.20492	0.214093	0.0436086	-0.0538154	-0.14445	-0.233345	0.661016	0.211298	0.076388	1.85e-21	0.010476	0.0410725	0.0415314	0.660458
MmugDNA.32973.1.S1_at	CDV3	CDV3 homolog (mouse)	brown	2.49115	227	133.941	70.7348	0.71659	63.2061	7.52871	0.0552242	0.230159	0.257756	0.218095	0.295455	0.32126	-0.105716	0.424433	0.162574	-0.11325	0.370903	-0.0288153	-0.277389	-0.272242	-0.486505	0.175518	-0.25294	-0.524918	-0.322163	-0.346112	-0.0632716	-0.47286	-0.593509	-0.456158	-0.0867552	0.876114	0.461257	0.198355	0.307872	-0.250456	-0.111194	0.725043	0.137597	0.0951676	0.160028	0.054414	0.0356757	0.49987	0.00455888
MmugDNA.16746.1.S1_at	KCNQ5	potassium voltage-gated channel, KQT-like subfamily, member 5	salmon	2.49067	228	69.1488	12.2128	0.705105	56.9359	-44.7231	0.218523	0.291719	0.124375	-0.194027	0.198716	-0.0835789	0.844662	0.284443	0.48513	0.402637	0.42991	-0.0739076	-0.250998	-0.264434	0.0133949	0.41328	0.543151	0.516926	0.170687	0.298656	-0.214606	-0.193801	0.0901059	-0.469218	-0.496113	-0.0869238	-0.472142	0.0335279	-0.0238212	-0.151931	-0.281973	0.159189	0.0576857	0.426822	0.212502	0.201442	0.594139	1.08e-12	0.0645091
MmugDNA.35710.1.S1_at	LUC7L3	LUC7-like 3 (S. cerevisiae)	blue	2.4899	229	327.169	178.46	0.586451	148.709	29.7508	-0.336037	-0.504754	-0.454265	0.152342	-0.298108	0.0498981	-0.699055	-0.364362	-0.409591	-0.427431	-0.674928	0.0369185	0.478503	0.497561	0.49978	-0.259249	-0.12183	-0.139	0.278627	-0.0867992	0.0755654	0.319354	0.385539	0.858253	0.660251	-0.088787	0.632604	-0.580562	-0.300616	0.101718	0.161335	0.0275867	0.000557027	0.00221366	0.329438	0.0521824	0.750667	1.85e-07	0.0163014
MmugDNA.2037.1.S1_at	XPR1	xenotropic and polytropic retrovirus receptor	purple	2.48973	230	90.3104	9.58952	0.656376	80.7209	-71.1314	-0.180726	-0.465931	-0.466738	-0.207325	-0.286152	0.146617	-0.0913923	-0.110015	-0.339215	-0.214428	-0.40003	-0.0381848	0.313875	0.0827089	0.340937	0.380868	0.506717	0.571968	0.803655	0.135284	0.121972	0.566078	0.713621	0.502457	0.518829	-0.32408	0.169709	-0.503106	-0.0935886	0.274501	-0.173935	0.246146	0.00163918	0.00160483	0.182201	0.0628512	0.348151	0.559986	0.482494
MmugDNA.20133.1.S1_at	SFRS8	splicing factor, arginine/serine-rich 8 (suppressor-of-white-apricot homolog, Drosophila)	blue	2.48878	231	392.591	166.075	0.545753	226.516	-60.4405	-0.422462	-0.501183	-0.564845	0.0444849	-0.452346	-0.112425	-0.535621	-0.473258	-0.588895	-0.500936	-0.800478	-0.216759	0.442606	0.293457	0.384903	-0.221542	0.0358779	0.195372	0.448705	0.271856	0.190847	0.715823	0.596508	0.862941	0.666271	-0.366187	0.466303	-0.42789	-0.164361	0.376455	-0.0785709	0.0047712	0.000618486	7.95e-05	0.776984	0.00232353	0.472896	0.000214496	0.00134993
MmugDNA.36767.1.S1_s_at	UQCRC2	ubiquinol-cytochrome c reductase core protein II	turquoise	2.48845	232	304.856	171.74	0.610177	133.116	38.6244	0.280906	0.160637	0.34937	-0.0441772	0.245812	0.363488	0.641382	0.638763	0.69708	0.567688	0.837324	0.168377	-0.451284	-0.140049	-0.0571845	0.397293	0.182308	-0.0923176	-0.153234	-0.341899	-0.349473	-0.692386	-0.41513	-0.691971	-0.629709	0.278797	-0.471278	0.206348	0.0641384	-0.373417	-0.0740754	0.0680499	0.303465	0.0216555	0.778488	0.112087	0.0165794	3.58e-06	4.04e-06
MmugDNA.42498.1.S1_at	TOMM22	translocase of outer mitochondrial membrane 22 homolog (yeast)	turquoise	2.48811	233	268.393	147.078	0.522554	121.315	25.7631	0.351377	0.384667	0.305756	0.0761248	0.4682	0.144215	0.436323	0.339466	0.189309	0.429303	0.804099	-0.0186825	-0.296567	-0.319041	-0.632803	0.238058	-0.201966	-0.113107	-0.315202	0.0265809	-0.284171	-0.456564	-0.460328	-0.729323	-0.576159	0.331556	-0.408208	0.824164	0.498432	0.0857754	-0.118254	0.0208629	0.0108672	0.0461594	0.627549	0.00154425	0.356189	0.00344462	0.0259456
MmugDNA.22200.1.S1_at	NCKAP1	NCK-associated protein 1	pink	2.48693	234	59.8959	14.6645	0.561518	45.2314	-30.5669	-0.0493175	-0.0366654	0.16614	-0.211157	-0.280358	0.151544	0.305907	0.527274	0.798469	0.103877	0.270864	0.407432	-0.414936	-0.113862	0.334667	0.165691	0.288187	-0.253183	-0.114193	-0.456846	-0.258503	-0.540725	-0.408286	-0.353068	-0.355217	0.190673	-0.107316	-0.423463	-0.267782	-0.560842	0.298326	0.753477	0.815432	0.28698	0.174075	0.0686118	0.332009	0.0460462	0.000280174
MmugDNA.16697.1.S1_at	AAK1	AP2 associated kinase 1	blue	2.48607	235	368.652	161.833	0.531811	206.819	-44.9865	-0.416358	-0.470199	-0.533906	0.0390482	-0.501485	-0.17531	-0.467593	-0.46247	-0.464897	-0.451006	-0.793724	-0.00617811	0.512782	0.339321	0.506319	-0.268219	0.0786476	0.236702	0.445198	0.258239	0.167425	0.669789	0.632272	0.861441	0.646027	-0.406593	0.411601	-0.498946	-0.199355	0.321546	0.0391724	0.00548422	0.00146469	0.000226729	0.803666	0.000613052	0.260825	0.00156917	0.00179396
MmugDNA.30438.1.S1_at	NAP1L1	nucleosome assembly protein 1-like 1	pink	2.48592	236	87.9502	17.3575	0.664634	70.5927	-53.2352	0.0764119	0.0597225	0.313414	-0.0847896	-0.0278112	0.144877	0.426511	0.561086	0.828681	0.27668	0.447175	0.195344	-0.305249	-0.178213	0.168916	0.103108	0.179314	-0.265592	-0.292513	-0.360935	-0.261267	-0.564786	-0.545431	-0.52868	-0.548274	0.206924	-0.253184	-0.0481462	-0.119511	-0.437863	0.0899233	0.626248	0.703629	0.0407059	0.588787	0.859484	0.353963	0.00434407	9.08e-05
MmugDNA.29907.1.S1_at	RPL35	ribosomal protein L35	grey	2.48526	237	55.794	18.1883	0.509192	37.6057	-19.4175	0.132701	0.366759	0.323833	-0.181154	0.099455	-0.138204	0.19265	0.0421887	0.350018	0.158585	0.36898	0.185677	-0.351255	-0.13263	-0.264845	-0.240621	-0.334691	-0.429072	-0.618955	-0.100957	-0.178125	-0.485249	-0.536877	-0.474609	-0.559154	0.0485656	-0.37811	0.360401	-0.056663	-0.314829	0.400831	0.396271	0.015559	0.0341416	0.245011	0.525736	0.376798	0.215829	0.788224
MmugDNA.34293.1.S1_at	B4GALT5	UDP-Gal:betaGlcNAc beta 1,4- galactosyltransferase, polypeptide 5	purple	2.4848	238	62.5177	12.7535	0.872939	49.7643	-37.0108	-0.118937	-0.425211	-0.554422	-0.25376	-0.175985	0.109499	0.15608	0.0262883	-0.311764	-0.149272	-0.159203	-0.186459	0.277284	-0.152098	0.0923516	0.558689	0.618186	0.719029	0.865172	0.250826	-0.120974	0.474459	0.608814	0.257459	0.248166	-0.18062	0.110405	-0.273209	0.114486	0.391504	-0.272277	0.447467	0.00447738	0.000114477	0.100594	0.258965	0.484565	0.317569	0.867108
MmugDNA.1231.1.S1_at	RNY3	RNA, Ro-associated Y3	blue	2.48089	239	330.242	184.427	0.60606	145.815	38.6115	-0.334034	-0.396884	-0.446172	0.0110588	-0.354279	0.0331676	-0.531113	-0.512059	-0.600208	-0.33846	-0.69698	-0.128246	0.462089	0.495518	0.44058	-0.194417	0.017751	0.20979	0.438885	0.185365	0.234738	0.647414	0.724942	0.88008	0.682058	-0.444664	0.316689	-0.405748	-0.244005	0.294112	-0.0796013	0.0285845	0.00841226	0.00271023	0.943889	0.0197603	0.832775	0.000248	0.000448038
Mmu.10798.1.S1_s_at	PSMC6	proteasome (prosome, macropain) 26S subunit, ATPase, 6	turquoise	2.47949	240	335.053	207.111	0.735847	127.942	79.1695	0.242038	0.138559	0.162659	-0.0110679	0.273041	0.480186	0.436444	0.634681	0.502155	0.377914	0.855979	0.0948741	-0.332515	-0.205595	-0.242094	0.520445	0.100976	-0.192293	-0.0512853	-0.376431	-0.501777	-0.710766	-0.470006	-0.658576	-0.467401	0.595316	-0.141441	0.267247	0.330647	-0.111331	-0.145925	0.117881	0.375561	0.29734	0.943843	0.0764734	0.00111909	0.00343465	4.86e-06
MmugDNA.6659.1.S1_at	TRRAP	transformation/transcription domain-associated protein	blue	2.47926	241	268.429	147.754	0.485546	120.675	27.0789	-0.363832	-0.306399	-0.205503	0.312319	-0.303886	0.0283597	-0.49154	-0.48247	-0.481609	-0.199182	-0.674342	-0.111026	0.356202	0.542023	0.515871	-0.229337	-0.0200233	0.178097	0.296106	0.22609	0.385207	0.618279	0.653768	0.836458	0.617186	-0.495575	0.195608	-0.382552	-0.311334	0.14434	-0.131353	0.0164693	0.04568	0.186159	0.0414518	0.0475774	0.856742	0.000815894	0.00105109
MmugDNA.28316.1.S1_at	PSMB6	proteasome (prosome, macropain) subunit, beta type, 6	turquoise	2.47924	242	283.347	159.38	0.566261	123.967	35.413	0.255353	0.314974	0.227881	-0.0390654	0.432612	0.221078	0.456778	0.446121	0.238631	0.357228	0.82086	-0.204669	-0.371684	-0.336215	-0.598015	0.337429	-0.0820625	-0.121402	-0.250516	-0.109571	-0.364212	-0.504157	-0.508064	-0.738421	-0.587104	0.483426	-0.258795	0.716752	0.430381	-0.0152871	-0.234087	0.0984025	0.039662	0.141644	0.803581	0.00376353	0.154248	0.00207676	0.00271361
MmugDNA.16558.1.S1_at	ABCB1	ATP-binding cassette, sub-family B (MDR/TAP), member 1	darkturquoise	2.47778	243	39.1322	2.13094	0.649988	37.0013	-34.8704	0.469439	0.812284	0.475764	0.130148	0.446375	-0.274333	0.381446	-0.0906262	0.117091	0.19079	0.331542	-0.131125	-0.299801	-0.194341	-0.396802	-0.0519311	-0.220135	0.043889	-0.381713	0.275143	0.119739	-0.327159	-0.174064	-0.460864	-0.340226	0.141839	-0.253157	0.30316	-0.0360735	-0.252129	-0.123009	0.00149447	3.79e-11	0.00126197	0.4055	0.00269663	0.0750365	0.0116082	0.563294
MmugDNA.40036.1.S1_s_at	EIF3B	eukaryotic translation initiation factor 3, subunit B	green	2.47761	244	121.316	48.9705	0.531961	72.3454	-23.3749	-0.114968	-0.290128	-0.23764	-0.0636192	-0.113137	-0.123439	-0.348639	-0.298656	-0.633383	-0.174038	-0.515507	-0.165387	0.281941	0.103485	0.0465004	-0.0349035	0.0593562	0.371398	0.414808	0.339857	0.438494	0.812718	0.582487	0.53485	0.599695	-0.390246	0.163861	-0.0124417	0.0899062	0.448616	-0.246704	0.462878	0.059126	0.124915	0.685259	0.470079	0.430336	0.0219506	0.0517312
MmuSTS.3175.1.S1_at	RNF138	ring finger protein 138	turquoise	2.47749	245	291.617	155.521	0.552553	136.096	19.4254	0.642593	0.532837	0.599643	0.0616049	0.328766	0.130993	0.476409	0.44536	0.485576	0.631624	0.826809	-0.0528689	-0.454448	-0.068379	-0.255748	0.18115	-0.174512	-0.169322	-0.417669	-0.130062	-0.136769	-0.648842	-0.424715	-0.680373	-0.518213	0.310972	-0.455642	0.500639	0.172028	-0.255112	-0.227569	3.39e-06	0.000234668	2.14e-05	0.694733	0.0313522	0.402432	0.00124017	0.00276509
MmuSTS.4054.1.S1_at	DGKZ	diacylglycerol kinase, zeta 104kDa	green	2.47729	246	198.41	50.9174	0.553109	147.492	-96.5749	-0.144601	-0.243947	-0.330385	-0.0990959	-0.203662	-0.432294	-0.370542	-0.451079	-0.591585	-0.499362	-0.745052	-0.210624	0.429616	-0.114095	-0.0192469	-0.162303	0.0785003	0.357157	0.368282	0.408453	0.423772	0.814586	0.455054	0.517045	0.579346	-0.372173	0.296128	-0.158465	0.0625935	0.509673	-0.0927833	0.354892	0.114922	0.0304789	0.527239	0.190221	0.003792	0.014446	0.00239868
MmugDNA.1916.1.S1_at	C7orf54	chromosome 7 open reading frame 54	blue	2.47658	247	301.675	169.549	0.557167	132.127	37.4216	-0.349707	-0.496788	-0.42581	0.184913	-0.277983	0.112976	-0.493745	-0.404801	-0.548381	-0.280676	-0.644234	-0.148986	0.45109	0.433463	0.484838	-0.0516578	0.0878487	0.264687	0.536074	0.215833	0.243386	0.690208	0.705362	0.859207	0.673097	-0.443519	0.283688	-0.371088	-0.1362	0.343032	-0.181946	0.0215207	0.000702425	0.00441556	0.235189	0.0710899	0.470713	0.000766377	0.00709043
MmugDNA.18899.1.S1_at	FBXO22	F-box protein 22	grey	2.47496	248	50.3966	28.6018	0.800724	21.7948	6.80695	-0.319815	-0.306703	-0.415815	0.0804997	-0.167213	-0.0356428	-0.270574	-0.44578	-0.137938	-0.311236	-0.358149	0.552213	0.359424	0.203978	0.371845	-0.252955	-0.0861592	-0.0801287	0.141874	-0.119482	-0.263063	0.0232582	0.18551	0.408979	0.0811157	-0.314762	0.0372566	-0.408208	-0.225089	0.108861	0.664626	0.0365614	0.0454549	0.00555191	0.607846	0.283833	0.820493	0.0792786	0.00273656
Mmu.12743.1.S1_at	MFAP1	microfibrillar-associated protein 1	brown	2.4741	249	104.355	58.7621	0.595299	45.5928	13.1693	0.0812262	0.0794675	-0.00860254	0.137745	0.230695	0.309366	-0.0174831	0.28321	0.0553972	-0.151917	0.360338	0.0516472	-0.16312	-0.214781	-0.387037	0.328603	-0.166198	-0.301976	-0.0261456	-0.137578	-0.201316	-0.411485	-0.262744	-0.266523	0.0923305	0.830683	0.516363	0.0702948	0.4528	0.0510001	-0.171361	0.604599	0.61247	0.956338	0.378401	0.136658	0.0435193	0.911398	0.0657257
MmugDNA.3585.1.S1_at	LPCAT2	lysophosphatidylcholine acyltransferase 2	blue	2.47249	250	292.462	168.276	0.552985	124.186	44.0896	-0.25685	-0.401351	-0.427945	0.0827156	-0.339981	0.0213671	-0.405478	-0.497065	-0.499957	-0.213124	-0.643399	-0.135062	0.516229	0.515652	0.529798	-0.117308	0.1245	0.317397	0.498375	0.263776	0.198563	0.640316	0.765928	0.85369	0.656238	-0.496149	0.221737	-0.40769	-0.21605	0.374908	-0.169859	0.096378	0.00764253	0.00420097	0.597968	0.0257062	0.891821	0.00698618	0.000696857
MmugDNA.3262.1.S1_at	MET	met proto-oncogene (hepatocyte growth factor receptor)	blue	2.4719	251	362.73	168.68	0.554311	194.05	-25.3709	-0.440761	-0.536059	-0.504474	0.0491948	-0.416548	-0.0923073	-0.522277	-0.390716	-0.393807	-0.443183	-0.797403	-0.0999186	0.428513	0.382942	0.552007	-0.298348	0.0875894	0.11271	0.346186	0.0990027	0.1599	0.551616	0.495927	0.863819	0.552313	-0.41081	0.40189	-0.560488	-0.40295	0.111961	0.0898629	0.00309452	0.000211471	0.000561629	0.754071	0.00546063	0.556048	0.000327678	0.00958438
MmugDNA.23149.1.S1_at	MOBP	myelin-associated oligodendrocyte basic protein	red	2.47161	252	61.7133	41.174	0.809161	20.5393	20.6347	0.928155	0.320728	0.511486	-0.0775693	0.304299	-0.338755	0.194715	0.125675	0.190304	0.303355	0.295627	-0.00365057	-0.240283	-0.125085	-0.162498	-0.107312	-0.250314	0.000394684	-0.311904	0.021672	0.299715	-0.258424	-0.122964	-0.307448	-0.12086	0.0562484	-0.262267	0.232286	0.01021	-0.244602	-0.0900228	3.35e-19	0.0359998	0.000455835	0.621014	0.047261	0.026279	0.210853	0.421968
MmugDNA.25613.1.S1_at	NDUFV3	NADH dehydrogenase (ubiquinone) flavoprotein 3, 10kDa	blue	2.4712	253	327.612	168.297	0.553053	159.316	8.98078	-0.370334	-0.558339	-0.476017	0.0597794	-0.349393	-0.0469427	-0.61618	-0.464564	-0.424467	-0.498543	-0.740524	0.0288393	0.408414	0.407084	0.537261	-0.215773	-0.0571473	-0.00912673	0.35563	0.0103575	0.111762	0.396525	0.459958	0.857553	0.624625	-0.243649	0.505081	-0.654077	-0.334338	0.0686158	0.230405	0.0145055	0.0001	0.00125337	0.703359	0.0216461	0.765003	1.09e-05	0.00169885
MmuSTS.585.1.S1_at	CELSR2	cadherin, EGF LAG seven-pass G-type receptor 2 (flamingo homolog, Drosophila)	green	2.46956	254	171.426	47.12	0.511859	124.306	-77.1856	-0.224313	-0.308261	-0.431801	-0.272371	-0.303236	-0.444533	-0.0341193	-0.537102	-0.518058	-0.389102	-0.635787	-0.308669	0.242875	-0.0889095	0.169304	0.0643162	0.377492	0.68503	0.578167	0.583222	0.280863	0.806643	0.693578	0.520267	0.388045	-0.591793	0.0143345	-0.302325	-0.072362	0.431236	-0.127411	0.148156	0.0443139	0.00383653	0.0772273	0.0480782	0.00282194	0.828048	0.000204415
Mmu.4434.1.S1_at	CLTC	clathrin, heavy chain (Hc)	brown	2.46881	255	199.1	79.4689	0.805073	119.631	-40.1617	0.0850965	0.0278247	-0.000371743	-0.0142856	0.296585	0.321285	0.193951	0.431397	0.124645	-0.172872	0.512902	-0.0437484	-0.368736	-0.533918	-0.530818	0.664018	0.0741127	-0.114394	0.141882	-0.145666	-0.224927	-0.412817	-0.348154	-0.522855	-0.0458756	0.869672	0.370059	0.114445	0.612824	0.0346378	-0.201026	0.587434	0.859417	0.998112	0.927555	0.0534547	0.0356603	0.212683	0.00387338
MmugDNA.1340.1.S1_at	RUFY3	RUN and FYVE domain containing 3	blue	2.46829	256	287.162	167.352	0.549949	119.81	47.5424	-0.278601	-0.24255	-0.299877	0.221931	-0.281991	0.00630462	-0.416833	-0.478079	-0.41799	-0.0593183	-0.6529	-0.152163	0.577751	0.677649	0.606255	-0.349215	0.031719	0.220385	0.287779	0.191169	0.194064	0.557182	0.657288	0.854388	0.517989	-0.578061	0.135454	-0.350617	-0.432668	0.184865	-0.121891	0.0704389	0.117081	0.0507362	0.152625	0.0669475	0.967994	0.00542551	0.00118527
MmugDNA.14360.1.S1_at	TNRC6B	trinucleotide repeat containing 6B	blue	2.46708	257	342.68	152.301	0.500489	190.379	-38.0775	-0.318606	-0.528877	-0.494908	-0.0627635	-0.444015	-0.0437023	-0.464651	-0.310454	-0.339745	-0.404736	-0.764262	0.00699693	0.478543	0.373446	0.619731	-0.128945	0.242427	0.238836	0.53865	0.0736459	0.200259	0.608113	0.645323	0.845115	0.701358	-0.345722	0.457014	-0.674328	-0.308829	0.171771	-0.0409358	0.0373165	0.000266309	0.000741352	0.689278	0.00285803	0.78081	0.00169501	0.0427481
MmugDNA.12507.1.S1_at	BBS10	Bardet-Biedl syndrome 10	pink	2.46702	258	141.845	12.2963	0.470836	129.549	-117.252	-0.0267269	0.0937895	0.26817	-0.0729145	-0.0395917	0.424492	0.438154	0.700787	0.774092	0.496444	0.603037	0.338803	-0.292112	-0.079823	0.0435837	0.218574	0.24744	-0.26658	-0.246847	-0.464228	-0.40352	-0.623574	-0.565446	-0.62238	-0.569639	0.221931	-0.369528	0.109387	-0.040544	-0.336219	0.125052	0.864911	0.549695	0.0820883	0.642173	0.800988	0.0045527	0.00329617	1.67e-07
MmugDNA.33293.1.S1_at	ZNF195	zinc finger protein 195	blue	2.46663	259	425.541	247.836	0.814432	177.705	70.1302	-0.325186	-0.520349	-0.485016	0.0948272	-0.356509	-0.0163895	-0.492088	-0.467568	-0.528298	-0.303662	-0.738512	-0.188665	0.510968	0.490499	0.581781	-0.148579	0.141053	0.309355	0.513388	0.224601	0.198677	0.652942	0.742423	0.927246	0.651455	-0.464113	0.333432	-0.497097	-0.300405	0.23873	-0.0937177	0.033357	0.000347872	0.000979619	0.545268	0.0189463	0.916921	0.000803342	0.00157019
MmugDNA.42898.1.S1_at	PABPN1	poly(A) binding protein, nuclear 1	blue	2.46647	260	326.246	208.168	0.684079	118.078	90.0906	-0.28991	-0.41583	-0.370032	0.238632	-0.330556	0.0320442	-0.605173	-0.481234	-0.47571	-0.105612	-0.636637	0.0225397	0.675518	0.733717	0.597075	-0.482592	-0.147435	0.0273256	0.208949	0.0101426	0.106442	0.474811	0.530314	0.905423	0.516746	-0.544709	0.162345	-0.298662	-0.362001	0.259191	0.134934	0.0593259	0.00555	0.014592	0.123301	0.0303879	0.838363	1.72e-05	0.0010874
MmugDNA.16826.1.S1_s_at	LUC7L3	LUC7-like 3 (S. cerevisiae)	blue	2.46372	261	228.676	149.686	0.491897	78.9899	70.6965	-0.222224	-0.384756	-0.208153	0.251915	-0.28042	0.123882	-0.542839	-0.377026	-0.268387	-0.0883462	-0.597292	0.0916936	0.316421	0.721777	0.749943	-0.30271	-0.0540741	-0.0427826	0.221821	-0.0545687	0.181149	0.314488	0.518419	0.845787	0.55768	-0.438141	0.193079	-0.526437	-0.492051	-0.0355924	0.116317	0.152069	0.0108473	0.180422	0.103177	0.068548	0.428672	0.000169293	0.0126951
MmuSTS.4052.1.S1_at	DGKG	diacylglycerol kinase, gamma 90kDa	grey	2.46344	262	94.7141	21.7359	0.608508	72.9782	-51.2424	-0.361576	-0.518762	-0.456639	0.115827	-0.239711	0.410817	-0.570804	-0.0535916	-0.482206	-0.303066	-0.383022	-0.182852	0.406425	0.294452	0.188308	0.143756	0.0633899	-0.000546357	0.51347	-0.169535	0.0774001	0.468337	0.342013	0.594098	0.671068	0.00450302	0.499452	-0.239586	0.121698	0.444637	-0.255782	0.0172015	0.000365325	0.00208416	0.459518	0.121564	0.00620984	6.42e-05	0.732868
Mmu.4582.2.S1_x_at	PSG2	pregnancy specific beta-1-glycoprotein 2	orange	2.46309	263	25.0352	1.87408	0.665461	23.1612	-21.2871	0.129602	0.154467	0.187328	-0.178592	-0.124487	0.0990621	0.235477	0.219915	0.396107	0.183671	0.26716	0.800511	-0.0925754	-0.0234933	0.0745362	0.0202598	-0.0149593	-0.0905853	-0.0790007	-0.234976	-0.111286	-0.345227	-0.0661426	-0.278693	-0.174562	0.0142729	-0.244374	-0.157544	-0.0854789	-0.262643	0.428369	0.407492	0.322658	0.229022	0.251861	0.426401	0.527381	0.128488	0.156484
MmugDNA.31429.1.S1_s_at	HIGD1A	HIG1 hypoxia inducible domain family, member 1A	pink	2.46289	264	77.3594	14.277	0.546678	63.0824	-48.8055	-0.00538545	-0.021869	0.110717	-0.142449	-0.262703	0.254442	0.372384	0.501106	0.79578	0.409962	0.447185	0.326493	-0.169721	0.0548	0.309587	0.0210434	0.188218	-0.280494	-0.255572	-0.414403	-0.501858	-0.57388	-0.438923	-0.379492	-0.594721	0.0165561	-0.362196	-0.0643098	-0.217702	-0.327074	0.228477	0.972658	0.889296	0.479687	0.362173	0.0887677	0.0996509	0.0139291	0.00061988
MmugDNA.33337.1.S1_at	MYH11	myosin, heavy chain 11, smooth muscle	darkgrey	2.46139	265	15.0441	5.34145	0.683051	9.70267	-4.36122	-0.184365	0.0307197	0.0994857	0.884686	0.164851	0.3121	-0.286818	-0.0980626	-0.0520228	0.0830604	-0.109467	-0.0268177	0.31859	0.432886	0.24356	-0.241727	-0.230369	-0.245495	-0.137858	-0.124046	0.0500185	-0.0428082	0.000510954	0.27152	0.0910647	-0.0288428	0.0746442	-0.00424015	-0.109399	0.00943452	-0.130361	0.236604	0.84496	0.525607	3.58e-15	0.290789	0.0416025	0.062215	0.531576
MmuSTS.905.1.S1_at	SLC5A3	solute carrier family 5 (sodium/myo-inositol cotransporter), member 3	yellow	2.46129	266	195.362	99.8494	0.603682	95.5129	4.33648	-0.360487	-0.40928	-0.406126	0.0563866	-0.333734	0.0287711	-0.599529	-0.0641896	-0.376029	-0.609692	-0.575705	-0.181312	0.393833	0.0464108	0.104981	-0.057808	-0.00867423	-0.0999391	0.297249	-0.0681132	0.157786	0.391414	0.162196	0.541962	0.641611	0.291501	0.872627	-0.414636	0.0329469	0.182241	-0.118561	0.0175646	0.00642526	0.0068877	0.719489	0.0287364	0.854686	2.15e-05	0.682585
MmunewRS.470.1.S1_x_at	OTUD6A	OTU domain containing 6A	blue	2.46051	267	419.904	228.688	0.751511	191.215	37.4731	-0.319538	-0.489067	-0.429822	0.13536	-0.340544	-0.0798255	-0.675424	-0.454114	-0.387785	-0.43381	-0.781506	0.0164202	0.545232	0.523565	0.612404	-0.417458	-0.138231	-0.067327	0.217983	0.0184915	0.125617	0.409014	0.44074	0.913403	0.572636	-0.342696	0.448424	-0.561214	-0.427896	0.0124861	0.220451	0.0367335	0.000874846	0.00402003	0.386789	0.0254468	0.610865	6.74e-07	0.00222218
MmugDNA.3522.1.S1_at	KRIT1	KRIT1, ankyrin repeat containing	pink	2.4604	268	45.5469	14.8494	0.568597	30.6975	-15.8481	-0.0453542	0.000488721	0.209782	-0.0208009	-0.240563	0.26031	0.310965	0.505843	0.814379	0.400519	0.27728	0.136869	-0.0628423	0.161122	0.488584	0.0480971	0.339699	-0.175797	-0.170678	-0.385402	-0.281238	-0.402798	-0.305473	-0.248705	-0.427857	-0.0575773	-0.306705	-0.215221	-0.272003	-0.33706	-0.0504544	0.77274	0.997518	0.176959	0.894672	0.120206	0.0918204	0.0423898	0.000539404
MmugDNA.42786.1.S1_at	IRF1	interferon regulatory factor 1	blue	2.45977	269	250.443	143.791	0.472522	106.653	37.1382	-0.224153	-0.547372	-0.343213	0.146024	-0.311473	0.0439412	-0.56812	-0.279245	-0.223643	-0.30705	-0.661822	0.13563	0.458743	0.528997	0.694215	-0.252659	0.0192735	-0.0404221	0.313968	-0.122276	0.16327	0.305533	0.439151	0.83232	0.601313	-0.289397	0.395657	-0.693782	-0.439616	-0.0256809	0.169961	0.148453	0.000145505	0.024246	0.350124	0.042036	0.779642	7.07e-05	0.0697639
MmugDNA.29507.1.S1_at	SMC5	structural maintenance of chromosomes 5	lightcyan	2.45968	270	160.699	4.95953	0.796209	155.74	-150.78	-0.210756	-0.271921	-0.155783	0.238825	-0.173999	0.122612	-0.476121	-0.312208	-0.264812	0.031756	-0.528627	0.0548956	0.272049	0.767057	0.686951	-0.317801	-0.00763091	0.00407315	0.170369	-0.0605331	0.191245	0.29697	0.498995	0.778815	0.459376	-0.462334	0.104973	-0.449209	-0.581472	-0.146127	0.0623468	0.174912	0.0777372	0.318502	0.12299	0.264462	0.433456	0.00124986	0.0415278
MmugDNA.2515.1.S1_at	MALAT1	metastasis associated lung adenocarcinoma transcript 1 (non-protein coding)	midnightblue	2.45895	271	116.696	13.34	0.897577	103.356	-90.0162	-0.298807	-0.382371	-0.504833	0.152878	-0.266653	0.073536	-0.532847	-0.348505	-0.357373	-0.296597	-0.511807	0.171228	0.929909	0.464903	0.394216	-0.345928	-0.104712	-0.0029246	0.247598	-0.0523608	-0.145033	0.309222	0.364107	0.694281	0.372048	-0.265121	0.309261	-0.276069	-0.16973	0.332005	0.213367	0.051607	0.0113912	0.000555718	0.327721	0.0839014	0.639331	0.000234592	0.0220047
MmugDNA.29897.1.S1_s_at	DRG1	developmentally regulated GTP binding protein 1	turquoise	2.45871	272	335.675	209.836	0.745529	125.838	83.9981	0.375629	0.337176	0.361356	-0.113749	0.264745	0.314044	0.439879	0.560659	0.432564	0.539379	0.884862	0.158212	-0.404711	-0.165595	-0.408765	0.237596	-0.15346	-0.249288	-0.337915	-0.229154	-0.336074	-0.642016	-0.510787	-0.72456	-0.573001	0.388641	-0.37947	0.569679	0.283514	-0.172367	-0.0518576	0.0130564	0.0270323	0.0172745	0.467664	0.0862252	0.0402813	0.00316147	9.22e-05
Mmu.4946.1.S1_at	FGFR1OP2	FGFR1 oncogene partner 2	brown	2.45687	273	160.967	50.6146	0.51276	110.352	-59.7376	0.0165272	0.0928947	-0.00373531	0.100836	0.233282	0.394484	0.148187	0.467295	0.262581	-0.0638578	0.594542	0.0896345	-0.226	-0.322021	-0.454461	0.28782	-0.143851	-0.418314	-0.18214	-0.301221	-0.460887	-0.609108	-0.580438	-0.542331	-0.338988	0.790935	0.247522	0.289861	0.41234	-0.0759682	0.00433267	0.916225	0.553526	0.981034	0.519973	0.132192	0.00885281	0.342956	0.0015815
MmuSTS.3773.1.S1_at	RNF11	ring finger protein 11	pink	2.45659	274	138.935	18.5615	0.710738	120.374	-101.812	0.0349346	0.101379	0.262996	-0.0720087	-0.167828	0.22348	0.405374	0.703406	0.842268	0.38101	0.591061	0.366637	-0.256972	-0.0753751	0.124174	0.115785	0.131364	-0.30319	-0.285862	-0.442768	-0.405175	-0.648259	-0.58936	-0.546948	-0.596009	0.237891	-0.306315	0.0491966	-0.0649055	-0.40181	0.149422	0.824004	0.517717	0.0883995	0.646324	0.28204	0.149708	0.00700217	1.44e-07
MmugDNA.28789.1.S1_s_at	UBE2N	ubiquitin-conjugating enzyme E2N (UBC13 homolog, yeast)	turquoise	2.45623	275	266.575	196.52	0.698219	70.0542	126.466	0.147618	0.214133	0.208205	-0.0167348	0.171584	0.497523	0.432603	0.511636	0.344434	0.544418	0.866196	0.14876	-0.342339	-0.065835	-0.303315	0.388825	-0.0588732	-0.160429	-0.110842	-0.183525	-0.441961	-0.531878	-0.308669	-0.596856	-0.457862	0.351979	-0.367941	0.527946	0.426571	0.0354092	-0.145944	0.344832	0.167944	0.180311	0.915177	0.271254	0.000687712	0.0037643	0.000453781
MmugDNA.38957.1.S1_at	TRIM4	tripartite motif-containing 4	blue	2.45562	276	437.231	245.713	0.807458	191.518	54.1954	-0.329446	-0.46682	-0.477726	0.14065	-0.256184	-0.0331274	-0.653131	-0.463091	-0.546983	-0.441192	-0.759629	-0.0886047	0.488945	0.468478	0.476303	-0.21852	-0.0612089	0.070795	0.400388	0.148776	0.20289	0.553829	0.578931	0.929465	0.759891	-0.241607	0.56399	-0.489342	-0.257702	0.214365	-0.0173227	0.0309833	0.00160138	0.00119667	0.368327	0.0972744	0.832975	2.06e-06	0.00176528
MmugDNA.8117.1.S1_at	WAC	WW domain containing adaptor with coiled-coil	brown	2.45557	277	163.739	89.7447	0.909173	73.9942	15.7505	-0.133739	0.0962421	0.0149298	0.143117	0.145405	0.164233	-0.193818	0.256872	0.068654	-0.336974	0.197996	0.0560244	-0.105334	-0.262824	-0.438786	0.0922491	-0.296251	-0.500493	-0.233301	-0.28542	-0.134546	-0.389743	-0.513156	-0.258642	0.0684782	0.897393	0.682826	0.051726	0.356788	-0.0902447	0.0147425	0.392555	0.53926	0.924298	0.359901	0.352193	0.292624	0.213003	0.0963491
MmugDNA.16346.1.S1_at	SCRN3	secernin 3	brown	2.45533	278	161.636	47.5141	0.481349	114.122	-66.6081	0.178329	0.384166	0.442794	0.334405	0.362857	0.374659	0.123856	0.558148	0.446553	0.177076	0.574292	0.10627	-0.372259	-0.1502	-0.334238	0.189406	-0.174659	-0.49397	-0.392103	-0.392318	-0.089532	-0.640494	-0.617909	-0.58652	-0.220816	0.788815	0.177933	0.226511	0.273035	-0.321752	-0.207024	0.252571	0.0109797	0.00294485	0.0283976	0.0167827	0.0133121	0.428769	0.00010063
MmugDNA.801.1.S1_at	CCDC104	coiled-coil domain containing 104	turquoise	2.45531	279	254.654	140.19	0.498083	114.464	25.7261	0.149064	0.154795	0.259665	-0.113705	0.207823	0.406998	0.481048	0.660898	0.633006	0.490532	0.808918	0.356814	-0.312824	-0.130835	-0.175373	0.336677	0.119379	-0.239575	-0.17518	-0.449697	-0.409983	-0.677735	-0.498565	-0.677212	-0.522906	0.411754	-0.299033	0.271478	0.170396	-0.250287	0.0562998	0.340073	0.321617	0.0926576	0.467837	0.181129	0.00675701	0.00109296	1.41e-06
MmugDNA.37551.1.S1_at	C13orf31	chromosome 13 open reading frame 31	grey	2.45416	280	86.1971	19.681	0.550981	66.5161	-46.8351	0.37302	0.379122	0.32618	-0.206798	0.234979	-0.112832	0.543005	0.336617	0.234539	0.208469	0.512089	-0.345373	-0.465302	-0.469881	-0.437027	0.467095	0.216785	0.266792	-0.0256658	0.216978	0.0543038	-0.162127	-0.197832	-0.612331	-0.287149	0.273822	-0.252107	0.375732	0.344301	-0.0102024	-0.474222	0.013754	0.0121695	0.0327903	0.18334	0.129321	0.471285	0.000168362	0.0273029
MmugDNA.4643.1.S1_at	COL2A1	collagen, type II, alpha 1	grey	2.45396	281	52.4254	19.0992	0.534693	33.3263	-14.2271	0.135094	0.357561	0.401655	0.194688	0.278719	0.126201	0.0962535	0.173697	0.478692	0.261179	0.334446	0.518414	-0.298929	0.0556032	-0.029447	-0.173337	-0.243094	-0.5102	-0.493614	-0.455266	-0.0742982	-0.573641	-0.499736	-0.395536	-0.292676	0.215565	-0.172761	0.0314442	-0.137056	-0.403899	0.338958	0.387731	0.0185722	0.00759242	0.210917	0.0703148	0.420011	0.539211	0.265307
Mmu.1396.1.S1_at	TCEAL8	transcription elongation factor A (SII)-like 8	brown	2.45337	282	166.488	61.0377	0.618352	105.45	-44.4126	0.053734	0.197057	0.142253	0.139796	0.129393	0.395284	0.0604297	0.553652	0.329694	-0.00239642	0.58103	-0.0794562	-0.26233	-0.27964	-0.443255	0.258527	-0.182214	-0.513616	-0.287922	-0.36451	-0.340422	-0.598293	-0.659034	-0.547421	-0.293699	0.837666	0.297192	0.293018	0.398363	-0.132002	-0.149698	0.732184	0.205307	0.362839	0.371273	0.408253	0.00870385	0.700282	0.000117547
Mmu.16121.1.S1_s_at	ENOPH1	enolase-phosphatase 1	turquoise	2.45331	283	276.665	198.914	0.706723	77.7507	121.163	0.23623	0.0981245	0.177412	-0.0344153	0.232911	0.532836	0.458138	0.587007	0.406344	0.439908	0.841148	0.189918	-0.302836	-0.12126	-0.237387	0.578525	0.137271	-0.0501106	0.0481127	-0.251246	-0.405885	-0.599047	-0.260324	-0.591125	-0.414568	0.416333	-0.299253	0.296903	0.308231	-0.1284	-0.129356	0.127235	0.531316	0.25506	0.826579	0.132826	0.000234676	0.00200583	3.51e-05
MmugDNA.15643.1.S1_at	MARVELD3	MARVEL domain containing 3	blue	2.45315	284	412.722	217.368	0.714309	195.355	22.0128	-0.357337	-0.563493	-0.542554	0.108429	-0.410568	-0.0580384	-0.671549	-0.439581	-0.439074	-0.498992	-0.788411	-0.0880999	0.566929	0.433266	0.542508	-0.310371	-0.0234345	0.00370221	0.306654	0.0306221	0.0871671	0.475221	0.455083	0.905134	0.555537	-0.351088	0.458301	-0.560695	-0.368825	0.112203	0.154558	0.0186513	8.34e-05	0.000170897	0.488867	0.00624421	0.71162	8.24e-07	0.00318438
MmugDNA.26250.1.S1_at	LOC100133142	similar to zinc finger protein 208	green	2.45296	285	134.495	47.5613	0.516652	86.9337	-39.3724	-0.136904	-0.0498315	-0.222303	-0.26342	-0.291193	-0.484085	-0.121521	-0.58344	-0.540415	-0.26282	-0.580213	-0.29514	0.351675	0.00844878	0.0189832	-0.196313	0.0873604	0.497621	0.278849	0.586784	0.390913	0.80944	0.605951	0.456487	0.390785	-0.549612	0.0111443	-0.0265597	0.00494475	0.471875	-0.171503	0.381347	0.750989	0.15192	0.0878688	0.0581587	0.00100523	0.437589	4.02e-05
MmugDNA.38307.1.S1_x_at	OGFOD1	2-oxoglutarate and iron-dependent oxygenase domain containing 1	blue	2.45259	286	439.347	244.72	0.804195	194.627	50.0939	-0.322477	-0.605653	-0.492128	0.0984268	-0.411785	-0.0966876	-0.669895	-0.450871	-0.383387	-0.433267	-0.782534	0.024886	0.550856	0.491592	0.636401	-0.365883	-0.0634401	-0.019843	0.275374	-0.00969912	0.0970942	0.433922	0.448642	0.925073	0.567241	-0.385394	0.412384	-0.589849	-0.368647	0.0952501	0.252377	0.0349433	1.68e-05	0.000802415	0.530045	0.00607734	0.537375	8.97e-07	0.00241118
MmugDNA.3549.1.S1_at	STK11	serine/threonine kinase 11	green	2.45255	287	177.657	69.1636	0.751316	108.493	-39.3295	-0.140705	-0.266007	-0.238515	-0.0332442	-0.201771	-0.371708	-0.2234	-0.513581	-0.597541	-0.307316	-0.62919	-0.229633	0.365793	-0.0606779	0.0179503	-0.195377	0.0271866	0.448966	0.32163	0.509201	0.455603	0.869393	0.572812	0.493549	0.475331	-0.502103	0.0848794	-0.000780408	0.159649	0.576564	-0.185315	0.368137	0.0846821	0.123491	0.832394	0.194458	0.0141167	0.149858	0.000427914
MmugDNA.37164.1.S1_at	C7orf60	chromosome 7 open reading frame 60	turquoise	2.45228	288	238.894	162.958	0.578973	75.9369	87.0206	0.132175	0.175539	0.148069	-0.140968	0.142602	0.418967	0.630567	0.562334	0.486016	0.497078	0.827252	0.207738	-0.277823	-0.100405	-0.175843	0.43185	0.166975	0.0239538	-0.00901865	-0.141889	-0.466784	-0.575435	-0.216724	-0.594498	-0.536853	0.336793	-0.33784	0.309557	0.167313	-0.195673	-0.0882613	0.398163	0.260193	0.343344	0.367237	0.361653	0.00516884	5.84e-06	8.69e-05
MmugDNA.8866.1.S1_at	CLIP2	CAP-GLY domain containing linker protein 2	green	2.45127	289	142.779	49.3535	0.536121	93.4251	-44.0716	-0.135556	-0.285686	-0.454772	-0.212604	-0.298261	-0.30775	-0.222801	-0.509742	-0.656707	-0.318894	-0.527335	-0.249412	0.379436	0.0363982	0.0462609	0.00913149	0.143583	0.533315	0.547608	0.464929	0.263274	0.798922	0.666967	0.565773	0.591941	-0.420028	0.154177	-0.114319	0.208399	0.708471	-0.228777	0.386095	0.0632999	0.00218542	0.171072	0.052056	0.0446853	0.15098	0.000480322
MmugDNA.30287.1.S1_at	GIMAP6	GTPase, IMAP family member 6	darkturquoise	2.45092	290	28.8865	1.83447	0.559557	27.052	-25.2175	0.383471	0.783591	0.424182	0.030498	0.302396	-0.331437	0.377732	0.0195248	0.234998	0.136614	0.245368	-0.109669	-0.201404	-0.251215	-0.305157	-0.0301568	-0.0696456	0.0933295	-0.334005	0.261026	0.151249	-0.181506	-0.12328	-0.42589	-0.315589	0.122816	-0.169463	0.21557	-0.0235791	-0.286786	-0.215345	0.0111374	5.22e-10	0.00458553	0.846066	0.0487322	0.0299226	0.0125161	0.9011
MmugDNA.31492.1.S1_at	G2E3	G2/M-phase specific E3 ubiquitin ligase	pink	2.45003	291	109.806	14.7495	0.564774	95.0564	-80.3069	0.144758	0.118036	0.41326	0.0948992	0.0513517	0.461248	0.396901	0.577844	0.802185	0.667929	0.564823	0.188996	-0.306528	0.203525	0.347937	0.156103	0.252419	-0.220318	-0.260117	-0.452424	-0.276138	-0.59088	-0.361411	-0.447229	-0.515843	0.0396806	-0.501128	0.0318476	-0.168517	-0.429556	-0.0522648	0.354363	0.450939	0.00588015	0.544962	0.743646	0.00185166	0.00840927	4.96e-05
MmugDNA.41845.1.S1_s_at	DNAJB6	DnaJ (Hsp40) homolog, subfamily B, member 6	turquoise	2.44916	292	252.551	139.282	0.494855	113.27	26.0118	0.151169	0.0591869	0.072074	-0.131834	0.0602979	0.424721	0.606719	0.710082	0.749773	0.480879	0.76905	0.241649	-0.224708	-0.104006	0.0713516	0.415565	0.327104	-0.0672117	0.00807929	-0.344066	-0.632317	-0.717328	-0.365567	-0.588817	-0.600941	0.360747	-0.279682	0.0638108	0.065842	-0.266054	-0.0149036	0.333222	0.706167	0.646024	0.399394	0.700906	0.0045286	1.61e-05	9.67e-08
MmugDNA.32646.1.S1_at	THRAP3	thyroid hormone receptor associated protein 3	grey60	2.44869	293	111.096	5.47856	0.694067	105.618	-100.139	-0.184843	-0.093732	-0.43551	0.0219406	-0.172253	-0.143006	-0.0025096	-0.589369	-0.485644	-0.243423	-0.513321	-0.196911	0.315636	0.137831	0.264616	0.0496336	0.242453	0.599333	0.547208	0.624679	0.119903	0.601748	0.845611	0.571405	0.390479	-0.474266	0.0738422	-0.354387	-0.104034	0.349856	-0.198718	0.235369	0.549941	0.0035124	0.888936	0.26936	0.36028	0.987257	3.21e-05
MmugDNA.40213.1.S1_s_at	HBXIP	hepatitis B virus x interacting protein	turquoise	2.44866	294	275.019	154.881	0.550277	120.138	34.7429	0.46298	0.361623	0.59397	-0.0394685	0.379966	0.135338	0.360543	0.329145	0.372192	0.731676	0.790445	0.130848	-0.450398	0.053236	-0.312554	-0.0735254	-0.34743	-0.329994	-0.58013	-0.279501	-0.108728	-0.57607	-0.504092	-0.638961	-0.543465	0.163036	-0.579121	0.69756	0.159295	-0.202996	0.0240543	0.0017704	0.017186	2.68e-05	0.801595	0.0119629	0.38687	0.0175457	0.0311459
MmugDNA.26809.1.S1_s_at	SUMO2	SMT3 suppressor of mif two 3 homolog 2 (S. cerevisiae)	turquoise	2.4486	295	279.956	155.711	0.553225	124.246	31.465	0.0224078	0.153836	0.268421	0.0789899	0.23043	0.505923	0.311138	0.598654	0.574551	0.470161	0.815799	0.223287	-0.390358	0.0254266	-0.134316	0.284426	-0.0756296	-0.443113	-0.313189	-0.514607	-0.492416	-0.805917	-0.626246	-0.59128	-0.530021	0.5241	-0.185646	0.289485	0.101549	-0.343915	0.0682152	0.886586	0.324663	0.0817909	0.614615	0.137123	0.000538124	0.0422691	2.23e-05
Mmu.6272.2.S1_at	EVI2A	ecotropic viral integration site 2A	red	2.44713	296	142.096	26.5427	0.521624	115.554	-89.0109	0.825491	0.347114	0.526862	0.00298747	0.421821	0.00924027	0.245459	0.389275	0.285015	0.427937	0.65522	0.0116794	-0.376031	-0.148921	-0.356441	0.109494	-0.283022	-0.206888	-0.379526	-0.166533	0.0275779	-0.555718	-0.41367	-0.555606	-0.309305	0.373524	-0.242843	0.4465	0.184579	-0.257906	-0.110069	9.71e-12	0.0225765	0.000283839	0.984831	0.0048421	0.953105	0.112619	0.00987756
MmuSTS.852.1.S1_at	MAL	mal, T-cell differentiation protein	red	2.44547	297	69.8681	42.8913	0.84291	26.9769	15.9144	0.923797	0.294562	0.396612	-0.169404	0.306307	-0.295184	0.277098	0.0993916	0.138817	0.30524	0.384651	0.0357977	-0.231478	-0.21697	-0.2405	0.0311757	-0.155734	0.0914589	-0.177025	0.0464238	0.16082	-0.24958	-0.0963711	-0.384049	-0.18559	0.0187359	-0.365244	0.296988	0.13497	-0.0664961	-0.0252177	1.07e-18	0.0551827	0.00846124	0.27748	0.045748	0.0546468	0.0720314	0.526001
MmugDNA.26665.1.S1_at	ZNF204	zinc finger protein 204 pseudogene	blue	2.4451	298	245.556	149.314	0.490672	96.2424	53.0714	-0.278385	-0.417048	-0.429328	0.280724	-0.282427	0.0596359	-0.452683	-0.483291	-0.40802	-0.242102	-0.639744	-0.0293664	0.590065	0.5535	0.621638	-0.202504	0.0936524	0.212204	0.4076	0.123831	0.0828975	0.472389	0.633838	0.84722	0.514597	-0.477707	0.208013	-0.476328	-0.276004	0.276861	0.00959072	0.0706657	0.00539925	0.00406694	0.0682361	0.0665083	0.704039	0.00230388	0.00102754
MmugDNA.6583.1.S1_at	PCNP	PEST proteolytic signal containing nuclear protein	green	2.44488	299	219.176	43.2447	0.469762	175.931	-132.686	0.110538	0.168909	0.331075	0.0246121	0.113529	0.328254	0.501744	0.49343	0.729928	0.555065	0.738735	0.40541	-0.324809	0.0447009	0.0581526	0.134002	-0.00120238	-0.294567	-0.329995	-0.38437	-0.446406	-0.778269	-0.480673	-0.585187	-0.654966	0.212669	-0.468727	0.165039	-0.0450979	-0.401499	0.222117	0.480402	0.278908	0.0301131	0.875513	0.468531	0.0316327	0.000608451	0.000773271
Mmu.1477.1.S1_at	SPARCL1	SPARC-like 1 (hevin)	brown	2.44467	300	141.055	76.3698	0.773677	64.6849	11.6849	-0.0191267	0.161536	0.106097	0.211529	0.280038	0.237237	-0.183543	0.162268	0.0120981	-0.28774	0.156997	-0.0409805	-0.204266	-0.221058	-0.348843	0.197141	-0.239124	-0.41027	-0.132347	-0.229651	-0.0100509	-0.334695	-0.331934	-0.214331	0.197694	0.876822	0.676377	-0.0506905	0.35199	-0.0893371	-0.155901	0.903107	0.300731	0.498318	0.173298	0.0689411	0.125574	0.238738	0.298519
MmugDNA.13455.1.S1_at	LRIG1	leucine-rich repeats and immunoglobulin-like domains 1	tan	2.44421	301	39.0094	11.3144	0.960665	27.695	-16.3806	0.272403	0.0108008	0.511391	0.105481	0.118711	-0.281484	-0.373545	-0.157805	-0.175401	-0.104921	-0.328652	-0.101063	-0.234716	0.0786233	0.0292881	-0.169371	-0.279569	-0.145421	-0.181604	-0.0558463	0.843201	0.278503	0.0673666	0.207411	0.501008	-0.0685709	0.131972	-0.127638	-0.11376	-0.22526	-0.134013	0.0771918	0.945196	0.000457137	0.500829	0.448339	0.0674608	0.0136111	0.312181
MmugDNA.29464.1.S1_at	IMPAD1	inositol monophosphatase domain containing 1	turquoise	2.44403	302	283.076	161.027	0.572113	122.049	38.9777	0.55777	0.336051	0.401318	-0.144044	0.290922	0.176585	0.48815	0.548791	0.309448	0.468664	0.825291	-0.0938405	-0.359047	-0.309241	-0.479066	0.359094	-0.0443558	-0.00490758	-0.168949	-0.123049	-0.150347	-0.470473	-0.374207	-0.728124	-0.446682	0.401742	-0.344145	0.583361	0.394767	-0.0628361	-0.268942	0.000101961	0.0275794	0.00764811	0.356766	0.0584042	0.257317	0.000897651	0.000138708
MmugDNA.40613.1.S1_x_at	LY75	lymphocyte antigen 75	blue	2.44344	303	501.854	265.639	0.872939	236.215	29.4245	-0.334974	-0.567457	-0.50391	0.0847588	-0.34613	-0.0980587	-0.625217	-0.472971	-0.512169	-0.49873	-0.820443	-0.102809	0.474756	0.395827	0.539544	-0.198321	0.0372061	0.137409	0.434514	0.169439	0.215725	0.583316	0.601756	0.94125	0.711349	-0.329913	0.510286	-0.594911	-0.279012	0.189365	0.0477754	0.0281126	7.24e-05	0.000571037	0.588923	0.0229882	0.531593	7.39e-06	0.00136036
MmugDNA.24828.1.S1_at	NAPB	N-ethylmaleimide-sensitive factor attachment protein, beta	purple	2.44304	304	55.5843	10.289	0.70425	45.2954	-35.0064	-0.222649	-0.558028	-0.569937	-0.17486	-0.32077	0.348638	-0.112032	0.0615623	-0.27206	-0.364811	-0.185704	-0.0383787	0.272855	-0.0902614	0.199357	0.56341	0.455974	0.410496	0.832257	-0.00324526	-0.167797	0.321097	0.500152	0.330214	0.3622	-0.0196716	0.263087	-0.466803	0.191815	0.323804	-0.144301	0.151268	0.00010105	6.62e-05	0.26207	0.0359742	0.0219508	0.474452	0.694934
MmugDNA.22026.1.S1_at	DPP6	dipeptidyl-peptidase 6	green	2.44166	305	133.858	46.4762	0.504866	87.382	-40.9058	-0.160619	-0.279315	-0.524787	-0.183228	-0.0560179	-0.22999	0.00455273	-0.420355	-0.585851	-0.36899	-0.474565	-0.36307	0.276952	-0.214632	-0.021634	0.368712	0.459959	0.746996	0.767737	0.556713	0.173795	0.776082	0.696723	0.40561	0.449214	-0.362637	0.144862	-0.208803	0.167881	0.579879	-0.313242	0.303521	0.0696911	0.00030298	0.239558	0.721249	0.137896	0.976885	0.00500757
MmugDNA.31454.1.S1_s_at	RAB1A	RAB1A, member RAS oncogene family	turquoise	2.44082	306	241.503	140.655	0.499733	100.849	39.806	-0.0397853	0.0327992	0.0705373	-0.0689148	0.111377	0.606533	0.408867	0.719099	0.546553	0.291886	0.767495	0.172593	-0.35071	-0.20113	-0.180753	0.615372	0.25492	-0.182284	0.0618433	-0.429706	-0.513262	-0.628908	-0.446465	-0.610732	-0.390036	0.571405	-0.0821596	0.133155	0.337688	-0.0964682	-0.134605	0.800035	0.834607	0.653089	0.660581	0.477058	1.62e-05	0.00648419	5.57e-08
MmugDNA.20419.1.S1_at	NGRN	neugrin, neurite outgrowth associated	turquoise	2.44033	307	234.856	145.849	0.518186	89.0077	56.8409	0.0931912	0.0985963	0.137236	-0.10773	0.130027	0.441175	0.364488	0.522508	0.390092	0.291748	0.793021	0.31135	-0.368249	-0.290501	-0.370375	0.485557	0.0398356	-0.208569	-0.0675267	-0.271392	-0.430272	-0.54556	-0.434568	-0.672547	-0.451476	0.419553	-0.290812	0.393888	0.484191	0.0119099	0.0426759	0.552255	0.529334	0.380181	0.491693	0.405942	0.0030635	0.0162617	0.000325329
MmugDNA.33573.1.S1_s_at	STK16	serine/threonine kinase 16	turquoise	2.43972	308	299.964	204.111	0.725187	95.853	108.258	0.193939	0.207807	0.271777	0.041941	0.329249	0.536195	0.39678	0.536813	0.361197	0.497633	0.87424	0.0699503	-0.328088	-0.162399	-0.384842	0.420197	-0.0531577	-0.224826	-0.174785	-0.282698	-0.356873	-0.54652	-0.428543	-0.676827	-0.485545	0.436111	-0.315206	0.549752	0.425249	-0.0096413	-0.188118	0.212712	0.181165	0.0779008	0.789439	0.0310895	0.000210539	0.00843095	0.000206349
MmugDNA.36252.1.S1_at	MCTS1	malignant T cell amplified sequence 1	blue	2.43941	309	237.232	142.827	0.469354	94.4053	48.4214	-0.274151	-0.460454	-0.424421	0.216611	-0.278918	0.0892076	-0.434222	-0.257739	-0.357675	-0.141911	-0.625117	-0.0583906	0.457987	0.551873	0.637407	-0.184933	0.158436	0.20956	0.453762	0.0299979	0.128232	0.505529	0.591045	0.836857	0.569247	-0.401109	0.305116	-0.506818	-0.387917	0.155142	-0.0843121	0.0752374	0.00188996	0.0045602	0.162959	0.0701059	0.569443	0.00362213	0.0951903
MmugDNA.8911.1.S1_at	GNAO1	guanine nucleotide binding protein (G protein), alpha activating activity polypeptide O	green	2.43925	310	190.193	62.9262	0.68356	127.267	-64.3405	-0.265568	-0.370884	-0.364489	-0.229719	-0.330092	-0.236204	-0.382997	-0.350273	-0.542851	-0.519826	-0.689322	-0.181975	0.278759	-0.122278	0.0507472	0.0275855	0.210853	0.34956	0.489444	0.27322	0.426964	0.848351	0.520503	0.519076	0.684622	-0.243677	0.4087	-0.285374	0.192436	0.517394	-0.205812	0.0852163	0.0143487	0.0162615	0.138373	0.0306355	0.127279	0.0112463	0.0212959
MmuSTS.2057.1.S1_at	PLCB1	phospholipase C, beta 1 (phosphoinositide-specific)	salmon	2.43876	311	64.7101	14.1835	0.818883	50.5266	-36.343	0.226555	0.219499	0.0164852	-0.452195	0.0649336	-0.32343	0.873449	0.175361	0.393882	0.258238	0.343851	-0.0299655	-0.319094	-0.442837	-0.0835224	0.350837	0.544054	0.592681	0.197539	0.313134	-0.227576	-0.15759	0.0611518	-0.496006	-0.455324	-0.0342598	-0.374879	-0.0147324	0.0167515	-0.0509257	-0.0989479	0.144039	0.157288	0.916437	0.00233239	0.679103	0.0343783	2.16e-14	0.260684
MmugDNA.18853.1.S1_at	CNOT6L	CCR4-NOT transcription complex, subunit 6-like	grey60	2.43845	312	101.879	4.07486	0.516235	97.804	-93.7292	-0.0377698	-0.328919	-0.389914	-0.117252	-0.12479	-0.1307	-0.00468174	-0.492338	-0.392207	0.00283292	-0.391389	-0.170916	0.379809	0.343011	0.469379	0.06586	0.31348	0.613451	0.590092	0.322638	0.0421548	0.499099	0.803952	0.607308	0.356711	-0.561032	-0.0739228	-0.337497	-0.177701	0.375779	-0.125992	0.809973	0.0312688	0.00974659	0.453975	0.425269	0.403497	0.97623	0.000797649
MmugDNA.28568.1.S1_at	LOC145474	hypothetical protein LOC145474	blue	2.43798	313	311.151	169.308	0.556375	141.843	27.4648	-0.361633	-0.434742	-0.460247	0.216338	-0.285253	0.100229	-0.60268	-0.431697	-0.567857	-0.426763	-0.687881	-0.0834116	0.486137	0.436326	0.407102	-0.108691	0.0192825	0.139441	0.459322	0.127438	0.225411	0.565538	0.607703	0.86856	0.748179	-0.251797	0.485137	-0.470747	-0.155897	0.299084	-0.0743929	0.0171826	0.00357747	0.00190007	0.163504	0.0637193	0.522505	1.9e-05	0.003846
MmugDNA.155.1.S1_at	LOC100291757	hypothetical protein LOC100291757	red	2.43758	314	88.8365	29.6124	0.581949	59.2242	-29.6118	0.869139	0.421186	0.686942	-0.0282685	0.291715	-0.27674	0.344735	0.244261	0.431311	0.403714	0.415064	0.0438709	-0.530702	-0.151528	-0.071111	-0.05738	-0.202195	-0.0869191	-0.425125	-0.0279054	0.264569	-0.432948	-0.276077	-0.467833	-0.297908	0.0833596	-0.384651	0.182477	-0.0777715	-0.458108	-0.0503808	4.11e-14	0.00491312	3.64e-07	0.857198	0.0576894	0.0724152	0.0235829	0.11444
MmugDNA.21973.1.S1_at	UBN2	ubinuclein 2	blue	2.43748	315	369.306	220.353	0.724121	148.952	71.4012	-0.20078	-0.356262	-0.32434	0.164228	-0.169485	-0.072156	-0.475817	-0.620959	-0.561245	-0.172412	-0.692982	-0.00243303	0.479252	0.570614	0.56014	-0.24958	-0.0343487	0.279426	0.397557	0.274713	0.294278	0.624905	0.793758	0.907018	0.666775	-0.568451	0.170347	-0.389227	-0.286781	0.256358	-0.0106745	0.196704	0.0190349	0.0338459	0.292641	0.277247	0.645648	0.00126016	8.88e-06
MmugDNA.18612.1.S1_at	SLC25A25	solute carrier family 25 (mitochondrial carrier; phosphate carrier), member 25	steelblue	2.43687	316	51.0093	1.62873	0.70762	49.3806	-47.7518	0.00783713	0.16416	-0.212582	0.070298	0.217979	-0.406476	0.228999	-0.400857	-0.491922	-0.244372	-0.305252	-0.383482	0.045809	-0.323289	-0.26989	0.22101	0.225683	0.682243	0.44477	0.811743	0.287677	0.601071	0.554561	0.155785	0.246041	-0.240845	0.0530979	0.0364813	0.177467	0.382687	-0.397705	0.96022	0.292842	0.17112	0.654192	0.160254	0.00683499	0.139647	0.00772468
MmugDNA.1874.1.S1_s_at	SAR1B	SAR1 homolog B (S. cerevisiae)	turquoise	2.4368	317	394.871	211.038	0.749798	183.833	27.2054	0.45835	0.485879	0.44818	0.00775279	0.446085	0.138174	0.606908	0.404792	0.431728	0.563776	0.880276	0.0899672	-0.531155	-0.273979	-0.456457	0.320987	-0.103857	-0.0866412	-0.32826	0.0200933	-0.237883	-0.617362	-0.42641	-0.790235	-0.597131	0.322725	-0.502167	0.592984	0.29989	-0.180652	-0.108801	0.00199501	0.000956406	0.00257865	0.960647	0.00271607	0.376902	1.6e-05	0.00709174
MmuSTS.3162.1.S1_at	ATRX	alpha thalassemia/mental retardation syndrome X-linked (RAD54 homolog, S. cerevisiae)	yellow	2.43586	318	231.217	101.565	0.614055	129.652	-28.087	-0.403643	-0.389943	-0.469033	0.0261602	-0.267731	0.0474826	-0.553713	-0.19868	-0.381162	-0.652844	-0.602189	-0.0799541	0.242736	0.0980091	0.221726	0.049701	0.0409211	-0.0420719	0.384792	0.0305762	0.108924	0.342551	0.312125	0.625782	0.665293	0.232936	0.861878	-0.595394	-0.0951636	0.0574861	-0.0373764	0.00727178	0.00974059	0.00151064	0.86775	0.0826097	0.762378	0.000117302	0.201526
MmuSTS.4464.1.S1_at	UGT8	UDP glycosyltransferase 8	red	2.43504	319	98.1419	26.9092	0.528827	71.2327	-44.3234	0.838968	0.488479	0.496741	-0.119237	0.284893	-0.227054	0.345119	0.318667	0.367035	0.287172	0.515576	0.0513217	-0.34027	-0.297464	-0.298942	0.0603751	-0.171346	-0.0602323	-0.317725	-0.046009	0.0731329	-0.458484	-0.33298	-0.566551	-0.30819	0.282468	-0.244881	0.278739	0.145809	-0.277808	-0.0780233	2.14e-12	0.000889416	0.000703384	0.446314	0.0640688	0.143133	0.0234179	0.0372782
MmugDNA.42447.1.S1_s_at	IFI16	interferon, gamma-inducible protein 16	darkturquoise	2.43463	320	41.3682	1.82252	0.555913	39.5457	-37.7232	0.333935	0.762607	0.62999	0.223748	0.405	-0.214365	0.153258	0.155144	0.234552	0.280573	0.286942	-0.0477598	-0.254076	-0.0119763	-0.310169	-0.318299	-0.365572	-0.280228	-0.636207	0.009903	0.226559	-0.298168	-0.388308	-0.400959	-0.295391	0.226684	-0.106705	0.451474	-0.142531	-0.407212	-0.136541	0.0286344	2.8e-09	5.99e-06	0.149207	0.00705966	0.167472	0.326505	0.320516
MmugDNA.4714.1.S1_at	CFL2	cofilin 2 (muscle)	turquoise	2.4346	321	282.786	145.356	0.516435	137.431	7.92469	0.728144	0.432833	0.585354	0.0412119	0.41691	0.0949195	0.359586	0.397503	0.393571	0.582253	0.803083	0.0981139	-0.392701	-0.0952018	-0.350082	0.0342675	-0.331835	-0.27772	-0.485178	-0.263386	-0.0975725	-0.663822	-0.508791	-0.675811	-0.494032	0.313558	-0.446755	0.573867	0.201171	-0.222061	-0.026449	3.14e-08	0.00374378	3.74e-05	0.793019	0.00541608	0.544875	0.0178698	0.00830181
MmugDNA.15189.1.S1_at	GRM6	glutamate receptor, metabotropic 6	blue	2.43438	322	319.236	180.904	0.594484	138.332	42.5729	-0.266259	-0.57414	-0.52951	-0.0019768	-0.356182	-0.0440963	-0.567045	-0.401384	-0.545281	-0.351672	-0.69802	-0.127262	0.457303	0.412068	0.492112	-0.086835	0.132154	0.245372	0.521157	0.121621	0.148363	0.612818	0.626468	0.879191	0.633783	-0.422784	0.334828	-0.476019	-0.223412	0.279291	0.00702579	0.0843767	5.68e-05	0.000261003	0.989962	0.0190638	0.778883	7.35e-05	0.00763713
MmuSTS.4044.1.S1_at	SORT1	sortilin 1	cyan	2.43424	323	57.6479	5.80394	0.552953	51.8439	-46.04	0.191662	0.017355	-0.261115	-0.263492	-0.0256224	-0.407395	0.227641	-0.392546	-0.418823	-0.211948	-0.310783	-0.247282	0.160385	-0.262227	-0.0229724	0.273528	0.372117	0.803418	0.628615	0.53314	0.224835	0.566503	0.667321	0.206106	0.305147	-0.338001	-0.0224996	-0.226779	0.0930205	0.415657	-0.257265	0.218238	0.912045	0.0907849	0.0877789	0.870445	0.00669828	0.142075	0.00922282
MmugDNA.10771.1.S1_at	LIG4	ligase IV, DNA, ATP-dependent	pink	2.43415	324	99.2753	13.9138	0.532772	85.3615	-71.4477	0.0693276	0.230711	0.246128	0.069546	0.0605177	0.214668	0.361925	0.634857	0.800193	0.206693	0.467669	0.249809	-0.289619	-0.212949	0.032446	0.15171	0.140263	-0.330815	-0.296488	-0.317393	-0.324478	-0.64088	-0.593668	-0.549853	-0.493547	0.372291	-0.104412	-0.0294532	-0.0520716	-0.447471	0.0721187	0.658672	0.136631	0.11161	0.657663	0.699866	0.166858	0.0170865	4.82e-06
MmuSTS.3384.1.S1_at	PIGC	phosphatidylinositol glycan anchor biosynthesis, class C	turquoise	2.43412	325	236.935	125.841	0.447101	111.094	14.7472	0.0815828	0.215423	0.22084	0.0253813	0.130904	0.444511	0.561799	0.651113	0.563874	0.489945	0.793427	0.134521	-0.304522	-0.157519	-0.202393	0.341193	0.192447	-0.100344	-0.150722	-0.332903	-0.449507	-0.625945	-0.456955	-0.698178	-0.643525	0.340303	-0.379964	0.334235	0.121857	-0.253384	-0.0378979	0.603009	0.165336	0.154705	0.871654	0.402755	0.00282346	8.86e-05	2.27e-06
MmugDNA.39133.1.S1_at	ETFA	electron-transfer-flavoprotein, alpha polypeptide	pink	2.43363	326	95.8602	12.3829	0.474153	83.4773	-71.0944	0.238328	0.2516	0.500559	0.0902159	0.133804	0.0387713	0.283781	0.521417	0.783834	0.360225	0.436659	0.478876	-0.309767	-0.0639369	0.0564375	-0.128238	-0.0669094	-0.441916	-0.513527	-0.456087	-0.072797	-0.627103	-0.593378	-0.519807	-0.426646	0.289377	-0.192363	0.0304382	-0.104057	-0.496548	0.198015	0.123795	0.103623	0.000629817	0.56507	0.392323	0.805031	0.0651599	0.00033655
MmugDNA.18682.1.S1_at	RAD23A	RAD23 homolog A (S. cerevisiae)	green	2.43329	327	187.014	44.4394	0.48274	142.575	-98.1353	-0.226761	-0.442552	-0.412394	-0.220689	-0.289081	-0.335511	-0.459398	-0.480157	-0.648969	-0.340457	-0.687542	-0.109845	0.481906	0.125968	0.093327	-0.313173	-0.02089	0.266584	0.286305	0.223538	0.275871	0.772663	0.433416	0.609586	0.478503	-0.548567	0.112185	-0.0434159	-0.0563426	0.487855	0.117498	0.143664	0.00296231	0.00599522	0.154994	0.0600895	0.0278459	0.00194206	0.00111997
MmugDNA.4093.1.S1_at	NUMBL	numb homolog (Drosophila)-like	green	2.43292	328	114.231	46.8876	0.509334	67.3437	-20.4561	-0.102294	-0.156531	-0.343102	-0.112648	-0.0925735	-0.346264	-0.0985092	-0.472371	-0.603311	-0.342569	-0.512105	-0.244682	0.401926	-0.178633	-0.111365	0.078246	0.239507	0.607765	0.487654	0.623934	0.301703	0.803839	0.620232	0.375048	0.433813	-0.356643	0.13035	0.016502	0.230703	0.61259	-0.240942	0.513927	0.316155	0.0242952	0.472011	0.554904	0.0229318	0.5297	0.00138237
MmugDNA.10390.1.S1_at	CLSTN1	calsyntenin 1	green	2.43261	329	113.285	43.9998	0.477965	69.2855	-25.2856	-0.149226	-0.289156	-0.489159	-0.451362	-0.224282	-0.315017	0.00924698	-0.426585	-0.630951	-0.364116	-0.43855	-0.168565	0.160915	-0.241925	-0.0851481	0.230735	0.316186	0.711688	0.692164	0.574362	0.213931	0.785153	0.724247	0.380682	0.445923	-0.393612	0.0814698	-0.12741	0.199102	0.561419	-0.113145	0.339545	0.0600199	0.000872586	0.00238171	0.148214	0.0396335	0.953071	0.00433656
MmuSTS.1162.1.S1_at	PHF6	PHD finger protein 6	pink	2.43183	330	61.2564	13.7391	0.526084	47.5173	-33.7782	0.0313156	0.182846	0.327029	-0.0482168	-0.0637282	0.159867	0.447902	0.596296	0.803806	0.261682	0.327358	0.218046	-0.385524	-0.168688	0.205174	0.25621	0.417711	-0.0827005	-0.122445	-0.251007	-0.0995815	-0.425311	-0.358554	-0.480027	-0.329266	0.20375	-0.176495	-0.214859	-0.111778	-0.459772	-0.0579576	0.841991	0.240558	0.0323121	0.758813	0.684748	0.305819	0.0025965	2.45e-05
MmugDNA.77.1.S1_at	TIGD1	tigger transposable element derived 1	blue	2.4316	331	337.827	189.49	0.622698	148.337	41.1536	-0.428592	-0.563828	-0.611721	-0.000500072	-0.49239	-0.0114813	-0.541599	-0.380617	-0.341798	-0.44128	-0.699234	0.0252435	0.587728	0.474532	0.64298	-0.198628	0.112343	0.102598	0.44549	0.00245455	-0.0708481	0.414228	0.514161	0.879328	0.554512	-0.290813	0.46517	-0.644496	-0.305864	0.207244	0.142715	0.00413786	8.24e-05	1.31e-05	0.997461	0.000796485	0.941749	0.000176381	0.0118058
MmugDNA.20553.1.S1_at	PCMT1	protein-L-isoaspartate (D-aspartate) O-methyltransferase	turquoise	2.43129	332	295.439	206.574	0.733938	88.8655	117.708	0.217287	0.0471715	0.0445776	-0.0758821	0.234885	0.480402	0.458634	0.537877	0.395418	0.327609	0.835872	0.183892	-0.317849	-0.23923	-0.275652	0.555833	0.0912133	-0.100193	0.0522489	-0.262358	-0.544549	-0.641263	-0.320906	-0.609448	-0.493116	0.456051	-0.248924	0.279034	0.353629	-0.0788508	-0.0206639	0.161619	0.76389	0.776531	0.62865	0.12948	0.00111249	0.0019805	0.000199314
MmugDNA.31429.1.S1_at	HIGD1A	HIG1 hypoxia inducible domain family, member 1A	pink	2.43089	333	59.2806	14.172	0.542661	45.1085	-30.9365	-0.0215582	-0.0270055	0.065635	-0.152409	-0.324863	0.191629	0.323456	0.459851	0.794561	0.385698	0.329717	0.326089	-0.0240746	0.106246	0.412809	-0.0879841	0.213976	-0.252127	-0.24637	-0.406833	-0.497546	-0.49938	-0.38734	-0.291391	-0.568458	-0.067353	-0.339719	-0.124905	-0.295403	-0.320257	0.25151	0.890859	0.863516	0.675825	0.329225	0.0335429	0.218317	0.0343631	0.00191959
MmugDNA.32577.1.S1_s_at	AMMECR1	Alport syndrome, mental retardation, midface hypoplasia and elliptocytosis chromosomal region gene 1	blue	2.43074	334	249.515	150.014	0.492973	99.5014	50.5126	-0.211014	-0.541978	-0.359973	0.0998161	-0.343608	0.115882	-0.481133	-0.327939	-0.408433	-0.182121	-0.636069	-0.168264	0.441261	0.545181	0.608392	-0.11198	0.154308	0.215096	0.45059	0.0600351	0.232873	0.532211	0.6367	0.842031	0.633898	-0.442925	0.236077	-0.495665	-0.315678	0.193091	-0.118752	0.174372	0.000174186	0.0177382	0.524226	0.0240724	0.459302	0.00109041	0.0318064
MmuSTS.4079.1.S1_at	SUPT5H	suppressor of Ty 5 homolog (S. cerevisiae)	green	2.43057	335	241.666	66.6386	0.723887	175.027	-108.389	-0.16436	-0.19599	-0.256517	-0.0795708	-0.318291	-0.349191	-0.304966	-0.445562	-0.54387	-0.350812	-0.736065	-0.324358	0.286543	0.0582204	0.155198	-0.202027	0.116023	0.412569	0.32763	0.515821	0.495113	0.858882	0.626882	0.604138	0.529257	-0.518816	0.170289	-0.223582	-0.105295	0.298866	-0.247687	0.292247	0.207822	0.096826	0.612007	0.0375156	0.0217274	0.0467543	0.00275134
MmugDNA.5445.1.S1_at	FAM19A2	family with sequence similarity 19 (chemokine (C-C motif)-like), member A2	salmon	2.42991	336	178.619	12.9019	0.744888	165.717	-152.815	0.0546747	0.264612	0.0991978	-0.229063	0.12385	0.053438	0.828169	0.344584	0.5779	0.405021	0.651924	0.270452	-0.337246	-0.305186	-0.138409	0.308519	0.361515	0.214171	-0.0543783	-0.00696539	-0.476374	-0.514102	-0.257408	-0.67689	-0.728158	0.0901157	-0.519607	0.168908	0.0284525	-0.19369	0.12852	0.727674	0.086389	0.526812	0.139534	0.42879	0.733605	7.26e-12	0.0236477
MmugDNA.4900.1.S1_s_at	AMY1B	amylase, alpha 1B (salivary)	blue	2.42952	337	233.613	150.199	0.493582	83.4137	66.7856	-0.278007	-0.371742	-0.255657	0.261148	-0.310238	0.137752	-0.597579	-0.272925	-0.259573	-0.0832377	-0.576491	0.0488738	0.564413	0.763228	0.689376	-0.474254	-0.139928	-0.122002	0.11122	-0.140703	0.125024	0.308437	0.400186	0.849165	0.459952	-0.424997	0.225175	-0.405523	-0.534332	-0.058113	0.12143	0.0710645	0.0141073	0.0979885	0.0907429	0.0429004	0.378375	2.33e-05	0.076604
MmugDNA.15118.1.S1_at	LOC100294009	similar to hCG1987955	grey	2.42865	338	87.9946	15.8217	0.442939	72.1729	-56.3511	0.24078	-0.0721363	-0.188531	3.64e-05	-0.0281133	-0.421371	-0.190783	-0.514176	-0.547928	-0.3643	-0.545869	-0.33398	0.304894	0.0389324	0.121234	0.00968603	0.107123	0.547495	0.422044	0.470507	0.42688	0.575611	0.654232	0.523856	0.501778	-0.320058	0.203469	-0.311844	-0.10102	0.209936	-0.2459	0.119861	0.645739	0.225992	0.999815	0.857973	0.00489234	0.220396	0.000420265
MmugDNA.37753.1.S1_at	C9orf129	chromosome 9 open reading frame 129	green	2.42758	339	166.695	51.9967	0.564834	114.699	-62.7021	-0.147846	-0.389032	-0.197036	-0.135131	-0.339119	-0.119994	-0.446564	-0.306041	-0.561932	-0.274793	-0.623864	-0.264367	0.163974	0.144328	0.183983	-0.0366562	0.100286	0.284808	0.395419	0.2177	0.515844	0.809079	0.569065	0.600417	0.623699	-0.436129	0.176895	-0.231259	-0.0489121	0.288442	-0.241198	0.34408	0.00992767	0.205357	0.387602	0.0261077	0.443414	0.00268404	0.0459467
MmugDNA.35791.1.S1_at	ADK	adenosine kinase	pink	2.4269	340	144.754	11.5103	0.440741	133.244	-121.734	0.0740457	0.354509	0.409382	0.133651	0.0307436	0.126741	0.561241	0.505298	0.767263	0.506147	0.589429	0.385308	-0.350348	-0.091659	0.00308398	0.0430607	0.101829	-0.191578	-0.38444	-0.205903	-0.269631	-0.587421	-0.50157	-0.626579	-0.658718	0.075351	-0.518655	0.185284	-0.067874	-0.354016	0.114483	0.637005	0.0196747	0.00641078	0.392869	0.844841	0.418009	9.03e-05	0.000548159
MmuSTS.2927.1.S1_at	KCNH3	potassium voltage-gated channel, subfamily H (eag-related), member 3	green	2.4254	341	118.247	57.2759	0.622181	60.9711	-3.69516	-0.150648	-0.146555	-0.139411	-0.0672414	-0.106666	-0.322462	-0.255734	-0.460609	-0.615944	-0.299888	-0.500567	-0.334412	0.0970578	-0.153876	-0.186798	-0.0597132	-0.0397878	0.305201	0.221792	0.502037	0.497558	0.827975	0.422525	0.34507	0.475543	-0.34521	0.111294	0.159198	0.301492	0.579002	-0.303502	0.33491	0.348355	0.372605	0.668343	0.496002	0.0349518	0.097884	0.00188246
MmuSTS.3161.1.S1_at	ATP6V0A1	ATPase, H+ transporting, lysosomal V0 subunit a1	green	2.42473	342	281.515	73.821	0.801908	207.694	-133.873	-0.290872	-0.445401	-0.571635	-0.0773402	-0.327186	-0.130212	-0.419326	-0.462743	-0.685716	-0.426692	-0.7109	-0.324457	0.483224	0.0981444	0.180584	-0.0074275	0.202136	0.423481	0.597998	0.380935	0.21997	0.851772	0.65609	0.712827	0.63983	-0.42028	0.323874	-0.253532	0.0432817	0.591075	-0.193948	0.0584493	0.00276225	6.23e-05	0.622049	0.0322247	0.405267	0.00512666	0.0017813
MmugDNA.26464.1.S1_at	hCG_1776007	hexaribonucleotide binding protein 3	green	2.42445	343	144.947	52.094	0.565891	92.853	-40.759	-0.170385	-0.189315	-0.454046	-0.299365	-0.224292	-0.438632	0.0533345	-0.473188	-0.512599	-0.327836	-0.553933	-0.216146	0.418275	-0.170897	0.0207051	0.0955193	0.400179	0.760447	0.633438	0.525625	0.223706	0.805271	0.692121	0.399541	0.418718	-0.450042	0.102292	-0.229589	0.109078	0.613361	-0.21179	0.274666	0.224033	0.00222597	0.0511513	0.148194	0.00325838	0.734102	0.00135245
MmugDNA.35605.1.S1_s_at	FAM127A	family with sequence similarity 127, member A	green	2.42438	344	133.777	46.0962	0.500738	87.681	-41.5848	-0.0659411	-0.200608	-0.312536	-0.195105	-0.259767	-0.243115	-0.0524914	-0.317961	-0.469792	-0.0834312	-0.52569	-0.119531	0.389834	0.0237932	0.155914	-0.0339953	0.318974	0.644951	0.522786	0.433088	0.29604	0.798574	0.69411	0.441569	0.369295	-0.626685	-0.0815564	-0.16646	-0.100689	0.398931	-0.161043	0.674397	0.197096	0.0413033	0.209923	0.0925251	0.116204	0.738156	0.0377245
MmugDNA.8502.1.S1_x_at	DSTYK	dual serine/threonine and tyrosine protein kinase	blue	2.42406	345	319.292	182.004	0.598097	137.289	44.7153	-0.309619	-0.553493	-0.455187	0.0731354	-0.38155	0.0874431	-0.670882	-0.349438	-0.545394	-0.34809	-0.679702	-0.154231	0.563849	0.499988	0.46351	-0.174002	-0.00206551	0.0936776	0.414439	0.0506884	0.197296	0.59223	0.555167	0.87945	0.685881	-0.321514	0.414953	-0.393069	-0.210923	0.244439	-0.0818839	0.0433387	0.000118189	0.00216253	0.641163	0.0115838	0.577134	8.53e-07	0.0216283
MmunewRS.709.1.S1_at	LOC100288370	similar to Putative LRRC37B-like protein 1	blue	2.42394	346	388.974	231.188	0.759725	157.786	73.4019	-0.356074	-0.39757	-0.497814	0.209461	-0.258654	-0.0153884	-0.597816	-0.49346	-0.636923	-0.319519	-0.708947	-0.100898	0.589373	0.537699	0.420935	-0.311235	-0.0904058	0.158161	0.372771	0.23264	0.163992	0.62128	0.630558	0.923627	0.656458	-0.385204	0.395722	-0.308158	-0.256649	0.289741	-0.0339319	0.0191028	0.00829001	0.000681975	0.177637	0.0939803	0.92198	2.31e-05	0.000772619
MmugDNA.28766.1.S1_at	LOC100128675	hypothetical LOC100128675	blue	2.42357	347	254.15	159.21	0.523193	94.9401	64.2701	-0.22423	-0.335401	-0.49255	0.101416	-0.277201	0.0388552	-0.404353	-0.479953	-0.503634	-0.267886	-0.619617	-0.175248	0.47357	0.483126	0.513433	-0.18952	0.0159845	0.250012	0.446528	0.289582	0.0756007	0.527955	0.725916	0.851208	0.546468	-0.414699	0.301417	-0.418159	-0.310074	0.219783	-0.111666	0.14831	0.0279004	0.000792867	0.517563	0.0719209	0.804617	0.0071601	0.00112624
MmugDNA.34564.1.S1_s_at	ARPC2	actin related protein 2/3 complex, subunit 2, 34kDa	turquoise	2.42284	348	296.835	169.33	0.601615	127.505	41.8255	0.187189	0.127923	0.146233	0.0674069	0.274849	0.475379	0.407101	0.566039	0.430641	0.181556	0.781769	0.0554833	-0.426181	-0.327131	-0.317618	0.617299	0.0837519	-0.172409	0.00199109	-0.25645	-0.418275	-0.67859	-0.43285	-0.642691	-0.381328	0.668566	-0.0339604	0.192442	0.409482	-0.146997	-0.14274	0.229374	0.413644	0.349426	0.667573	0.0744678	0.00127513	0.00674179	7.62e-05
MmuSTS.2461.1.S1_at	ZCCHC11	zinc finger, CCHC domain containing 11	royalblue	2.42257	349	40.8695	4.03444	0.947463	36.835	-32.8006	-0.152841	-0.2422	0.0438669	0.138685	-0.317796	0.138836	-0.195959	0.0316012	0.371398	0.0455398	-0.309301	0.162628	0.0479157	0.515962	0.870711	-0.197683	0.154269	-0.178336	0.00381044	-0.293646	0.006386	-0.12186	0.0938402	0.414033	0.136944	-0.244988	0.0423487	-0.675818	-0.600787	-0.41632	0.153825	0.327839	0.117626	0.780005	0.375123	0.0378298	0.3746	0.207894	0.840568
MmugDNA.12908.1.S1_at	MYT1	myelin transcription factor 1	grey	2.42255	350	119.805	17.2463	0.482822	102.558	-85.3118	-0.283454	-0.419103	-0.380917	-0.0442308	-0.509012	0.0684031	-0.241023	-0.194089	-0.124661	-0.0960282	-0.549089	0.0424492	0.373354	0.417146	0.690147	-0.133585	0.328107	0.278845	0.43906	0.0236634	0.056212	0.449816	0.591891	0.65726	0.37418	-0.532087	0.0500172	-0.586431	-0.344863	0.0838102	0.0153371	0.0654838	0.0051528	0.011734	0.778226	0.000490918	0.662951	0.119476	0.212352
MmuSTS.3939.1.S1_at	STX1A	syntaxin 1A (brain)	green	2.42191	351	134.007	46.0246	0.49996	87.9821	-41.9575	-0.248566	-0.301151	-0.530015	-0.251545	-0.225529	-0.311556	-0.169471	-0.554415	-0.720805	-0.296804	-0.506634	-0.200122	0.429151	-0.00229878	-0.076834	-0.0196907	0.14954	0.565025	0.504588	0.510059	0.157286	0.790613	0.654692	0.512892	0.441795	-0.446973	0.0993711	0.0177231	0.157637	0.672249	-0.0744172	0.107995	0.0497146	0.000256843	0.103701	0.145912	0.0419782	0.277287	0.000114503
MmugDNA.6093.1.S1_at	C17orf63	chromosome 17 open reading frame 63	green	2.42169	352	311.668	55.2838	0.600542	256.384	-201.1	-0.162429	-0.232033	-0.401341	-0.0378712	-0.105341	-0.386924	-0.364038	-0.605063	-0.679077	-0.558952	-0.819048	-0.296137	0.379712	-0.0241356	0.0934067	-0.0966678	0.136825	0.461863	0.473938	0.458552	0.435008	0.821646	0.647817	0.653659	0.721583	-0.269293	0.489297	-0.346431	-0.0106758	0.44394	-0.208351	0.298033	0.134334	0.00764431	0.809472	0.501401	0.0103724	0.0164041	1.72e-05
MmugDNA.4051.1.S1_s_at	CXADR	coxsackie virus and adenovirus receptor	brown	2.42162	353	141.368	53.5358	0.542353	87.8318	-34.296	-0.00393931	0.0939095	0.0240897	0.0382758	0.227204	0.403304	0.108596	0.479195	0.333482	0.0083102	0.553384	0.148108	-0.31646	-0.262672	-0.317763	0.387784	-0.0509163	-0.404815	-0.114842	-0.342354	-0.410236	-0.599502	-0.501279	-0.477524	-0.193908	0.797848	0.295653	0.104375	0.422558	-0.0725785	-0.0315825	0.979999	0.549182	0.878135	0.807475	0.142863	0.0073256	0.488197	0.00114979
MmugDNA.8770.1.S1_at	TOR1A	torsin family 1, member A (torsin A)	turquoise	2.42039	354	255.503	163.741	0.581755	91.7624	71.9783	0.412239	0.21953	0.285408	-0.0700522	0.299212	0.317745	0.307089	0.577014	0.363353	0.462261	0.837115	0.0186991	-0.351388	-0.193625	-0.432328	0.296329	-0.168429	-0.301286	-0.268327	-0.261721	-0.336974	-0.600805	-0.538147	-0.660735	-0.441625	0.468945	-0.266586	0.598031	0.410224	-0.0326449	-0.115009	0.00601609	0.157229	0.0635684	0.655326	0.0512761	0.0378623	0.0451695	5.11e-05
MmugDNA.10525.1.S1_at	CHD5	chromodomain helicase DNA binding protein 5	green	2.42027	355	279.429	83.5366	0.907448	195.892	-112.356	-0.262886	-0.313749	-0.321844	-0.0955435	-0.322985	-0.273346	-0.419256	-0.481469	-0.649247	-0.478898	-0.75005	-0.264872	0.318433	0.040439	0.107495	-0.127843	0.0684637	0.366879	0.391463	0.482765	0.498649	0.89653	0.618055	0.650812	0.611487	-0.487168	0.227546	-0.182475	-0.0376028	0.358042	-0.177636	0.0885376	0.0404797	0.0353223	0.542223	0.0346411	0.0761329	0.00513493	0.00108041
MmugDNA.11032.1.S1_at	SCRN3	secernin 3	brown	2.41951	356	162.858	64.9534	0.658021	97.9045	-32.951	-0.00127062	0.118482	0.0821138	0.0800341	0.208765	0.494636	0.166877	0.640969	0.330427	0.0678579	0.579052	-0.0224372	-0.256851	-0.270441	-0.362294	0.452915	0.0386657	-0.307699	-0.0382387	-0.348702	-0.321487	-0.526719	-0.484175	-0.511598	-0.183221	0.848206	0.331687	0.155921	0.354517	-0.140409	-0.238818	0.993548	0.449221	0.600644	0.60993	0.179116	0.000747119	0.284818	3.65e-06
MmugDNA.8475.1.S1_at	PNMA3	paraneoplastic antigen MA3	green	2.41938	357	122.413	40.5717	0.440725	81.8416	-41.2699	-0.0621223	-0.114987	-0.367859	-0.120238	-0.0409932	-0.406739	-0.12374	-0.519453	-0.656539	-0.413404	-0.554706	-0.406422	0.336835	-0.144829	-0.0733877	0.0069199	0.116896	0.59849	0.458832	0.6872	0.293841	0.775716	0.624611	0.451842	0.422567	-0.347147	0.194332	-0.0182082	0.130234	0.450414	-0.278857	0.692295	0.4628	0.0152283	0.442481	0.794093	0.00679562	0.429207	0.000357622
MmugDNA.28472.1.S1_at	CRBN	cereblon	turquoise	2.41892	358	334.514	201.017	0.714195	133.496	67.5209	0.123447	0.224344	0.252721	0.0437424	0.326019	0.520394	0.371751	0.536078	0.508261	0.481974	0.872841	0.0856815	-0.301323	-0.0574611	-0.248982	0.317204	-0.0489564	-0.339098	-0.305802	-0.43482	-0.521665	-0.762658	-0.572547	-0.67755	-0.655769	0.432638	-0.356529	0.444541	0.209357	-0.259244	-0.0115162	0.430306	0.148099	0.102042	0.780614	0.0328812	0.000347385	0.0141048	0.000211341
MmugDNA.3269.1.S1_at	BRUNOL5	bruno-like 5, RNA binding protein (Drosophila)	green	2.41886	359	289.505	54.1922	0.588684	235.312	-181.12	-0.484459	-0.513298	-0.558406	-0.131254	-0.384684	0.0291359	-0.435165	-0.312082	-0.564571	-0.478329	-0.738645	-0.105922	0.389558	0.154448	0.285928	0.0261651	0.277855	0.337317	0.609717	0.255833	0.24496	0.784986	0.657855	0.734631	0.695306	-0.294391	0.474835	-0.456297	-0.129101	0.318426	-0.117084	0.000994894	0.000431593	9.97e-05	0.401488	0.0108634	0.852864	0.00354147	0.041615
MmugDNA.10006.1.S1_at	SNRNP200	small nuclear ribonucleoprotein 200kDa (U5)	tan	2.41872	360	52.4828	6.90578	0.586344	45.577	-38.6712	0.240433	0.0681056	0.274655	-0.0375396	0.0341248	-0.415351	-0.170765	-0.300971	-0.344081	-0.102172	-0.399338	-0.12984	-0.0570175	-0.0234064	-0.0250275	-0.134677	-0.074537	0.263219	0.0841045	0.313514	0.779988	0.590464	0.407955	0.250032	0.508192	-0.271837	0.03171	-0.0388227	0.0280903	0.0744705	-0.272245	0.120412	0.66433	0.0746819	0.81111	0.828021	0.00561031	0.273582	0.0498576
MmugDNA.15898.1.S1_at	ATP6V1A	ATPase, H+ transporting, lysosomal 70kDa, V1 subunit A	grey	2.41828	361	59.9194	20.1053	0.562859	39.8141	-19.7088	-0.214552	-0.263522	-0.0610808	-0.107441	-0.310205	0.336076	0.192625	0.500732	0.754238	0.157635	0.248343	0.461806	0.0400605	0.0815548	0.503145	0.0900693	0.31376	-0.244198	-0.0370277	-0.590335	-0.535028	-0.552351	-0.377616	-0.200698	-0.424208	0.0712313	-0.156558	-0.386542	-0.263408	-0.387296	0.409331	0.167093	0.0877412	0.697206	0.49286	0.0429233	0.0275672	0.215888	0.000626666
MmugDNA.34459.1.S1_x_at	LOC100293610	similar to hCG2041348	blue	2.41811	362	544.733	273.588	0.899059	271.145	2.44312	-0.322568	-0.561872	-0.572041	0.0757907	-0.369253	-0.0832003	-0.637723	-0.497878	-0.58465	-0.531617	-0.836009	-0.101874	0.560074	0.375517	0.498677	-0.186999	0.0539765	0.194121	0.497184	0.180976	0.178621	0.626538	0.643511	0.948695	0.718754	-0.349042	0.513732	-0.569498	-0.24964	0.263188	0.0582517	0.0348887	8.83e-05	6.14e-05	0.629065	0.0148175	0.595817	4.23e-06	0.000680715
MmuSTS.4069.1.S1_at	DRD1	dopamine receptor D1	turquoise	2.41788	363	246.252	152.592	0.542143	93.6609	58.9306	0.0683074	0.188225	0.0953888	-0.0590861	0.172992	0.422011	0.648909	0.478212	0.412191	0.326878	0.788853	0.0665977	-0.395773	-0.364902	-0.310078	0.664991	0.264513	0.103696	0.113861	0.00794363	-0.450668	-0.460998	-0.214846	-0.674906	-0.494217	0.380109	-0.307159	0.322011	0.42341	0.042813	-0.213838	0.663394	0.226762	0.54288	0.706645	0.267281	0.004821	2.52e-06	0.00118099
MmugDNA.22014.1.S1_at	GOLGA7	golgi autoantigen, golgin subfamily a, 7	turquoise	2.41776	364	269.733	159.793	0.567729	109.94	49.8526	0.624059	0.37285	0.507774	0.0459074	0.458719	0.144908	0.285165	0.367349	0.308191	0.519783	0.81498	0.241062	-0.362118	-0.0914192	-0.420368	0.0691655	-0.381722	-0.322023	-0.46581	-0.250703	-0.139832	-0.652773	-0.481958	-0.64255	-0.448044	0.380855	-0.374324	0.602889	0.303968	-0.168678	0.0355946	7.77e-06	0.0138007	0.000509381	0.770043	0.00197623	0.353857	0.0638045	0.015381
MmugDNA.30907.1.S1_at	MRPL43	mitochondrial ribosomal protein L43	turquoise	2.4167	365	227.103	174.855	0.621242	52.248	122.607	0.154898	0.214244	0.202119	0.086894	0.28888	0.485511	0.343935	0.343386	0.213877	0.54931	0.83361	0.173531	-0.206905	0.0539765	-0.314486	0.24855	-0.20099	-0.184494	-0.186579	-0.172914	-0.407086	-0.516077	-0.271152	-0.509512	-0.43502	0.303348	-0.385109	0.617424	0.379358	0.0582407	-0.0900759	0.321294	0.167718	0.193673	0.579537	0.0602764	0.000966253	0.0239294	0.0241698
MmugDNA.35612.1.S1_x_at	CAMLG	calcium modulating ligand	blue	2.4166	366	466.164	242.313	0.796286	223.851	18.463	-0.276766	-0.510286	-0.468636	0.072265	-0.418094	-0.142324	-0.590405	-0.446503	-0.383024	-0.428709	-0.819668	0.050578	0.518726	0.445815	0.643712	-0.311317	0.0312093	0.104527	0.359588	0.113386	0.172433	0.509858	0.568512	0.925524	0.623272	-0.417315	0.422967	-0.660533	-0.408794	0.0953355	0.17333	0.0723875	0.000472564	0.00152659	0.645148	0.00527257	0.362596	3.08e-05	0.00268813
MmugDNA.35955.1.S1_at	C6orf89	chromosome 6 open reading frame 89	blue	2.41585	367	430.3	247.517	0.813385	182.783	64.7335	-0.122219	-0.417468	-0.462054	0.161183	-0.151966	-0.134782	-0.604057	-0.604089	-0.669529	-0.381933	-0.745879	-0.17648	0.592822	0.44769	0.426728	-0.242769	-0.0929591	0.230718	0.424724	0.256151	0.253862	0.624156	0.694973	0.934579	0.710218	-0.396038	0.399776	-0.399508	-0.218152	0.30511	-0.0415771	0.434944	0.00534799	0.00181341	0.301804	0.330648	0.388841	1.8e-05	1.79e-05
MmugDNA.21822.1.S1_at	PACSIN1	protein kinase C and casein kinase substrate in neurons 1	grey	2.4158	368	56.2904	15.3885	0.43081	40.9019	-25.5134	-0.211088	-0.128284	-0.29862	0.139181	-0.197483	0.1052	-0.117897	-0.26846	-0.39305	-0.159747	-0.380037	-0.114169	0.184199	0.14004	0.213975	0.130166	0.17142	0.35617	0.512855	0.387934	0.1891	0.579002	0.627882	0.469934	0.564133	-0.22139	0.239603	-0.214901	0.0843106	0.476987	-0.386355	0.174217	0.412317	0.0517607	0.373401	0.204309	0.501979	0.451477	0.0817453
MmuSTS.1463.1.S1_at	GIT1	G protein-coupled receptor kinase interacting ArfGAP 1	green	2.41543	369	192.685	57.3187	0.622647	135.366	-78.0476	-0.238696	-0.158476	-0.305545	-0.178516	-0.270028	-0.448689	-0.37767	-0.626586	-0.66828	-0.552958	-0.721947	-0.15426	0.270614	-0.144224	-0.120019	-0.216644	-0.0682469	0.277435	0.248252	0.456896	0.467558	0.833572	0.453739	0.490362	0.538647	-0.405937	0.249133	-0.0963246	0.0730929	0.483593	0.00624935	0.123198	0.310101	0.0463176	0.252068	0.0799095	0.00254621	0.0125316	6.96e-06
MmuSTS.4660.1.S1_at	TNFAIP6	tumor necrosis factor, alpha-induced protein 6	red	2.4151	370	93.8411	27.0679	0.531944	66.7732	-39.7054	0.843723	0.366713	0.637985	-0.153325	0.234118	-0.240191	0.32847	0.252538	0.333328	0.430815	0.496245	-0.0164831	-0.415624	-0.166648	-0.206575	-0.0510834	-0.218456	-0.0747485	-0.420124	-0.0476681	0.218657	-0.363398	-0.272444	-0.504915	-0.347402	0.0715036	-0.441363	0.378528	0.0492259	-0.299019	-0.0800535	1.21e-12	0.015573	4.18e-06	0.326292	0.130771	0.120798	0.0315142	0.102299
MmugDNA.9265.1.S1_s_at	DDR1	discoidin domain receptor tyrosine kinase 1	tan	2.41496	371	44.4545	7.58696	0.644181	36.8676	-29.2806	0.281032	0.00819035	0.360048	0.0644528	0.0918684	-0.199579	-0.240616	-0.301302	-0.312873	-0.0071512	-0.355726	-0.164449	-0.15597	0.0799698	0.118488	-0.00610216	-0.0844946	0.182295	0.125241	0.186847	0.793286	0.509788	0.397632	0.304131	0.585275	-0.291119	0.00834676	-0.124089	-0.0100436	0.115498	-0.310054	0.0679209	0.958428	0.0177128	0.681352	0.557935	0.199451	0.120121	0.0495947
Mmu.12264.1.S1_at	CDC37	cell division cycle 37 homolog (S. cerevisiae)	grey	2.41484	372	59.4188	15.8431	0.443537	43.5757	-27.7326	0.0636719	-0.233169	-0.285145	-0.0581403	-0.0853347	-0.143974	0.0201989	-0.322974	-0.455824	0.0495316	-0.230149	-0.153229	0.441893	0.15786	0.169815	0.0697578	0.209815	0.621957	0.516077	0.404464	0.100743	0.560127	0.676016	0.409682	0.234302	-0.526379	-0.201292	0.0310499	0.0432363	0.481267	-0.175587	0.685012	0.132385	0.0638237	0.711136	0.586385	0.357003	0.897703	0.0346474
MmugDNA.39778.1.S1_at	GFOD2	glucose-fructose oxidoreductase domain containing 2	blue	2.4144	373	320.949	159.772	0.525039	161.178	-1.40574	-0.32767	-0.519732	-0.566491	0.144455	-0.276733	-0.00866662	-0.581732	-0.367931	-0.461486	-0.497064	-0.722239	-0.0922029	0.515792	0.32041	0.458078	-0.153511	0.0534784	0.099139	0.440963	0.0997414	0.104251	0.521885	0.502664	0.848691	0.647835	-0.189727	0.59084	-0.545014	-0.194738	0.232383	-0.0143641	0.0319553	0.000354562	7.5e-05	0.355381	0.0724222	0.956013	4.29e-05	0.0152067
MmugDNA.19870.1.S1_at	HMGN4	high mobility group nucleosomal binding domain 4	turquoise	2.41413	374	306.651	196.708	0.698884	109.943	86.7642	0.320236	0.333833	0.417203	0.11473	0.354209	0.455002	0.491947	0.530079	0.484999	0.616426	0.876462	0.165904	-0.477172	-0.0619418	-0.208712	0.415987	0.0205338	-0.138125	-0.205601	-0.168928	-0.292225	-0.628287	-0.33242	-0.664172	-0.49532	0.365638	-0.427117	0.440011	0.258598	-0.236404	-0.18028	0.0363018	0.0286863	0.0053803	0.46381	0.0197862	0.00217271	0.000806553	0.000256318
MmugDNA.11838.1.S1_at	GTF2E1	general transcription factor IIE, polypeptide 1, alpha 56kDa	blue	2.4137	375	289.345	173.249	0.569328	116.095	57.1538	-0.393024	-0.603507	-0.583487	0.135787	-0.326913	0.163038	-0.58736	-0.301005	-0.486429	-0.377135	-0.620733	-0.0657006	0.592191	0.494207	0.508686	-0.08131	0.106591	0.132474	0.512952	0.0217515	0.0113484	0.489939	0.543622	0.867407	0.631335	-0.253703	0.451581	-0.440157	-0.188693	0.282324	-0.0174434	0.0091303	1.84e-05	4.01e-05	0.38528	0.032377	0.2962	3.46e-05	0.0498312
MmugDNA.21714.1.S1_at	RAD21	RAD21 homolog (S. pombe)	pink	2.41363	376	69.2419	19.3618	0.74138	49.8802	-30.5184	0.0427035	-0.0738361	0.334803	-0.171956	-0.187695	0.135141	0.373127	0.570051	0.851847	0.420309	0.345891	0.28581	-0.222341	0.0344838	0.42344	0.0225194	0.280298	-0.191823	-0.226286	-0.471726	-0.204946	-0.483456	-0.413318	-0.373674	-0.468901	0.0102648	-0.350545	-0.169253	-0.280421	-0.479341	0.173293	0.7857	0.637961	0.0281978	0.2702	0.228097	0.387565	0.013725	6.6e-05
MmugDNA.3247.1.S1_s_at	HIST1H4J	histone cluster 1, H4j	purple	2.41312	377	67.457	6.49968	0.444885	60.9573	-54.4577	0.402058	0.606336	0.479923	0.192393	0.575262	-0.218588	0.14439	-0.127551	0.0167641	0.314297	0.363778	-0.0868083	-0.231204	-0.0287697	-0.495899	-0.366827	-0.548489	-0.30275	-0.723969	0.150901	0.0647766	-0.348224	-0.396006	-0.414953	-0.419627	0.122833	-0.29249	0.686852	0.0270378	-0.195548	0.0249845	0.00752651	1.64e-05	0.00112717	0.216453	5.45e-05	0.159061	0.3556	0.415017
MmugDNA.8567.1.S1_at	TSPAN3	tetraspanin 3	turquoise	2.41282	378	258.422	187.887	0.667544	70.5354	117.351	0.151311	0.129301	0.174429	0.150268	0.374795	0.542799	0.272825	0.398679	0.216664	0.305094	0.804622	0.142897	-0.357089	-0.179597	-0.39305	0.498813	-0.125752	-0.231468	-0.0660061	-0.240932	-0.377691	-0.566873	-0.351882	-0.568183	-0.38746	0.468715	-0.235537	0.435521	0.47559	-0.00753628	-0.0682426	0.332763	0.408591	0.263265	0.336144	0.0132759	0.000169513	0.076716	0.00809528
MmugDNA.43347.1.S1_at	ATXN7	ataxin 7	blue	2.41264	379	332.224	179.499	0.589865	152.726	26.7732	-0.287833	-0.30127	-0.328436	0.136546	-0.371881	-0.100612	-0.489771	-0.574385	-0.503655	-0.226809	-0.721093	-0.133807	0.496466	0.549392	0.521377	-0.376532	-0.0552519	0.184038	0.279404	0.204303	0.275056	0.635855	0.657869	0.871848	0.597655	-0.557023	0.207026	-0.362898	-0.307238	0.284866	-0.0691078	0.061254	0.04962	0.0315329	0.382604	0.0140685	0.520907	0.000857698	5.63e-05
MmugDNA.26593.1.S1_at	ARMCX5	armadillo repeat containing, X-linked 5	turquoise	2.41241	380	266.771	148.219	0.52661	118.551	29.668	0.123481	0.315279	0.26288	0.0799472	0.286561	0.537326	0.539737	0.724356	0.576194	0.542222	0.824784	0.00975765	-0.371895	-0.124932	-0.21818	0.492093	0.267948	-0.10014	-0.0964954	-0.272445	-0.398889	-0.595228	-0.432793	-0.6946	-0.48021	0.488393	-0.235354	0.347725	0.237135	-0.161092	-0.350152	0.43018	0.0394605	0.0885454	0.610319	0.0624594	0.000202934	0.000187536	4e-08
MmugDNA.30991.1.S1_at	TXNDC6	thioredoxin domain containing 6	blue	2.41168	381	316.945	179.213	0.588928	137.731	41.4824	-0.202665	-0.438481	-0.382493	0.0573104	-0.353672	-0.102722	-0.579373	-0.481388	-0.528012	-0.302773	-0.713521	-0.170105	0.420031	0.484869	0.52927	-0.204038	0.0226934	0.195156	0.389781	0.0971911	0.255029	0.612538	0.603696	0.878903	0.619766	-0.516386	0.240933	-0.45349	-0.314499	0.235436	-0.0315042	0.192445	0.00327024	0.0113628	0.715085	0.0199865	0.512157	4.68e-05	0.00108282
MmugDNA.8896.1.S1_at	FOXN1	forkhead box N1	orange	2.41161	382	36.0368	2.1198	0.752711	33.917	-31.7972	-0.0588959	-0.0335788	0.120984	-0.0916047	-0.0408007	0.127883	0.0429639	0.218859	0.393285	0.177456	0.193953	0.83456	-0.113461	0.104821	0.147647	-0.16349	-0.133326	-0.34578	-0.231474	-0.457997	-0.196049	-0.413682	-0.289625	-0.186261	-0.190492	0.0298494	-0.173792	-0.125541	-0.192	-0.337336	0.624888	0.707547	0.830732	0.439634	0.559071	0.795039	0.413792	0.784425	0.158532
MmugDNA.10195.1.S1_at	RPP40	ribonuclease P/MRP 40kDa subunit	turquoise	2.41058	383	245.034	147.016	0.522335	98.0179	48.9983	0.345298	0.365985	0.252846	0.00460822	0.45211	0.264841	0.520011	0.352574	0.275633	0.548131	0.819134	-0.0195071	-0.252905	-0.125155	-0.398815	0.22303	-0.0646813	-0.0546537	-0.255216	-0.0830636	-0.425329	-0.596076	-0.355949	-0.653444	-0.656721	0.291506	-0.427898	0.607494	0.200973	-0.0999647	-0.0480416	0.0233415	0.0157958	0.101867	0.976603	0.00233737	0.0861065	0.000351522	0.020402
MmugDNA.30716.1.S1_s_at	C4orf27	chromosome 4 open reading frame 27	turquoise	2.41057	384	265.421	161.737	0.574635	103.685	58.0518	0.403465	0.174508	0.289139	-0.231611	0.217791	0.178748	0.602577	0.599639	0.559264	0.527658	0.831056	0.118119	-0.38879	-0.233276	-0.207707	0.393237	0.110756	-0.0209344	-0.123613	-0.206337	-0.369813	-0.584511	-0.391245	-0.686981	-0.59573	0.279226	-0.438247	0.368	0.211418	-0.173053	-0.0942606	0.00730001	0.263046	0.0600361	0.135065	0.160625	0.251441	1.91e-05	2.14e-05
MmugDNA.31273.1.S1_at	BBX	bobby sox homolog (Drosophila)	yellow	2.41042	385	168.82	99.57	0.601993	69.25	30.32	-0.136718	-0.222696	-0.158799	0.166584	-0.0552603	0.0576686	-0.595138	-0.150919	-0.370824	-0.571384	-0.489322	-0.0662304	0.164673	0.051461	0.0449764	0.00899878	-0.160673	-0.188534	0.22969	-0.0872275	0.366079	0.265822	0.19858	0.478785	0.761354	0.398869	0.877255	-0.462978	0.0471471	0.0660206	-0.141935	0.381999	0.151178	0.309104	0.285675	0.72487	0.71338	2.56e-05	0.33403
MmugDNA.1103.1.S1_at	MBNL2	muscleblind-like 2 (Drosophila)	brown	2.40956	386	130.939	72.7089	0.736589	58.23	14.4789	0.0535423	0.115838	0.000776441	0.184746	0.269096	0.219909	-0.0602092	0.304793	0.176117	-0.215997	0.267799	0.0336945	-0.0640405	-0.193339	-0.266135	0.182833	-0.15568	-0.376262	-0.118033	-0.291619	-0.244734	-0.537272	-0.418689	-0.26337	-0.000510062	0.865587	0.585053	-0.0843179	0.207222	-0.218287	0.00717853	0.733104	0.459473	0.996057	0.23562	0.080997	0.156494	0.701325	0.0468856
MmugDNA.22643.1.S1_at	SCARB2	scavenger receptor class B, member 2	brown	2.4091	387	137.819	75.3214	0.763056	62.4975	12.8239	0.24456	0.265482	0.247373	0.126387	0.212366	0.258719	-0.0213441	0.449452	0.234511	-0.138536	0.362703	-0.00320679	-0.293995	-0.263022	-0.330348	0.304316	-0.131985	-0.372849	-0.129393	-0.297359	-0.010782	-0.476639	-0.408393	-0.387922	0.0611932	0.886738	0.52071	-0.0421743	0.258482	-0.278406	-0.222846	0.113984	0.085321	0.109753	0.419322	0.171565	0.0938952	0.891937	0.00249824
MmugDNA.19045.1.S1_at	MRPS15	mitochondrial ribosomal protein S15	turquoise	2.409	388	226.968	124.347	0.441795	102.621	21.7264	0.0774141	0.321632	0.289635	0.052477	0.177148	0.359225	0.530022	0.545876	0.492731	0.533851	0.799208	0.252611	-0.473649	-0.128706	-0.326875	0.258961	0.0108114	-0.187874	-0.282763	-0.196732	-0.358582	-0.596288	-0.454108	-0.6891	-0.582874	0.327555	-0.389015	0.416892	0.180905	-0.206173	-0.0555397	0.621715	0.0354506	0.0595788	0.738225	0.25578	0.0179935	0.000256785	0.000152994
MmugDNA.1898.1.S1_at	DVL3	dishevelled, dsh homolog 3 (Drosophila)	pink	2.40874	389	133.812	13.2808	0.508534	120.531	-107.25	-0.145153	-0.245777	-0.253829	-0.140168	-0.0840479	-0.332047	-0.48066	-0.629674	-0.790596	-0.444238	-0.576967	-0.232836	0.350423	-0.0263207	-0.19929	-0.280308	-0.262733	0.182231	0.153813	0.363832	0.414754	0.742379	0.391247	0.486393	0.515582	-0.34359	0.184998	0.186212	0.223877	0.553683	0.00332421	0.353036	0.112139	0.100497	0.369989	0.592063	0.0296038	0.00110467	6.08e-06
MmugDNA.8727.1.S1_at	TCP1	t-complex 1	turquoise	2.40827	390	215.921	134.859	0.479141	81.0623	53.7967	-0.0093543	0.172866	0.14351	0.0263026	0.229862	0.628193	0.399733	0.587035	0.422085	0.449256	0.790675	0.212472	-0.278437	-0.040945	-0.208509	0.484838	0.114836	-0.168179	-0.0120936	-0.383631	-0.477227	-0.631095	-0.344831	-0.56777	-0.394471	0.508638	-0.153526	0.214454	0.256138	-0.133742	-0.113827	0.952527	0.267635	0.358572	0.867036	0.13812	6.49e-06	0.00791414	3.51e-05
MmugDNA.16285.1.S1_s_at	GRIA3	glutamate receptor, ionotrophic, AMPA 3	yellow	2.40716	391	234.356	80.8214	0.48864	153.535	-72.7131	-0.435878	-0.482095	-0.537488	0.0626794	-0.323236	0.117392	-0.578487	-0.156203	-0.37425	-0.608789	-0.617897	-0.122903	0.378589	0.181524	0.277869	0.010788	0.0651048	-0.0573681	0.40474	-0.00815403	0.038478	0.353826	0.292903	0.677983	0.619588	0.142166	0.811436	-0.574231	-0.199845	0.0762235	-0.0320225	0.00348157	0.00106199	0.000201862	0.689674	0.0344924	0.453432	4.84e-05	0.317181
MmugDNA.21425.1.S1_at	KDM4A	lysine (K)-specific demethylase 4A	yellow	2.4069	392	189.289	103.083	0.623231	86.2064	16.8763	-0.301193	-0.312701	-0.424953	0.150849	-0.1135	0.0998902	-0.471404	-0.187541	-0.326265	-0.576879	-0.512678	-0.0478113	0.33401	0.10227	0.190163	0.0609448	0.0324911	-0.0342208	0.37987	0.0312472	0.0630838	0.248709	0.301948	0.547127	0.644397	0.341308	0.877727	-0.555483	-0.00780706	0.119516	-0.107656	0.0496816	0.0411903	0.00450428	0.334257	0.468646	0.523917	0.00141847	0.228484
MmugDNA.20027.1.S1_s_at	TRIM8	tripartite motif-containing 8	grey	2.40683	393	53.9162	16.4113	0.459443	37.5049	-21.0937	0.239496	-0.11907	0.025473	-0.0654154	-0.129157	-0.273649	-0.227134	-0.243258	-0.475989	-0.219508	-0.3987	-0.426618	-0.0200164	-0.119624	-0.0453258	0.113456	0.0307826	0.360877	0.319089	0.405428	0.588295	0.645734	0.477656	0.34029	0.563048	-0.174681	0.211949	-0.0842094	0.21042	0.353246	-0.471204	0.121908	0.446958	0.871194	0.676851	0.409118	0.075795	0.14299	0.115983
MmugDNA.43474.1.S1_at	POT1	POT1 protection of telomeres 1 homolog (S. pombe)	turquoise	2.40664	394	215.176	136.269	0.484152	78.9073	57.3619	0.237691	0.277328	0.389572	0.0487316	0.298709	0.485854	0.378581	0.494715	0.376317	0.482218	0.81274	0.129108	-0.349567	-0.0626958	-0.319565	0.313272	-0.0851212	-0.243905	-0.253237	-0.256551	-0.248362	-0.591773	-0.353758	-0.624021	-0.46617	0.408896	-0.31735	0.462201	0.27563	-0.202902	-0.128067	0.124832	0.0717861	0.00981643	0.756316	0.0516877	0.000957089	0.0123033	0.00074544
MmugDNA.32302.1.S1_at	SPCS1	signal peptidase complex subunit 1 homolog (S. cerevisiae)	turquoise	2.40648	395	236.297	143.65	0.510376	92.647	51.0033	0.414937	0.377305	0.440702	0.0674092	0.429811	0.176697	0.389499	0.258287	0.274391	0.703052	0.788569	0.0744024	-0.188043	0.0876411	-0.315126	-0.0315101	-0.29171	-0.177995	-0.456123	-0.164472	-0.236438	-0.538734	-0.38533	-0.564678	-0.617643	0.0505916	-0.649998	0.741824	0.139531	-0.121579	0.0202119	0.00566287	0.0126241	0.00309894	0.667563	0.00402104	0.257012	0.0098314	0.0944648
MmugDNA.23845.1.S1_at	FAM106A	family with sequence similarity 106, member A	blue	2.4062	396	249.023	140.447	0.461534	108.576	31.8707	-0.367668	-0.420369	-0.540321	0.213448	-0.266944	0.107406	-0.492286	-0.35267	-0.47688	-0.410571	-0.618208	-0.30312	0.525325	0.41871	0.455758	-0.0673469	0.0805797	0.174517	0.468733	0.172304	0.0419816	0.473631	0.567089	0.826383	0.591086	-0.158012	0.532861	-0.445158	-0.221609	0.187846	-0.183897	0.0152854	0.00500599	0.000183971	0.169341	0.0835505	0.493001	0.000798828	0.0203654
MmugDNA.8334.1.S1_at	GRIK2	glutamate receptor, ionotropic, kainate 2	blue	2.40584	397	286.27	176.603	0.58035	109.667	66.9365	-0.222803	-0.306316	-0.236226	0.227169	-0.191453	-0.0351609	-0.539894	-0.446732	-0.441991	-0.0903331	-0.662562	-0.0222026	0.417101	0.68925	0.554681	-0.422853	-0.12313	0.0556582	0.163604	0.182735	0.293509	0.48173	0.568721	0.875053	0.617764	-0.445815	0.256321	-0.330505	-0.436719	0.0378376	-0.00140412	0.150978	0.0457415	0.127242	0.142926	0.218749	0.822881	0.000186575	0.00267297
MmugDNA.28084.1.S1_at	CASKIN1	CASK interacting protein 1	green	2.40558	398	147.021	43.1894	0.469161	103.831	-60.6419	-0.166352	-0.175169	-0.16073	-0.170381	-0.192568	-0.365576	-0.378214	-0.365769	-0.54598	-0.452924	-0.681618	-0.188273	0.146127	-0.112357	-0.0450086	-0.0751214	0.0756183	0.306265	0.301676	0.302096	0.631223	0.783423	0.439713	0.471351	0.672054	-0.201691	0.416512	-0.259873	0.00498293	0.245288	-0.164797	0.286355	0.261214	0.303183	0.274679	0.216027	0.0159218	0.0123949	0.0158621
MmuSTS.3695.1.S1_at	COPS3	COP9 constitutive photomorphogenic homolog subunit 3 (Arabidopsis)	pink	2.40544	399	122.998	17.8145	0.682134	105.183	-87.3687	0.106143	0.136801	0.186375	0.0381921	-0.0609527	0.209181	0.474156	0.519031	0.830025	0.414701	0.559962	0.294367	-0.226777	0.0188767	0.26753	0.0560567	0.163408	-0.227036	-0.298742	-0.273887	-0.538638	-0.706935	-0.454876	-0.467351	-0.686825	0.123707	-0.400091	0.0176337	-0.101772	-0.391935	0.181264	0.498131	0.381708	0.231442	0.807888	0.697811	0.178231	0.00131781	0.000362308
MmugDNA.14158.1.S1_s_at	COPS8	COP9 constitutive photomorphogenic homolog subunit 8 (Arabidopsis)	turquoise	2.40496	400	421.526	262.092	0.931187	159.434	102.658	0.280999	0.239921	0.349359	0.035144	0.305227	0.439482	0.453647	0.601682	0.539392	0.508242	0.917589	0.171055	-0.370302	-0.157931	-0.288125	0.430372	0.000348506	-0.234964	-0.209311	-0.423914	-0.406809	-0.738339	-0.51239	-0.738668	-0.560857	0.485419	-0.342863	0.383605	0.349786	-0.156765	-0.0863721	0.0679548	0.121228	0.0216601	0.822965	0.0465571	0.00319206	0.00224856	1.98e-05
MmuSTS.825.1.S1_x_at	DEGS1	degenerative spermatocyte homolog 1, lipid desaturase (Drosophila)	pink	2.4046	401	87.5264	14.9061	0.570768	72.6203	-57.7142	0.0713863	0.0271158	0.103643	-0.0021937	-0.0521803	0.211153	0.423381	0.482458	0.801104	0.229817	0.432027	0.232188	-0.298166	-0.119807	0.275329	0.228523	0.288173	-0.171404	-0.135169	-0.381306	-0.45154	-0.678207	-0.438477	-0.421791	-0.523378	0.230027	-0.190011	-0.285667	-0.119089	-0.416559	0.172862	0.649182	0.862964	0.508363	0.988861	0.739653	0.174082	0.00467117	0.00105142
MmugDNA.1091.1.S1_at	ZBTB47	zinc finger and BTB domain containing 47	tan	2.40428	402	53.3924	7.04039	0.597774	46.3521	-39.3117	0.296155	0.00491693	0.221912	-0.0322283	0.00324923	-0.346585	-0.185607	-0.257431	-0.430774	-0.122756	-0.335141	-0.296162	-0.0886312	-0.0960259	-0.140485	-0.0173943	-0.0943043	0.289006	0.100916	0.397915	0.765736	0.616758	0.373778	0.239563	0.481351	-0.304439	-0.0148308	0.103343	0.0779909	0.153766	-0.348809	0.0538184	0.975036	0.152661	0.837447	0.983502	0.022797	0.233407	0.0956008
MmugDNA.11025.1.S1_at	PDHB	pyruvate dehydrogenase (lipoamide) beta	turquoise	2.40417	403	224.399	128.108	0.455155	96.291	31.8169	0.0995015	0.181511	0.310648	-0.122469	0.203477	0.420144	0.51273	0.600195	0.469562	0.397918	0.788246	0.18329	-0.468289	-0.249571	-0.297411	0.442741	0.0821849	-0.128195	-0.0931102	-0.276189	-0.26937	-0.540591	-0.378269	-0.690873	-0.447272	0.443804	-0.262221	0.317364	0.295275	-0.180406	-0.111618	0.525542	0.244067	0.0426113	0.433996	0.190633	0.00503185	0.000439059	2.1e-05
Mmu.3343.2.S1_at	MORF4L2	mortality factor 4 like 2	turquoise	2.40358	404	268.505	183.799	0.653022	84.7052	99.0941	0.101564	-0.043389	0.032855	0.0468371	0.258306	0.530516	0.271721	0.514861	0.300183	0.243478	0.797631	0.141487	-0.225051	-0.201405	-0.346045	0.507746	-0.0389917	-0.248109	-0.0258925	-0.300269	-0.517996	-0.608219	-0.422834	-0.554153	-0.390028	0.5723	-0.113569	0.388616	0.543929	0.0542822	-0.03897	0.51695	0.782343	0.834329	0.765516	0.094439	0.000252772	0.0779644	0.000411604
MmugDNA.1034.1.S1_at	C1orf69	chromosome 1 open reading frame 69	blue	2.4025	405	230.841	143.693	0.472202	87.1475	56.5459	-0.419056	-0.528188	-0.349912	0.113296	-0.430869	0.176312	-0.629213	-0.223187	-0.297487	-0.156677	-0.590996	-0.0820647	0.569894	0.692048	0.640653	-0.330423	0.00391261	-0.0812196	0.220438	-0.208074	0.0774001	0.377336	0.366738	0.836095	0.506226	-0.317661	0.345034	-0.43846	-0.407148	0.066227	0.0329517	0.00515835	0.000272194	0.0214391	0.46945	0.00392198	0.258066	6.2e-06	0.150256
MmunewRS.159.1.S1_at	SBDS	Shwachman-Bodian-Diamond syndrome	green	2.40244	406	250.203	60.0138	0.651923	190.19	-130.176	0.367944	0.43792	0.427383	0.151526	0.356111	0.33102	0.441529	0.511274	0.690363	0.464995	0.754607	0.191575	-0.332281	-0.0269281	-0.0718991	0.187453	-0.076561	-0.342957	-0.348414	-0.353616	-0.350683	-0.836917	-0.504149	-0.634879	-0.53277	0.466706	-0.245482	0.169288	0.0184197	-0.422974	-0.0436879	0.0152029	0.00331483	0.00425655	0.332068	0.0190896	0.030142	0.00303719	0.000458753
MmugDNA.34377.1.S1_at	LOC100127894	hypothetical protein LOC100127894	blue	2.4022	407	349.592	154.291	0.507029	195.301	-41.0099	-0.384095	-0.435019	-0.523049	0.158552	-0.297503	-0.0695961	-0.65349	-0.430238	-0.46412	-0.592852	-0.764176	0.0386763	0.475849	0.306621	0.407102	-0.23171	-0.0603117	-0.0172501	0.347921	0.107682	0.131582	0.455767	0.431131	0.837258	0.677701	-0.146478	0.63199	-0.563512	-0.228454	0.180672	0.15382	0.0109958	0.00355388	0.000319898	0.309868	0.0526848	0.657431	2.02e-06	0.00398085
MmugDNA.29930.1.S1_s_at	ALKBH7	alkB, alkylation repair homolog 7 (E. coli)	lightyellow	2.40196	408	81.4759	2.86507	0.623779	78.6108	-75.7457	0.291663	0.455077	0.395668	0.172619	0.519886	-0.0492773	0.257843	-0.0371013	-0.0937215	0.265426	0.45316	-0.19032	-0.303142	-0.333812	-0.672751	0.0105572	-0.350624	-0.074427	-0.37696	0.227853	0.118182	-0.0796333	-0.282869	-0.542231	-0.302009	0.14127	-0.352001	0.825395	0.542955	0.256259	-0.232038	0.0577359	0.00216858	0.0086331	0.268328	0.000352882	0.753672	0.0950524	0.813276
MmugDNA.8229.1.S1_at	VPS53	vacuolar protein sorting 53 homolog (S. cerevisiae)	blue	2.4019	409	278.886	144.67	0.475412	134.215	10.4547	-0.404583	-0.332253	-0.430843	0.1305	-0.319142	-0.0427229	-0.466558	-0.567248	-0.52882	-0.325076	-0.711345	-0.0818902	0.380917	0.463038	0.478503	-0.239716	0.0158067	0.186689	0.371188	0.229332	0.175075	0.601687	0.647342	0.843407	0.597047	-0.454559	0.28997	-0.410975	-0.284553	0.281851	-0.0107803	0.00712421	0.0294967	0.00392444	0.404222	0.0369804	0.785605	0.00161246	7.3e-05
MmugDNA.43518.1.S1_s_at	LIN7C	lin-7 homolog C (C. elegans)	pink	2.40115	410	71.8554	16.1468	0.618277	55.7086	-39.5618	-0.00505749	0.192929	0.267051	-0.00898206	-0.011453	0.0247042	0.508366	0.321416	0.822636	0.288103	0.368221	0.30094	-0.291072	-0.0746635	0.302818	0.128336	0.26237	-0.109296	-0.221097	-0.240384	-0.306643	-0.583756	-0.350659	-0.425864	-0.546187	0.0512809	-0.348578	-0.242209	-0.214798	-0.462369	0.207031	0.974323	0.21515	0.0834231	0.954414	0.941892	0.875051	0.000500476	0.0355807
MmugDNA.8407.1.S1_at	GPD2	glycerol-3-phosphate dehydrogenase 2 (mitochondrial)	brown	2.40044	411	134.312	59.0458	0.598173	75.266	-16.2202	-0.0223794	0.186834	0.200917	0.0515661	0.13192	0.325219	0.084237	0.624458	0.254611	-0.093783	0.410251	-0.163003	-0.416313	-0.411971	-0.49621	0.36211	0.012991	-0.342402	-0.150445	-0.294528	-0.0727141	-0.387331	-0.571442	-0.539619	-0.112515	0.847243	0.416781	0.161037	0.335482	-0.207395	-0.28647	0.886729	0.230276	0.196392	0.742612	0.399084	0.0333382	0.591228	7.63e-06
Mmu.11220.1.S1_at	PPHLN1	periphilin 1	turquoise	2.40018	412	207.813	121.642	0.432183	86.1706	35.4714	0.239125	0.444515	0.384995	0.194353	0.401846	0.442779	0.430912	0.346575	0.289092	0.482162	0.784019	0.122358	-0.386528	-0.108171	-0.391502	0.326682	-0.130627	-0.158548	-0.252213	-0.046449	-0.239789	-0.556562	-0.289213	-0.641011	-0.446985	0.370592	-0.353094	0.498769	0.337775	-0.119109	-0.168975	0.122505	0.00282316	0.010794	0.211718	0.0075611	0.00294592	0.00391806	0.0228014
MmuSTS.4056.1.S1_at	SPRR1A	small proline-rich protein 1A	grey	2.39987	413	24.3886	21.4448	0.60036	2.9438	18.501	0.112187	0.035072	0.0415238	-0.254963	-0.131199	-0.39059	-0.0477915	-0.195426	0.0658857	-0.143859	-0.121326	0.329458	-0.0615495	-0.121208	-0.0355504	-0.34375	-0.165035	-0.139184	-0.312988	-0.118441	-0.0708399	-0.196775	-0.244074	-0.105578	-0.234989	-0.138073	-0.146582	-0.0741926	-0.210774	-0.205302	0.653231	0.473837	0.823322	0.791487	0.0989363	0.401688	0.00960962	0.760877	0.209159
MmuSTS.4512.1.S1_at	GRIK1	glutamate receptor, ionotropic, kainate 1	blue	2.39972	414	246.724	134.324	0.441413	112.4	21.9242	-0.422209	-0.440271	-0.380277	0.122904	-0.295066	0.0746912	-0.364527	-0.400614	-0.28021	-0.0537315	-0.640357	0.0813701	0.492894	0.662546	0.715721	-0.335576	0.148113	0.172403	0.307233	0.0739763	0.0942788	0.478815	0.605295	0.826284	0.453713	-0.566756	0.124774	-0.470413	-0.470373	0.104037	0.0806143	0.00479908	0.00313154	0.0118878	0.432353	0.0547481	0.634063	0.0162493	0.00776524
MmugDNA.8943.1.S1_at	LOC90110	hypothetical protein LOC90110	green	2.39944	415	215.395	58.3933	0.63432	157.002	-98.6084	-0.103802	-0.338103	-0.318319	-0.085482	-0.174533	-0.167388	-0.297673	-0.514301	-0.657101	-0.183961	-0.5831	-0.282571	0.235733	0.240482	0.239414	-0.0299212	0.105476	0.469415	0.48837	0.473303	0.4027	0.830821	0.777123	0.691286	0.601445	-0.585905	0.0501494	-0.126711	-0.0942542	0.395086	-0.263057	0.507709	0.0265876	0.0374978	0.585736	0.262976	0.283322	0.0525439	0.000418669
MmugDNA.34104.1.S1_at	ATP2B2	ATPase, Ca++ transporting, plasma membrane 2	cyan	2.39807	416	66.5033	10.4963	1	56.007	-45.5108	-0.0454297	-0.0953626	-0.420967	-0.418982	-0.146558	-0.489337	0.476209	-0.325818	-0.180522	-0.146625	-0.297267	-0.166745	0.171445	-0.307095	0.0983346	0.232586	0.612164	0.909675	0.593915	0.63435	-0.0307192	0.499797	0.618745	0.141429	0.0173451	-0.447705	-0.14502	-0.25534	-0.0320828	0.308393	-0.098171	0.772372	0.542991	0.00493786	0.00516705	0.348347	0.00086824	0.00124688	0.0329958
MmugDNA.26870.1.S1_at	MINA	MYC induced nuclear antigen	lightcyan	2.39766	417	77.8857	3.4866	0.559743	74.3991	-70.9125	-0.259608	-0.338305	-0.14722	0.28619	-0.0706891	0.372026	-0.559063	-0.136377	-0.306073	0.0782808	-0.356856	-0.0180108	0.328003	0.737275	0.509919	-0.226756	-0.081206	-0.13212	0.150967	-0.323539	0.100492	0.18872	0.303745	0.655307	0.425247	-0.262834	0.160149	-0.274955	-0.403363	-0.0768797	0.0167627	0.0927315	0.026492	0.346149	0.062815	0.65239	0.0140283	9.75e-05	0.3832
MmugDNA.11058.1.S1_at	TCEAL8	transcription elongation factor A (SII)-like 8	pink	2.39644	418	260.115	13.4915	0.516601	246.623	-233.132	0.100797	0.288595	0.304454	0.0398383	0.0699314	0.299536	0.453219	0.580662	0.767695	0.521839	0.734699	0.277189	-0.363823	-0.00462508	-0.0148409	0.0190244	-0.0271644	-0.408704	-0.48057	-0.411971	-0.516802	-0.814605	-0.648496	-0.634765	-0.769722	0.259592	-0.411319	0.241334	-0.0862571	-0.454147	0.191974	0.520137	0.0605406	0.0471434	0.799774	0.655883	0.0510126	0.00227297	4.46e-05
MmugDNA.36525.1.S1_at	JAM2	junctional adhesion molecule 2	darkturquoise	2.39612	419	64.7014	2.38879	0.728639	62.3126	-59.9238	0.606403	0.830518	0.545719	0.127393	0.673222	-0.279925	0.46434	-0.0515816	0.0704955	0.293749	0.375522	-0.109315	-0.427429	-0.246623	-0.46015	0.0706517	-0.171307	0.137442	-0.266552	0.324367	0.268217	-0.254128	-0.0565795	-0.494063	-0.146736	0.263435	-0.15813	0.328401	0.101102	-0.176095	-0.287353	1.63e-05	5.61e-12	0.000153804	0.4156	7.56e-07	0.0690585	0.00170881	0.742537
MmugDNA.41794.1.S1_at	MSN	moesin	tan	2.39607	420	41.9043	7.56722	0.642505	34.3371	-26.7699	0.271537	0.278174	0.365912	0.397156	0.34347	-0.170834	-0.233062	-0.368155	-0.324437	-0.102125	-0.365524	-0.0311492	-0.189507	0.0644388	0.00956815	-0.0418164	-0.170958	0.106921	0.0689565	0.192137	0.782498	0.365217	0.38747	0.255745	0.661589	-0.0122534	0.252157	-0.249793	0.0293556	0.024948	-0.350746	0.078174	0.0708877	0.015818	0.00836364	0.024133	0.273385	0.132567	0.0151402
Mmu.6800.1.S1_at	PMPCB	peptidase (mitochondrial processing) beta	turquoise	2.39555	421	288.024	189.34	0.672707	98.6844	90.6555	0.156843	0.130641	0.137801	0.0122225	0.248628	0.449402	0.384573	0.533059	0.358868	0.33364	0.839733	0.147031	-0.360414	-0.281607	-0.418248	0.453217	-0.0383305	-0.231847	-0.115999	-0.253312	-0.454747	-0.593418	-0.496045	-0.67851	-0.488756	0.489255	-0.245882	0.484946	0.440631	0.00503765	-0.0250355	0.315179	0.40371	0.378204	0.937996	0.107906	0.00250135	0.0108883	0.000233
MmugDNA.21840.1.S1_at	ZNF398	zinc finger protein 398	grey60	2.39501	422	77.5388	3.86759	0.489977	73.6712	-69.8036	0.111765	-0.0502922	-0.293469	-0.0397458	-0.0037109	-0.27188	0.100489	-0.459656	-0.503351	-0.113988	-0.358842	-0.310587	0.246918	0.0162576	0.1208	0.172344	0.250395	0.731047	0.602963	0.653785	0.217676	0.636589	0.805791	0.425023	0.439087	-0.368607	0.0526134	-0.117344	0.0824586	0.458898	-0.391618	0.475515	0.748761	0.0561347	0.800229	0.981158	0.0777842	0.521417	0.0019292
MmugDNA.18451.1.S1_at	PRDX4	peroxiredoxin 4	turquoise	2.39455	423	230.789	144.822	0.51454	85.9666	58.8557	0.481197	0.376562	0.585021	0.208943	0.553823	0.289741	0.234785	0.348086	0.264652	0.612073	0.783315	0.0313942	-0.444291	0.0213847	-0.373545	0.0884184	-0.377577	-0.371817	-0.499696	-0.210793	-0.0609229	-0.556786	-0.479273	-0.587159	-0.424534	0.303335	-0.41469	0.719316	0.238164	-0.18142	-0.123767	0.00108851	0.0128142	3.79e-05	0.178736	0.00011686	0.0594805	0.129647	0.0221757
MmugDNA.27022.1.S1_s_at	ZNF7	zinc finger protein 7	lightcyan	2.39448	424	61.6618	3.46605	0.556444	58.1957	-54.7297	-0.035633	-0.0899026	-0.0483543	0.319346	-0.000393217	0.0775945	-0.264841	-0.275975	-0.0859424	0.205301	-0.294416	0.0949113	0.348144	0.777131	0.587017	-0.441893	-0.175574	-0.0792095	-0.043334	-0.00400366	0.091292	0.042988	0.375488	0.612518	0.295459	-0.280793	0.0898545	-0.295242	-0.51142	-0.199353	0.0293928	0.820542	0.566427	0.758146	0.0368527	0.998003	0.6209	0.0861066	0.0732403
MmugDNA.31156.1.S1_s_at	PNPLA8	patatin-like phospholipase domain containing 8	pink	2.39363	425	118.463	10.9951	0.421014	107.467	-96.4723	-0.0791222	0.0973208	0.26473	-0.241965	-0.113067	0.277774	0.478811	0.602395	0.756374	0.456693	0.543289	0.405376	-0.341628	-0.0837548	0.0879428	0.145393	0.287799	-0.194465	-0.215047	-0.452564	-0.359984	-0.5575	-0.474384	-0.587863	-0.572199	0.112693	-0.427762	0.0310115	-0.0813917	-0.323343	0.210174	0.614021	0.534701	0.0862432	0.117994	0.470357	0.071311	0.00116187	1.92e-05
MmugDNA.16106.1.S1_at	B3GALNT1	beta-1,3-N-acetylgalactosaminyltransferase 1 (globoside blood group)	turquoise	2.39207	426	302.451	190.763	0.677764	111.688	79.0755	0.29525	0.276496	0.312596	0.190832	0.450265	0.481698	0.315142	0.439287	0.296983	0.382845	0.84205	0.0506878	-0.400667	-0.189793	-0.466316	0.372885	-0.21302	-0.317438	-0.271439	-0.242231	-0.325886	-0.645595	-0.472429	-0.660995	-0.435018	0.572234	-0.190212	0.533914	0.483563	-0.0399641	-0.175409	0.0545903	0.072677	0.0412621	0.220276	0.00244802	0.00107363	0.0395512	0.00320717
MmugDNA.13400.1.S1_at	OGT	O-linked N-acetylglucosamine (GlcNAc) transferase (UDP-N-acetylglucosamine:polypeptide-N-acetylglucosaminyl transferase)	royalblue	2.39166	427	59.8409	3.30748	0.776741	56.5334	-53.2259	-0.257597	-0.351368	-0.149568	-0.0098596	-0.511179	0.0872058	-0.16986	0.127316	0.32834	0.0389411	-0.371601	0.2238	0.318675	0.496945	0.854093	-0.329097	0.249253	-0.0519978	0.0780958	-0.29286	-0.0810324	0.0691982	0.134764	0.461045	0.0521481	-0.441883	-0.0395561	-0.552547	-0.651249	-0.321345	0.213823	0.0953792	0.0208664	0.338425	0.949966	0.000460074	0.578172	0.276172	0.415883
MmugDNA.33849.1.S1_at	C20orf24	chromosome 20 open reading frame 24	turquoise	2.39072	428	365.088	222.753	0.791421	142.335	80.4181	0.446463	0.420232	0.361872	-0.0385946	0.472749	0.230346	0.607991	0.432072	0.322012	0.588851	0.887132	0.0596931	-0.37643	-0.217972	-0.466526	0.329683	-0.039585	0.00688126	-0.205323	-0.0440347	-0.273275	-0.534352	-0.321828	-0.738169	-0.580253	0.281901	-0.507537	0.639952	0.302585	-0.0693789	-0.160867	0.00269079	0.00502171	0.0171039	0.805902	0.00136847	0.137269	1.53e-05	0.00381202
MmugDNA.9235.1.S1_s_at	ADAR	adenosine deaminase, RNA-specific	green	2.3902	429	186.5	45.2797	0.491868	141.22	-95.9403	-0.095631	-0.104612	-0.325246	0.0194351	-0.062282	-0.281061	-0.211258	-0.659523	-0.715229	-0.356871	-0.587954	-0.337697	0.299548	0.0775752	0.0901181	0.0507868	0.095996	0.57985	0.534615	0.588449	0.374499	0.792096	0.806596	0.602609	0.614756	-0.391545	0.201203	-0.190259	0.0929425	0.521995	-0.35816	0.541851	0.504384	0.0333227	0.901553	0.691544	0.0678909	0.173864	1.51e-06
MmugDNA.5391.1.S1_at	RNF5P1	ring finger protein 5 pseudogene 1	turquoise	2.39002	430	253.933	124.216	0.441327	129.717	-5.50141	0.279203	0.339244	0.219197	-0.185931	0.234598	0.0967612	0.491501	0.426637	0.21217	0.338069	0.776727	-0.0496355	-0.372113	-0.430178	-0.628762	0.309807	-0.0509365	-0.0158731	-0.198557	-0.00760693	-0.308944	-0.378074	-0.445695	-0.760765	-0.566583	0.32449	-0.393011	0.725766	0.516359	0.133252	-0.143047	0.0698082	0.0260491	0.157874	0.232576	0.129962	0.537063	0.000816813	0.00433132
MmugDNA.11978.1.S1_at	ATP5G3	ATP synthase, H+ transporting, mitochondrial F0 complex, subunit C3 (subunit 9)	turquoise	2.38955	431	336.989	217.723	0.77355	119.265	98.4577	0.417152	0.289095	0.295354	-0.0714526	0.391548	0.303126	0.445354	0.504237	0.378085	0.439462	0.877151	0.0741328	-0.30687	-0.184835	-0.389292	0.336586	-0.126155	-0.178794	-0.203122	-0.28218	-0.384786	-0.687588	-0.44826	-0.68726	-0.52305	0.494474	-0.270817	0.478579	0.307587	-0.148482	-0.0812268	0.00538654	0.0600765	0.0545005	0.648877	0.00941844	0.0481637	0.00276547	0.000565558
MmugDNA.28955.1.S1_at	RSL24D1	ribosomal L24 domain containing 1	turquoise	2.38951	432	276.905	152.272	0.54101	124.632	27.6402	0.14937	0.197523	0.330091	0.13962	0.242258	0.312814	0.443423	0.449942	0.641784	0.485369	0.813547	0.228627	-0.411978	-0.0455397	-0.101924	0.188474	-0.104112	-0.358564	-0.408471	-0.359779	-0.45807	-0.789512	-0.592307	-0.630556	-0.699591	0.289816	-0.451666	0.342331	0.120535	-0.310813	0.110947	0.339071	0.204217	0.0306362	0.371879	0.117536	0.0411131	0.00289983	0.00246789
MmugDNA.41580.1.S1_x_at	SYTL4	synaptotagmin-like 4	blue	2.38847	433	446.293	247.457	0.813188	198.836	48.6204	-0.31304	-0.492493	-0.452377	0.112607	-0.320259	-0.0171663	-0.710168	-0.421416	-0.492233	-0.45906	-0.774778	-0.139281	0.48777	0.496086	0.525337	-0.293441	-0.0779264	-0.0220493	0.300212	0.0590216	0.175777	0.469983	0.488709	0.925558	0.678409	-0.226161	0.574738	-0.537919	-0.357631	0.0696674	0.0516151	0.0409597	0.000794158	0.00232169	0.472174	0.036287	0.912998	9.62e-08	0.00488729
MmugDNA.25497.1.S1_at	IDS	iduronate 2-sulfatase	grey	2.38837	434	37.3875	17.2381	0.48259	20.1494	-2.91132	0.42716	0.540536	0.381338	-0.0369739	0.393581	-0.401843	0.186263	-0.277466	0.0610034	0.0690364	0.214043	0.168784	-0.192564	-0.211888	-0.353176	-0.287279	-0.421656	-0.123944	-0.507422	0.162338	0.0840272	-0.268624	-0.243471	-0.379344	-0.356633	-0.044838	-0.373456	0.382732	0.0461198	-0.165505	0.275809	0.00427886	0.000182678	0.0116339	0.813906	0.00902367	0.00756171	0.231729	0.0716384
MmugDNA.830.1.S1_at	GNB5	guanine nucleotide binding protein (G protein), beta 5	turquoise	2.38827	435	294.02	172.257	0.612012	121.763	50.4934	0.197741	0.266478	0.17376	-0.0193973	0.319173	0.395022	0.529715	0.424757	0.331854	0.331686	0.815606	0.207096	-0.379355	-0.361118	-0.436502	0.538708	0.0800646	-0.00833316	-0.00771702	-0.119704	-0.394755	-0.54254	-0.293317	-0.724068	-0.450887	0.462721	-0.29482	0.368197	0.548118	0.0447302	-0.0962594	0.203708	0.0841124	0.265129	0.901743	0.0369608	0.00875237	0.000259307	0.00452484
MmugDNA.37750.1.S1_x_at	XIAP	X-linked inhibitor of apoptosis	blue	2.38779	436	464.847	253.833	0.834142	211.014	42.8198	-0.392043	-0.59019	-0.512537	0.148565	-0.357444	-0.0405194	-0.704688	-0.46055	-0.456529	-0.471651	-0.791694	-0.0919486	0.535018	0.477215	0.566297	-0.292573	-0.0335068	-0.0205025	0.299159	0.0397943	0.100422	0.466879	0.448219	0.930115	0.606994	-0.297725	0.509832	-0.553265	-0.321098	0.144358	0.14798	0.00932102	3.11e-05	0.000441634	0.341711	0.0186136	0.796422	1.33e-07	0.00188529
MmugDNA.25486.1.S1_at	ARHGEF6	Rac/Cdc42 guanine nucleotide exchange factor (GEF) 6	blue	2.38738	437	293.56	157.177	0.516513	136.382	20.7949	-0.0201024	-0.364585	-0.377865	0.0448773	-0.173425	-0.25917	-0.590356	-0.565231	-0.563807	-0.36744	-0.732473	-0.0864198	0.528435	0.42805	0.428818	-0.363995	-0.141052	0.139185	0.271162	0.216951	0.246477	0.510855	0.580471	0.859522	0.631365	-0.385078	0.359513	-0.393971	-0.292432	0.201286	0.0897497	0.89819	0.0162311	0.0124826	0.775068	0.266067	0.0933031	3.09e-05	7.84e-05
MmugDNA.38132.1.S1_at	GOLGA7	golgi autoantigen, golgin subfamily a, 7	red	2.38656	438	143.231	28.5358	0.560793	114.695	-86.1589	0.841675	0.453817	0.622888	-0.0214563	0.415575	-0.168509	0.361361	0.290598	0.382741	0.595607	0.609316	0.176509	-0.345376	-0.0512195	-0.222347	-0.117608	-0.289032	-0.150589	-0.492619	-0.123481	0.0818565	-0.521237	-0.363672	-0.54787	-0.405917	0.115796	-0.480806	0.45769	0.0132504	-0.310666	0.0340807	1.55e-12	0.00223891	8.17e-06	0.891372	0.00558199	0.280066	0.0172727	0.0586982
MmugDNA.8939.1.S1_at	LOC100130932	small nuclear ribonucleoprotein G-like protein	blue	2.38602	439	268.511	140.445	0.461527	128.066	12.3784	-0.318555	-0.550349	-0.49647	0.0134167	-0.461078	-0.0761436	-0.516413	-0.334072	-0.29828	-0.34618	-0.703976	0.0615124	0.55762	0.46242	0.597855	-0.372012	0.0241403	0.0313211	0.270025	0.0662958	0.0294428	0.387569	0.448801	0.828418	0.506959	-0.300044	0.435167	-0.545524	-0.365576	0.0748149	0.213189	0.0373489	0.000131578	0.000708874	0.931951	0.00185977	0.627464	0.000392597	0.0285653
Mmu.1184.1.S1_at	TM9SF3	transmembrane 9 superfamily member 3	brown	2.38525	440	136.523	45.3812	0.459741	91.1416	-45.7604	0.101912	0.28356	0.178425	0.157078	0.309317	0.285225	0.160006	0.387554	0.195784	0.0671382	0.581099	0.185886	-0.259885	-0.292745	-0.503872	0.243871	-0.235542	-0.320847	-0.216834	-0.158931	-0.258293	-0.535147	-0.453591	-0.538006	-0.183238	0.770653	0.205881	0.350001	0.549074	0.000392977	-0.0490219	0.515509	0.0653791	0.252313	0.314446	0.0435539	0.0637465	0.305395	0.0102377
MmugDNA.26838.1.S1_s_at	LOC100293275	hypothetical protein LOC100293275	green	2.38511	441	211.09	50.4953	0.548525	160.595	-110.099	-0.263748	-0.334018	-0.533984	-0.267678	-0.253717	-0.315559	-0.0835037	-0.550057	-0.600808	-0.265872	-0.632724	-0.114289	0.391232	0.0681061	0.22074	-0.00728206	0.3766	0.711845	0.628157	0.452106	0.167588	0.790049	0.796847	0.593966	0.396728	-0.646656	-8.6e-05	-0.312601	-0.160703	0.423463	0.0125982	0.0874597	0.0285927	0.000226156	0.0826723	0.100653	0.0392763	0.594472	0.000132888
MmugDNA.39770.1.S1_at	TSPAN31	tetraspanin 31	turquoise	2.38498	442	225.531	138.22	0.491082	87.3116	50.9082	0.35383	0.369844	0.298148	0.127683	0.430772	0.303738	0.245414	0.359764	0.0962016	0.379047	0.779622	-0.0644515	-0.332985	-0.182159	-0.60654	0.258367	-0.2712	-0.229353	-0.317422	-0.0541127	-0.262691	-0.52955	-0.453623	-0.629214	-0.413249	0.505648	-0.210624	0.708906	0.457371	0.00236234	-0.165777	0.0199275	0.0146463	0.05215	0.414531	0.00393096	0.047691	0.112686	0.0178093
MmugDNA.20878.1.S1_at	MIR302C	microRNA 302c	grey	2.38449	443	23.8024	16.5627	0.463682	7.23968	9.32302	-0.234366	-0.172393	-0.0343974	-0.0480426	-0.219034	0.339946	-0.107993	0.404042	0.31385	-0.030291	0.166574	0.67177	-0.118259	-0.0393358	0.00800028	0.00112086	-0.0356186	-0.445732	-0.145982	-0.463936	-0.253312	-0.342616	-0.394411	-0.186026	-0.182837	0.113416	-0.0466278	-0.104417	-0.0859098	-0.230763	0.545191	0.130353	0.268965	0.826668	0.759658	0.158192	0.0257223	0.490629	0.00720884
MmugDNA.8598.1.S1_at	BRSK1	BR serine/threonine kinase 1	green	2.38386	444	154.756	43.6679	0.474359	111.088	-67.4202	-0.0385695	-0.0639333	-0.00835842	-0.0804174	-0.203411	-0.610198	-0.225545	-0.549253	-0.441291	-0.262309	-0.655992	-0.207388	0.0409992	-0.0620021	0.0393407	-0.313572	-0.072699	0.296165	0.0435377	0.535866	0.617631	0.748546	0.418606	0.429025	0.424653	-0.520115	0.0391332	-0.0885711	-0.0329542	0.272035	-0.0968711	0.806026	0.683786	0.957576	0.608214	0.190779	1.4e-05	0.145882	0.000136558
MmugDNA.22492.1.S1_at	KCNK3	potassium channel, subfamily K, member 3	blue	2.38382	445	287.117	170.848	0.561437	116.269	54.5789	-0.425195	-0.572297	-0.534106	0.160842	-0.383643	0.135225	-0.633171	-0.338012	-0.534954	-0.251726	-0.634276	-0.0587503	0.598221	0.558187	0.46874	-0.292282	-0.0288763	0.0470482	0.359722	0.0082728	0.0402067	0.555684	0.501845	0.871925	0.537742	-0.430308	0.288814	-0.291252	-0.20873	0.323873	0.0585149	0.00447904	6.08e-05	0.000225271	0.302842	0.0110983	0.38727	5.2e-06	0.0266311
MmuSTS.858.1.S1_at	KBTBD7	kelch repeat and BTB (POZ) domain containing 7	brown	2.38298	446	129.29	65.4623	0.663176	63.8274	1.63488	-0.0498424	0.0435018	-0.018682	0.0426721	0.0908672	0.318874	0.10405	0.528364	0.396853	-0.10645	0.330314	-0.107768	-0.231274	-0.202696	-0.122519	0.374322	0.154301	-0.296122	-0.0121522	-0.376047	-0.318975	-0.542693	-0.456798	-0.329231	-0.0890015	0.839585	0.537257	-0.217791	0.105985	-0.284943	-0.174722	0.750936	0.781791	0.905349	0.785854	0.562252	0.0371479	0.50669	0.000270677
MmugDNA.28854.1.S1_at	DBT	dihydrolipoamide branched chain transacylase E2	grey	2.38247	447	35.4237	29.2725	0.819502	6.15112	23.1214	0.0794682	-0.046011	0.0294214	-0.165048	-0.0756745	-0.0334191	-0.0420103	0.0899665	0.0969648	0.0938342	0.19735	0.601915	-0.0911203	-0.0306416	-0.115446	-0.212604	-0.248959	-0.267518	-0.286966	-0.216758	-0.269289	-0.351345	-0.323136	-0.211815	-0.338345	-0.0424329	-0.26177	0.163562	-0.0730288	-0.180758	0.723096	0.612467	0.769538	0.851438	0.290205	0.629592	0.831525	0.7891	0.56615
MmugDNA.1628.1.S1_at	PGK1	phosphoglycerate kinase 1	turquoise	2.38227	448	337.916	174.388	0.619583	163.529	10.8591	0.376499	0.394574	0.342732	-0.149142	0.471576	0.136699	0.693961	0.427525	0.423048	0.581591	0.847498	0.109823	-0.419146	-0.286762	-0.385257	0.388929	0.117126	0.0875929	-0.135432	-0.132455	-0.294449	-0.531549	-0.329703	-0.778485	-0.604712	0.2655	-0.504586	0.467095	0.256176	-0.0996666	-0.11451	0.0128305	0.00883596	0.0244589	0.33982	0.00141199	0.382068	2.47e-07	0.00424247
Mmu.16174.1.S1_at	TMED2	transmembrane emp24 domain trafficking protein 2	turquoise	2.38192	449	329.959	200.921	0.713853	129.038	71.8827	0.261816	0.134482	0.260366	-0.00315821	0.228053	0.406913	0.445009	0.601817	0.518019	0.388971	0.860335	0.19953	-0.403122	-0.279104	-0.323021	0.474228	0.0324423	-0.224411	-0.157142	-0.243991	-0.39355	-0.644284	-0.485323	-0.727075	-0.499068	0.504886	-0.280757	0.407146	0.458528	-0.0912342	-0.076436	0.0898904	0.389908	0.0917481	0.983964	0.141336	0.00676974	0.00278904	1.97e-05
MmunewRS.1035.1.S1_s_at	C3orf62	chromosome 3 open reading frame 62	grey	2.38159	450	49.2615	21.0826	0.59022	28.1789	-7.09632	-0.122218	-0.141245	-0.244542	-0.0134725	-0.187389	0.11089	-0.138528	0.0460482	-0.289255	-0.188751	-0.35039	-0.318692	0.0747132	0.0560692	0.135482	0.239733	0.320791	0.317441	0.506448	0.369529	0.262905	0.559275	0.500805	0.383695	0.569547	-0.0523789	0.352892	-0.201077	0.0500322	0.25543	-0.584338	0.434949	0.366286	0.114011	0.931669	0.22887	0.478998	0.375668	0.769357
MmugDNA.24790.1.S1_at	DMC1	DMC1 dosage suppressor of mck1 homolog, meiosis-specific homologous recombination (yeast)	blue	2.38122	451	453.359	195.443	0.64226	257.916	-62.4738	-0.345909	-0.463243	-0.413523	0.11435	-0.391924	-0.145782	-0.725979	-0.467772	-0.455372	-0.492146	-0.849165	0.0300262	0.480392	0.437623	0.49676	-0.479523	-0.161545	-0.0992223	0.164585	0.0511813	0.222417	0.511269	0.402984	0.890101	0.600427	-0.373434	0.460191	-0.493021	-0.39082	0.0626373	0.241737	0.0230817	0.00175833	0.0058456	0.465301	0.00934429	0.350933	3.61e-08	0.00156176
MmuSTS.4809.1.S1_at	FUT8	fucosyltransferase 8 (alpha (1,6) fucosyltransferase)	turquoise	2.37995	452	230.864	124.236	0.4414	106.627	17.609	0.641844	0.344878	0.43382	-0.123377	0.405373	0.092083	0.483878	0.467492	0.355618	0.523019	0.792175	0.0551905	-0.402265	-0.272068	-0.417598	0.315639	-0.0580423	-0.0434926	-0.219336	-0.091534	-0.126252	-0.514375	-0.346194	-0.696473	-0.446832	0.349324	-0.371979	0.516933	0.281318	-0.136603	-0.151158	3.51e-06	0.0235213	0.00365694	0.430572	0.00700223	0.557012	0.00101101	0.00157333
MmugDNA.17362.1.S1_at	RNFT1	ring finger protein, transmembrane 1	magenta	2.3798	453	117.383	7.87645	0.559692	109.506	-101.63	0.332246	0.461706	0.747748	0.295695	0.246702	0.20414	0.250253	0.400544	0.697202	0.642325	0.526362	0.227662	-0.395693	0.269072	0.161543	-0.187121	-0.241768	-0.471812	-0.638161	-0.384576	0.043907	-0.633931	-0.476391	-0.438898	-0.435475	0.0984842	-0.431939	0.204969	-0.248307	-0.575925	-0.0202372	0.0295001	0.00182982	8.32e-09	0.0542094	0.110751	0.18916	0.105548	0.00777696
MmugDNA.40603.1.S1_x_at	SFRS13A	splicing factor, arginine/serine-rich 13A	blue	2.37836	454	527.494	294.099	0.966461	233.395	60.7034	-0.316476	-0.530149	-0.470033	0.14294	-0.309963	-0.0681232	-0.724928	-0.523264	-0.559014	-0.480269	-0.814522	-0.0853121	0.492993	0.48459	0.531331	-0.30035	-0.0996994	0.0278023	0.328632	0.0933891	0.207705	0.53686	0.544689	0.964216	0.685375	-0.351265	0.483107	-0.528653	-0.32738	0.143448	0.118791	0.038678	0.00025575	0.00147114	0.360503	0.0430946	0.664248	3.86e-08	0.000317764
MmugDNA.30667.1.S1_at	MMADHC	methylmalonic aciduria (cobalamin deficiency) cblD type, with homocystinuria	turquoise	2.37802	455	369.499	231.374	0.822049	138.125	93.2481	0.316601	0.275767	0.269747	-0.0554358	0.250589	0.452813	0.510271	0.598825	0.580888	0.604825	0.899979	0.157639	-0.327085	0.00105111	-0.163212	0.223123	-0.00728175	-0.245832	-0.268358	-0.401431	-0.513378	-0.782431	-0.477566	-0.668108	-0.646299	0.356516	-0.41897	0.393097	0.098425	-0.267757	-0.0134303	0.0385967	0.0734656	0.0802364	0.724031	0.105065	0.00229637	0.000472773	2.21e-05
Mmu.5541.2.S1_at	GPM6A	glycoprotein M6A	brown	2.37766	456	217.676	51.8096	0.524865	165.866	-114.057	0.108433	0.27663	0.142445	0.117738	0.344397	0.337918	0.234837	0.386235	0.206713	0.0425421	0.672045	0.0627352	-0.323682	-0.344528	-0.531496	0.405035	-0.174208	-0.271192	-0.159448	-0.0888508	-0.346145	-0.561087	-0.439491	-0.596081	-0.284329	0.772678	0.129142	0.398969	0.56619	-0.0399321	-0.132328	0.488852	0.0725334	0.362186	0.452094	0.0237288	0.0266759	0.129559	0.0105213
MmugDNA.6458.1.S1_at	LSM6	LSM6 homolog, U6 small nuclear RNA associated (S. cerevisiae)	turquoise	2.37742	457	227.071	119.604	0.424941	107.467	12.1372	0.101773	0.253889	0.366616	0.0419118	0.00127553	0.386866	0.399784	0.569943	0.720544	0.598934	0.760152	0.256388	-0.306937	0.100897	0.0072613	0.0111373	-0.0638187	-0.423034	-0.481538	-0.416974	-0.444854	-0.741692	-0.593617	-0.596527	-0.671424	0.265542	-0.407423	0.337631	0.00612599	-0.34407	0.0929994	0.516083	0.100414	0.0156027	0.789582	0.993523	0.0103848	0.00790546	6.62e-05
MmuSTS.4651.1.S1_at	NXPH1	neurexophilin 1	turquoise	2.37697	458	212.278	119.32	0.423933	92.9579	26.3622	-0.00737647	0.108137	0.277877	0.0570827	0.158211	0.562456	0.451309	0.684066	0.640503	0.50622	0.779552	0.141068	-0.338951	-0.026701	-0.0275465	0.398812	0.211188	-0.214283	-0.146047	-0.510478	-0.427198	-0.653049	-0.491383	-0.622896	-0.607151	0.287802	-0.410004	0.212178	0.0754226	-0.317627	-0.0740875	0.962556	0.490047	0.071202	0.71617	0.310924	8.65e-05	0.00238486	4.26e-07
MmugDNA.13399.1.S1_at	MALAT1	metastasis associated lung adenocarcinoma transcript 1 (non-protein coding)	blue	2.37687	459	400.585	184.455	0.606154	216.13	-31.6742	-0.32015	-0.510145	-0.534101	0.0917017	-0.301321	-0.0875174	-0.614285	-0.458454	-0.437524	-0.585231	-0.777561	-0.0222262	0.502241	0.31615	0.500813	-0.147823	0.0353918	0.0712367	0.433097	0.0720319	0.109426	0.441791	0.503561	0.860886	0.687121	-0.144461	0.646437	-0.6864	-0.238741	0.178728	0.109196	0.0363548	0.000474571	0.000225306	0.558653	0.0495794	0.576809	1.18e-05	0.00198969
MmugDNA.38866.1.S1_at	TUBD1	tubulin, delta 1	turquoise	2.37643	460	329.87	182.752	0.649302	147.118	35.6343	0.271137	0.29277	0.375222	0.0845174	0.413797	0.342909	0.396698	0.461933	0.478458	0.431282	0.850091	0.166134	-0.32531	-0.127816	-0.336309	0.247	-0.191217	-0.334478	-0.359579	-0.314365	-0.36281	-0.763985	-0.539675	-0.688386	-0.543531	0.558822	-0.239546	0.456733	0.308108	-0.255355	-0.00526565	0.078631	0.0567499	0.0131632	0.589989	0.00580986	0.0243805	0.00844576	0.00181912
MmugDNA.16521.1.S1_at	COPG2IT1	COPG2 imprinted transcript 1 (non-protein coding)	green	2.37617	461	228.956	44.9976	0.488804	183.958	-138.961	-0.337633	-0.442527	-0.503647	-0.00349449	-0.297398	-0.0139393	-0.256266	-0.339999	-0.508107	-0.423264	-0.66033	-0.108337	0.295357	0.0558694	0.354148	0.235873	0.410139	0.545203	0.766267	0.36313	0.231396	0.760604	0.771351	0.668844	0.633397	-0.371285	0.320642	-0.525011	-0.0691013	0.372956	-0.197792	0.0268122	0.00296411	0.000575459	0.982257	0.0527724	0.929307	0.0971647	0.0256981
MmugDNA.18511.1.S1_at	FAM129A	family with sequence similarity 129, member A	darkgrey	2.37605	462	20.9001	5.37322	0.687114	15.5269	-10.1536	0.106777	0.146249	0.328236	0.892419	0.534649	0.237676	-0.343353	-0.160878	-0.160597	0.187104	-0.0446862	-0.151789	0.00228309	0.458157	0.131319	-0.204812	-0.417816	-0.31614	-0.252192	-0.102016	0.27078	-0.131732	-0.00696092	0.242371	0.214295	0.104148	0.123346	0.0595214	-0.126099	-0.197074	-0.184804	0.495553	0.349373	0.0316425	9.32e-16	0.00022135	0.124856	0.0241842	0.302732
MmuSTS.954.1.S1_at	MRPL15	mitochondrial ribosomal protein L15	turquoise	2.37574	463	343.434	174.325	0.619359	169.109	5.21556	0.30324	0.263567	0.25116	-0.191794	0.247233	0.311775	0.531728	0.584616	0.529242	0.481674	0.848713	0.0465338	-0.353266	-0.270255	-0.368375	0.253135	0.0370119	-0.18795	-0.300669	-0.319882	-0.450185	-0.650712	-0.580272	-0.794147	-0.71857	0.332637	-0.446283	0.526609	0.206383	-0.194618	-0.00393932	0.0480753	0.087685	0.104249	0.217915	0.109961	0.0418263	0.000243166	3.85e-05
MmuSTS.539.1.S1_at	ORC4L	origin recognition complex, subunit 4-like (yeast)	turquoise	2.37558	464	236.756	167.108	0.593719	69.6486	97.4593	0.192711	0.244157	0.304449	0.0780354	0.152853	0.427147	0.443583	0.501737	0.498804	0.602154	0.849886	0.155036	-0.21507	0.0561511	-0.113318	0.311947	-0.0241938	-0.147936	-0.199036	-0.219791	-0.411068	-0.618481	-0.322534	-0.55122	-0.523367	0.300185	-0.418219	0.406858	0.297221	-0.134407	-0.138942	0.215679	0.1146	0.047147	0.618912	0.3278	0.0042801	0.00288847	0.000608563
MmuSTS.4276.1.S1_at	SCAP	SREBF chaperone	green	2.37517	465	168.295	43.2451	0.469767	125.05	-81.8047	-0.0457297	-0.155687	-0.101999	-0.0713945	-0.221269	-0.427977	-0.335395	-0.374548	-0.533237	-0.353236	-0.693455	-0.44366	0.17646	0.0288776	0.0528323	-0.212619	0.0181833	0.312593	0.199493	0.480097	0.610238	0.769716	0.472942	0.53379	0.566968	-0.33118	0.29211	-0.139275	-0.115617	0.164709	-0.279215	0.770909	0.318802	0.515149	0.649145	0.153884	0.00419786	0.0279034	0.0133417
MmugDNA.25067.1.S1_x_at	ST3GAL2	ST3 beta-galactoside alpha-2,3-sialyltransferase 2	green	2.37472	466	113.559	36.7482	0.399191	76.8108	-40.0626	0.0867028	-0.0652511	-0.0101717	-0.240336	-0.237323	-0.595877	-0.149181	-0.353861	-0.371427	-0.176271	-0.588635	-0.200213	0.152259	-0.0458951	0.036927	-0.250533	0.0522601	0.390332	0.159087	0.419561	0.597777	0.740654	0.43187	0.372301	0.436941	-0.459656	0.0664913	-0.112788	-0.117358	0.203922	-0.179509	0.580375	0.677618	0.948384	0.120566	0.125434	2.49e-05	0.339692	0.0199158
MmugDNA.2296.1.S1_at	GGCX	gamma-glutamyl carboxylase	blue	2.37416	467	489.107	273.348	0.898272	215.758	57.5903	-0.278197	-0.462691	-0.490805	0.101261	-0.292646	-0.0544092	-0.637876	-0.492212	-0.583379	-0.452335	-0.78736	-0.110919	0.554451	0.466988	0.49097	-0.231048	-0.0221716	0.153736	0.437448	0.156063	0.225421	0.600789	0.643616	0.951512	0.75325	-0.310372	0.531591	-0.519798	-0.279888	0.235379	-0.0281887	0.0708641	0.00178372	0.000833043	0.518206	0.0568596	0.728945	4.21e-06	0.000800518
MmugDNA.11208.1.S1_at	ACP1	acid phosphatase 1, soluble	turquoise	2.37408	468	227.731	123.407	0.438454	104.324	19.0831	0.0443359	0.0544735	0.18686	0.0870888	0.148526	0.571784	0.335572	0.658732	0.5786	0.410069	0.786874	0.24426	-0.280706	-0.146786	-0.180669	0.417886	0.126177	-0.323623	-0.171277	-0.448951	-0.5089	-0.670828	-0.575986	-0.658343	-0.58138	0.373768	-0.352569	0.329149	0.274862	-0.122383	0.0452742	0.777712	0.728637	0.230211	0.578684	0.341841	6.19e-05	0.0278154	1.57e-06
MmugDNA.24584.1.S1_at	C8orf46	chromosome 8 open reading frame 46	turquoise	2.37357	469	273.26	134.586	0.478172	138.674	-4.08779	0.0837903	0.196019	0.179499	-0.0369282	0.194614	0.40209	0.649885	0.665181	0.538603	0.397017	0.783009	0.142247	-0.475255	-0.372203	-0.309042	0.582291	0.322925	0.0312747	0.0215644	-0.231346	-0.381291	-0.52242	-0.41055	-0.7645	-0.559011	0.381575	-0.325633	0.246972	0.269727	-0.156225	-0.15181	0.593203	0.207754	0.249422	0.814132	0.211095	0.00752123	2.41e-06	1.14e-06
MmugDNA.18178.1.S1_at	ENPP2	ectonucleotide pyrophosphatase/phosphodiesterase 2	red	2.37343	470	81.7197	36.6603	0.720457	45.0594	-8.39905	0.90944	0.422314	0.451829	-0.0626219	0.513035	-0.135899	0.337781	0.101609	0.091713	0.391041	0.480431	0.00887598	-0.315826	-0.155705	-0.298166	0.124306	-0.189319	0.103547	-0.165634	0.132972	0.161657	-0.312303	-0.0226902	-0.412818	-0.14323	0.158466	-0.297677	0.345391	0.155552	-0.135891	-0.175869	3.22e-17	0.00478743	0.00235391	0.689944	0.00043504	0.384885	0.0267417	0.516762
MmugDNA.32883.1.S1_at	C6orf59	chromosome 6 open reading frame 59	blue	2.3732	471	309.594	160.619	0.527823	148.975	11.6438	-0.454871	-0.481843	-0.482306	0.0768672	-0.366705	0.102911	-0.630226	-0.419716	-0.591192	-0.362619	-0.704504	-0.187969	0.511013	0.477837	0.401035	-0.202069	0.00815712	0.0901602	0.369139	0.0912849	0.148443	0.589506	0.561754	0.860535	0.624428	-0.300534	0.453488	-0.404971	-0.253833	0.248281	-0.056998	0.00217993	0.00106937	0.00105585	0.624187	0.0155755	0.511379	5.93e-06	0.0050813
MmugDNA.28117.1.S1_at	AGPAT6	1-acylglycerol-3-phosphate O-acyltransferase 6 (lysophosphatidic acid acyltransferase, zeta)	green	2.37282	472	130.005	37.548	0.40788	92.4571	-54.909	-0.0736643	-0.386269	-0.4018	-0.211199	-0.263424	-0.265709	-0.23277	-0.317392	-0.462849	-0.369149	-0.569283	-0.123021	0.380181	-0.0561552	0.180165	0.182009	0.346006	0.559736	0.665115	0.320777	0.349558	0.765053	0.654489	0.539869	0.672284	-0.305022	0.286745	-0.373077	0.174852	0.511603	-0.221419	0.638745	0.0105139	0.0075687	0.173986	0.0878636	0.0850449	0.133067	0.0380878
MmugDNA.6259.1.S1_at	C5orf36	chromosome 5 open reading frame 36	pink	2.37276	473	106.603	10.5597	0.404341	96.0434	-85.4837	0.0761935	0.236865	0.143012	-0.0808981	-0.103605	0.305918	0.422966	0.662086	0.753562	0.408107	0.565163	0.280236	-0.190412	0.0143535	0.0947539	0.0421451	0.195889	-0.265698	-0.274202	-0.377621	-0.499473	-0.639783	-0.510391	-0.517762	-0.599952	0.211218	-0.291433	0.0951764	-0.16906	-0.405559	0.0964975	0.627238	0.126186	0.360258	0.606065	0.508519	0.0460386	0.00471613	1.33e-06
MmugDNA.39821.1.S1_at	VPS29	vacuolar protein sorting 29 homolog (S. cerevisiae)	turquoise	2.37245	474	406.104	281.46	1	124.644	156.815	0.219078	0.178329	0.271131	-0.00846554	0.245955	0.492573	0.464037	0.597608	0.496281	0.59443	0.932676	0.1692	-0.417489	-0.0340462	-0.24864	0.33491	-0.0480444	-0.268192	-0.256543	-0.335197	-0.491075	-0.740403	-0.487019	-0.66703	-0.636284	0.361034	-0.435536	0.480268	0.17466	-0.248749	0.00545434	0.158106	0.252571	0.0786382	0.957033	0.111871	0.000792354	0.00172238	2.32e-05
MmugDNA.42464.1.S1_at	AP3M1	adaptor-related protein complex 3, mu 1 subunit	blue	2.37228	475	229.59	127.368	0.418553	102.222	25.1453	-0.303722	-0.393939	-0.265863	0.254951	-0.200439	0.0267001	-0.689108	-0.451576	-0.456531	-0.344383	-0.648184	0.0764359	0.317178	0.548198	0.450273	-0.306329	-0.210508	-0.152414	0.172353	-0.0812013	0.252249	0.323352	0.399192	0.820022	0.68663	-0.164599	0.482818	-0.5016	-0.303095	0.066344	0.160911	0.0477035	0.00895554	0.0848571	0.0989526	0.197482	0.865045	3.23e-07	0.00236895
MmugDNA.1286.1.S1_at	NT5C2	5'-nucleotidase, cytosolic II	lightcyan	2.37227	476	53.3569	3.30532	0.53064	50.0516	-46.7463	-0.00160877	-0.232603	0.111338	0.281719	-0.225165	0.209878	-0.325092	-0.0263713	0.189579	0.339759	-0.230194	0.25427	0.376615	0.759335	0.775011	-0.453801	-0.111548	-0.245131	-0.120697	-0.362761	0.062395	-0.0255013	0.139125	0.490697	0.107782	-0.470498	-0.180941	-0.316045	-0.607908	-0.238857	0.194533	0.991831	0.133354	0.477211	0.0672222	0.146582	0.176757	0.0334108	0.866692
MmugDNA.3294.1.S1_s_at	SSR3	signal sequence receptor, gamma (translocon-associated protein gamma)	turquoise	2.37213	477	234.099	112.496	0.399686	121.604	-9.10802	0.481	0.507155	0.603526	0.0811463	0.389815	0.0732025	0.340665	0.298973	0.369613	0.520962	0.755406	-0.0284989	-0.517047	-0.13509	-0.420685	0.0275156	-0.345295	-0.328168	-0.564577	-0.218769	-0.0695623	-0.599987	-0.558931	-0.690701	-0.514351	0.31305	-0.427418	0.618329	0.294027	-0.173534	-0.0844299	0.0010944	0.000518833	1.83e-05	0.604956	0.00976676	0.640856	0.0253913	0.0514714
MmugDNA.10734.1.S1_at	PELI3	pellino homolog 3 (Drosophila)	cyan	2.37162	478	52.5662	6.64057	0.632661	45.9256	-39.2851	0.0280661	0.0121681	-0.281898	-0.271237	-0.1197	-0.388498	0.399378	-0.189514	-0.226852	-0.0128114	-0.240681	-0.223729	0.19757	-0.194555	0.0383868	0.161688	0.479181	0.832682	0.535884	0.615595	0.122416	0.585349	0.636687	0.159827	0.103903	-0.401272	-0.10627	-0.115003	0.0370544	0.32121	-0.339454	0.858209	0.938271	0.0670411	0.0785173	0.444537	0.0100387	0.00797466	0.223537
MmuSTS.3662.1.S1_at	CNOT8	CCR4-NOT transcription complex, subunit 8	turquoise	2.37099	479	335.179	177.915	0.632115	157.264	20.6509	0.130955	0.244036	0.30745	-0.0526389	0.118409	0.343137	0.519004	0.641178	0.621172	0.488017	0.856627	0.136016	-0.399392	-0.226455	-0.281682	0.292147	0.0267477	-0.263147	-0.298303	-0.32564	-0.425452	-0.61957	-0.612534	-0.774091	-0.682694	0.321275	-0.46223	0.492012	0.296437	-0.125085	-0.0539827	0.402572	0.114785	0.0449046	0.737446	0.449501	0.0242794	0.000362605	3.62e-06
MmuSTS.1968.1.S1_at	NOTCH1	Notch homolog 1, translocation-associated (Drosophila)	grey	2.37085	480	111.42	16.8787	0.472529	94.5417	-77.663	0.0488932	0.0126972	-0.0496178	0.0343885	-0.0185009	-0.36005	-0.448069	-0.512364	-0.634309	-0.542448	-0.599518	-0.428295	0.0670579	-0.137932	-0.15708	-0.136621	-0.223113	0.13254	0.145962	0.393591	0.592395	0.664571	0.347355	0.413186	0.61703	-0.116626	0.390205	-0.0373998	0.175776	0.344787	-0.283403	0.755532	0.935592	0.752023	0.826712	0.906263	0.0177122	0.00258575	0.000443934
MmugDNA.20300.1.S1_at	C9orf123	chromosome 9 open reading frame 123	turquoise	2.37076	481	191.108	121.118	0.43032	69.9901	51.1276	0.219787	0.2461	0.262673	0.083108	0.34547	0.257585	0.226159	0.379681	0.290437	0.429545	0.754193	-0.0607328	-0.157344	-0.0242294	-0.398908	-0.0128126	-0.354847	-0.417103	-0.513941	-0.262493	-0.419417	-0.620884	-0.641998	-0.563528	-0.648391	0.318212	-0.339905	0.740833	0.197582	-0.128735	0.0282072	0.156731	0.111653	0.0888052	0.596226	0.0232681	0.0953958	0.14476	0.0120324
MmugDNA.20592.1.S1_at	BDP1	B double prime 1, subunit of RNA polymerase III transcription initiation factor IIIB	yellow	2.36978	482	220.051	133.548	0.80742	86.5035	47.0443	-0.424014	-0.218882	-0.348618	0.239338	-0.145098	0.0308976	-0.631198	-0.190101	-0.374719	-0.67328	-0.529327	-0.181306	0.307956	0.0973825	0.0287816	-0.088933	-0.155837	-0.254878	0.126254	-0.019149	0.107411	0.214807	0.0467453	0.512677	0.572038	0.409853	0.923882	-0.377882	-0.0155638	0.0645663	-0.0621096	0.00460335	0.158487	0.0219591	0.122162	0.353221	0.844074	5.68e-06	0.222081
MmugDNA.17469.1.S1_at	TIMM8B	translocase of inner mitochondrial membrane 8 homolog B (yeast)	turquoise	2.36901	483	235.65	133.939	0.475872	101.712	32.2271	0.296779	0.31971	0.390548	-0.0662236	0.273355	0.202286	0.353191	0.539632	0.500733	0.571519	0.778177	0.0610958	-0.36948	-0.0603999	-0.305297	0.000219944	-0.21256	-0.38647	-0.515988	-0.327301	-0.326071	-0.669172	-0.648143	-0.659102	-0.651349	0.315606	-0.389898	0.572688	0.0889563	-0.336526	0.0655014	0.0532909	0.0366265	0.00961816	0.67308	0.0761223	0.193297	0.0201677	0.000188187
MmugDNA.26884.1.S1_at	DOT1L	DOT1-like, histone H3 methyltransferase (S. cerevisiae)	grey	2.36849	484	31.5852	14.9199	0.41769	16.6654	-1.74552	0.161566	0.427417	0.337948	-0.0729263	0.291299	-0.306054	0.175232	-0.0851618	0.18422	0.0565033	0.229962	0.0726019	-0.214782	-0.166071	-0.329255	-0.321247	-0.382034	-0.298166	-0.569975	0.0103526	-0.0337331	-0.359036	-0.43077	-0.39935	-0.443114	0.129436	-0.196163	0.34821	-0.0372013	-0.315575	0.302995	0.30064	0.00425322	0.0266615	0.642119	0.0580638	0.0459371	0.26104	0.587147
MmugDNA.28984.1.S1_at	MYO19	myosin XIX	blue	2.36802	485	188.443	125.255	0.411609	63.1889	62.0658	-0.2946	-0.323506	-0.196151	0.271242	-0.28264	0.145014	-0.496402	-0.360352	-0.385521	0.0157708	-0.512018	-0.0662414	0.482806	0.768473	0.577366	-0.453049	-0.155572	-0.0158753	0.129571	-0.0195386	0.186299	0.410133	0.504687	0.80577	0.443307	-0.492602	0.0919729	-0.223414	-0.424864	0.0852989	-0.00404905	0.0551494	0.0343333	0.207441	0.078511	0.0662947	0.353503	0.000710259	0.0176099
MmuSTS.824.1.S1_at	DGCR2	DiGeorge syndrome critical region gene 2	green	2.36792	486	120.135	39.8973	0.4334	80.2378	-40.3405	-0.0247223	-0.281308	-0.354757	-0.174734	-0.140412	-0.262284	0.00188188	-0.456743	-0.567562	-0.15856	-0.435726	-0.229202	0.234714	-0.0405308	0.126387	0.179773	0.318061	0.728143	0.640162	0.505355	0.267065	0.767188	0.746183	0.449916	0.426341	-0.575991	-0.0996657	-0.120668	0.100387	0.562664	-0.197608	0.87496	0.0676398	0.0195831	0.262418	0.369149	0.089296	0.990444	0.00207865
MmugDNA.32254.1.S1_s_at	ROBLD3	roadblock domain containing 3	turquoise	2.36736	487	268.5	122.196	0.434152	146.304	-24.1075	0.400969	0.511836	0.474489	-0.0125815	0.442156	0.0927848	0.42082	0.453698	0.332568	0.417441	0.785576	-0.00292703	-0.41721	-0.302511	-0.549338	0.205497	-0.194424	-0.172739	-0.385835	-0.106703	-0.145928	-0.544297	-0.523902	-0.767252	-0.527968	0.44291	-0.322527	0.658615	0.327318	-0.226513	-0.114885	0.00770595	0.000451068	0.00130606	0.936178	0.00299115	0.553997	0.00495462	0.00224564
MmugDNA.27321.1.S1_at	AFTPH	aftiphilin	brown	2.36698	488	181.706	51.7688	0.524452	129.937	-78.1686	-0.00216982	0.184791	0.121044	-0.0360804	0.219248	0.4503	0.274818	0.580614	0.380613	0.133335	0.657418	-0.0804598	-0.278143	-0.199376	-0.316427	0.458168	0.0500018	-0.257506	-0.0686749	-0.358817	-0.376688	-0.596799	-0.455885	-0.540863	-0.279215	0.790138	0.21718	0.164995	0.288526	-0.215119	-0.246568	0.988982	0.235504	0.439407	0.818326	0.157775	0.00244592	0.0745023	4.47e-05
MmuSTS.4415.1.S1_at	THOC1	THO complex 1	lightcyan	2.36665	489	124.508	4.31816	0.693243	120.19	-115.872	-0.30992	-0.328216	-0.114756	0.233399	-0.204362	0.181032	-0.568464	-0.270641	-0.247695	0.103462	-0.460301	-0.0426069	0.463705	0.79689	0.547987	-0.512953	-0.187321	-0.228895	-0.0610098	-0.205166	0.150547	0.294288	0.240423	0.711918	0.339143	-0.480728	0.0440826	-0.141762	-0.494396	0.0126052	0.0702938	0.0431248	0.0316537	0.463707	0.131993	0.18867	0.245334	6.98e-05	0.0792015
MmugDNA.24455.1.S1_x_at	LOC100272146	nuclear factor erythroid-derived 2, like 3 pseudogene	blue	2.36648	490	417.257	214.426	0.704641	202.831	11.5942	-0.415386	-0.541161	-0.442342	0.151096	-0.37601	-0.0981459	-0.618212	-0.477507	-0.36308	-0.417217	-0.805686	-0.0117029	0.51147	0.484528	0.635868	-0.3523	-0.0305815	-0.00491967	0.263012	0.0889676	0.127128	0.47517	0.452171	0.906183	0.558828	-0.428583	0.374595	-0.55659	-0.382441	0.126763	0.191627	0.00560583	0.000178953	0.00297759	0.333456	0.0129569	0.531226	9.98e-06	0.0012038
MmugDNA.6270.1.S1_at	SYNGR1	synaptogyrin 1	green	2.36573	491	142.877	48.7943	0.530047	94.0831	-45.2888	-0.333074	-0.402491	-0.496575	-0.175801	-0.284549	-0.244416	-0.0714476	-0.40136	-0.559531	-0.342854	-0.529182	-0.175024	0.217493	-0.0972395	0.120043	0.163815	0.350469	0.644982	0.640876	0.527938	0.172695	0.806391	0.664106	0.486102	0.359521	-0.564426	-0.015388	-0.163493	0.0451952	0.485033	-0.0948181	0.0290732	0.00745616	0.000706734	0.25947	0.0644052	0.114203	0.6489	0.00764114
Mmu.5782.1.S1_at	COPS5	COP9 constitutive photomorphogenic homolog subunit 5 (Arabidopsis)	turquoise	2.36559	492	368.742	224.741	0.798484	144.001	80.7402	0.317472	0.215896	0.224821	-0.113836	0.294169	0.406543	0.394755	0.5942	0.391778	0.309745	0.869865	-0.0352366	-0.358948	-0.315744	-0.45152	0.505647	-0.00630725	-0.20086	-0.126833	-0.319309	-0.388899	-0.636798	-0.518085	-0.732312	-0.466899	0.598144	-0.173417	0.447264	0.442012	-0.0675655	-0.184723	0.0380366	0.164386	0.147216	0.46732	0.055523	0.00682492	0.00880203	2.66e-05
MmugDNA.14925.1.S1_at	YPEL4	yippee-like 4 (Drosophila)	grey	2.36403	493	94.4687	20.6038	0.576816	73.8649	-53.261	-0.305154	-0.556383	-0.511584	-0.165758	-0.286504	0.0128441	-0.0132186	-0.252086	-0.304236	-0.0649016	-0.392663	0.0271501	0.383741	0.181356	0.445725	0.194004	0.463375	0.592391	0.703042	0.265442	-0.02843	0.566537	0.739394	0.538733	0.345576	-0.5073	-0.0452627	-0.366884	-0.0141364	0.388277	-0.0391217	0.0466125	0.000106986	0.000454499	0.288103	0.0625144	0.934849	0.932954	0.102936
Mmu.10484.2.A1_at	LOC652494	similar to Ig heavy chain V-III region VH26 precursor	grey	2.36393	494	24.0395	16.9943	0.475765	7.04524	9.94904	0.0400704	0.0184794	-0.0357128	-0.232762	-0.0186098	-0.114779	0.255894	-0.0561418	0.149558	0.00512785	0.152318	0.302232	-0.103634	-0.232702	-0.110967	-0.0355243	0.0601051	0.0519599	-0.137022	-0.0636827	-0.284757	-0.275711	-0.18756	-0.302014	-0.456101	-0.131932	-0.357099	0.0321069	-0.0507169	-0.114822	0.532837	0.798631	0.906371	0.820147	0.133081	0.905714	0.463616	0.0976676	0.720658
MmugDNA.7762.1.S1_at	LEPROT	leptin receptor overlapping transcript	magenta	2.36329	495	113.056	8.02454	0.570215	105.031	-97.0068	0.56477	0.595966	0.784531	0.147614	0.486751	-0.153142	0.334258	0.125158	0.333958	0.504068	0.533669	0.0701442	-0.52992	-0.0485466	-0.244225	-0.027867	-0.254838	-0.154805	-0.500544	-0.130128	0.274116	-0.406218	-0.346347	-0.562846	-0.302514	0.131246	-0.469799	0.416435	0.132014	-0.244916	-0.143777	7.97e-05	2.48e-05	4.82e-10	0.344845	0.000933443	0.326875	0.0284711	0.423893
MmugDNA.15597.1.S1_s_at	MOBP	myelin-associated oligodendrocyte basic protein	red	2.36329	496	57.1262	39.0338	0.767101	18.0924	20.9414	0.918984	0.310553	0.522298	-0.0934007	0.299339	-0.417642	0.151445	0.0831069	0.14613	0.252344	0.215245	-0.0494268	-0.27026	-0.155439	-0.182961	-0.143487	-0.257015	0.00244786	-0.329768	0.0654768	0.383678	-0.182293	-0.122619	-0.28014	-0.0689228	0.035451	-0.230342	0.228869	0.0169457	-0.238276	-0.0965073	3.6e-18	0.0426785	0.000327471	0.551358	0.0511726	0.00532697	0.332329	0.596231
Mmu.1183.4.A1_at	LOC100133811	similar to hCG1992647	grey	2.36291	497	43.7415	17.2307	0.482384	26.5107	-9.28005	0.245461	0.0944816	0.187036	-0.218923	0.040409	-0.190148	0.307604	0.0327638	0.199794	0.243488	0.340659	0.203508	-0.282367	-0.208891	-0.244464	-0.194696	-0.174756	-0.103328	-0.428606	0.0261628	-0.196931	-0.326009	-0.329958	-0.433038	-0.609414	-0.0974863	-0.483149	0.390221	-0.0304638	-0.194058	0.409634	0.112616	0.546741	0.229762	0.158408	0.796965	0.221965	0.0447923	0.834782
Mmu.7841.1.S1_at	EEF1A1	eukaryotic translation elongation factor 1 alpha 1	grey	2.36233	498	30.5464	21.7524	0.608971	8.79401	12.9584	-0.0321034	0.107105	0.0613787	-0.0305145	0.0572808	-0.166883	-0.00835375	-0.0642995	0.0923728	-0.0687418	0.0989564	0.0824197	-0.16052	-0.179826	-0.224829	-0.299201	-0.242839	-0.314059	-0.491801	-0.112845	-0.217823	-0.327742	-0.496333	-0.285983	-0.525494	-0.0348865	-0.245303	0.249418	-0.139692	-0.284854	0.560522	0.838068	0.494221	0.6958	0.845984	0.715226	0.284798	0.9576	0.68207
MmugDNA.18913.1.S1_at	GGA3	golgi associated, gamma adaptin ear containing, ARF binding protein 3	green	2.36102	499	154.934	45.6259	0.495628	109.308	-63.6823	-0.0912802	-0.336887	-0.22838	-0.196321	-0.36112	-0.239605	-0.306739	-0.3526	-0.556592	-0.112584	-0.575899	-0.210617	0.338005	0.214806	0.158665	-0.284062	0.00815076	0.326808	0.271876	0.370346	0.394438	0.788515	0.571947	0.578387	0.450998	-0.600743	-0.00180971	0.0202041	-0.144237	0.35305	-0.0953025	0.56047	0.0271718	0.14075	0.207039	0.0173528	0.121734	0.0454282	0.020392
MmuSTS.3820.1.S1_at	BIN1	bridging integrator 1	grey	2.36088	500	105.713	13.4352	0.376125	92.2775	-78.8423	0.164856	-0.201844	-0.0924998	-0.0196158	-0.0492403	-0.196356	-0.473024	-0.506291	-0.688214	-0.196963	-0.490754	-0.191244	0.0993139	0.290409	0.12042	-0.130076	-0.240148	0.196332	0.257302	0.347126	0.485244	0.562972	0.61492	0.642419	0.682543	-0.288527	0.225454	-0.096912	-0.0300616	0.268414	-0.151174	0.290774	0.194293	0.555221	0.900641	0.753851	0.206956	0.00135842	0.0005323
MmugDNA.453.1.S1_at	LAIR1	leukocyte-associated immunoglobulin-like receptor 1	turquoise	2.36068	501	376.375	112.958	0.40133	263.417	-150.459	-0.387775	-0.486325	-0.463029	0.145849	-0.288495	-0.00867301	-0.66983	-0.341265	-0.346532	-0.513525	-0.760729	0.0555519	0.511709	0.409006	0.535507	-0.225711	0.0149438	-0.0587972	0.322913	-0.0739933	0.126134	0.380377	0.387168	0.84311	0.681852	-0.0949706	0.670177	-0.682737	-0.31399	0.0750282	0.120484	0.0101909	0.00094462	0.00176815	0.350709	0.0606343	0.955981	9e-07	0.0251174
MmugDNA.42247.1.S1_at	NRBP1	nuclear receptor binding protein 1	grey	2.36057	502	52.9802	14.9982	0.419883	37.9821	-22.9839	0.013962	-0.380506	-0.470855	0.0275042	0.0100629	-0.11892	-0.259035	-0.44427	-0.634358	-0.350501	-0.299343	-0.234937	0.464545	-0.0818065	-0.0700972	0.15913	0.00636173	0.377805	0.491829	0.362511	-0.0016064	0.493904	0.471368	0.413323	0.378686	-0.157596	0.195812	0.0408985	0.421919	0.702145	-0.0985291	0.929192	0.0118325	0.00143936	0.86102	0.948935	0.447535	0.0934803	0.00284021
MmugDNA.39315.1.S1_at	LIFR	leukemia inhibitory factor receptor alpha	tan	2.36054	503	27.8872	6.81118	0.578312	21.0761	-14.2649	0.433938	0.120638	0.496956	0.129867	0.231482	-0.116669	-0.303327	-0.135825	-0.230567	0.0934871	-0.215458	-0.131251	-0.0432229	0.223596	0.0555847	-0.151564	-0.248325	-0.0148556	-0.0959605	0.0257828	0.767683	0.288936	0.23574	0.222535	0.496273	-0.108726	0.0572228	0.00451039	-0.0979152	-0.14018	-0.270858	0.00364671	0.440952	0.000699036	0.406525	0.135288	0.456239	0.0480085	0.385146
MmugDNA.25964.1.S1_at	TIMM8A	translocase of inner mitochondrial membrane 8 homolog A (yeast)	turquoise	2.36014	504	295.038	169.65	0.602749	125.389	44.261	0.289376	0.33906	0.314654	-0.144796	0.119686	0.249638	0.52166	0.654692	0.560619	0.541805	0.839085	-0.00174835	-0.288198	-0.14955	-0.321358	0.169263	-0.0365411	-0.203521	-0.361048	-0.223598	-0.406716	-0.614901	-0.559511	-0.724447	-0.689335	0.303896	-0.429236	0.575178	0.176773	-0.201441	-0.12437	0.0598169	0.0261356	0.0398745	0.354235	0.444592	0.106435	0.000334024	1.91e-06
MmugDNA.5542.1.S1_at	FAM122A	family with sequence similarity 122A	turquoise	2.36013	505	231.464	131.118	0.465848	100.346	30.7713	0.207844	0.279113	0.167599	-0.187336	0.22366	0.28128	0.583105	0.567057	0.376332	0.412652	0.789456	-0.159945	-0.354287	-0.323251	-0.406533	0.462233	0.184	0.0448746	-0.0303115	-0.169508	-0.404971	-0.468479	-0.39217	-0.712727	-0.590427	0.344438	-0.331742	0.452591	0.270768	-0.0477139	-0.22702	0.181084	0.0699022	0.282708	0.229004	0.149372	0.0676674	4.07e-05	7.35e-05
Mmu.16242.1.S1_at	PLDN	pallidin homolog (mouse)	brown	2.35994	506	109.923	57.6711	0.584246	52.252	5.41906	-0.0700402	0.060042	0.0457834	0.158094	0.174522	0.301954	-0.240323	0.248894	0.0862946	-0.315865	0.130895	0.0973375	-0.130416	-0.180434	-0.284367	0.175789	-0.19432	-0.482486	-0.127202	-0.370862	-0.0845397	-0.385548	-0.403992	-0.198341	0.174054	0.828536	0.647569	-0.123411	0.252822	-0.127686	-0.00998528	0.655381	0.702116	0.770647	0.311284	0.263006	0.049079	0.120587	0.107516
MmugDNA.10286.1.S1_at	SNAPIN	SNAP-associated protein	turquoise	2.35969	507	320.828	171.198	0.60825	149.63	21.5675	0.437929	0.57056	0.665115	0.234753	0.475577	0.13597	0.35159	0.339811	0.447998	0.687852	0.790882	0.157805	-0.398951	0.0689694	-0.322619	-0.149391	-0.424965	-0.416766	-0.711056	-0.223546	-0.118578	-0.693672	-0.590553	-0.660207	-0.632985	0.220857	-0.538338	0.684	0.0602199	-0.357933	0.0376474	0.00331408	6.48e-05	1.14e-06	0.1297	0.00126836	0.384635	0.0207804	0.0257848
MmugDNA.7807.1.S1_at	SMG7	Smg-7 homolog, nonsense mediated mRNA decay factor (C. elegans)	green	2.35968	508	115.42	48.0097	0.521524	67.4107	-19.401	-0.0533199	-0.112378	-0.190704	-0.193773	-0.248377	-0.382798	-0.0390375	-0.341338	-0.45274	-0.202388	-0.514073	-0.414397	0.104926	-0.12546	0.0211289	0.0395244	0.276367	0.595224	0.386026	0.517817	0.44437	0.813585	0.5769	0.364107	0.369305	-0.504588	-0.0133873	-0.0944386	0.0252073	0.373979	-0.392109	0.734172	0.473083	0.22059	0.213112	0.108274	0.0112921	0.803719	0.0250846
MmugDNA.42390.1.S1_at	TAF7L	TAF7-like RNA polymerase II, TATA box binding protein (TBP)-associated factor, 50kDa	saddlebrown	2.35944	509	59.6367	1.1807	0.420234	58.456	-57.2754	-0.208555	-0.0948952	0.0610322	0.114111	0.0478131	0.681921	0.314042	0.384319	0.460781	0.423704	0.568696	0.172459	-0.156486	0.115835	0.128062	0.341818	0.200099	-0.17444	-0.0207061	-0.403527	-0.492272	-0.486035	-0.272001	-0.356662	-0.461056	0.09711	-0.382385	0.113241	0.0863945	-0.0787907	0.0187849	0.179565	0.544979	0.697436	0.466241	0.760772	4.78e-07	0.0402831	0.0109452
MmugDNA.8680.1.S1_at	CDC42	cell division cycle 42 (GTP binding protein, 25kDa)	darkorange	2.35942	510	65.8542	2.11962	0.43133	63.7346	-61.6149	0.027813	0.166474	0.0293454	-0.254246	0.0854833	-0.0925871	0.497327	0.260394	0.314447	0.315052	0.441847	-0.139561	-0.0480051	-0.261784	-0.268935	-0.0370105	0.155008	0.0747646	-0.282567	-0.0169017	-0.441881	-0.300195	-0.396825	-0.547333	-0.796463	-0.0208709	-0.466777	0.451366	0.0133221	-0.107448	0.112324	0.859476	0.285997	0.851817	0.0999212	0.585731	0.554846	0.000691605	0.0917124
MmugDNA.7856.1.S1_at	INTS1	integrator complex subunit 1	green	2.35922	511	203.37	64.5114	0.70078	138.859	-74.3471	-0.132761	-0.161677	-0.201745	-0.166007	-0.263001	-0.522551	-0.240123	-0.471279	-0.516384	-0.468748	-0.729626	-0.253015	0.231813	-0.196053	-0.0179437	-0.104694	0.150074	0.439001	0.341066	0.452679	0.566985	0.855554	0.49741	0.440403	0.597341	-0.315148	0.313161	-0.24475	0.0870475	0.443009	-0.231835	0.396058	0.300303	0.194515	0.287371	0.0883924	0.000324896	0.120905	0.0014232
MmugDNA.9045.1.S1_at	ANKRD17	ankyrin repeat domain 17	yellow	2.35916	512	244.995	126.341	0.763851	118.653	7.68805	-0.318079	-0.308838	-0.472852	0.00892369	-0.209016	-0.0688524	-0.511334	-0.255113	-0.387896	-0.715648	-0.61044	-0.0718228	0.27794	-0.0170844	0.133165	0.0538888	0.0250355	-0.00991987	0.397695	0.0557955	0.109325	0.330113	0.277276	0.558437	0.691342	0.299811	0.909572	-0.595227	0.00474553	0.168544	-0.021116	0.03765	0.0438978	0.00136468	0.95471	0.178582	0.66087	0.000457924	0.0987301
Mmu.11663.1.S1_at	CDC42SE2	CDC42 small effector 2	turquoise	2.35914	513	251.852	151.553	0.538453	100.3	51.2531	0.232913	0.244409	0.237205	-0.0185153	0.210795	0.311403	0.438723	0.449592	0.342697	0.270722	0.78275	0.118767	-0.369814	-0.346289	-0.427031	0.484966	-0.0251071	-0.0997927	-0.0645936	-0.144066	-0.308893	-0.530474	-0.366674	-0.68453	-0.389363	0.525668	-0.202515	0.363184	0.555953	0.0201171	-0.14526	0.132822	0.114214	0.125628	0.90619	0.174831	0.0420842	0.00325118	0.00248955
MmugDNA.30975.1.S1_s_at	FAM188A	family with sequence similarity 188, member A	turquoise	2.35903	514	247.9	160.006	0.568487	87.8939	72.1122	0.278913	0.191542	0.3649	-0.0109152	0.333612	0.496704	0.3402	0.496037	0.406813	0.566301	0.832902	0.213496	-0.387868	0.0381687	-0.222985	0.291999	-0.110267	-0.306112	-0.236156	-0.427768	-0.3058	-0.696258	-0.422878	-0.588234	-0.419707	0.391954	-0.344656	0.379687	0.188358	-0.212089	0.0156827	0.0701117	0.21853	0.0161324	0.944616	0.0287981	0.000704121	0.0256052	0.000717743
MmugDNA.4679.1.S1_at	CPLX2	complexin 2	green	2.3588	515	122.119	38.7336	0.420759	83.3856	-44.6519	-0.0122396	-0.0330856	-0.260434	-0.284693	-0.229245	-0.640325	-0.126563	-0.619382	-0.520418	-0.410209	-0.611247	-0.192004	0.330605	-0.145705	-0.0170975	-0.220126	0.0450778	0.488166	0.287177	0.523944	0.399775	0.76366	0.561328	0.420036	0.39384	-0.479562	0.0847882	-0.141583	0.0492503	0.451965	-0.0818913	0.937909	0.833183	0.0916603	0.0642639	0.13921	3.76e-06	0.418668	9.5e-06
MmugDNA.26567.1.S1_at	AIDA	axin interactor, dorsalization associated	turquoise	2.35876	516	302.526	152.983	0.543535	149.542	3.44087	0.252214	0.208214	0.506621	0.0482342	0.23965	0.499436	0.344803	0.645283	0.602436	0.438784	0.821023	0.10294	-0.50053	-0.137144	-0.193307	0.402866	-0.0126815	-0.358454	-0.288222	-0.493635	-0.221574	-0.724796	-0.571144	-0.712839	-0.489519	0.495969	-0.294225	0.275974	0.234968	-0.359771	-0.115789	0.102755	0.180293	0.000527115	0.758728	0.121661	0.000650711	0.0235533	2.99e-06
MmugDNA.21346.1.S1_at	C5orf25	chromosome 5 open reading frame 25	lightcyan	2.3586	517	50.4468	3.39201	0.544558	47.0548	-43.6628	-0.292237	-0.0788217	-0.0281766	0.241557	-0.2076	0.389284	-0.349164	-0.132871	-0.112667	0.190149	-0.277655	0.0610723	0.252277	0.765993	0.559689	-0.332002	-0.114991	-0.157095	0.002387	-0.0886451	0.0716513	0.14472	0.347263	0.565486	0.326954	-0.255999	0.105902	-0.221294	-0.440524	-0.0991992	-0.0994845	0.0572231	0.615371	0.857657	0.118636	0.18161	0.00987561	0.0217383	0.395664
MmugDNA.12293.1.S1_at	MRPS21	mitochondrial ribosomal protein S21	grey	2.35765	518	98.1483	15.7982	0.44228	82.3501	-66.5519	0.245632	0.256294	0.320446	-0.170211	0.0409419	-0.136527	0.346528	0.432438	0.528863	0.398535	0.494507	0.171888	-0.247893	-0.180395	-0.214564	-0.225062	-0.142881	-0.324667	-0.55545	-0.178492	-0.263699	-0.44172	-0.645134	-0.594215	-0.678259	0.0375964	-0.462144	0.522566	-0.0115995	-0.208189	0.217133	0.112358	0.0971263	0.0361725	0.275166	0.794345	0.382672	0.022821	0.00377907
MmugDNA.32888.1.S1_at	LOC100127894	hypothetical protein LOC100127894	midnightblue	2.35761	519	341.166	10.2458	0.68939	330.92	-320.674	-0.389174	-0.460344	-0.610318	0.142131	-0.295779	-0.0233853	-0.628427	-0.516	-0.549478	-0.504376	-0.732303	0.0195805	0.829089	0.407488	0.40803	-0.286743	-0.0452297	0.106333	0.391174	0.101771	0.00315739	0.511607	0.532194	0.864913	0.584515	-0.269514	0.50125	-0.439313	-0.165907	0.36294	0.132469	0.00989831	0.00189535	1.39e-05	0.363256	0.054138	0.881673	6.42e-06	0.000397577
MmugDNA.4088.1.S1_at	TTC21A	tetratricopeptide repeat domain 21A	blue	2.35703	520	177.927	120.149	0.39483	57.7778	62.371	-0.216315	-0.279835	-0.232661	0.324339	-0.226448	0.121585	-0.450662	-0.388561	-0.381746	0.00570692	-0.497107	-0.0953977	0.486545	0.715181	0.559944	-0.407482	-0.152158	0.0418581	0.164282	0.0956661	0.161139	0.425892	0.525424	0.795358	0.46095	-0.511176	0.0708223	-0.194457	-0.323456	0.192284	-0.100967	0.16355	0.0691512	0.133253	0.0338465	0.144233	0.437349	0.00242384	0.0100256
MmugDNA.20525.1.S1_at	SMAD2	SMAD family member 2	turquoise	2.35648	521	182.611	114.205	0.40576	68.4063	45.7988	0.355449	0.316962	0.334778	-0.0539274	0.361055	0.293413	0.337317	0.356017	0.124878	0.472602	0.76726	-0.0888425	-0.339755	-0.10821	-0.484569	0.259641	-0.168193	-0.089841	-0.256773	-0.119745	-0.220531	-0.46802	-0.316458	-0.597365	-0.477532	0.276727	-0.42273	0.650934	0.308551	-0.0920575	-0.145367	0.0193296	0.0383634	0.0282105	0.731256	0.0173743	0.0561835	0.0269644	0.0191234
MmugDNA.26285.1.S1_at	SPRED1	sprouty-related, EVH1 domain containing 1	brown	2.35615	522	113.294	47.8051	0.484297	65.4893	-17.6843	-0.12725	0.135219	0.122588	0.0216749	0.20524	0.116936	0.15202	0.420353	0.244251	-0.188346	0.32546	-0.160861	-0.440331	-0.520454	-0.522937	0.280533	0.0128207	-0.306919	-0.216682	-0.166975	-0.103594	-0.358966	-0.576715	-0.544589	-0.200612	0.806644	0.404555	0.142385	0.343859	-0.201016	-0.156355	0.416126	0.387289	0.433546	0.890272	0.186736	0.455202	0.330476	0.00500779
MmugDNA.11996.1.S1_s_at	SPRED2	sprouty-related, EVH1 domain containing 2	grey	2.35498	523	39.5008	20.5623	0.575654	18.9385	1.62381	0.157261	-0.0565091	-0.0791871	-0.433393	-0.0513039	-0.134008	0.20226	0.204536	0.226002	-0.0175902	0.317324	0.44569	-0.128217	-0.348921	-0.27005	-0.0384762	-0.0633364	-0.145827	-0.171124	-0.25704	-0.416132	-0.413644	-0.409637	-0.445771	-0.455161	0.15659	-0.19802	0.16766	0.0876345	-0.121573	0.602873	0.313875	0.718904	0.613729	0.00369431	0.743877	0.391593	0.193355	0.188284
MmugDNA.6889.1.S1_at	AP1S3	adaptor-related protein complex 1, sigma 3 subunit	blue	2.35496	524	222.62	116.815	0.383876	105.805	11.0108	-0.319471	-0.456559	-0.431229	0.202112	-0.269979	0.150413	-0.607819	-0.394729	-0.439391	-0.347878	-0.660585	-0.0434028	0.526671	0.478673	0.48431	-0.201702	0.015566	0.0176507	0.344734	-0.00373449	0.11494	0.417856	0.498955	0.810414	0.60356	-0.216584	0.467586	-0.513562	-0.281693	0.185316	0.0338099	0.0367751	0.00208841	0.00388877	0.193689	0.0799662	0.335673	1.54e-05	0.00880691
MmugDNA.41909.1.S1_at	EMCN	endomucin	grey	2.35476	525	51.2453	13.4514	0.376581	37.7938	-24.3424	0.390275	0.640504	0.544255	-0.103742	0.235717	-0.203254	0.341118	0.124729	0.302482	0.351804	0.366306	-0.115103	-0.242766	-0.0845789	-0.269563	-0.193276	-0.151806	-0.0896193	-0.511833	-0.0840857	0.0697829	-0.326366	-0.319279	-0.516377	-0.490011	0.0424412	-0.391054	0.357132	-0.0950104	-0.316704	-0.0820322	0.00967319	3.73e-06	0.000161506	0.507953	0.128088	0.191129	0.0251844	0.425496
MmugDNA.23862.1.S1_at	HHEX	hematopoietically expressed homeobox	darkturquoise	2.35473	526	67.372	2.39876	0.73168	64.9733	-62.5745	0.392376	0.805485	0.500462	0.148184	0.420862	-0.104385	0.361319	0.118001	0.200688	0.394321	0.495757	-0.0714602	-0.269305	-0.0205922	-0.35012	-0.0882006	-0.331333	-0.0998443	-0.463422	0.186098	-0.0184501	-0.418637	-0.247285	-0.472886	-0.313195	0.349768	-0.136941	0.46989	0.0443134	-0.264351	-0.247791	0.0092559	7.33e-11	0.000631602	0.342966	0.00494984	0.505316	0.0172865	0.451075
MmugDNA.4366.1.S1_at	ITIH5	inter-alpha (globulin) inhibitor H5	blue	2.35462	527	423.022	240.1	0.78901	182.922	57.1773	-0.273139	-0.528937	-0.541734	0.0535433	-0.284411	-0.0405329	-0.572407	-0.535782	-0.66567	-0.375923	-0.724988	-0.245384	0.577718	0.438045	0.43468	-0.150361	0.0470033	0.293812	0.506938	0.22637	0.190582	0.67776	0.704705	0.925499	0.672763	-0.430432	0.359584	-0.392047	-0.177264	0.361066	-0.0816622	0.0763637	0.000265798	0.000175599	0.733099	0.0645398	0.796356	6.06e-05	0.000213378
MmugDNA.10175.1.S1_at	MTMR12	myotubularin related protein 12	blue	2.35442	528	262.499	109.386	0.359463	153.113	-43.7268	-0.47618	-0.455408	-0.544226	0.167994	-0.346431	0.0299319	-0.402309	-0.408181	-0.453156	-0.390098	-0.726535	-0.107468	0.362835	0.304287	0.498339	-0.0694102	0.225356	0.27262	0.532966	0.231423	0.100597	0.633436	0.629434	0.793184	0.568706	-0.409192	0.349722	-0.520669	-0.221806	0.304456	-0.0800517	0.00124787	0.00215047	0.000161665	0.281558	0.0228617	0.84889	0.00748571	0.00658329
MmugDNA.372.1.S1_at	CHRNB1	cholinergic receptor, nicotinic, beta 1 (muscle)	blue	2.35434	529	245.964	129.539	0.425689	116.424	13.1148	-0.274353	-0.49345	-0.450113	-0.0409299	-0.559271	-0.0131416	-0.516587	-0.27155	-0.277745	-0.38443	-0.686751	-0.0210055	0.544979	0.445454	0.633165	-0.324505	0.0361754	0.0596525	0.31124	0.0323726	0.0679077	0.426423	0.495473	0.81956	0.461707	-0.388381	0.340081	-0.572174	-0.430447	0.000813131	0.122938	0.0750143	0.000772839	0.00245733	0.794404	9.68e-05	0.933343	0.000390516	0.078159
MmugDNA.30798.1.S1_s_at	RPL4	ribosomal protein L4	grey	2.35369	530	65.5815	13.4899	0.377658	52.0916	-38.6017	-0.0709001	0.126297	0.309854	0.152982	0.100973	0.424967	0.149965	0.48283	0.633185	0.358922	0.506287	0.275537	-0.228224	0.091163	0.0669028	0.0413129	-0.093462	-0.552156	-0.388188	-0.505143	-0.305456	-0.591795	-0.564033	-0.422936	-0.367712	0.318151	-0.148101	0.159621	0.0640608	-0.243165	0.0474728	0.651419	0.419656	0.0431718	0.327386	0.519403	0.00450283	0.33713	0.00104069
Mmu.8335.1.S1_s_at	KIAA0907	KIAA0907	pink	2.35359	531	70.4875	18.2239	0.697811	52.2636	-34.0397	0.168572	0.0581752	0.385645	0.00335946	-0.197765	0.238319	0.303089	0.681376	0.850178	0.461762	0.371436	0.191301	-0.425995	0.125383	0.457737	0.128963	0.316298	-0.225812	-0.190801	-0.483131	-0.122138	-0.501737	-0.365481	-0.331709	-0.36006	0.0476524	-0.313141	-0.253767	-0.337679	-0.597926	-0.0213765	0.279884	0.71097	0.0106504	0.982942	0.203652	0.123809	0.0481928	4.92e-07
Mmu.8078.2.S1_at	APEX1	APEX nuclease (multifunctional DNA repair enzyme) 1	turquoise	2.35358	532	253.537	165.494	0.587984	88.0433	77.4505	0.272665	0.272153	0.272638	0.210339	0.374557	0.407685	0.285335	0.346576	0.282724	0.30759	0.788834	0.0986567	-0.311784	-0.160366	-0.381611	0.426118	-0.177863	-0.259097	-0.185545	-0.140983	-0.332256	-0.630351	-0.392118	-0.585792	-0.330924	0.561992	-0.162071	0.441007	0.533038	0.0238578	-0.13806	0.076896	0.0774737	0.0769262	0.175786	0.0133394	0.00665568	0.0636391	0.0228009
MmuSTS.3878.1.S1_at	SLC6A8	solute carrier family 6 (neurotransmitter transporter, creatine), member 8	green	2.35348	533	136.417	37.0814	0.402811	99.336	-62.2546	0.10172	-0.0115057	0.160274	0.0141276	0.0165911	-0.451114	-0.399694	-0.49278	-0.544567	-0.306989	-0.610477	-0.273836	-0.056071	-0.042083	-0.101632	-0.241931	-0.221395	0.129874	0.00920094	0.341711	0.819248	0.707291	0.327979	0.394199	0.580846	-0.355142	0.141933	-0.0378249	-0.0362984	0.175157	-0.203529	0.516303	0.941625	0.304575	0.928355	0.915902	0.00239653	0.00792075	0.00078771
MmugDNA.38614.1.S1_at	FBXO27	F-box protein 27	blue	2.35308	534	292.416	194.15	0.638012	98.2663	95.8837	-0.0948897	-0.294686	-0.322786	0.102028	-0.163249	-0.0234946	-0.48176	-0.550983	-0.56136	-0.108711	-0.605416	-0.143755	0.408162	0.622821	0.523007	-0.226113	-0.0543059	0.229698	0.376246	0.19488	0.242173	0.542956	0.725586	0.880853	0.624144	-0.552362	0.140442	-0.354502	-0.35762	0.232219	-0.0726827	0.545002	0.0550752	0.034759	0.515025	0.295565	0.881124	0.0010718	0.000128769
MmuSTS.3697.1.S1_at	COPS4	COP9 constitutive photomorphogenic homolog subunit 4 (Arabidopsis)	turquoise	2.35288	535	323.988	207.951	0.73883	116.037	91.9144	0.133792	0.11905	0.146277	0.0327694	0.248543	0.513055	0.438511	0.642755	0.549908	0.555738	0.872474	0.177863	-0.238395	-0.0205196	-0.161315	0.293054	0.0597883	-0.258052	-0.217636	-0.441916	-0.60596	-0.744113	-0.523657	-0.631014	-0.683931	0.375119	-0.361697	0.400701	0.11368	-0.240702	0.0352738	0.392365	0.447034	0.349281	0.834755	0.10803	0.000434773	0.00326786	3.36e-06
MmuSTS.2873.1.S1_at	TAF7L	TAF7-like RNA polymerase II, TATA box binding protein (TBP)-associated factor, 50kDa	saddlebrown	2.35287	536	25.3644	2.24843	0.80026	23.116	-20.8675	-0.318966	-0.061199	0.0116106	0.285626	0.0747467	0.84325	0.0229146	0.261529	0.169276	0.340208	0.407932	-0.0404434	0.000878565	0.302299	0.0945864	0.262146	0.0567761	-0.243635	-0.015061	-0.360278	-0.369597	-0.307313	-0.149775	-0.137085	-0.229317	0.109948	-0.204493	0.179725	0.0807351	-0.014172	-0.145641	0.0370904	0.696648	0.941094	0.0633583	0.63381	1.29e-12	0.884038	0.0902549
Mmu.132.1.S1_at	NAMPT	nicotinamide phosphoribosyltransferase	turquoise	2.35286	537	237.332	118.285	0.420256	119.047	-0.761783	0.443468	0.48846	0.436006	0.0306426	0.431249	0.120999	0.439432	0.296047	0.310476	0.323721	0.761322	-0.0335919	-0.447167	-0.275914	-0.451533	0.354407	-0.133902	-0.12	-0.276128	-0.0254862	-0.191828	-0.617261	-0.386688	-0.693634	-0.414872	0.523821	-0.219264	0.466362	0.377429	-0.12274	-0.152374	0.00289665	0.000889876	0.00347088	0.845345	0.00388694	0.439575	0.00319596	0.0539098
MmugDNA.25292.1.S1_at	JAGN1	jagunal homolog 1 (Drosophila)	turquoise	2.35285	538	230.927	170.939	0.60733	59.9877	110.951	0.266013	0.249571	0.188699	-0.0620877	0.285524	0.2753	0.530386	0.392459	0.271121	0.536686	0.837163	-0.116777	-0.22077	-0.0848108	-0.322204	0.374992	-0.00346921	0.0514646	-0.0897292	-0.0360306	-0.389579	-0.446633	-0.229582	-0.55992	-0.537802	0.231447	-0.448304	0.588586	0.338966	0.0309638	-0.260322	0.0846756	0.106532	0.225573	0.692459	0.0634568	0.0739744	0.000253823	0.00923972
MmugDNA.36731.1.S1_at	FAM18B	family with sequence similarity 18, member B	pink	2.35266	539	111.16	21.5426	0.824886	89.6176	-68.075	0.297017	0.142578	0.353595	-0.217627	-0.161027	0.160745	0.464411	0.66272	0.874889	0.494578	0.513652	0.189118	-0.274273	0.00350499	0.241852	0.034982	0.220886	-0.217568	-0.303897	-0.358686	-0.252866	-0.583451	-0.447729	-0.492056	-0.515237	0.118581	-0.348878	-0.0100589	-0.206138	-0.434018	0.00383106	0.0530915	0.361734	0.0200155	0.160947	0.302278	0.303135	0.00170567	1.29e-06
MmugDNA.37904.1.S1_at	LUC7L3	LUC7-like 3 (S. cerevisiae)	blue	2.35261	540	198.455	123.257	0.405043	75.1979	48.0588	-0.238146	-0.381518	-0.242123	0.240395	-0.358516	0.13721	-0.492874	-0.278363	-0.104464	-0.00357428	-0.529396	0.202301	0.538491	0.791231	0.841196	-0.407195	-0.0343391	-0.0682474	0.145871	-0.145882	0.0162273	0.217347	0.430466	0.809629	0.388483	-0.489804	0.0988325	-0.500157	-0.54257	-0.0658172	0.199666	0.124089	0.0115914	0.117748	0.120473	0.0182383	0.380272	0.000785606	0.0706891
MmugDNA.20913.1.S1_at	LOC100292189	hypothetical protein LOC100292189	blue	2.35248	541	237.275	155.547	0.511156	81.728	73.8191	-0.312534	-0.24652	-0.229467	0.242566	-0.214026	0.0882815	-0.543177	-0.486733	-0.465183	-0.149313	-0.598056	-0.146885	0.395957	0.676256	0.527563	-0.348656	-0.169147	0.00489128	0.188618	0.0838461	0.252783	0.47031	0.568395	0.850144	0.568057	-0.44084	0.23421	-0.318626	-0.385949	0.0950229	-0.0730621	0.0413043	0.111024	0.138817	0.117057	0.168162	0.573474	0.000167403	0.000933931
MmugDNA.37011.1.S1_at	TET2	tet oncogene family member 2	yellow	2.35235	542	185.695	91.6812	0.554298	94.0137	-2.33255	-0.364251	-0.229676	-0.392609	0.250459	-0.0509167	0.0572955	-0.528245	-0.242379	-0.411319	-0.584031	-0.554127	-0.12079	0.356318	0.137841	0.13649	-0.0032714	-0.0177175	-0.0445246	0.322982	0.0722335	0.113905	0.291542	0.281736	0.572553	0.636902	0.304077	0.8604	-0.463863	-0.0371931	0.104817	-0.106895	0.0163365	0.138448	0.00921053	0.105252	0.745745	0.715156	0.000271699	0.117348
MmuSTS.4167.1.S1_at	MINPP1	multiple inositol polyphosphate histidine phosphatase, 1	turquoise	2.35227	543	251.511	128.602	0.456911	122.91	5.69242	0.207439	0.424526	0.381854	0.00861614	0.22427	0.416847	0.663922	0.682131	0.718591	0.650527	0.785324	0.0251117	-0.360646	-0.0211798	-0.0490098	0.320721	0.251508	-0.0474565	-0.213842	-0.198443	-0.348953	-0.645839	-0.342875	-0.664533	-0.583892	0.352518	-0.345779	0.263198	-0.010789	-0.404743	-0.300135	0.181955	0.00454905	0.0115121	0.956269	0.148236	0.00542383	1.21e-06	4.72e-07
MmugDNA.11641.1.S1_s_at	CUL4B	cullin 4B	brown	2.35216	544	115.992	38.3887	0.388903	77.6032	-39.2145	-0.0213141	0.206247	0.266104	0.1891	0.346283	0.371199	0.0690304	0.46183	0.320273	-0.0199309	0.493357	0.0303517	-0.338616	-0.291239	-0.373785	0.273779	-0.0960456	-0.423585	-0.273555	-0.367451	-0.171599	-0.539638	-0.600807	-0.548943	-0.240351	0.763414	0.220839	0.212609	0.362013	-0.23046	-0.120825	0.892088	0.184535	0.0845642	0.22457	0.0229238	0.0142599	0.660046	0.00182399
MmuSTS.4367.1.S1_at	STARD9	StAR-related lipid transfer (START) domain containing 9	blue	2.35207	545	180.869	113.361	0.372526	67.5075	45.854	-0.226612	-0.305384	-0.25088	0.313012	-0.208799	0.202516	-0.594841	-0.313885	-0.435569	-0.115228	-0.552673	-0.00532882	0.520118	0.637274	0.456326	-0.268278	-0.110374	-0.0108866	0.231169	0.0239634	0.257192	0.448488	0.544095	0.805717	0.615032	-0.305268	0.315708	-0.338205	-0.327899	0.0768747	-0.0909997	0.143936	0.0464392	0.104648	0.0409787	0.179045	0.192781	2.59e-05	0.0403887
MmugDNA.33857.1.S1_at	EIF4A3	eukaryotic translation initiation factor 4A, isoform 3	turquoise	2.35201	546	230.804	126.012	0.44771	104.791	21.2211	0.333739	0.382213	0.388058	-0.158277	0.418445	0.221409	0.508107	0.284239	0.184116	0.571426	0.782423	-0.0764057	-0.379369	-0.166764	-0.486057	0.304627	-0.0699379	0.0233275	-0.213252	-0.0456163	-0.164246	-0.366324	-0.2557	-0.668849	-0.502354	0.16707	-0.539875	0.670299	0.338282	0.024138	-0.226398	0.0287338	0.011428	0.0101311	0.310719	0.00523058	0.153617	0.000504357	0.0647092
MmugDNA.32084.1.S1_at	GRIA3	glutamate receptor, ionotrophic, AMPA 3	yellow	2.3516	547	262.531	68.8201	0.416082	193.711	-124.891	-0.443248	-0.443093	-0.488917	0.161562	-0.312592	0.0983199	-0.620522	-0.172825	-0.373927	-0.540285	-0.677823	-0.0919919	0.442773	0.28355	0.350575	-0.111904	0.0545002	-0.0687327	0.336042	-0.00640727	0.0772561	0.380013	0.303902	0.730196	0.611082	0.0614318	0.772121	-0.56128	-0.283767	0.0447985	-0.00617767	0.00291229	0.00292337	0.000878547	0.300652	0.0412648	0.530495	9.05e-06	0.26775
MmugDNA.37606.1.S1_at	HIC2	hypermethylated in cancer 2	blue	2.35127	548	401.892	152.869	0.502357	249.022	-96.153	-0.375326	-0.357233	-0.32252	0.223808	-0.281292	-0.120334	-0.689487	-0.522139	-0.561301	-0.493626	-0.83034	-0.0992504	0.481556	0.352838	0.383251	-0.273631	-0.090928	0.0517915	0.305933	0.116205	0.414155	0.6757	0.517737	0.858207	0.78592	-0.27816	0.533113	-0.464764	-0.147245	0.285934	-0.0424808	0.0131358	0.0186884	0.0349174	0.149095	0.067656	0.442111	3.17e-07	0.000329092
MmugDNA.40887.1.S1_at	LONRF2	LON peptidase N-terminal domain and ring finger 2	grey60	2.35091	549	83.4915	3.0565	0.387222	80.435	-77.3785	-0.241709	-0.360809	-0.391696	-0.0500611	-0.244088	0.194112	-0.0288077	-0.133768	-0.278387	-0.229538	-0.427847	-0.076411	0.188625	0.116828	0.409785	0.379149	0.553007	0.559245	0.772976	0.283526	0.15451	0.515148	0.744551	0.498425	0.51421	-0.289837	0.183115	-0.578063	-0.156147	0.172159	-0.261551	0.118396	0.0174567	0.00938927	0.749879	0.114705	0.212296	0.854503	0.392451
MmugDNA.27084.1.S1_at	CRTC1	CREB regulated transcription coactivator 1	green	2.35086	550	103.567	36.7594	0.399313	66.8077	-30.0483	-0.0467097	-0.217575	-0.359593	-0.115446	0.0126315	-0.386621	-0.215261	-0.562274	-0.712883	-0.422618	-0.515242	-0.223727	0.292137	-0.248119	-0.250541	0.0215936	0.022846	0.456438	0.414419	0.563286	0.331747	0.764959	0.49377	0.358708	0.522273	-0.278063	0.185236	0.0817519	0.364419	0.693182	-0.139891	0.766136	0.161051	0.0178674	0.461003	0.935925	0.0104375	0.165661	8.71e-05
Mmu.12864.1.S1_at	C13orf1	chromosome 13 open reading frame 1	turquoise	2.35086	551	263.933	142.826	0.507447	121.107	21.7188	0.0694775	0.092403	0.0712582	-0.125956	0.100842	0.30412	0.625943	0.544494	0.620148	0.410393	0.80092	0.294988	-0.280857	-0.216821	-0.138528	0.313949	0.150368	-0.106295	-0.134055	-0.236415	-0.642422	-0.680357	-0.460334	-0.678199	-0.742601	0.274445	-0.429924	0.290608	0.1479	-0.167737	0.141062	0.657979	0.555636	0.649771	0.420922	0.519948	0.0473985	7.16e-06	0.000160225
MmugDNA.7525.1.S1_at	SRRM2	serine/arginine repetitive matrix 2	yellow	2.35031	552	305.975	111.581	0.674614	194.393	-82.8119	-0.379323	-0.423102	-0.470713	0.103922	-0.303371	0.00383362	-0.685958	-0.256868	-0.465028	-0.639432	-0.674403	-0.0870048	0.428061	0.19091	0.207326	-0.117343	-0.0900832	-0.102847	0.319285	-0.0121823	0.169262	0.420971	0.29162	0.717046	0.737425	0.165698	0.86885	-0.512787	-0.0546427	0.196925	-0.025865	0.01212	0.00470137	0.00144479	0.507217	0.0479741	0.980535	3.84e-07	0.0963535
MmugDNA.39666.1.S1_at	INO80D	INO80 complex subunit D	grey60	2.3502	553	130.477	7.89342	1	122.584	-114.69	-0.0510594	-0.231046	-0.378533	-0.102071	-0.217414	-0.0313584	-0.0821256	-0.453794	-0.466107	-0.117716	-0.450304	-0.0923412	0.333099	0.286542	0.396446	0.164329	0.289843	0.619159	0.692383	0.413959	0.173625	0.591453	0.91257	0.630398	0.590588	-0.435189	0.0944185	-0.427453	-0.0453231	0.393803	-0.251939	0.745056	0.136046	0.0123154	0.514848	0.161368	0.841778	0.600591	0.00224023
MmugDNA.10718.1.S1_s_at	ADI1	acireductone dioxygenase 1	grey	2.34987	554	54.951	16.5575	0.463537	38.3935	-21.836	0.34791	0.616057	0.595578	0.11865	0.437191	-0.0986724	0.132092	0.160075	0.152464	0.102482	0.37552	-0.172371	-0.415348	-0.207138	-0.490493	0.0887872	-0.248905	-0.218759	-0.424108	-0.104396	0.299274	-0.320318	-0.360407	-0.488707	-0.0933836	0.523438	0.0733833	0.310374	0.216283	-0.260644	-0.318478	0.0222477	1.09e-05	2.52e-05	0.448573	0.00337349	0.529014	0.398461	0.305184
MmugDNA.14464.1.S1_at	AZIN1	antizyme inhibitor 1	turquoise	2.34959	555	424.042	203.777	0.724001	220.265	-16.4877	0.24647	0.281172	0.368262	-0.0858177	0.259342	0.397904	0.616417	0.693149	0.59872	0.523359	0.874532	0.119666	-0.512394	-0.335889	-0.357801	0.491347	0.178891	-0.114263	-0.149089	-0.282836	-0.318222	-0.606382	-0.489066	-0.847658	-0.600714	0.406258	-0.415811	0.378903	0.315515	-0.163549	-0.166726	0.111098	0.0677777	0.0151086	0.58426	0.0930788	0.00823091	1.08e-05	2.58e-07
MmugDNA.12002.1.S1_at	ATP6V1C1	ATPase, H+ transporting, lysosomal 42kDa, V1 subunit C1	turquoise	2.3493	556	314.397	182.059	0.646837	132.338	49.7207	0.200025	0.112695	0.191358	-0.115379	0.220395	0.519051	0.417005	0.677042	0.467895	0.329716	0.829099	0.0684288	-0.394557	-0.301598	-0.37664	0.578507	0.127831	-0.191357	-0.0502889	-0.398499	-0.386711	-0.638047	-0.493039	-0.71866	-0.435646	0.576159	-0.162403	0.284002	0.385604	-0.127573	-0.140278	0.198429	0.471824	0.218981	0.461267	0.155557	0.000362083	0.0054045	6.19e-07
MmugDNA.25662.1.S1_at	GORAB	golgin, RAB6-interacting	darkgreen	2.34876	557	168.932	2.11823	0.410998	166.814	-164.695	0.0519193	0.101306	0.220418	-0.0683588	-0.0155208	0.378314	0.474978	0.768121	0.709053	0.480894	0.670215	0.284971	-0.355564	-0.121918	-0.0373798	0.209954	0.21314	-0.231838	-0.187047	-0.477653	-0.432927	-0.610131	-0.580265	-0.644395	-0.618607	0.239864	-0.377412	0.169678	-0.0300857	-0.319559	0.0822274	0.74091	0.518022	0.155513	0.663156	0.92131	0.0123699	0.00128898	1.83e-09
MmuSTS.3477.1.S1_at	BAZ2A	bromodomain adjacent to zinc finger domain, 2A	grey	2.34871	558	162.956	18.1157	0.507159	144.84	-126.724	-0.129462	0.0166013	-0.273537	0.118347	-0.0958	-0.436065	-0.199259	-0.696872	-0.548758	-0.13904	-0.612919	-0.0904842	0.467947	0.343073	0.237277	-0.430342	-0.100971	0.392856	0.154123	0.619123	0.228647	0.622618	0.66007	0.654942	0.360388	-0.588116	0.0312951	-0.0569831	-0.243389	0.326313	-0.0154297	0.408003	0.915851	0.0759196	0.449741	0.541134	0.00346597	0.200188	2.09e-07
MmuSTS.4646.1.S1_at	NTN4	netrin 4	pink	2.3484	559	90.4623	10.2523	0.39257	80.21	-69.9576	-0.0124117	0.201645	0.295168	0.319545	0.0163742	0.472608	0.380889	0.635696	0.747744	0.503678	0.562114	0.244993	-0.228983	0.166529	0.239469	0.154717	0.208445	-0.267144	-0.238957	-0.35356	-0.403362	-0.660989	-0.41246	-0.429762	-0.533651	0.196546	-0.333383	0.0142929	-0.157587	-0.400468	-0.0236826	0.937037	0.194741	0.0546606	0.0367288	0.916998	0.00137362	0.0117407	4.64e-06
MmugDNA.31013.1.S1_at	PPFIA4	protein tyrosine phosphatase, receptor type, f polypeptide (PTPRF), interacting protein (liprin), alpha 4	green	2.34815	560	151.036	42.3099	0.459608	108.726	-66.4159	-0.0735833	0.0227314	-0.0835395	-0.105466	-0.131721	-0.489088	-0.0912817	-0.569445	-0.518524	-0.176432	-0.613645	-0.275164	0.129532	0.0440338	0.0796984	-0.256515	0.0732193	0.49835	0.196105	0.617678	0.516415	0.778771	0.631764	0.443158	0.380331	-0.57289	-0.0341327	-0.0785613	-0.13315	0.240815	-0.202339	0.639115	0.884959	0.594313	0.500889	0.3998	0.000874317	0.560463	6.74e-05
MmugDNA.20276.1.S1_at	ITGB7	integrin, beta 7	grey	2.34809	561	32.2328	17.2341	0.48248	14.9987	2.23542	0.054359	0.116526	0.0832896	-0.300933	-0.110858	-0.32618	0.150276	0.225511	0.344643	-0.0256585	0.169329	0.291063	-0.141401	-0.280804	-0.219898	-0.246023	-0.120361	-0.250105	-0.420905	-0.197411	-0.233069	-0.379108	-0.552414	-0.392479	-0.441013	0.141478	-0.104864	0.160693	-0.103085	-0.304632	0.510151	0.729186	0.456793	0.595421	0.0498886	0.479127	0.0327899	0.336119	0.145946
Mmu.15572.1.S1_at	PIK3R1	phosphoinositide-3-kinase, regulatory subunit 1 (alpha)	brown	2.34799	562	166.002	82.67	0.837502	83.3324	-0.662319	0.00760957	0.0131682	-0.0747099	0.0389688	0.282388	0.169366	0.0950402	0.315743	0.109917	-0.252284	0.430614	-0.0234683	-0.238678	-0.506053	-0.537531	0.412721	-0.106283	-0.256277	-0.0327792	-0.139646	-0.310208	-0.442861	-0.473442	-0.454357	-0.112092	0.886639	0.469757	0.170133	0.601876	0.0636013	-0.05184	0.961374	0.933208	0.633978	0.804057	0.0665478	0.277589	0.544362	0.0391556
Mmu.6687.1.S1_at	EIF3D	eukaryotic translation initiation factor 3, subunit D	brown	2.34787	563	95.9586	48.4349	0.490678	47.5237	0.911196	-0.109284	0.0950884	0.101402	0.258809	0.299248	0.352025	-0.145565	0.188109	0.00803418	-0.0644763	0.374453	0.0791921	-0.203663	-0.156479	-0.460532	0.179997	-0.327199	-0.48624	-0.239535	-0.260117	-0.180182	-0.404234	-0.462292	-0.329625	0.0289976	0.78857	0.394629	0.291167	0.595872	0.131166	-0.0500346	0.485426	0.544156	0.517624	0.0937769	0.0512468	0.0206123	0.351658	0.227053
MmugDNA.13062.1.S1_at	SMOC1	SPARC related modular calcium binding 1	grey	2.34761	564	63.115	17.7322	0.496424	45.3828	-27.6506	0.605491	0.47557	0.61294	-0.00950706	0.471929	-0.168402	0.161113	0.123065	0.0570514	0.172413	0.354622	-0.0922355	-0.459274	-0.402587	-0.559481	0.126154	-0.301844	-0.116489	-0.350243	0.16353	0.394628	-0.150349	-0.273906	-0.531894	-0.0557045	0.330211	-0.10684	0.499516	0.362229	-0.104527	-0.218266	1.69e-05	0.00126858	1.25e-05	0.951752	0.00139876	0.280374	0.302017	0.431748
MmugDNA.879.1.S1_at	TBC1D16	TBC1 domain family, member 16	tan	2.34738	565	79.0998	5.52867	0.469419	73.5711	-68.0424	0.116148	-0.0237359	0.104558	-0.134115	0.00598995	-0.401361	-0.327816	-0.388975	-0.541837	-0.365344	-0.543885	-0.277963	-0.0411563	-0.154705	-0.203343	-0.104406	-0.120116	0.191612	0.0920215	0.29823	0.729722	0.617922	0.313325	0.285971	0.620706	-0.0737475	0.3441	-0.103349	0.0561431	0.17611	-0.238655	0.458266	0.879912	0.504604	0.391212	0.969591	0.00764091	0.0318745	0.0099395
MmugDNA.23169.1.S1_at	NR4A2	nuclear receptor subfamily 4, group A, member 2	darkgreen	2.34669	566	43.9481	2.76843	0.537156	41.1797	-38.4112	-0.0748619	-0.0746644	-0.0415723	-0.202459	-0.242407	0.326389	0.243291	0.769369	0.430318	0.0178829	0.383243	0.038334	-0.282141	-0.27198	-0.15907	0.314091	0.265963	-0.173572	0.0156139	-0.204487	-0.314223	-0.351895	-0.381695	-0.401489	-0.276185	0.507456	0.192217	0.00534219	0.0499937	-0.27428	-0.114175	0.633286	0.634185	0.791249	0.192909	0.117304	0.0326717	0.115933	1.66e-09
MmugDNA.13993.1.S1_at	ANKRD52	ankyrin repeat domain 52	green	2.3465	567	154.167	41.0205	0.445601	113.147	-72.1263	-0.180502	-0.277067	-0.411268	-0.189343	-0.253828	-0.215213	-0.165343	-0.435173	-0.573969	-0.184819	-0.541687	-0.204876	0.394902	0.204781	0.246392	-0.0129569	0.207031	0.581596	0.550317	0.473865	0.249447	0.77373	0.787907	0.636183	0.514678	-0.505532	0.111531	-0.193755	-0.137409	0.343517	-0.206947	0.246743	0.072065	0.00614781	0.223965	0.100499	0.165758	0.28933	0.00354076
MmugDNA.9892.1.S1_at	PACS2	phosphofurin acidic cluster sorting protein 2	green	2.34649	568	113.354	41.389	0.449604	71.965	-30.576	0.0876544	0.0886308	-0.0248068	-0.0428861	0.0401149	-0.479106	-0.20464	-0.498184	-0.654532	-0.321456	-0.525338	-0.355181	0.0254342	-0.201143	-0.30401	-0.171908	-0.121786	0.351866	0.141587	0.560306	0.651413	0.772451	0.43065	0.29932	0.510332	-0.266495	0.184136	0.138222	0.150279	0.387576	-0.316086	0.57621	0.571952	0.874536	0.784806	0.798412	0.00115257	0.188055	0.000674717
MmugDNA.38550.1.S1_s_at	TIMM8B	translocase of inner mitochondrial membrane 8 homolog B (yeast)	turquoise	2.34629	569	224.56	139.347	0.495087	85.2131	54.134	0.28477	0.327926	0.357239	-0.0486878	0.277809	0.260785	0.243185	0.487152	0.32729	0.551218	0.770424	0.0917016	-0.298811	-0.0445747	-0.449073	-0.0434524	-0.335415	-0.433503	-0.531861	-0.317983	-0.291108	-0.574092	-0.640829	-0.637913	-0.577117	0.308438	-0.370747	0.72658	0.172166	-0.185663	0.0559485	0.0641891	0.0318136	0.0186861	0.756528	0.0712747	0.0912077	0.116097	0.000923063
MmugDNA.20224.1.S1_at	CUL4B	cullin 4B	brown	2.3461	570	193.614	34.6019	0.35054	159.012	-124.411	0.0304925	0.171144	0.169985	0.131388	0.202253	0.550267	0.278438	0.605426	0.458723	0.148521	0.679627	0.12784	-0.388212	-0.269891	-0.29416	0.464164	0.0744614	-0.321809	-0.108999	-0.374102	-0.393018	-0.643025	-0.515067	-0.627376	-0.338618	0.716779	0.0694703	0.162588	0.409706	-0.128807	-0.150367	0.846093	0.272502	0.275812	0.401005	0.193372	0.000131945	0.0706101	1.7e-05
MmugDNA.25468.1.S1_at	NRBP2	nuclear receptor binding protein 2	lightcyan	2.34589	571	96.5993	4.96988	0.797871	91.6294	-86.6595	0.0252538	-0.143225	0.0578739	0.332488	-0.137625	0.245514	-0.529789	-0.250713	-0.219074	0.225141	-0.351188	0.152989	0.285337	0.832554	0.590061	-0.414772	-0.2779	-0.19294	-0.0324627	-0.137902	0.249879	0.184873	0.398351	0.677342	0.454529	-0.427368	-0.00165277	-0.211206	-0.469218	-0.0805502	0.0373592	0.872293	0.359534	0.712403	0.0293747	0.378821	0.112535	0.000258701	0.104887
MmugDNA.22923.1.S1_at	SGK269	NKF3 kinase family member	grey	2.34584	572	75.1069	17.1465	0.480026	57.9604	-40.8139	0.0984398	-0.139549	-0.180172	-0.304945	-0.196973	-0.240463	0.0180204	-0.221516	-0.33242	-0.22496	-0.438545	-0.326292	0.114927	-0.171994	0.100097	0.32319	0.44742	0.651297	0.628413	0.384355	0.418403	0.691338	0.628105	0.30268	0.51199	-0.340549	0.0893728	-0.341421	0.0413657	0.326869	-0.420298	0.529991	0.372127	0.247623	0.0467702	0.205505	0.120364	0.908687	0.153414
MmugDNA.10000.1.S1_at	TAPBP	TAP binding protein (tapasin)	green	2.34566	573	125.111	45.2789	0.49186	79.8325	-34.5536	-0.0679233	-0.300048	-0.338727	-0.185684	-0.105735	-0.164101	-0.216278	-0.392945	-0.637057	-0.241504	-0.517957	-0.212704	0.324554	-0.0039898	0.0336625	0.0431417	0.191139	0.544824	0.545598	0.315404	0.37197	0.800597	0.658348	0.487308	0.485416	-0.53331	-0.00218582	-0.111987	0.0390583	0.423126	-0.158272	0.665176	0.0505985	0.0262923	0.233209	0.499792	0.293018	0.163623	0.00914558
MmuSTS.1305.1.S1_at	DIRC2	disrupted in renal carcinoma 2	grey	2.34555	574	34.3717	17.1607	0.480423	17.2111	-0.0503896	0.428226	0.580468	0.546002	-0.0199671	0.194627	-0.272733	0.166176	0.215093	0.147132	0.0945909	0.212386	-0.36972	-0.459762	-0.214263	-0.378443	-0.0106496	-0.195016	-0.104529	-0.381921	0.154285	0.383921	-0.172986	-0.266298	-0.353789	-0.0251313	0.403836	0.148961	0.233497	0.0334256	-0.310251	-0.417742	0.00417345	4.5e-05	0.00015235	0.898871	0.211063	0.0768193	0.286874	0.166
MmugDNA.25730.1.S1_at	MRPL1	mitochondrial ribosomal protein L1	grey	2.3454	575	113.297	14.1678	0.396635	99.1288	-84.961	0.257281	0.410726	0.319978	-0.17797	0.0115657	0.103565	0.353988	0.588356	0.531595	0.325176	0.623645	-0.162509	-0.367732	-0.15879	-0.289134	0.113682	-0.0398668	-0.29233	-0.420913	-0.201905	-0.274605	-0.548631	-0.580501	-0.605632	-0.556557	0.401231	-0.150397	0.356305	0.00657187	-0.339872	-0.203198	0.095801	0.00622233	0.0364604	0.253544	0.941322	0.508685	0.0198684	3.33e-05
MmugDNA.7249.1.S1_at	IL6ST	interleukin 6 signal transducer (gp130, oncostatin M receptor)	brown	2.34503	576	124.188	64.3856	0.652269	59.8026	4.583	0.117086	0.365598	0.217778	0.140964	0.326867	0.208605	0.0240534	0.259016	0.0645063	-0.195738	0.350805	-0.120144	-0.277619	-0.384531	-0.566009	0.334497	-0.202762	-0.314649	-0.137417	-0.142682	0.0176661	-0.358744	-0.386085	-0.435356	0.0625532	0.863454	0.505043	0.126635	0.435889	-0.0358303	-0.284678	0.454617	0.015915	0.16065	0.367248	0.0324029	0.179458	0.878317	0.0935058
MmugDNA.2807.1.S1_at	SLC2A13	solute carrier family 2 (facilitated glucose transporter), member 13	brown	2.34485	577	103.021	52.148	0.528293	50.8726	1.27533	-0.203447	0.0864457	-0.0411735	0.20152	0.232283	0.121907	0.0641101	0.254239	0.114989	-0.340447	0.166253	-0.180628	-0.174924	-0.481023	-0.480912	0.251854	-0.0159771	-0.235458	-0.106971	-0.0492536	-0.119258	-0.257476	-0.450334	-0.363977	-0.0538169	0.808842	0.580812	0.0644053	0.413759	-0.0258105	-0.188834	0.190698	0.581502	0.793207	0.195024	0.133903	0.436127	0.682958	0.0999305
MmugDNA.7809.1.S1_at	IL28RA	interleukin 28 receptor, alpha (interferon, lambda receptor)	blue	2.34479	578	218.462	107.333	0.352715	111.129	-3.79631	-0.341765	-0.344838	-0.480308	0.167259	-0.23424	0.121866	-0.573162	-0.348419	-0.428853	-0.381927	-0.631854	0.0505699	0.522038	0.468299	0.42435	-0.224119	-0.045458	-0.00742316	0.3248	0.0355023	0.0498117	0.35003	0.477008	0.784858	0.616258	-0.0866266	0.592948	-0.535726	-0.309353	0.0651348	0.0657798	0.0248914	0.0235385	0.00111535	0.283699	0.130566	0.436281	5.89e-05	0.02204
MmugDNA.33101.1.S1_s_at	NTRK3	neurotrophic tyrosine kinase, receptor, type 3	green	2.34457	579	289.641	56.824	0.617272	232.817	-175.993	-0.506006	-0.429421	-0.507133	0.0557464	-0.299162	-0.0666716	-0.442121	-0.522455	-0.597731	-0.396193	-0.725508	-0.145581	0.393485	0.238872	0.310491	-0.052832	0.161403	0.304494	0.523222	0.26102	0.234519	0.794874	0.638757	0.764952	0.686844	-0.401639	0.356912	-0.345862	0.00182452	0.550144	-0.139998	0.000536804	0.0040581	0.000519176	0.722546	0.0513171	0.670993	0.0029937	0.000325868
MmugDNA.21413.1.S1_at	DCUN1D2	DCN1, defective in cullin neddylation 1, domain containing 2 (S. cerevisiae)	blue	2.34409	580	378.861	191.791	0.630261	187.07	4.72179	-0.317048	-0.445165	-0.353728	0.237185	-0.274746	-0.0757281	-0.6847	-0.433746	-0.426628	-0.416257	-0.787929	-0.0577914	0.465791	0.477205	0.539768	-0.396966	-0.127794	-0.0513997	0.170504	0.0562083	0.231582	0.457673	0.420314	0.884007	0.588096	-0.303709	0.483634	-0.491851	-0.405972	-0.00705774	0.122422	0.0383083	0.00277834	0.0199656	0.125661	0.0745817	0.629349	4.11e-07	0.0036634
MmugDNA.38356.1.S1_at	GNL3L	guanine nucleotide binding protein-like 3 (nucleolar)-like	grey	2.3437	581	68.1777	13.9191	0.389672	54.2586	-40.3395	-0.18664	-0.239722	-0.413702	-0.00947458	-0.175118	-0.0911114	-0.395896	-0.363607	-0.600678	-0.352555	-0.481568	-0.473274	0.385649	0.149006	0.0386317	-0.142618	0.00540675	0.223342	0.270989	0.363587	0.0939826	0.557783	0.400743	0.536845	0.326445	-0.273706	0.220414	0.0357562	-0.0191769	0.333003	-0.193457	0.230768	0.121546	0.00582225	0.951917	0.261356	0.561198	0.00859129	0.0165413
MmugDNA.17719.1.S1_x_at	AP4E1	adaptor-related protein complex 4, epsilon 1 subunit	blue	2.34325	582	508.43	291.754	0.958755	216.676	75.0772	-0.284546	-0.492016	-0.466592	0.146036	-0.305755	-0.0978176	-0.656438	-0.53433	-0.549839	-0.446973	-0.803888	-0.0468154	0.508532	0.481793	0.533243	-0.27874	-0.058545	0.109826	0.366789	0.159314	0.22764	0.554103	0.616953	0.964245	0.6979	-0.363418	0.472731	-0.557302	-0.326503	0.15254	0.0886622	0.0644081	0.000804966	0.00161101	0.350082	0.04616	0.532607	1.76e-06	0.000223644
MmugDNA.14822.1.S1_at	EHMT2	euchromatic histone-lysine N-methyltransferase 2	green	2.34318	583	177.961	72.3943	0.78641	105.567	-33.1724	-0.202363	-0.265624	-0.232879	-0.14715	-0.202569	-0.277884	-0.344812	-0.460052	-0.685076	-0.417403	-0.605547	-0.236493	0.216639	-0.0698458	-0.102794	-0.0276521	-0.0031596	0.358429	0.385566	0.486552	0.545112	0.881083	0.568697	0.499946	0.673732	-0.33389	0.240087	-0.0204282	0.236692	0.55564	-0.280197	0.193125	0.0851488	0.13288	0.34638	0.192662	0.0711944	0.0235495	0.00190965
MmugDNA.24700.1.S1_at	IFT57	intraflagellar transport 57 homolog (Chlamydomonas)	brown	2.34235	584	204.961	45.0309	0.456193	159.931	-114.9	0.0778624	0.198041	0.0782105	0.0345798	0.262	0.397376	0.272209	0.458967	0.263671	0.149731	0.708902	0.114666	-0.286356	-0.224417	-0.41848	0.413586	-0.107173	-0.261261	-0.103373	-0.192876	-0.440902	-0.631281	-0.409872	-0.535078	-0.297516	0.736466	0.119722	0.308276	0.416242	-0.0694752	-0.0618992	0.619692	0.203009	0.618123	0.825763	0.0896565	0.00832449	0.0774104	0.00196366
MmugDNA.26978.1.S1_s_at	BSN	bassoon (presynaptic cytomatrix protein)	green	2.34231	585	201.775	70.6274	0.767217	131.148	-60.5202	-0.263516	-0.333814	-0.370275	-0.281164	-0.34918	-0.30831	-0.11061	-0.344366	-0.457878	-0.403539	-0.657848	-0.217946	0.118291	-0.120451	0.183909	0.168835	0.421718	0.602179	0.644164	0.41849	0.428789	0.873909	0.671473	0.510903	0.573977	-0.473058	0.17638	-0.426137	-0.0651589	0.370796	-0.245328	0.0877485	0.0286956	0.0145223	0.0677859	0.0217318	0.0442788	0.480114	0.0237421
Mmu.1995.1.S1_s_at	HSPA8	heat shock 70kDa protein 8	turquoise	2.34219	586	233.72	157.998	0.561354	75.7214	82.277	0.106524	-0.0507533	-0.0079587	-0.0128772	0.206135	0.514651	0.24219	0.450032	0.168773	0.121544	0.732101	0.0994046	-0.229227	-0.337713	-0.445628	0.591616	0.00595086	-0.148186	0.0904342	-0.252548	-0.440875	-0.469537	-0.342049	-0.560091	-0.293183	0.55431	-0.090848	0.391467	0.677912	0.205051	-0.0796347	0.49658	0.746534	0.959603	0.934681	0.184781	0.00041425	0.117643	0.00246232
MmuSTS.1044.1.S1_at	ODZ2	odz, odd Oz/ten-m homolog 2 (Drosophila)	purple	2.34202	587	74.5661	10.5595	0.722765	64.0066	-53.4472	-0.346775	-0.376661	-0.571903	-0.17544	-0.178826	0.0527776	0.0712949	-0.114224	-0.450636	-0.427391	-0.276195	-0.0577596	0.188718	-0.390317	-0.156871	0.56035	0.530107	0.620787	0.831476	0.344976	-0.00647713	0.602231	0.523777	0.179507	0.372799	-0.0712065	0.242233	-0.234146	0.386378	0.621288	-0.207094	0.0227177	0.0127887	6.17e-05	0.260465	0.251233	0.736779	0.649602	0.465796
MmugDNA.22248.1.S1_at	MAPK8IP3	mitogen-activated protein kinase 8 interacting protein 3	green	2.34192	588	137.641	42.3025	0.459527	95.338	-53.0355	-0.189044	-0.450763	-0.502366	-0.31101	-0.450657	-0.262358	-0.363865	-0.334048	-0.567488	-0.312748	-0.590242	-0.0748734	0.421618	0.0529333	0.12366	-0.165117	0.0507672	0.308912	0.425403	0.332935	0.154583	0.768502	0.530325	0.586511	0.491506	-0.461621	0.177	-0.101201	0.0699366	0.559233	0.00815023	0.224711	0.00241774	0.000597479	0.0423578	0.00242413	0.0892035	0.0164591	0.0285774
MmugDNA.11038.1.S1_s_at	C1orf128	chromosome 1 open reading frame 128	turquoise	2.34189	589	159.926	118.998	0.422788	40.9278	78.0701	0.119382	0.0732574	0.139415	0.110451	0.252114	0.486425	0.297691	0.339342	0.170486	0.326375	0.737099	0.110572	-0.241357	-0.113859	-0.354435	0.385581	-0.125419	-0.143038	-0.0507296	-0.182922	-0.34146	-0.443049	-0.242742	-0.48929	-0.311935	0.401819	-0.230852	0.472327	0.558664	0.169375	-0.173561	0.445759	0.640605	0.37259	0.480752	0.102896	0.000941991	0.0525282	0.0260035
Mmu.6310.1.S1_at	LOC100291757	hypothetical protein LOC100291757	red	2.34187	590	110.976	27.9853	0.549974	82.9905	-55.0051	0.854568	0.421056	0.738844	-0.063625	0.353322	-0.254858	0.339331	0.246798	0.397317	0.43405	0.472998	0.0316981	-0.548898	-0.183932	-0.159765	-0.00379258	-0.210936	-0.0968123	-0.432222	-0.0923714	0.287982	-0.427815	-0.31739	-0.537655	-0.317908	0.101434	-0.434354	0.269444	-0.0184266	-0.434573	-0.0581853	3.1e-13	0.00492788	1.54e-08	0.685232	0.0201182	0.0990801	0.0260086	0.110608
MmugDNA.1391.1.S1_at	SPINLW1	serine peptidase inhibitor-like, with Kunitz and WAP domains 1 (eppin)	blue	2.34181	591	305.36	153.86	0.50561	151.5	2.35913	-0.336063	-0.499503	-0.583442	0.130394	-0.335367	0.0536193	-0.575046	-0.36339	-0.436774	-0.478607	-0.712662	-0.0164922	0.688429	0.381205	0.504422	-0.149166	0.096888	0.143748	0.471319	0.101069	0.0165345	0.488844	0.560482	0.847124	0.58724	-0.266903	0.486095	-0.545597	-0.209529	0.249434	0.0339006	0.0275739	0.000649449	4.02e-05	0.404608	0.0279172	0.732735	5.5e-05	0.0166107
MmugDNA.16314.1.S1_at	DIDO1	death inducer-obliterator 1	grey	2.34136	592	98.4699	23.6827	0.663012	74.7872	-51.1045	0.417826	0.494409	0.514151	-0.054326	0.223017	-0.0557343	0.597972	0.46744	0.430572	0.283348	0.518064	-0.270922	-0.488806	-0.37951	-0.271651	0.43756	0.247319	0.227977	-0.0705918	0.158664	0.156668	-0.245619	-0.159609	-0.611027	-0.315192	0.284576	-0.244863	0.216509	0.158358	-0.321077	-0.513787	0.0053048	0.000751983	0.000420578	0.729344	0.150576	0.722604	2.29e-05	0.00157549
MmugDNA.23163.1.S1_at	NMNAT1	nicotinamide nucleotide adenylyltransferase 1	blue	2.3413	593	456.221	234.761	0.771468	221.459	13.3018	-0.289057	-0.435447	-0.453199	0.0953542	-0.308169	-0.152733	-0.504513	-0.608934	-0.595386	-0.355224	-0.801676	-0.146045	0.460679	0.423982	0.502447	-0.252131	0.0333273	0.293117	0.440067	0.297666	0.287671	0.695497	0.730215	0.924727	0.696401	-0.49139	0.340861	-0.475835	-0.265492	0.299551	-0.0228613	0.0601121	0.00351768	0.00227412	0.543027	0.0443803	0.328186	0.000560996	1.47e-05
Mmu.506.1.S1_at	PTAFR	platelet-activating factor receptor	grey	2.34121	594	38.2508	22.7745	0.637585	15.4763	7.29818	0.293219	0.106214	0.219768	-0.086408	0.158579	-0.251504	-0.119751	-0.0575691	0.0742249	0.0304666	0.243173	0.34726	-0.123072	-0.0851746	-0.291891	-0.286394	-0.499837	-0.432896	-0.517721	-0.234102	-0.116532	-0.475994	-0.504736	-0.285797	-0.279129	0.186112	-0.137051	0.271543	0.0522283	-0.194197	0.611567	0.0563544	0.497841	0.156766	0.581667	0.309784	0.10376	0.444343	0.713853
MmugDNA.35687.1.S1_at	GOLPH3	golgi phosphoprotein 3 (coat-protein)	pink	2.34114	595	41.5969	13.5347	0.518256	28.0622	-14.5275	-0.00398724	0.101445	0.347303	-0.0216669	-0.188589	0.0526588	0.213889	0.478009	0.777718	0.130915	0.197445	0.151605	-0.251219	-0.0685522	0.279416	-0.0212693	0.162002	-0.319096	-0.307146	-0.387914	-0.029244	-0.399005	-0.495943	-0.336617	-0.282263	0.182551	-0.0689831	-0.216113	-0.179279	-0.442435	0.011063	0.979755	0.517443	0.0224981	0.890312	0.225847	0.73735	0.168439	0.00118753
MmugDNA.8632.1.S1_at	MLL3	myeloid/lymphoid or mixed-lineage leukemia 3	yellow	2.34104	596	222.863	138.05	0.83464	84.8133	53.2365	-0.293973	-0.26043	-0.399677	0.0975508	-0.156009	-0.0671838	-0.576204	-0.219128	-0.4052	-0.710338	-0.54268	-0.0732238	0.331355	-0.0393917	-0.0315754	-0.0278113	-0.102998	-0.11564	0.246129	0.0336831	0.157619	0.286836	0.146193	0.479216	0.676664	0.424338	0.934585	-0.417003	0.164921	0.192593	-0.0434871	0.0556939	0.0916652	0.00792363	0.533731	0.317792	0.66861	5.27e-05	0.158008
MmugDNA.2557.1.S1_x_at	LOC100292074	hypothetical protein LOC100292074	blue	2.34099	597	351.76	165.133	0.542658	186.626	-21.493	-0.432965	-0.641299	-0.679951	-0.00270509	-0.42713	0.0359123	-0.568324	-0.386549	-0.442191	-0.454687	-0.746004	-0.0182601	0.726137	0.384518	0.528993	-0.204407	0.13056	0.142904	0.480439	0.0444661	-0.0551526	0.542282	0.531246	0.862873	0.543051	-0.371931	0.4228	-0.53286	-0.226954	0.343713	0.120556	0.0037321	3.6e-06	5.31e-07	0.986264	0.00428176	0.819159	7.02e-05	0.0104531
Mmu.11093.1.S1_at	GABARAPL2	GABA(A) receptor-associated protein-like 2	turquoise	2.34074	598	275.469	187.001	0.664397	88.4679	98.5333	0.187224	0.216326	0.398817	0.225183	0.439386	0.522435	0.165764	0.442789	0.321204	0.527843	0.831864	0.203619	-0.385248	0.0786797	-0.319563	0.173771	-0.361249	-0.507209	-0.42925	-0.412032	-0.29885	-0.696609	-0.549637	-0.55217	-0.443089	0.458301	-0.271833	0.585483	0.257701	-0.225557	0.0228707	0.229286	0.163528	0.00807146	0.146547	0.00319949	0.000326073	0.288087	0.00294524
MmugDNA.37636.1.S1_at	STYX	serine/threonine/tyrosine interacting protein	grey	2.34064	599	24.9864	16.8636	0.472108	8.12275	8.7409	0.299346	0.255755	0.309538	0.189012	0.158587	-0.21615	-0.00217539	-0.174419	-0.264614	0.178052	-0.0624719	-0.447304	-0.0746308	0.0622373	-0.146918	-0.102153	-0.188532	0.1826	-0.0499404	0.430423	0.504279	0.387107	0.267693	0.0926311	0.29736	-0.0669328	-0.0121998	0.332732	0.251246	0.250632	-0.597403	0.0511674	0.0978566	0.0433962	0.22479	0.30976	0.163878	0.988954	0.263293
MmugDNA.30673.1.S1_s_at	CACYBP	calcyclin binding protein	pink	2.34057	600	108.534	16.6024	0.635723	91.9315	-75.3291	0.037595	0.0860975	0.257485	-0.191807	-0.164738	0.126095	0.420596	0.611	0.826321	0.228944	0.496942	0.250918	-0.229573	-0.187959	0.113193	0.134109	0.221476	-0.243475	-0.268393	-0.452437	-0.346727	-0.629742	-0.554885	-0.556974	-0.579768	0.308214	-0.186353	-0.100024	-0.100358	-0.463817	0.14568	0.810836	0.58303	0.0955287	0.217882	0.291122	0.420404	0.00498007	1.35e-05
MmuSTS.2203.1.S1_at	ZNF711	zinc finger protein 711	brown	2.33891	601	129.195	69.0585	0.699608	60.1366	8.92191	0.0922821	0.251361	0.0788773	0.235191	0.429557	0.264749	0.0500786	0.205315	0.0965135	-0.0746939	0.419924	-0.072371	-0.140381	-0.209367	-0.433743	0.252106	-0.190641	-0.304303	-0.17619	-0.15311	-0.255084	-0.52766	-0.399037	-0.389763	-0.0844603	0.863314	0.437841	0.171342	0.415577	-0.0723212	-0.145727	0.556156	0.103962	0.615122	0.128966	0.00404508	0.0862199	0.749794	0.186571
MmugDNA.12573.1.S1_at	E2F3	E2F transcription factor 3	grey	2.33873	602	63.8372	19.3984	0.543069	44.4388	-25.0405	-0.151671	-0.108245	-0.263412	-0.0994385	-0.179333	-0.164153	0.10675	-0.259538	-0.199858	-0.12285	-0.429921	-0.419524	0.316296	0.124041	0.376477	0.135865	0.442462	0.628885	0.493752	0.528531	0.169682	0.565651	0.680213	0.46498	0.301459	-0.365347	0.123539	-0.324608	-0.205037	0.177722	-0.473147	0.331598	0.489609	0.0878781	0.525805	0.249868	0.292865	0.495664	0.0928224
MmugDNA.4740.1.S1_at	C2orf7	chromosome 2 open reading frame 7	lightyellow	2.33831	603	93.8596	2.06272	0.449092	91.7969	-89.7342	0.313511	0.469365	0.45094	0.0695348	0.374751	-0.105157	0.353774	0.0910199	0.208019	0.593507	0.505131	0.0448131	-0.144168	-0.0138222	-0.359907	-0.279662	-0.322462	-0.142129	-0.580116	0.0571798	-0.0536415	-0.274858	-0.346583	-0.49567	-0.544562	-0.0949999	-0.589951	0.788277	0.116567	-0.0094448	0.00573156	0.0406403	0.0014974	0.00240705	0.657714	0.0132878	0.502153	0.0199486	0.561593
MmugDNA.20219.1.S1_at	MYCT1	myc target 1	grey	2.33805	604	62.2712	18.4484	0.516472	43.8228	-25.3745	0.396512	0.588488	0.586215	-0.0195453	0.185038	-0.0606276	0.368687	0.210113	0.417255	0.361017	0.383439	-0.19412	-0.379105	-0.151976	-0.176074	-0.0489331	-0.0767934	-0.1139	-0.433572	-0.0224224	0.135456	-0.26254	-0.326589	-0.538461	-0.39042	0.0614102	-0.384334	0.343494	0.0138624	-0.225614	-0.296106	0.00847928	3.32e-05	3.62e-05	0.900997	0.234868	0.699347	0.014983	0.176261
MmugDNA.31454.1.S1_at	RAB1A	RAB1A, member RAS oncogene family	turquoise	2.33669	605	228.517	135.093	0.479974	93.424	41.6694	0.102621	-0.023716	0.0881178	-0.154746	-0.0034874	0.479012	0.499395	0.70599	0.606778	0.281033	0.74846	0.142755	-0.399285	-0.306444	-0.119916	0.628377	0.313948	-0.0839326	0.116716	-0.38855	-0.45952	-0.593324	-0.387148	-0.629188	-0.420683	0.490315	-0.156002	0.0336267	0.332153	-0.0920924	-0.120518	0.512574	0.880011	0.574188	0.321773	0.982293	0.00115555	0.000651488	1.23e-07
MmugDNA.33402.1.S1_at	ZNF780B	zinc finger protein 780B	grey	2.33656	606	25.2075	19.7637	0.553297	5.44377	14.32	0.120274	0.265221	-0.0627558	0.0797712	0.213132	-0.234199	0.0836918	-0.137477	-0.274944	-0.0409991	-0.140145	-0.561132	0.14186	-0.0292606	-0.0936693	0.122371	0.145017	0.419729	0.224587	0.426651	0.179309	0.334524	0.315393	0.153294	0.230472	0.0603822	0.247507	0.0606141	0.0922681	0.204301	-0.623979	0.442341	0.0856405	0.689314	0.611108	0.169988	0.130636	0.593639	0.379337
MmugDNA.43394.1.S1_at	RNF157	ring finger protein 157	green	2.33646	607	110.078	35.0867	0.381142	74.9918	-39.9051	-0.0444	-0.060188	-0.23717	-0.240829	-0.161693	-0.513356	0.0854072	-0.44617	-0.442886	-0.125007	-0.487204	-0.152626	0.257601	-0.108077	0.0265381	-0.0766141	0.245281	0.696065	0.381859	0.536403	0.320601	0.746018	0.601081	0.328272	0.222116	-0.653173	-0.191318	-0.0765802	-0.0894013	0.345946	-0.107917	0.777399	0.701425	0.125685	0.119783	0.300255	0.000430835	0.586066	0.00271035
Mmu.15592.2.S1_at	PIGF	phosphatidylinositol glycan anchor biosynthesis, class F	turquoise	2.3361	608	304.957	136.664	0.485554	168.293	-31.629	0.330132	0.383153	0.348561	-0.0408217	0.273414	0.155077	0.434006	0.482821	0.557459	0.406659	0.795947	0.121719	-0.499575	-0.185015	-0.276826	0.117531	-0.156537	-0.343585	-0.471777	-0.285998	-0.446022	-0.818095	-0.653577	-0.718805	-0.721273	0.435153	-0.314694	0.412412	0.0621874	-0.419302	0.144697	0.0306141	0.0112104	0.0219819	0.794936	0.0760567	0.320726	0.00364082	0.00104096
MmugDNA.7670.1.S1_at	C5orf43	chromosome 5 open reading frame 43	turquoise	2.33571	609	246.509	112.128	0.398381	134.381	-22.2522	0.20034	0.226874	0.390851	0.0212228	0.216	0.342721	0.591055	0.677592	0.769221	0.51862	0.767182	0.109886	-0.412979	-0.134962	-0.0104348	0.376523	0.214107	-0.123767	-0.19933	-0.304826	-0.352629	-0.694258	-0.469473	-0.691986	-0.609957	0.357284	-0.379587	0.181101	0.0953389	-0.419933	-0.150103	0.197708	0.14346	0.00955728	0.892547	0.164178	0.0244638	3e-05	6.01e-07
MmugDNA.24334.1.S1_at	RNF207	ring finger protein 207	grey	2.33559	610	47.4813	12.6293	0.353566	34.852	-22.2227	-0.201545	-0.278166	-0.309129	0.207148	-0.102366	0.216224	-0.397598	-0.348254	-0.339445	-0.0409326	-0.328264	0.197396	0.488169	0.511617	0.367116	-0.311544	-0.175718	-0.0539999	0.150098	-0.0911099	-0.0572608	0.225562	0.35154	0.560207	0.246042	-0.435318	-0.0388271	-0.144475	-0.250272	0.166576	0.238001	0.194969	0.070897	0.0436883	0.182584	0.51363	0.163731	0.00828499	0.022107
MmuSTS.3744.1.S1_at	RAB2A	RAB2A, member RAS oncogene family	turquoise	2.33527	611	198.319	99.2007	0.352451	99.118	0.0826803	0.00152353	-0.0573252	-0.0110459	-0.0647274	-0.0404024	0.506772	0.403823	0.678805	0.662979	0.22523	0.70137	0.242272	-0.27558	-0.177903	0.0117154	0.447332	0.220439	-0.232475	-0.0136948	-0.418086	-0.643847	-0.719853	-0.47075	-0.545462	-0.521129	0.499592	-0.109719	0.0179658	0.184811	-0.249365	0.056726	0.992264	0.715014	0.943955	0.680067	0.796998	0.000524756	0.00724335	5.64e-07
MmugDNA.27875.1.S1_at	LOC401397	hypothetical LOC401397	turquoise	2.33497	612	277.387	141.965	0.504387	135.423	6.54173	0.187196	0.408643	0.466459	0.00702752	0.244086	0.320237	0.382972	0.594427	0.629049	0.622241	0.773842	0.261539	-0.315145	0.0503435	-0.234371	-0.0821203	-0.182927	-0.472681	-0.602916	-0.436057	-0.302129	-0.724703	-0.666836	-0.680491	-0.654991	0.323254	-0.384853	0.498122	-0.0522723	-0.422525	0.0773154	0.229358	0.00651635	0.00161664	0.964326	0.114708	0.0363008	0.011252	2.63e-05
MmugDNA.3247.1.S1_at	HIST1H4J	histone cluster 1, H4j	purple	2.33486	613	54.1189	5.15748	0.353015	48.9614	-43.8039	0.227139	0.544195	0.34614	0.130285	0.44359	-0.173031	0.202121	-0.147142	0.0803551	0.360155	0.355351	-0.140054	-0.0744227	0.0567924	-0.354481	-0.399982	-0.435095	-0.229728	-0.685914	0.148237	-0.121003	-0.332535	-0.343133	-0.361225	-0.556722	0.00872031	-0.376065	0.675227	-0.0118293	-0.169575	0.0487188	0.14298	0.000161831	0.022984	0.405002	0.00288803	0.267172	0.193669	0.346406
MmugDNA.23240.1.S1_at	DGKE	diacylglycerol kinase, epsilon 64kDa	cyan	2.3344	614	43.8591	5.25556	0.500708	38.6035	-33.3479	0.163638	-0.0667771	-0.190351	-0.290087	0.0236245	-0.281051	0.405017	-0.145319	-0.242818	0.2079	-0.059619	-0.273025	0.0613786	-0.100814	0.0344661	0.269493	0.464807	0.804822	0.527365	0.49174	0.0918383	0.497251	0.582727	0.0884268	0.0462688	-0.488693	-0.36393	0.0746979	0.0697878	0.344064	-0.331464	0.2944	0.670502	0.221462	0.0591635	0.880471	0.0679017	0.00705709	0.35248
MmugDNA.16912.1.S1_s_at	PDS5B	PDS5, regulator of cohesion maintenance, homolog B (S. cerevisiae)	grey	2.33434	615	106.538	13.9644	0.390942	92.5736	-78.6092	-0.0300795	0.118133	0.0483973	-0.237385	0.0325207	0.225399	0.769245	0.531328	0.586438	0.362601	0.559328	0.103988	-0.308166	-0.270651	-0.024119	0.452611	0.573039	0.284116	0.12837	-0.0593368	-0.382208	-0.369357	-0.145506	-0.579126	-0.56488	0.120849	-0.394646	0.0240074	0.0360927	-0.223299	-0.102738	0.848153	0.450568	0.757937	0.125333	0.835992	0.146151	1.68e-09	0.000246298
MmuSTS.3322.1.S1_at	CCNL1	cyclin L1	lightcyan	2.33389	616	43.9246	6.0825	0.976492	37.8421	-31.7596	-0.0757412	-0.0763678	0.196478	0.364181	0.0191227	0.352019	-0.261263	-0.0566408	0.0404971	0.487679	-0.00930773	0.0901272	0.188432	0.880987	0.584879	-0.396733	-0.21541	-0.266927	-0.219364	-0.329734	-0.0117986	-0.142167	0.0986178	0.3935	-0.0206944	-0.399592	-0.30395	-0.00598086	-0.565115	-0.280419	0.107294	0.629289	0.626448	0.206669	0.0163585	0.903127	0.0206145	0.0905953	0.718276
MmugDNA.17642.1.S1_at	CACNG2	calcium channel, voltage-dependent, gamma subunit 2	green	2.33343	617	97.1086	47.2107	0.512844	49.8979	-2.6872	-0.0913803	-0.186992	-0.431265	-0.437961	-0.27364	-0.278828	0.0482501	-0.222079	-0.512412	-0.317437	-0.363388	-0.200097	0.196907	-0.374347	-0.230494	0.280056	0.399005	0.667844	0.643331	0.483602	0.211225	0.791573	0.550541	0.192367	0.407691	-0.294421	0.0926595	-0.0235032	0.363535	0.69454	-0.280256	0.560038	0.229875	0.00388551	0.00331159	0.0758041	0.0702003	0.758651	0.152343
MmugDNA.30869.1.S1_s_at	FAM69A	family with sequence similarity 69, member A	turquoise	2.3334	618	285.56	162.005	0.575588	123.555	38.4498	0.185772	0.222987	0.264488	-0.0942943	0.20155	0.318018	0.721099	0.52891	0.576674	0.464224	0.809865	0.0728345	-0.434989	-0.250382	-0.140454	0.549126	0.295688	0.114185	0.0263177	-0.199325	-0.37302	-0.583963	-0.272751	-0.700706	-0.599725	0.274093	-0.461667	0.183905	0.171978	-0.245239	-0.132036	0.232983	0.150631	0.0865419	0.547539	0.194956	0.0376884	4.92e-08	0.00026603
MmugDNA.23122.1.S1_at	MEX3C	mex-3 homolog C (C. elegans)	grey	2.33331	619	55.1411	15.0948	0.422587	40.0463	-24.9515	0.35437	0.266395	0.320579	-0.237545	0.0071372	-0.153971	0.255105	0.233778	0.304666	0.225055	0.445701	0.217931	-0.418819	-0.219281	-0.285568	-0.114907	-0.243995	-0.223999	-0.426288	-0.140418	-0.157054	-0.457447	-0.43335	-0.517578	-0.5426	0.0569456	-0.443905	0.321585	0.0551366	-0.299063	0.328007	0.0197262	0.084212	0.0360911	0.12507	0.96377	0.324232	0.0987415	0.131349
Mmu.11373.1.S1_at	FBXO11	F-box protein 11	brown	2.33323	620	207.008	79.5444	0.805838	127.464	-47.9191	0.21144	0.234366	0.216839	0.127084	0.386514	0.293579	0.144301	0.427726	0.225244	-0.0657859	0.579801	-0.0875127	-0.336942	-0.390803	-0.520986	0.445155	-0.141056	-0.306063	-0.144682	-0.208565	-0.149054	-0.54035	-0.485034	-0.563626	-0.146825	0.882432	0.305634	0.232949	0.50716	-0.15982	-0.235292	0.173483	0.130353	0.162507	0.416741	0.0104607	0.0560379	0.355899	0.00422262
MmugDNA.20456.1.S1_at	HSBP1	heat shock factor binding protein 1	turquoise	2.33316	621	211.527	134.996	0.479628	76.5313	58.4646	0.33982	0.39429	0.43523	0.119974	0.292435	0.216587	0.217556	0.366775	0.37388	0.504304	0.774232	0.127183	-0.272597	0.0281567	-0.319877	-0.0415926	-0.423129	-0.461449	-0.556228	-0.303364	-0.283084	-0.652317	-0.585904	-0.571431	-0.544167	0.349259	-0.327174	0.627843	0.221862	-0.18214	0.0376964	0.025781	0.00888926	0.003536	0.44349	0.0570474	0.163007	0.161089	0.0155543
MmuSTS.2932.1.S1_at	KCNJ4	potassium inwardly-rectifying channel, subfamily J, member 4	green	2.3324	622	116.52	37.2264	0.404386	79.2934	-42.067	-0.0950543	-0.0587441	-0.357543	-0.102599	-0.0154372	-0.378121	-0.153885	-0.572792	-0.750515	-0.406621	-0.501377	-0.153237	0.275457	-0.163902	-0.245041	0.0188759	-0.0207176	0.531326	0.455636	0.72532	0.335699	0.770197	0.663339	0.418733	0.535297	-0.284289	0.202469	0.0479933	0.280474	0.575387	-0.1685	0.544302	0.708268	0.0185785	0.512666	0.921732	0.0124181	0.324504	5.97e-05
MmugDNA.9179.1.S1_at	C1orf103	chromosome 1 open reading frame 103	turquoise	2.33221	623	212.256	99.7964	0.354567	112.459	-12.6631	0.049765	0.0927409	0.0771391	-0.0995256	0.0357491	0.321457	0.675175	0.636596	0.769509	0.502983	0.718051	0.182778	-0.183703	-0.133783	0.0521591	0.263146	0.338081	-0.049408	-0.10075	-0.303771	-0.648937	-0.641971	-0.440028	-0.642464	-0.739764	0.209827	-0.43482	0.183613	0.0519844	-0.19281	0.0131805	0.751311	0.554186	0.622958	0.525441	0.819967	0.0355561	6.83e-07	4.46e-06
MmugDNA.24215.1.S1_at	C1orf63	chromosome 1 open reading frame 63	lightcyan	2.33209	624	53.3705	3.27924	0.526454	50.0913	-46.812	-0.126513	-0.251253	0.0410481	0.341241	-0.116571	0.269497	-0.540733	-0.0124263	0.0622333	0.123025	-0.235738	0.225631	0.275421	0.753739	0.642369	-0.400052	-0.265396	-0.46592	-0.152902	-0.449199	0.00415264	-0.15085	0.00414141	0.527742	0.275991	-0.0912613	0.188854	-0.30805	-0.506947	-0.304717	0.242991	0.418856	0.104116	0.793823	0.0251283	0.456617	0.0805276	0.000181497	0.936964
Mmu.1527.1.S1_at	RPRD1A	regulation of nuclear pre-mRNA domain containing 1A	turquoise	2.33154	625	223.204	131.911	0.468669	91.2927	40.6187	0.125192	0.214345	0.242741	0.102013	0.347924	0.400093	0.309042	0.396458	0.243586	0.278818	0.760924	0.13286	-0.283749	-0.292726	-0.52892	0.394315	-0.173622	-0.239205	-0.172549	-0.150475	-0.267604	-0.488489	-0.431112	-0.654245	-0.333929	0.572287	-0.135967	0.541822	0.619189	0.0802138	-0.121445	0.423768	0.167513	0.116784	0.515089	0.0222419	0.00785302	0.0437513	0.00848911
MmugDNA.23864.1.S1_at	CCL5	chemokine (C-C motif) ligand 5	blue	2.33131	626	238.931	118.118	0.388157	120.813	-2.69481	-0.151523	-0.471955	-0.338931	0.0577646	-0.271269	-0.232999	-0.582051	-0.464997	-0.453195	-0.316876	-0.714299	-0.186491	0.545039	0.415884	0.43519	-0.390253	-0.0830632	0.102706	0.192366	0.08718	0.256912	0.53122	0.442697	0.806675	0.4633	-0.492562	0.218171	-0.348425	-0.315601	0.11439	0.0898408	0.332077	0.0013978	0.0261961	0.712923	0.0784798	0.132676	4.24e-05	0.00167974
MmuSTS.4837.1.S1_at	GNAI1	guanine nucleotide binding protein (G protein), alpha inhibiting activity polypeptide 1	darkgreen	2.33121	627	210.88	3.94291	0.765039	206.937	-202.995	0.141152	-0.0551526	0.0503304	-0.14012	-0.0552768	0.513066	0.434111	0.872006	0.547846	0.343127	0.760449	0.110403	-0.303074	-0.274406	-0.182015	0.560413	0.324496	-0.081528	0.0824822	-0.366849	-0.480168	-0.527994	-0.4207	-0.61811	-0.49313	0.429574	-0.199937	0.205879	0.261169	-0.151229	-0.13517	0.366606	0.725386	0.748577	0.370152	0.724792	0.000434624	0.00363169	2.69e-14
MmugDNA.27844.1.S1_at	DPP10	dipeptidyl-peptidase 10	grey	2.33111	628	107.326	13.6961	0.383432	93.6303	-79.9342	-0.147784	-0.000453554	-0.0155932	-0.0294064	-0.0388751	0.581091	0.575826	0.586841	0.554804	0.425567	0.635793	0.215776	-0.153021	-0.0639696	0.0908927	0.481823	0.447555	0.0996164	0.169065	-0.190913	-0.565927	-0.454853	-0.144861	-0.46827	-0.535129	0.142699	-0.382822	0.0841728	0.112683	-0.101169	-0.0653418	0.344284	0.997697	0.920944	0.851513	0.804519	4.39e-05	5.34e-05	3.53e-05
MmuSTS.1402.1.S1_at	KCNJ3	potassium inwardly-rectifying channel, subfamily J, member 3	salmon	2.3308	629	245.232	16.5497	0.955492	228.683	-212.133	0.206576	0.298247	0.242176	-0.229929	0.157992	0.0274074	0.888685	0.434968	0.544286	0.375419	0.670467	-0.0045345	-0.522477	-0.538413	-0.301773	0.526312	0.416366	0.299689	0.0372172	0.14728	-0.24022	-0.341181	-0.205059	-0.784803	-0.614025	0.154314	-0.4943	0.253316	0.265247	-0.0781725	-0.217317	0.183821	0.0520681	0.117664	0.138002	0.311603	0.861505	1.81e-15	0.00355815
MmugDNA.27470.1.S1_at	WDR33	WD repeat domain 33	blue	2.33056	630	231.422	137.15	0.450698	94.272	42.8776	-0.353284	-0.531751	-0.456067	0.128326	-0.318281	0.111872	-0.344453	-0.365961	-0.373753	-0.111826	-0.574967	-0.0473669	0.43429	0.538175	0.666779	-0.036602	0.263604	0.347025	0.543207	0.139783	0.0702447	0.557439	0.702652	0.817357	0.500877	-0.566608	0.0892871	-0.450662	-0.276431	0.253058	-0.0652073	0.0201324	0.000242989	0.00211473	0.412162	0.0375216	0.47509	0.0237044	0.0158031
Mmu.6053.1.S1_at	EFTUD1	elongation factor Tu GTP binding domain containing 1	brown	2.32992	631	126.168	60.9587	0.617552	65.2095	-4.25087	0.0947929	0.20852	0.20323	0.22968	0.320251	0.275593	0.00309441	0.417267	0.267377	-0.0262772	0.427803	0.191947	-0.226089	-0.231035	-0.3742	0.181938	-0.257897	-0.488167	-0.26868	-0.319454	-0.201768	-0.603483	-0.567902	-0.443276	-0.10736	0.847121	0.409502	0.0970487	0.282844	-0.214751	0.0488249	0.545414	0.179638	0.191182	0.138441	0.036292	0.0736548	0.984288	0.00537252
MmugDNA.24856.1.S1_at	hCG_1645220	hCG1645220	grey	2.32984	632	74.0065	14.9089	0.417383	59.0976	-44.1887	0.17338	0.454796	0.28246	-0.0957791	0.258599	0.162869	0.482564	0.333262	0.409119	0.436613	0.53284	0.414432	-0.39876	-0.104561	-0.208773	0.12147	0.0443212	-0.0766699	-0.234726	-0.0887362	-0.220437	-0.47517	-0.249425	-0.561779	-0.37353	0.248817	-0.272217	0.196712	0.0177377	-0.269906	0.0557134	0.266194	0.00218412	0.066475	0.541223	0.0940535	0.296707	0.00104835	0.028977
MmugDNA.4060.1.S1_at	DSTN	destrin (actin depolymerizing factor)	brown	2.32933	633	109.49	51.5766	0.522505	57.9134	-6.33677	-0.152894	0.0153948	-0.0183831	0.237712	0.122857	0.527068	-0.229278	0.378561	0.134944	-0.0719081	0.407093	0.0481065	-0.0594034	0.0232399	-0.245905	0.139685	-0.305001	-0.596643	-0.231665	-0.443997	-0.39653	-0.570281	-0.532183	-0.227108	-0.081835	0.786428	0.434003	0.171883	0.297944	-0.112997	0.0245501	0.327668	0.921947	0.906857	0.124797	0.432532	0.000282001	0.139151	0.0123082
MmugDNA.3974.1.S1_at	WNK1	WNK lysine deficient protein kinase 1	tan	2.32929	634	31.8708	7.54609	0.640711	24.3247	-16.7786	0.535995	0.167851	0.454833	0.132352	0.187995	-0.306955	-0.173613	-0.230215	-0.25765	0.0128115	-0.236268	-0.138351	-0.229269	0.0031642	-0.0175193	-0.0509941	-0.212444	0.164369	-0.0129664	0.161019	0.793864	0.326964	0.282839	0.15689	0.445562	-0.215857	-0.0665668	-0.0825205	-0.0552905	-0.11819	-0.273444	0.000211909	0.281974	0.00218204	0.397528	0.227339	0.0452686	0.265541	0.137499
MmugDNA.31801.1.S1_at	CAB39L	calcium binding protein 39-like	turquoise	2.32889	635	231.004	127.987	0.454725	103.017	24.9698	0.346443	0.458539	0.512081	0.203371	0.44501	0.378635	0.352646	0.392597	0.314431	0.445304	0.787792	0.00861067	-0.517378	-0.154873	-0.415659	0.310757	-0.250107	-0.271841	-0.329356	-0.144386	-0.0914415	-0.592008	-0.409186	-0.660475	-0.341963	0.514118	-0.227943	0.471461	0.36527	-0.21564	-0.24158	0.0228565	0.00198533	0.000447745	0.190868	0.00278898	0.01229	0.0203744	0.00921295
MmugDNA.39228.1.S1_at	LOC646214	p21-activated kinase 2 pseudogene	blue	2.32762	636	258.878	146.707	0.482105	112.171	34.5357	-0.155993	-0.359557	-0.339685	0.156978	-0.11357	-0.0449121	-0.568544	-0.557187	-0.69599	-0.294878	-0.609273	-0.239179	0.511897	0.450737	0.307125	-0.110372	-0.0875352	0.245857	0.418662	0.23946	0.303024	0.598724	0.675872	0.837022	0.700989	-0.325933	0.332213	-0.256488	-0.0950836	0.340567	-0.120214	0.317841	0.0178799	0.0258435	0.314757	0.468371	0.774898	6.96e-05	0.000104047
MmugDNA.40818.1.S1_at	LOC283174	hypothetical LOC283174	grey	2.3272	637	154.8	17.6128	0.493082	137.187	-119.574	0.0108011	0.020074	-0.195722	-0.131841	-0.0962868	-0.512882	-0.110649	-0.645097	-0.597307	-0.279842	-0.633559	-0.141034	0.176259	0.0449695	0.0625917	-0.27445	-0.0523442	0.495976	0.248834	0.740264	0.476808	0.746324	0.720947	0.539275	0.478392	-0.518391	0.0928342	-0.0939557	-0.183107	0.236131	-0.0958986	0.945195	0.898333	0.208456	0.399367	0.53907	0.000437049	0.479958	3.01e-06
MmugDNA.2927.1.S1_at	FBXO45	F-box protein 45	blue	2.32661	638	183.771	110.681	0.363718	73.0898	37.5913	-0.389927	-0.444269	-0.463759	0.241212	-0.299675	0.259247	-0.540534	-0.255669	-0.278206	-0.267757	-0.533699	0.00760328	0.631523	0.56273	0.586417	-0.130631	0.0564009	-0.023822	0.37835	-0.0957668	-0.0500612	0.323404	0.449376	0.789141	0.560208	-0.17602	0.449692	-0.469135	-0.216776	0.227857	-0.0158796	0.00974392	0.00284027	0.00173489	0.119178	0.0508994	0.0932029	0.000182691	0.0979724
MmugDNA.36324.1.S1_at	AGPS	alkylglycerone phosphate synthase	grey	2.32637	639	122.382	21.8957	0.612982	100.486	-78.5908	0.409441	0.554897	0.555234	0.0835778	0.228814	0.0952297	0.40971	0.463377	0.434311	0.490455	0.593912	-0.236412	-0.340087	-0.13918	-0.315486	0.132126	0.0153885	-0.0842156	-0.395042	-0.102561	0.0519803	-0.383714	-0.412657	-0.63148	-0.453945	0.199675	-0.403999	0.440928	0.103242	-0.272656	-0.377618	0.00640231	0.000112622	0.000111321	0.594144	0.139976	0.543556	0.00636436	0.00175223
MmugDNA.23920.1.S1_at	SCAND2	SCAN domain containing 2 pseudogene	blue	2.3263	640	351.252	186.255	0.612067	164.997	21.2584	-0.193008	-0.306856	-0.362887	0.25879	-0.120728	-0.173565	-0.598717	-0.582833	-0.649689	-0.420359	-0.742495	-0.234117	0.444973	0.390493	0.340978	-0.203554	-0.130555	0.176343	0.352054	0.319713	0.337337	0.609045	0.616221	0.884453	0.724144	-0.317631	0.450848	-0.370781	-0.203017	0.265499	-0.1056	0.214958	0.0453418	0.0167728	0.093802	0.440608	0.265675	2.22e-05	4.11e-05
MmugDNA.6877.1.S1_at	ANKS1B	ankyrin repeat and sterile alpha motif domain containing 1B	pink	2.3255	641	48.0913	14.5097	0.55559	33.5816	-19.0719	0.00803001	-0.0522234	0.0842896	-0.102828	-0.262431	0.194025	0.402635	0.520212	0.802554	0.467786	0.27009	0.353004	0.0652493	0.235471	0.565541	-0.0590893	0.372999	-0.0490212	-0.0740571	-0.302369	-0.367892	-0.395851	-0.149795	-0.169311	-0.415112	-0.113891	-0.31722	-0.236152	-0.353788	-0.352052	0.103631	0.959241	0.739446	0.590995	0.511719	0.0891103	0.212506	0.00743294	0.00034935
MmugDNA.29654.1.S1_s_at	PAIP1	poly(A) binding protein interacting protein 1	pink	2.32432	642	161.291	21.1042	0.808101	140.187	-119.082	0.195185	0.254984	0.458913	-0.100612	-0.0251253	0.0787684	0.562176	0.60383	0.869435	0.444057	0.575665	0.148108	-0.405625	-0.163453	0.0758004	0.0889611	0.212865	-0.193673	-0.367828	-0.305532	-0.209053	-0.589761	-0.533561	-0.649822	-0.671161	0.133973	-0.461963	0.0932652	-0.09713	-0.453759	0.0133647	0.209731	0.098907	0.00196638	0.520905	0.872938	0.615611	8.74e-05	1.81e-05
MmugDNA.29571.1.S1_at	STAG2	stromal antigen 2	magenta	2.324	643	158.631	8.34264	0.592819	150.288	-141.946	0.45288	0.306983	0.758711	0.0736428	0.272593	0.155727	0.356094	0.529007	0.684656	0.573098	0.616978	0.22834	-0.570899	0.00364399	0.0246376	0.0835589	-0.0564469	-0.318156	-0.456962	-0.469022	0.114917	-0.63922	-0.506266	-0.610613	-0.35866	0.284628	-0.387599	0.156151	-0.0507495	-0.540581	-0.0363351	0.00229251	0.0452481	3.75e-09	0.638844	0.0769771	0.318677	0.0190956	0.000265209
MmugDNA.15638.1.S1_at	PNPLA6	patatin-like phospholipase domain containing 6	green	2.32372	644	196.545	48.781	0.529902	147.764	-98.9833	-0.222207	-0.276615	-0.372596	-0.0802944	-0.256146	-0.345663	-0.364939	-0.490972	-0.608763	-0.284479	-0.690457	-0.163191	0.5484	0.152184	0.0960469	-0.359302	-0.0323964	0.304152	0.261237	0.413813	0.310569	0.794716	0.529867	0.628345	0.471884	-0.515564	0.177063	-0.0566864	-0.101497	0.479482	-0.0508994	0.152101	0.0725492	0.0138705	0.608764	0.0973267	0.0231857	0.01612	0.000829124
MmugDNA.3846.1.S1_at	TMED7	transmembrane emp24 protein transport domain containing 7	turquoise	2.32353	645	220.683	124.848	0.443573	95.8345	29.0136	0.284227	0.281438	0.376886	0.0304468	0.220353	0.426484	0.486239	0.584276	0.66914	0.689916	0.785884	0.297649	-0.326775	0.118118	0.00388027	0.223425	0.0567712	-0.230067	-0.268257	-0.377703	-0.349939	-0.729008	-0.382479	-0.563398	-0.519791	0.252473	-0.425192	0.224692	-0.0634026	-0.399581	0.00194837	0.0647211	0.0675077	0.012731	0.846321	0.155639	0.00434679	0.000946865	3.9e-05
MmugDNA.37310.1.S1_at	CTAGE5	CTAGE family, member 5	blue	2.32313	646	210.741	108.59	0.356847	102.15	6.43985	-0.151573	-0.34204	-0.429541	0.044694	-0.207148	-0.229253	-0.372272	-0.615346	-0.564478	-0.199227	-0.627588	-0.136782	0.505751	0.431411	0.467327	-0.199515	0.0459087	0.389555	0.455094	0.267194	0.128806	0.594326	0.690675	0.791142	0.515525	-0.556454	0.109362	-0.340428	-0.200611	0.381375	0.0118203	0.331915	0.0247678	0.00404662	0.775963	0.182583	0.139196	0.0139601	1.13e-05
MmugDNA.18516.1.S1_at	CLASP1	cytoplasmic linker associated protein 1	grey	2.32306	647	47.7109	12.4965	0.349847	35.2144	-22.7179	-0.172196	-0.216981	-0.21044	0.106098	-0.303554	0.199747	-0.296377	-0.0224161	-0.243328	-0.208677	-0.418516	0.00838702	0.111042	0.215146	0.36532	0.126573	0.238081	0.194004	0.470566	0.0656554	0.243033	0.441548	0.515235	0.504963	0.565099	-0.122238	0.348816	-0.475854	-0.129535	0.0819554	-0.277057	0.269523	0.162224	0.175573	0.498314	0.0478331	0.199065	0.0536299	0.886544
MmunewRS.414.1.S1_at	TCEAL1	transcription elongation factor A (SII)-like 1	turquoise	2.3228	648	345.77	215.078	0.764153	130.691	84.387	0.258194	0.272579	0.230329	-0.0350699	0.151032	0.387425	0.55618	0.591055	0.62876	0.513262	0.877189	0.195457	-0.347403	-0.0714009	-0.138131	0.275053	0.0005545	-0.220455	-0.244838	-0.293851	-0.545063	-0.767872	-0.471948	-0.658883	-0.688441	0.33711	-0.405135	0.331425	0.0829384	-0.298673	0.00498842	0.0945872	0.0769929	0.1373	0.823332	0.333664	0.0102651	0.000107742	3e-05
MmuSTS.376.1.S1_at	LAMP2	lysosomal-associated membrane protein 2	red	2.32273	649	84.2988	28.1715	0.553633	56.1273	-27.9557	0.868771	0.433336	0.766251	0.054732	0.435906	-0.219679	0.227381	0.176417	0.256711	0.392002	0.400321	0.0652281	-0.387534	-0.15095	-0.228826	0.00395268	-0.259355	-0.0637705	-0.392073	-0.0423209	0.447914	-0.306335	-0.195944	-0.452672	-0.139025	0.114341	-0.357151	0.280806	0.0852968	-0.326784	-0.131426	4.34e-14	0.00369932	2.12e-09	0.727399	0.00347926	0.156939	0.142542	0.257778
MmugDNA.4029.1.S1_at	SERBP1	SERPINE1 mRNA binding protein 1	salmon	2.32209	650	194.607	10.0782	0.581863	184.528	-174.45	0.400708	0.392715	0.376502	-0.0977462	0.395287	-0.06343	0.789125	0.389209	0.447758	0.405969	0.658341	-0.0317789	-0.600774	-0.472206	-0.335217	0.491955	0.274863	0.282503	-0.0519812	0.180878	-0.0975739	-0.42144	-0.195885	-0.738053	-0.534326	0.249085	-0.420444	0.253567	0.18327	-0.293139	-0.180953	0.00774953	0.00919012	0.0128296	0.532908	0.00870319	0.686147	3.25e-10	0.0098912
MmugDNA.9938.1.S1_at	C10orf72	chromosome 10 open reading frame 72	grey	2.32148	651	66.1142	13.8309	0.387204	52.2833	-38.4524	-0.387113	-0.465819	-0.321269	0.11522	-0.431346	0.224827	-0.281375	-0.219651	-0.190502	-0.0611449	-0.377966	-0.119333	0.327137	0.47534	0.566192	-0.0587267	0.184247	0.126849	0.329884	-0.0312132	0.0128286	0.359128	0.432107	0.60855	0.313666	-0.451158	0.0008251	-0.340658	-0.217095	0.225406	-0.0497461	0.0103318	0.00164401	0.0356702	0.461888	0.00387808	0.147204	0.0675709	0.156994
MmugDNA.39160.1.S1_at	NXF1	nuclear RNA export factor 1	blue	2.32122	652	243.427	134.39	0.441631	109.037	25.3534	-0.278006	-0.529228	-0.364271	0.220025	-0.293427	0.156307	-0.599913	-0.343215	-0.525263	-0.230218	-0.635532	-0.267421	0.4716	0.511879	0.473112	-0.217861	-0.0263224	0.0659652	0.356697	0.0682368	0.219487	0.606807	0.51789	0.826514	0.597288	-0.43097	0.254819	-0.258001	-0.198469	0.305634	-0.155004	0.0710658	0.000263355	0.0163301	0.156271	0.056171	0.316857	2.12e-05	0.0242451
MmugDNA.33172.1.S1_at	CLDN11	claudin 11	red	2.32098	653	72.1874	44.3865	0.872294	27.8009	16.5856	0.942309	0.340695	0.523506	0.0926015	0.533788	-0.234761	0.206757	0.0892702	0.125274	0.322479	0.356727	-0.0794418	-0.315642	-0.141457	-0.200525	0.0317566	-0.227597	0.0200824	-0.242036	0.0501877	0.277175	-0.289076	-0.110755	-0.334866	-0.121915	0.1105	-0.270206	0.27412	0.0868912	-0.209316	-0.153018	4.27e-21	0.0253774	0.000315373	0.554784	0.000227594	0.129687	0.183428	0.569171
MmugDNA.5580.1.S1_s_at	NAP1L1	nucleosome assembly protein 1-like 1	brown	2.32011	654	95.5635	48.5645	0.491991	46.999	1.56558	-0.126309	0.108435	0.134681	0.203224	0.130787	0.283771	-0.119715	0.389607	0.281282	-0.215528	0.256893	0.103269	-0.171157	-0.223307	-0.27936	0.0991538	-0.200048	-0.556893	-0.279757	-0.403667	-0.129673	-0.456495	-0.583752	-0.333118	-0.0485722	0.802419	0.520866	0.0148838	0.222441	-0.227535	-0.00711389	0.419611	0.488844	0.389199	0.191196	0.40318	0.0651697	0.444481	0.00980928
MmuSTS.1985.1.S1_at	CDKN2C	cyclin-dependent kinase inhibitor 2C (p18, inhibits CDK4)	grey	2.31984	655	55.1401	15.6931	0.439338	39.447	-23.7539	0.465122	0.478558	0.621995	-0.00741708	0.234548	-0.32243	0.206292	0.00466701	0.276921	0.374687	0.277241	0.0246079	-0.350653	-0.141442	-0.272493	-0.257077	-0.292692	-0.193178	-0.633028	-0.028933	0.26291	-0.275454	-0.382379	-0.460479	-0.403928	-0.109377	-0.49587	0.373124	-0.0722253	-0.313139	0.120838	0.00167426	0.00116993	8.49e-06	0.96235	0.130046	0.034971	0.184438	0.976305
MmugDNA.5708.1.S1_at	NAP1L4	nucleosome assembly protein 1-like 4	black	2.31903	656	100.039	22.5769	0.630247	77.4621	-54.8852	0.242112	0.0638323	0.138441	0.0666613	0.307411	0.0773832	0.11645	0.188818	-0.0733737	-0.0479472	0.46049	-0.0307243	-0.209405	-0.510375	-0.629407	0.448024	-0.128165	-0.0190518	0.0120175	0.0719542	-0.0344852	-0.151876	-0.251603	-0.479432	-0.0652038	0.501893	0.0203756	0.486777	0.858616	0.374073	-0.184539	0.117765	0.68426	0.375972	0.671041	0.0449335	0.621855	0.457089	0.225274
MmugDNA.37766.1.S1_at	SH2B1	SH2B adaptor protein 1	green	2.31895	657	212.695	53.3454	0.579485	159.349	-106.004	-0.300283	-0.333943	-0.351295	0.00777638	-0.323664	-0.210536	-0.310526	-0.428419	-0.512207	-0.274222	-0.676018	-0.0243642	0.326441	0.186324	0.276063	-0.0786047	0.193589	0.392576	0.480746	0.295938	0.387431	0.809408	0.662116	0.673314	0.628799	-0.51299	0.192704	-0.345813	-0.113711	0.442463	-0.141042	0.0504085	0.0286302	0.0208949	0.960528	0.0342407	0.175372	0.0426972	0.00415467
MmuSTS.1441.1.S1_at	LIG4	ligase IV, DNA, ATP-dependent	grey	2.31873	658	107.489	14.8642	0.416131	92.6253	-77.7611	0.136506	0.235665	0.255372	0.246315	0.335474	0.379405	0.430334	0.50191	0.494748	0.214671	0.611096	-0.197546	-0.247541	-0.264544	-0.204796	0.439026	0.122694	-0.111474	-0.0959375	-0.121948	-0.272296	-0.53502	-0.371269	-0.572743	-0.414561	0.536748	-0.0614729	0.206814	0.31219	-0.217532	-0.353547	0.382745	0.128175	0.0983777	0.11133	0.0278638	0.0121	0.00397176	0.0006055
MmugDNA.34157.1.S1_at	SRRM4	serine/arginine repetitive matrix 4	yellow	2.31814	659	146.973	77.1085	0.466192	69.8645	7.24399	-0.431079	-0.327213	-0.37324	0.191268	-0.192565	0.169443	-0.533531	-0.0280447	-0.296371	-0.599811	-0.506471	-0.1287	0.190618	0.0945544	0.142368	-0.00204677	-0.0167328	-0.204564	0.265163	-0.0450485	0.0624759	0.216594	0.120264	0.489899	0.561047	0.346766	0.836576	-0.454233	-0.0898708	0.000155723	-0.0712805	0.00390265	0.0322096	0.0136942	0.219201	0.216035	0.277369	0.000229486	0.858317
Mmu.12863.1.S1_at	RPF1	ribosome production factor 1 homolog (S. cerevisiae)	turquoise	2.31808	660	426.254	255.308	0.907087	170.945	84.3633	0.394657	0.474854	0.505614	-0.00530868	0.37937	0.289385	0.616559	0.519497	0.523771	0.675122	0.921017	0.058272	-0.491316	-0.102777	-0.287756	0.329402	-0.0315905	-0.10083	-0.293477	-0.164773	-0.253022	-0.635739	-0.395817	-0.753064	-0.612865	0.275649	-0.545527	0.532154	0.184448	-0.276794	-0.181745	0.00882041	0.00129331	0.000543061	0.973048	0.0121084	0.0598084	1.07e-05	0.000357147
MmugDNA.31018.1.S1_at	GRIN1	glutamate receptor, ionotropic, N-methyl D-aspartate 1	green	2.31803	661	173.413	46.1228	0.501026	127.29	-81.1674	-0.268295	-0.378062	-0.41271	-0.0184616	-0.212485	-0.294757	-0.372142	-0.528692	-0.684968	-0.346904	-0.653222	-0.206141	0.448923	0.117623	0.109548	-0.126563	0.06554	0.401979	0.433923	0.337075	0.280928	0.790466	0.541491	0.623351	0.514929	-0.483891	0.160888	-0.126576	0.0174193	0.52384	-0.0594415	0.0819404	0.012433	0.00595299	0.906461	0.171318	0.0550137	0.0139961	0.000267876
MmugDNA.28947.1.S1_at	LACTB2	lactamase, beta 2	green	2.31794	662	187.217	30.3257	0.329424	156.892	-126.566	0.239562	0.345163	0.423641	-0.0571649	0.225098	0.220181	0.397778	0.537801	0.641768	0.285157	0.649022	0.135568	-0.452918	-0.25819	-0.228096	0.0818886	-0.115538	-0.424872	-0.455029	-0.365884	-0.261245	-0.708824	-0.62849	-0.713198	-0.552794	0.541699	-0.117887	0.236389	0.0879654	-0.442045	0.00336242	0.121803	0.0233989	0.00464325	0.715778	0.146704	0.15597	0.00825316	0.000199809
MmugDNA.15048.1.S1_at	LANCL1	LanC lantibiotic synthetase component C-like 1 (bacterial)	turquoise	2.3179	663	228.27	116.786	0.414929	111.484	5.3015	0.401234	0.213942	0.270374	-0.165761	0.26251	0.216338	0.556068	0.582074	0.468858	0.456836	0.780302	0.0626693	-0.28579	-0.296021	-0.314888	0.373114	0.163456	-0.0059359	-0.106148	-0.26405	-0.34679	-0.55274	-0.408911	-0.720632	-0.618099	0.306423	-0.391747	0.378069	0.19911	-0.143275	-0.0544532	0.00766192	0.168332	0.0795088	0.288094	0.089011	0.163504	0.00010816	4.23e-05
MmugDNA.10336.1.S1_at	RFT1	RFT1 homolog (S. cerevisiae)	blue	2.31764	664	211.661	110.382	0.362735	101.279	9.10329	-0.300728	-0.442972	-0.484223	0.0852992	-0.33691	0.0330779	-0.54507	-0.342883	-0.363977	-0.397598	-0.667759	0.0251062	0.488683	0.410962	0.527147	-0.153433	0.0831562	0.0952117	0.408208	-0.000640506	0.11067	0.453628	0.486735	0.802923	0.565569	-0.347439	0.365388	-0.59039	-0.352968	0.111424	0.0665442	0.050052	0.00293203	0.00100141	0.586541	0.027161	0.833221	0.000157178	0.0243919
MmugDNA.41576.1.S1_at	ZZEF1	zinc finger, ZZ-type with EF-hand domain 1	blue	2.31746	665	244.447	107.257	0.352465	137.19	-29.9335	-0.316721	-0.537328	-0.430015	-0.10626	-0.428775	0.0178258	-0.332678	-0.309591	-0.401416	-0.113753	-0.637428	0.0447733	0.406904	0.43684	0.569932	-0.156946	0.233915	0.33849	0.507434	0.152577	0.198996	0.674666	0.711823	0.776621	0.539714	-0.624275	0.0832212	-0.444368	-0.314969	0.257711	0.00144382	0.038519	0.000202917	0.00400172	0.497653	0.00412013	0.909669	0.0292766	0.0433586
MmugDNA.21761.1.S1_at	GOLGA6L1	golgi autoantigen, golgin subfamily a, 6-like 1	grey	2.31661	666	48.7622	16.1618	0.45246	32.6004	-16.4385	-0.386913	-0.55208	-0.532451	0.073728	-0.306864	0.337028	-0.243409	-0.0657939	-0.303151	-0.205297	-0.30399	-0.178187	0.380261	0.241546	0.362029	0.171896	0.312109	0.244928	0.527618	0.0222311	-0.14621	0.382361	0.446837	0.514368	0.23471	-0.290404	0.119493	-0.282996	-0.0650163	0.233042	-0.126017	0.0103746	0.000124044	0.000237594	0.638454	0.0453356	0.0271036	0.11575	0.675084
MmugDNA.20329.1.S1_at	NSMAF	neutral sphingomyelinase (N-SMase) activation associated factor	blue	2.31582	667	232.449	127.173	0.417913	105.276	21.8971	-0.48738	-0.451747	-0.427905	0.128321	-0.326934	0.0562256	-0.426199	-0.441554	-0.463255	-0.214333	-0.637634	0.0157378	0.400397	0.532532	0.539342	-0.168714	0.132317	0.21756	0.415108	0.182588	0.123765	0.581265	0.648308	0.817687	0.500011	-0.542314	0.143083	-0.38766	-0.31561	0.21845	0.0437709	0.000917196	0.00235878	0.00420494	0.41218	0.0323655	0.720257	0.00437575	0.00303534
MmugDNA.10301.1.S1_at	STOX2	storkhead box 2	turquoise	2.31522	668	300.152	131.878	0.468551	168.274	-36.3958	-0.260071	-0.558431	-0.497693	-0.0883354	-0.434342	-0.139914	-0.318035	-0.380232	-0.376107	-0.408726	-0.775908	-0.0995084	0.386191	0.181699	0.559327	-0.0090574	0.380658	0.440909	0.624624	0.239551	0.216406	0.680528	0.721879	0.757364	0.612748	-0.462707	0.294899	-0.671058	-0.186496	0.271208	-0.0406261	0.0921305	9.96e-05	0.000684348	0.573239	0.00361175	0.370865	0.0376777	0.0118986
MmugDNA.36675.1.S1_at	MRPS16	mitochondrial ribosomal protein S16	turquoise	2.31522	669	211.466	127.5	0.452996	83.9661	43.5341	0.345609	0.34731	0.405992	0.0671293	0.444632	0.33556	0.266191	0.354822	0.0896935	0.403328	0.764033	-0.165588	-0.457864	-0.200296	-0.613372	0.298639	-0.257436	-0.229649	-0.28767	-0.149117	-0.0889158	-0.427519	-0.417515	-0.637238	-0.348486	0.42207	-0.277186	0.718616	0.449208	0.0366689	-0.258303	0.0232089	0.0224949	0.00690794	0.668864	0.00281504	0.0278216	0.0844594	0.0195593
Mmu.14202.1.S1_at	ARF4	ADP-ribosylation factor 4	turquoise	2.31494	670	352.527	212.737	0.755834	139.79	72.9468	0.281763	0.277054	0.379575	0.0267424	0.2788	0.362363	0.485935	0.6019	0.548782	0.448773	0.873978	0.0727675	-0.428157	-0.196073	-0.2795	0.468617	0.0188355	-0.185134	-0.191029	-0.261371	-0.327129	-0.705029	-0.477904	-0.713591	-0.502309	0.511381	-0.295359	0.353194	0.338477	-0.224267	-0.16433	0.0671776	0.0720786	0.0120582	0.864834	0.0702296	0.0169431	0.000954932	1.96e-05
MmugDNA.21815.1.S1_x_at	ORAI2	ORAI calcium release-activated calcium modulator 2	grey	2.31485	671	77.3619	12.6696	0.354693	64.6923	-52.0227	-0.236451	-0.426781	-0.200952	0.105994	-0.361204	0.149836	-0.414402	0.0929927	-0.0663535	-0.291043	-0.516999	0.048405	0.242939	0.258633	0.496942	0.0221774	0.209076	0.00426347	0.370362	-0.210322	0.220943	0.263669	0.274694	0.542315	0.570885	-0.00587686	0.511356	-0.680074	-0.340374	-0.142959	-0.0285361	0.12687	0.0043168	0.196312	0.498738	0.0173248	0.33755	0.00573142	0.553106
MmugDNA.30429.1.S1_at	NFAT5	nuclear factor of activated T-cells 5, tonicity-responsive	grey60	2.3148	672	179.947	4.06859	0.515441	175.879	-171.81	-0.0625244	-0.321515	-0.235937	0.0512683	-0.187139	-0.0401111	-0.255014	-0.416157	-0.394478	-0.263512	-0.637636	-0.0656622	0.213808	0.245044	0.515698	0.10276	0.304299	0.469648	0.613441	0.218276	0.422107	0.63179	0.80916	0.691497	0.689721	-0.448969	0.199853	-0.621066	-0.218238	0.208389	-0.202335	0.690403	0.0355209	0.127721	0.744048	0.229502	0.798431	0.0988654	0.00550917
MmugDNA.40790.1.S1_at	MATR3	matrin 3	brown	2.31443	673	123.708	62.4446	0.632605	61.2639	1.18069	-0.091105	-0.0180169	-0.0351368	0.108246	0.204311	0.407908	0.0622813	0.394456	0.185146	-0.218696	0.354785	0.0127624	-0.23728	-0.272041	-0.223404	0.543055	0.0884697	-0.203553	0.158833	-0.253354	-0.259863	-0.451236	-0.279407	-0.296196	0.0281955	0.835839	0.50599	-0.155089	0.330181	-0.123253	-0.154495	0.561226	0.908704	0.823001	0.489606	0.188781	0.00662299	0.691547	0.008858
MmugDNA.27869.1.S1_at	ANKRD10	ankyrin repeat domain 10	blue	2.31398	674	211.07	138.147	0.453976	72.9224	65.2248	-0.227692	-0.514472	-0.185394	0.202501	-0.237669	0.131339	-0.6389	-0.363781	-0.351597	-0.120796	-0.566333	0.0867471	0.411956	0.701479	0.665702	-0.337851	-0.140443	-0.0834552	0.193146	-0.184289	0.242822	0.359186	0.441867	0.833005	0.583282	-0.442719	0.153327	-0.399435	-0.343611	0.0648163	0.146177	0.141983	0.000416508	0.233953	0.192814	0.124868	0.401181	4.01e-06	0.0164857
MmugDNA.37838.1.S1_at	LOC100291293	hypothetical protein LOC100291293	blue	2.31388	675	295.669	156.011	0.512682	139.658	16.3536	-0.072364	-0.282011	-0.326079	0.177061	-0.0883118	-0.218246	-0.534448	-0.697733	-0.685597	-0.271985	-0.680545	-0.0572266	0.510333	0.435166	0.334594	-0.363936	-0.243055	0.221184	0.275283	0.369546	0.306237	0.617047	0.690378	0.850107	0.580045	-0.554252	0.155557	-0.203649	-0.214874	0.290338	0.0763152	0.644694	0.0669268	0.0328476	0.256016	0.573342	0.15973	0.000222795	1.99e-07
MmugDNA.19526.1.S1_at	CD164	CD164 molecule, sialomucin	turquoise	2.31367	676	264.115	150.211	0.533684	113.904	36.3064	0.367966	0.296581	0.336026	0.248071	0.487552	0.380563	0.388144	0.388916	0.403775	0.434242	0.81053	0.155282	-0.374095	-0.1255	-0.266467	0.288125	-0.172027	-0.259194	-0.27056	-0.195985	-0.376939	-0.741261	-0.41451	-0.626661	-0.521358	0.483408	-0.276471	0.404011	0.289404	-0.239585	-0.0246185	0.0151965	0.053458	0.0275917	0.108723	0.000912787	0.0118188	0.010113	0.00995169
MmugDNA.41419.1.S1_at	UBE2R2	ubiquitin-conjugating enzyme E2R 2	grey	2.31365	677	66.9276	14.8114	0.414654	52.1162	-37.3049	-0.0554268	-0.217432	-0.31308	-0.398027	-0.31204	-0.245801	0.107623	-0.216912	-0.212591	-0.112054	-0.396388	-0.162267	0.186719	-0.0725773	0.258605	0.250128	0.572388	0.686449	0.633884	0.235154	0.186753	0.61831	0.612734	0.312371	0.322434	-0.451538	-0.0302963	-0.439357	-0.0477006	0.355648	-0.25027	0.724074	0.161332	0.0409322	0.00820932	0.0416436	0.112102	0.492123	0.162363
MmugDNA.17467.1.S1_at	BBS5	Bardet-Biedl syndrome 5	turquoise	2.31324	678	177.587	95.8305	0.340477	81.756	14.0744	0.110627	0.203717	0.363012	0.160698	0.231824	0.584346	0.245971	0.695149	0.573292	0.543219	0.746466	0.232125	-0.46569	0.0656347	-0.113002	0.174349	-0.0752654	-0.499764	-0.357952	-0.514693	-0.311662	-0.675157	-0.605043	-0.573966	-0.467745	0.360721	-0.29514	0.351729	0.0488954	-0.340224	-0.0279522	0.480047	0.190098	0.0167326	0.303281	0.134695	3.89e-05	0.111846	2.31e-07
MmugDNA.5460.1.S1_at	RCC2	regulator of chromosome condensation 2	steelblue	2.31249	679	44.047	0.993715	0.431729	43.0533	-42.0596	0.161288	-0.00985176	-0.220334	-0.0645713	-0.034227	-0.419998	0.0836674	-0.44454	-0.474257	-0.1979	-0.333805	-0.390833	0.221299	-0.0829256	-0.0169786	0.0810505	0.141916	0.628116	0.395995	0.732264	0.248645	0.540234	0.650166	0.342927	0.298108	-0.257996	0.0840978	-0.0454246	0.0537451	0.295955	-0.318733	0.301484	0.950005	0.155674	0.680797	0.827513	0.00504865	0.593747	0.00282141
MmugDNA.25067.1.S1_at	ST3GAL2	ST3 beta-galactoside alpha-2,3-sialyltransferase 2	green	2.31219	680	116.719	33.3599	0.362385	83.3586	-49.9986	-0.0142618	-0.0429101	-0.0616016	-0.262991	-0.253881	-0.575935	-0.126198	-0.328153	-0.310622	-0.155202	-0.607284	-0.169973	0.246124	-0.00195372	0.114357	-0.274671	0.133085	0.414076	0.165005	0.398036	0.512781	0.73255	0.435354	0.391794	0.389705	-0.472555	0.0888777	-0.149671	-0.181528	0.18934	-0.175146	0.927676	0.784688	0.694749	0.0884061	0.100425	5.32e-05	0.420024	0.0316883
MmugDNA.38362.1.S1_at	BVES	blood vessel epicardial substance	blue	2.31215	681	359.419	191.073	0.627901	168.346	22.7274	-0.333796	-0.47562	-0.37549	0.179517	-0.284651	-0.0455865	-0.748433	-0.374043	-0.449069	-0.432759	-0.746847	-0.00549845	0.465927	0.493307	0.478077	-0.38269	-0.182593	-0.130954	0.165515	0.0199257	0.199463	0.41723	0.359955	0.879174	0.63923	-0.214756	0.537617	-0.454921	-0.346483	0.0375564	0.139474	0.028705	0.00126686	0.0130927	0.249374	0.0643052	0.771607	7.92e-09	0.0134768
Mmu.7847.1.S1_s_at	SEPT7	septin 7	brown	2.31209	682	131.01	66.2858	0.671519	64.7245	1.56127	0.107248	0.201971	0.22188	0.106304	0.2397	0.090456	-0.0617319	0.340057	0.298899	-0.236572	0.195165	0.0275635	-0.387287	-0.228273	-0.221869	0.12394	-0.171854	-0.475729	-0.269792	-0.321019	0.00897418	-0.51794	-0.499569	-0.300774	0.0484752	0.846169	0.596563	-0.176141	0.0593884	-0.451846	-0.0317584	0.493641	0.194006	0.15272	0.497476	0.121582	0.56403	0.694135	0.0256711
MmugDNA.10459.1.S1_at	MKX	mohawk homeobox	grey	2.31196	683	64.1873	12.4087	0.34739	51.7785	-39.3698	0.430626	0.432504	0.288756	-0.228498	0.256977	-0.422433	0.690151	0.175357	0.38909	0.365303	0.446058	-0.00487415	-0.28045	-0.297331	-0.201668	0.0981949	0.219684	0.331763	-0.161399	0.209607	-0.101743	-0.279859	-0.158325	-0.553571	-0.531638	-0.0117003	-0.483577	0.288769	0.0778192	-0.140755	-0.0556433	0.0039446	0.00377315	0.0603916	0.14054	0.0962077	0.0047744	3.05e-07	0.260694
MmugDNA.37125.1.S1_at	GLRB	glycine receptor, beta	turquoise	2.31192	684	207.142	122.927	0.436748	84.2153	38.7115	-0.0454794	-0.01642	0.0191226	-0.0730333	0.122384	0.581984	0.321014	0.589515	0.382567	0.212665	0.741113	0.0689643	-0.233846	-0.275796	-0.283867	0.590204	0.191737	-0.169918	0.0528745	-0.408962	-0.530691	-0.55856	-0.457845	-0.614138	-0.448631	0.516535	-0.142858	0.262297	0.424283	0.00338827	-0.0528166	0.77213	0.916767	0.903128	0.64163	0.43432	4.25e-05	0.0358253	3.19e-05
MmuSTS.644.1.S1_at	CIT	citron (rho-interacting, serine/threonine kinase 21)	turquoise	2.31123	685	289.121	131.184	0.466085	157.937	-26.7525	-0.27259	-0.428173	-0.29117	-0.009028	-0.313934	-0.166019	-0.393061	-0.371697	-0.512932	-0.432632	-0.781041	-0.150941	0.342576	0.144734	0.335766	-0.0424881	0.218386	0.386528	0.525938	0.265461	0.495268	0.803902	0.673767	0.705151	0.731136	-0.374735	0.35706	-0.476428	-0.120062	0.278076	-0.189523	0.076981	0.00417865	0.0581801	0.954181	0.0403552	0.287334	0.00912326	0.0141199
MmugDNA.5287.1.S1_at	RAB5A	RAB5A, member RAS oncogene family	brown	2.30996	686	192.606	60.1464	0.609322	132.46	-72.3137	0.118663	0.257422	0.290511	0.291393	0.375658	0.448517	0.0198488	0.363915	0.188794	0.0836058	0.626101	-0.136819	-0.323881	-0.175396	-0.458201	0.329539	-0.307848	-0.473473	-0.284326	-0.284362	-0.205206	-0.58099	-0.552013	-0.5098	-0.165978	0.807952	0.195129	0.404973	0.539698	-0.0432505	-0.246047	0.448523	0.0956127	0.0587765	0.0579788	0.0130486	0.00255716	0.899467	0.0164431
MmugDNA.37149.1.S1_s_at	OSBPL6	oxysterol binding protein-like 6	grey	2.30961	687	72.896	13.8147	0.38675	59.0813	-45.2667	-0.0688991	-0.299365	-0.486973	-0.265941	-0.3035	-0.512065	-0.00196821	-0.38706	-0.34789	-0.175163	-0.490219	-0.167996	0.439233	0.060199	0.217508	-0.21181	0.20638	0.534017	0.347805	0.433445	0.0168112	0.53215	0.502751	0.489787	0.149394	-0.551212	-0.0165684	-0.187368	-0.220837	0.264271	0.0908776	0.660654	0.0511512	0.000927676	0.0847628	0.0478745	0.000447956	0.990006	0.0103431
Mmu.11826.1.S1_at	HINT1	histidine triad nucleotide binding protein 1	turquoise	2.30948	688	212.716	103.147	0.366473	109.569	-6.42122	0.0419339	0.100655	0.232859	-0.0830308	0.0751125	0.399398	0.268427	0.61227	0.607553	0.400232	0.74056	0.304587	-0.376924	-0.0127241	-0.115625	0.124359	-0.14546	-0.511723	-0.37057	-0.553313	-0.495413	-0.784573	-0.684144	-0.578431	-0.538379	0.43627	-0.223115	0.279848	0.0973296	-0.326578	0.21551	0.789474	0.52073	0.132914	0.596569	0.632146	0.00797132	0.0817841	1.28e-05
Mmu.616.1.S1_at	C6orf120	chromosome 6 open reading frame 120	turquoise	2.30947	689	286.026	151.194	0.537176	134.832	16.3616	0.261435	0.274645	0.465199	0.0858611	0.318033	0.483528	0.38943	0.650983	0.551463	0.484395	0.829767	0.18443	-0.501398	-0.176295	-0.304485	0.355789	-0.0483207	-0.35343	-0.274811	-0.391086	-0.202723	-0.646681	-0.559872	-0.730293	-0.43614	0.485019	-0.278153	0.407542	0.272106	-0.223114	-0.128075	0.090376	0.074692	0.0016709	0.584069	0.037679	0.00102084	0.00984571	2.28e-06
MmugDNA.24742.1.S1_at	NSD1	nuclear receptor binding SET domain protein 1	green	2.30937	690	101.753	31.354	0.340594	70.3988	-39.0449	0.0186223	-0.0136734	-0.0781767	-0.0257774	0.00623017	-0.402962	-0.221386	-0.461022	-0.552775	-0.229725	-0.560402	-0.298037	0.154932	-0.0123721	-0.0549856	-0.170292	0.00892841	0.353442	0.244353	0.417949	0.554813	0.747774	0.47235	0.407415	0.459961	-0.490933	0.019781	-0.00776537	-0.0669325	0.354494	-0.228775	0.905651	0.930652	0.618275	0.869668	0.968372	0.0073803	0.153661	0.0018625
MmuSTS.531.1.S1_at	B3GNT2	UDP-GlcNAc:betaGal beta-1,3-N-acetylglucosaminyltransferase 2	turquoise	2.30923	691	192.112	104.973	0.372958	87.1392	17.8336	0.25838	0.297411	0.237756	0.016501	0.456649	0.251811	0.370338	0.354695	0.141666	0.312675	0.738059	-0.157927	-0.452961	-0.357075	-0.615261	0.460182	-0.0732194	-0.0813132	-0.176474	-0.0155179	-0.256493	-0.444083	-0.375376	-0.671097	-0.434153	0.477895	-0.221183	0.58839	0.521711	0.0191894	-0.224112	0.0943414	0.0527615	0.124725	0.916358	0.0020836	0.103324	0.0145043	0.0196061
Mmu.11640.1.S1_at	BSG	basigin (Ok blood group)	green	2.30905	692	106.982	37.5582	0.407991	69.4236	-31.8653	-0.0385716	-0.140665	-0.187199	-0.0385117	-0.246533	-0.283184	-0.410877	-0.417843	-0.577239	-0.206498	-0.543523	-0.110349	0.522031	0.132399	-0.00785323	-0.315145	-0.152834	0.222747	0.183086	0.36597	0.404439	0.752839	0.44875	0.502549	0.550138	-0.387915	0.159026	0.116841	0.156882	0.565004	-0.157089	0.806016	0.368278	0.229351	0.806311	0.111004	0.0657518	0.00620154	0.00530276
MmugDNA.30294.1.S1_s_at	NFE2L1	nuclear factor (erythroid-derived 2)-like 1	green	2.3087	693	104.168	35.1657	0.382001	69.0018	-33.8362	0.0489482	-0.171696	-0.290486	-0.276384	-0.098496	-0.178641	-0.0623723	-0.229852	-0.535896	-0.333745	-0.455871	-0.380422	0.139861	-0.252014	-0.0635222	0.370998	0.405612	0.657025	0.702537	0.477785	0.384075	0.751297	0.663654	0.323173	0.581537	-0.194612	0.258608	-0.215051	0.153787	0.427677	-0.417352	0.755266	0.270937	0.0587999	0.0727985	0.529755	0.25173	0.691118	0.138138
MmugDNA.36047.1.S1_at	PSMB8	proteasome (prosome, macropain) subunit, beta type, 8 (large multifunctional peptidase 7)	grey	2.30848	694	48.2321	14.3076	0.400549	33.9245	-19.617	0.00976154	0.475678	0.373859	-0.0920123	0.333029	-0.0498701	0.189074	0.0778095	0.230396	0.2103	0.406422	0.206315	-0.415461	-0.122523	-0.397864	-0.128724	-0.326316	-0.360612	-0.549707	-0.0592386	-0.0727773	-0.39589	-0.475401	-0.489228	-0.423395	0.186075	-0.256601	0.452826	0.0310617	-0.297085	0.212061	0.950463	0.0012649	0.0135264	0.557316	0.0290964	0.750803	0.224634	0.61993
MmugDNA.35810.1.S1_at	ADORA2B	adenosine A2b receptor	magenta	2.3083	695	53.6248	6.62511	0.470773	46.9997	-40.3746	0.300109	0.476853	0.74275	0.0324583	0.231661	-0.0912575	0.151681	0.185529	0.198671	0.39322	0.311466	-0.113149	-0.403136	-0.0759373	-0.296095	-0.135049	-0.248711	-0.188195	-0.533805	-0.0941399	0.400906	-0.122831	-0.317256	-0.448815	-0.262329	0.000288046	-0.394344	0.483598	0.0451552	-0.247729	-0.191418	0.050549	0.00122535	1.18e-08	0.836302	0.134977	0.560568	0.331566	0.233608
MmuSTS.3720.1.S1_at	PTGS1	prostaglandin-endoperoxide synthase 1 (prostaglandin G/H synthase and cyclooxygenase)	grey	2.30818	696	69.3326	14.7064	0.411715	54.6262	-39.9197	0.435126	0.563195	0.540014	0.0289411	0.273255	-0.00122956	0.386371	0.347968	0.309045	0.35392	0.540845	-0.228907	-0.455678	-0.194119	-0.299064	0.168793	-0.100964	-0.0112569	-0.327897	0.0850946	0.0926607	-0.339966	-0.261429	-0.531702	-0.363287	0.23422	-0.29392	0.435612	0.124177	-0.308975	-0.355539	0.00354476	8.43e-05	0.000185842	0.853836	0.0762346	0.993756	0.0104919	0.0222242
Mmu.3719.1.S1_at	MACF1	microtubule-actin crosslinking factor 1	darkorange	2.30794	697	109.456	3.18221	0.647561	106.274	-103.091	-0.135995	-0.411924	-0.271332	0.0637036	-0.161128	-0.0231588	-0.565571	-0.326422	-0.576901	-0.537581	-0.493422	-0.104697	0.208416	0.0033766	0.0167302	0.190297	-0.041602	0.0986427	0.471121	0.0957043	0.400843	0.547743	0.407196	0.533818	0.866564	0.110251	0.588806	-0.303728	0.396574	0.510599	-0.21625	0.384547	0.00605846	0.0784078	0.684863	0.30197	0.882811	7.75e-05	0.0326535
MmugDNA.17792.1.S1_at	LOC100134015	hypothetical LOC100134015	grey	2.30767	698	73.0398	13.6111	0.38105	59.4287	-45.8177	-0.0538787	-0.239618	-0.451419	-0.243092	-0.159751	-0.13021	-0.0678845	-0.39305	-0.530845	-0.0305342	-0.324042	-0.204636	0.300156	0.161709	0.0989891	-0.00548802	0.147633	0.505644	0.455085	0.463344	0.0443956	0.629694	0.665138	0.4827	0.255758	-0.600419	-0.149299	0.0482804	-0.00398911	0.453152	-0.127826	0.731489	0.121712	0.0023783	0.11624	0.306177	0.405277	0.665356	0.00912542
MmugDNA.33757.1.S1_at	RAB39B	RAB39B, member RAS oncogene family	turquoise	2.30744	699	201.886	100.614	0.357472	101.273	-0.658598	-0.0269889	-0.0112764	-0.0622569	-0.0999334	0.122663	0.466376	0.501325	0.610044	0.471275	0.103418	0.684578	0.145916	-0.24279	-0.426505	-0.293	0.620609	0.295425	-0.053823	0.15695	-0.26379	-0.548791	-0.568808	-0.391454	-0.64438	-0.459754	0.571361	-0.0353113	0.0828737	0.357233	-0.0586034	-0.0378715	0.863599	0.942787	0.691661	0.523737	0.433263	0.00162017	0.000615934	1.41e-05
MmugDNA.12059.1.S1_at	DBF4B	DBF4 homolog B (S. cerevisiae)	blue	2.30675	700	236.918	104.04	0.341895	132.878	-28.8379	-0.418567	-0.391625	-0.434349	0.257062	-0.245207	0.0231252	-0.557152	-0.42087	-0.442284	-0.400915	-0.721084	-0.0692409	0.547555	0.424371	0.413821	-0.29915	-0.0231915	0.00350313	0.240866	0.127843	0.113176	0.458871	0.451109	0.788077	0.535886	-0.202064	0.524369	-0.443605	-0.320696	0.140852	0.024858	0.00521614	0.0094033	0.00361112	0.0960939	0.113	0.88298	0.000104172	0.00494884
MmugDNA.26365.1.S1_at	CLDND1	claudin domain containing 1	red	2.3067	701	110.364	30.6497	0.602335	79.7139	-49.0642	0.86077	0.308252	0.540665	-0.0235318	0.36104	-0.00556707	0.238392	0.258593	0.312487	0.553684	0.581892	0.144019	-0.258602	0.0219471	-0.151028	-0.0656531	-0.310727	-0.198282	-0.402914	-0.246791	0.0260634	-0.518528	-0.306625	-0.457072	-0.352282	0.0881689	-0.457225	0.377797	0.00286366	-0.269911	0.0497391	1.35e-13	0.0443201	0.000181903	0.880937	0.0173793	0.971737	0.12369	0.0940614
MmugDNA.13723.1.S1_s_at	ARMCX1	armadillo repeat containing, X-linked 1	green	2.3066	702	202.831	30.7831	0.334393	172.047	-141.264	0.194984	0.137596	0.357456	0.0351182	0.142574	0.346888	0.498985	0.605423	0.755062	0.598562	0.74187	0.322916	-0.357746	0.0036492	0.0291973	0.177724	0.0650835	-0.298619	-0.338698	-0.347348	-0.374918	-0.720409	-0.49536	-0.598068	-0.580623	0.306541	-0.356186	0.223077	0.0188093	-0.341173	0.0569592	0.210209	0.378921	0.0186094	0.823093	0.361745	0.0226706	0.000659274	1.7e-05
Mmu.6311.1.S1_at	REEP3	receptor accessory protein 3	grey	2.30569	703	51.8417	15.0845	0.422298	36.7572	-21.6728	0.515847	0.523933	0.471081	-0.0750266	0.278372	-0.313667	-0.0128519	0.171627	0.134812	0.0445487	0.284475	-0.0753183	-0.26887	-0.238306	-0.502847	-0.287611	-0.503552	-0.407026	-0.62598	-0.131902	0.18143	-0.361468	-0.546231	-0.43845	-0.183795	0.489678	0.15393	0.399876	0.103696	-0.294906	-0.00588842	0.000399438	0.000311192	0.00143074	0.632536	0.0706788	0.0405348	0.934809	0.271133
MmugDNA.32259.1.S1_s_at	HDLBP	high density lipoprotein binding protein	tan	2.30568	704	85.5149	5.60206	0.475651	79.9129	-74.3108	0.189897	-0.0234555	0.0605839	-0.0429643	0.116487	-0.318007	-0.112292	-0.331557	-0.570943	-0.196703	-0.391769	-0.260026	0.0573797	-0.215083	-0.267942	0.131332	0.0611982	0.498596	0.348429	0.490753	0.707193	0.752169	0.525784	0.229391	0.585647	-0.227852	0.107176	0.0891447	0.279577	0.425934	-0.421495	0.222586	0.88132	0.699553	0.784423	0.456945	0.0376956	0.473421	0.0298598
MmuSTS.3077.1.S1_at	LEPROTL1	leptin receptor overlapping transcript-like 1	turquoise	2.30559	705	185.21	110.83	0.39377	74.3799	36.4505	-0.0368366	-0.00708116	-0.000102659	-0.238582	0.0619546	0.437905	0.616705	0.658665	0.496699	0.428596	0.747789	0.0826912	-0.180075	-0.2246	-0.204941	0.415751	0.322762	0.0288959	0.0362235	-0.251436	-0.545044	-0.441634	-0.343443	-0.634526	-0.649876	0.224461	-0.389995	0.3561	0.159085	-0.100095	-0.0840349	0.814585	0.964054	0.999479	0.123382	0.693085	0.00331605	1.06e-05	1.57e-06
MmugDNA.40665.1.S1_at	SFRS13A	splicing factor, arginine/serine-rich 13A	darkgreen	2.30551	706	72.5289	2.99884	0.581861	69.53	-66.5312	0.128299	-0.0134603	0.183071	-0.156949	-0.114943	0.381058	0.341952	0.839581	0.569947	0.430793	0.557621	0.073556	-0.35845	-0.117036	-0.0267789	0.393533	0.343293	-0.106371	0.0129489	-0.318218	-0.216938	-0.34395	-0.367357	-0.476694	-0.235295	0.337444	-0.128302	0.162913	0.135764	-0.153871	-0.282764	0.412261	0.93173	0.239968	0.314848	0.462973	0.0117004	0.0248072	1.99e-12
Mmu.8731.1.S1_x_at	FUNDC2	FUN14 domain containing 2	turquoise	2.30548	707	181.797	119.088	0.423109	62.709	56.379	0.323421	0.366983	0.441784	0.0410815	0.332773	0.181784	0.20072	0.316853	0.300318	0.588533	0.720894	0.0160254	-0.267096	0.0959993	-0.333983	-0.157472	-0.415094	-0.439135	-0.62029	-0.301568	-0.214975	-0.55425	-0.586621	-0.539444	-0.536503	0.225977	-0.408069	0.752996	0.133611	-0.167587	0.0156134	0.0343834	0.0154914	0.00301842	0.793659	0.0292279	0.243347	0.19684	0.0384338
MmugDNA.28971.1.S1_at	TPMT	thiopurine S-methyltransferase	blue	2.30517	708	202.574	105.682	0.347291	96.8917	8.79064	-0.307542	-0.268304	-0.294536	0.124898	-0.303838	-0.0341602	-0.553396	-0.429906	-0.371366	-0.296448	-0.668782	0.160297	0.342392	0.500582	0.459535	-0.355128	-0.161244	-0.0631404	0.179516	0.130881	0.239393	0.429163	0.485169	0.795114	0.61744	-0.353464	0.34436	-0.445862	-0.361398	0.0597165	0.135298	0.0448372	0.0819297	0.0552046	0.424864	0.0476143	0.827845	0.000118583	0.00401207
Mmu.13746.1.S1_at	CCL25	chemokine (C-C motif) ligand 25	grey	2.30464	709	33.9721	12.0283	0.33674	21.9438	-9.91548	-0.336586	-0.411305	-0.286034	0.172239	-0.238621	0.24583	-0.316554	-0.192508	-0.337076	-0.117303	-0.239228	0.223533	0.301022	0.278286	0.201914	0.145613	0.0442454	0.100258	0.441357	-0.0713452	0.111488	0.377534	0.419309	0.472825	0.532214	-0.182587	0.161467	-0.231772	0.184511	0.481815	-0.0589112	0.027318	0.0061427	0.0629643	0.2694	0.123319	0.112059	0.0386271	0.216174
MmugDNA.25873.1.S1_x_at	RPL7	ribosomal protein L7	grey	2.30393	710	60.1877	13.113	0.367106	47.0747	-33.9617	-0.0325669	-0.0542753	0.211956	-0.0131093	0.0160297	0.490859	0.014978	0.560882	0.480468	0.242543	0.515912	0.361849	-0.167425	0.048368	-0.0125404	0.065319	-0.166136	-0.5479	-0.325578	-0.627709	-0.339407	-0.613903	-0.573132	-0.388459	-0.387626	0.327119	-0.140157	0.133609	0.0106371	-0.372964	0.269091	0.835762	0.729587	0.172413	0.933507	0.918739	0.000831761	0.924054	9.15e-05
MmugDNA.22027.1.S1_at	TMEM85	transmembrane protein 85	turquoise	2.30352	711	163.896	97.7798	0.347402	66.1165	31.6633	0.331715	0.396801	0.246594	0.0536917	0.406121	0.142074	0.264551	0.233179	0.0946499	0.286622	0.720945	-0.151541	-0.291111	-0.209218	-0.564966	0.216425	-0.300849	-0.182665	-0.326849	0.00981863	-0.306467	-0.526439	-0.441276	-0.582383	-0.442234	0.459035	-0.202481	0.677002	0.415766	-0.00289099	-0.119856	0.0297767	0.00842726	0.110914	0.732387	0.0068884	0.363448	0.0864646	0.132368
MmugDNA.30200.1.S1_at	CC2D2A	coiled-coil and C2 domain containing 2A	grey	2.30344	712	34.0956	11.5467	0.323257	22.5489	-11.0022	-0.359998	-0.306611	-0.237553	0.118885	-0.270767	0.158967	-0.12243	-0.0539262	0.0139484	0.18495	-0.297851	0.31235	0.382583	0.510021	0.602876	-0.178285	0.249038	0.152266	0.274729	-0.16691	-0.0997308	0.208269	0.358385	0.457255	0.163101	-0.404968	-0.0573013	-0.373785	-0.395178	0.018076	0.1504	0.0177298	0.0455224	0.125057	0.447667	0.079056	0.308588	0.434143	0.731262
MmugDNA.14113.1.S1_at	TACC1	transforming, acidic coiled-coil containing protein 1	blue	2.30342	713	325.52	176.545	0.580159	148.974	27.5708	-0.248297	-0.457951	-0.338748	0.0518133	-0.29189	-0.0820837	-0.588216	-0.473737	-0.598171	-0.277968	-0.70281	-0.228599	0.547543	0.496386	0.393136	-0.335542	-0.106843	0.147115	0.278918	0.190216	0.323681	0.668646	0.593553	0.873846	0.601185	-0.494068	0.263637	-0.239633	-0.264363	0.253991	-0.0637334	0.10839	0.00201545	0.0262822	0.741421	0.0575333	0.600778	3.35e-05	0.00133269
MmugDNA.33024.1.S1_at	PDE1A	phosphodiesterase 1A, calmodulin-dependent	brown	2.30297	714	134.891	41.5534	0.420963	93.3381	-51.7847	-0.0480586	-0.0423664	0.0527585	0.0871949	0.109583	0.644282	0.0708621	0.599633	0.237528	0.0561172	0.594797	-0.0553872	-0.301243	-0.237975	-0.348131	0.517217	0.00872091	-0.36115	0.00343287	-0.447592	-0.328005	-0.489477	-0.469617	-0.466612	-0.148817	0.750278	0.23806	0.173922	0.459803	-0.000176887	-0.209717	0.75958	0.787353	0.736871	0.578219	0.484229	3.13e-06	0.651593	2.14e-05
MmuSTS.3336.1.S1_at	SIPA1L1	signal-induced proliferation-associated 1 like 1	yellow	2.3029	715	204.509	85.3301	0.5159	119.178	-33.8482	-0.406184	-0.385199	-0.335015	0.0917969	-0.276966	0.0354899	-0.592645	-0.1929	-0.328093	-0.644767	-0.64749	-0.166528	0.134551	0.0544744	0.169873	-0.000159949	0.00549706	-0.162349	0.25674	-0.00789261	0.267014	0.386549	0.175448	0.562719	0.716837	0.232878	0.844978	-0.546284	-0.0214958	0.139648	-0.130332	0.00687896	0.0107488	0.0280918	0.558243	0.0721733	0.821251	2.82e-05	0.215221
MmugDNA.29433.1.S1_at	ZNF434	zinc finger protein 434	yellow	2.30271	716	293.925	59.809	0.361601	234.116	-174.307	-0.378289	-0.468828	-0.458355	0.265914	-0.188278	0.115055	-0.724148	-0.356116	-0.485933	-0.574335	-0.678044	-0.0688309	0.484374	0.35136	0.327475	-0.173174	-0.128159	-0.146938	0.29595	-0.0667595	0.112146	0.333805	0.30209	0.781729	0.693507	0.055686	0.744688	-0.511363	-0.14967	0.175874	0.0737539	0.012376	0.00151884	0.00199473	0.0847957	0.22663	0.462535	4.05e-08	0.0190876
Mmu.10030.1.S1_at	SDCBP	syndecan binding protein (syntenin)	turquoise	2.30234	717	211.284	136.626	0.485418	74.6587	61.967	0.233066	0.258303	0.325573	0.271432	0.43806	0.585683	0.218653	0.477116	0.242655	0.326535	0.755502	0.0172723	-0.381892	-0.110239	-0.353479	0.518717	-0.0813357	-0.235406	-0.0819237	-0.282663	-0.213294	-0.563905	-0.34548	-0.553694	-0.248574	0.558775	-0.130459	0.369638	0.40873	-0.111852	-0.267531	0.13256	0.094444	0.0331354	0.0782935	0.00330367	3.69e-05	0.158934	0.00121666
MmugDNA.976.1.S1_at	C8orf76	chromosome 8 open reading frame 76	turquoise	2.30211	718	161.06	97.4363	0.346182	63.6235	33.8129	0.358356	0.251237	0.373393	-0.0621749	0.267401	0.183857	0.408386	0.432319	0.538954	0.571675	0.747507	0.0416545	-0.194647	0.0290833	-0.107646	0.0747714	-0.105463	-0.239605	-0.403337	-0.221891	-0.330119	-0.614677	-0.466389	-0.556498	-0.595691	0.237979	-0.411949	0.493796	0.0962352	-0.239441	-0.0564443	0.0182939	0.10414	0.0136525	0.692048	0.0830029	0.237921	0.00655352	0.00378971
MmuSTS.3009.1.S1_at	NAB2	NGFI-A binding protein 2 (EGR1 binding protein 2)	steelblue	2.30175	719	32.0121	1.17413	0.510112	30.838	-29.6639	0.0436759	0.0831377	-0.30669	-0.168028	-0.11221	-0.392584	0.142669	-0.459391	-0.427508	-0.275098	-0.249809	-0.189612	0.126219	-0.274771	-0.171354	0.138255	0.0572882	0.563842	0.372461	0.766017	0.112631	0.520453	0.549647	0.202039	0.207879	-0.263536	0.0209432	0.0203691	0.26587	0.453512	-0.197893	0.780939	0.596095	0.0454643	0.281461	0.473749	0.00921549	0.361425	0.00194239
MmuSTS.942.1.S1_at	FMNL1	formin-like 1	green	2.30171	720	117.65	43.9577	0.477507	73.6926	-29.7349	-0.16028	-0.25745	-0.445346	-0.16424	-0.201511	-0.374727	-0.127588	-0.48373	-0.583095	-0.358834	-0.54703	-0.111337	0.376466	-0.120249	-0.00832692	0.0107593	0.212882	0.572842	0.5117	0.513117	0.228572	0.777846	0.587402	0.459906	0.471252	-0.413457	0.150086	-0.0948946	0.195052	0.70394	-0.138615	0.304555	0.0955754	0.00276601	0.292605	0.195044	0.0132941	0.414881	0.00101516
MmugDNA.9551.1.S1_at	SDHC	succinate dehydrogenase complex, subunit C, integral membrane protein, 15kDa	turquoise	2.3015	721	216.855	113.118	0.401899	103.737	9.38184	0.466586	0.352243	0.511943	-0.0236862	0.319971	0.108558	0.493746	0.469387	0.385958	0.574004	0.776321	-0.0949277	-0.379226	-0.190064	-0.353486	0.298961	-0.0168892	-0.00956557	-0.251094	-0.0638061	-0.0801519	-0.436214	-0.34325	-0.675929	-0.471249	0.258673	-0.481638	0.591971	0.36417	-0.0787315	-0.296203	0.00161127	0.0205286	0.000449617	0.880161	0.0364651	0.488347	0.000766355	0.00149653
MmugDNA.18831.1.S1_at	ABCC5	ATP-binding cassette, sub-family C (CFTR/MRP), member 5	blue	2.30141	722	181.07	99.2999	0.326317	81.7696	17.5303	-0.292886	-0.388863	-0.268964	0.230371	-0.215397	0.160389	-0.508713	-0.390269	-0.452699	-0.0151627	-0.576678	-0.0643344	0.423005	0.650953	0.546906	-0.343876	-0.0318081	0.0744901	0.240695	-0.0266635	0.164791	0.488894	0.513297	0.769981	0.445203	-0.589046	0.0173778	-0.251392	-0.413634	0.155256	0.0302509	0.0566478	0.00996272	0.0811514	0.137226	0.165388	0.304224	0.000495332	0.00967446
MmugDNA.17186.1.S1_at	LOC100289949	hypothetical protein LOC100289949	blue	2.30121	723	199.23	108.697	0.357199	90.5328	18.1646	0.119863	-0.237098	-0.265547	0.00800592	-0.23436	-0.289461	-0.482742	-0.500701	-0.451638	-0.315354	-0.666956	-0.128467	0.333353	0.372461	0.459718	-0.259463	-0.0779539	0.213851	0.296657	0.249787	0.351107	0.498981	0.615948	0.793354	0.661918	-0.377826	0.312608	-0.472581	-0.261251	0.144409	-0.0635469	0.443916	0.125804	0.0852423	0.959364	0.130363	0.0597386	0.00104323	0.000627229
MmugDNA.19839.1.S1_at	MT1G	metallothionein 1G	grey	2.30106	724	18.9059	12.9023	0.361207	6.00365	6.89863	0.160359	0.338797	0.19532	-0.12274	0.171995	-0.436433	0.16726	-0.24468	0.175851	-0.0176974	0.0105652	0.251251	-0.0348645	-0.120651	-0.141471	-0.457802	-0.309723	-0.173065	-0.510751	0.141275	-0.0380546	-0.24784	-0.25378	-0.224958	-0.336872	-0.00647355	-0.118722	0.162538	-0.135211	-0.223149	0.415536	0.304315	0.0262589	0.20941	0.432973	0.270091	0.00343548	0.283696	0.113801
MmugDNA.17430.1.S1_at	TFE3	transcription factor binding to IGHM enhancer 3	green	2.301	725	130.9	44.8106	0.486773	86.0894	-41.2787	-0.11574	-0.0795181	0.0623481	-0.0441046	-0.149772	-0.446182	-0.193826	-0.444388	-0.420567	-0.132611	-0.580211	-0.201866	0.099718	0.0022941	0.0422118	-0.219231	0.0102239	0.326199	0.122286	0.38759	0.643655	0.771226	0.400321	0.371178	0.437477	-0.551793	-0.0619125	-0.0181273	-0.031418	0.313637	-0.15922	0.459855	0.612244	0.691232	0.778843	0.33776	0.00270951	0.212985	0.00283196
MmugDNA.21061.1.S1_s_at	RNH1	ribonuclease/angiogenin inhibitor 1	grey	2.30065	726	44.9886	12.3605	0.346039	32.6281	-20.2677	0.258725	0.0453942	0.0501852	0.0783469	0.211126	-0.388911	-0.244144	-0.448984	-0.603299	-0.131142	-0.353106	-0.264208	0.0783876	-0.0554681	-0.261545	-0.180787	-0.275509	0.215868	0.0873065	0.397057	0.55853	0.590619	0.33229	0.27114	0.475439	-0.233451	0.0826614	0.234432	0.192934	0.41295	-0.261091	0.0938868	0.772545	0.749279	0.617508	0.174139	0.00995285	0.114619	0.00252761
MmugDNA.17658.1.S1_at	RWDD1	RWD domain containing 1	turquoise	2.30065	727	239.001	120.661	0.428696	118.34	2.3204	0.347713	0.391812	0.603599	0.0293815	0.25446	0.176135	0.308595	0.500838	0.46701	0.66299	0.738551	-0.0468144	-0.385792	-0.0102141	-0.323443	-0.086114	-0.272874	-0.399996	-0.641495	-0.288576	-0.0947086	-0.543704	-0.656916	-0.670318	-0.611393	0.179742	-0.525161	0.720882	0.103181	-0.269318	-0.071048	0.0223286	0.00936637	1.83e-05	0.851637	0.099627	0.258552	0.0440726	0.000624738
MmugDNA.14484.1.S1_at	GPN1	GPN-loop GTPase 1	turquoise	2.30058	728	250.824	132.791	0.471793	118.033	14.7573	0.211736	0.319232	0.409569	-0.00995981	0.302043	0.271014	0.580151	0.500307	0.494609	0.68783	0.807183	0.313907	-0.504849	-0.055005	-0.245005	0.138127	-0.0222066	-0.14142	-0.342755	-0.204584	-0.274881	-0.573129	-0.394853	-0.684751	-0.601457	0.18635	-0.544647	0.513662	0.117443	-0.234503	0.0169699	0.172869	0.0369239	0.00638431	0.949458	0.0490094	0.0787726	4.55e-05	0.000634458
MmugDNA.9743.1.S1_at	IL28RA	interleukin 28 receptor, alpha (interferon, lambda receptor)	blue	2.30052	729	333.137	142.312	0.467663	190.825	-48.5129	-0.318721	-0.243382	-0.366761	0.0457343	-0.263495	-0.252736	-0.510101	-0.647365	-0.669666	-0.345145	-0.748851	-0.310025	0.485217	0.422158	0.295892	-0.396773	-0.126915	0.224778	0.233981	0.381252	0.29241	0.725288	0.628661	0.834471	0.566364	-0.483251	0.280553	-0.177661	-0.204109	0.336946	-0.126142	0.0372444	0.115792	0.0155586	0.770887	0.0877744	0.102021	0.000475193	2.71e-06
MmugDNA.10775.1.S1_at	CDC42SE1	CDC42 small effector 1	turquoise	2.30051	730	219.393	141.601	0.503095	77.7921	63.8089	0.350939	0.20196	0.2258	-0.0394358	0.38111	0.281298	0.334305	0.327509	0.0764979	0.319281	0.764755	-0.0796913	-0.3552	-0.320484	-0.581238	0.439961	-0.14602	-0.0678957	-0.0761999	-0.0733156	-0.21401	-0.364419	-0.293365	-0.621825	-0.293525	0.477107	-0.204531	0.630045	0.691951	0.241043	-0.261194	0.0210339	0.194032	0.145416	0.801756	0.011688	0.0676499	0.0284477	0.0320447
MmugDNA.6971.1.S1_at	ZBED1	zinc finger, BED-type containing 1	grey	2.29993	731	47.0257	13.436	0.376148	33.5897	-20.1538	0.133675	-0.0155062	-0.131901	-0.0595639	0.15415	-0.273584	0.0722887	-0.336901	-0.427547	-0.160494	-0.341955	-0.278437	0.133357	-0.19067	-0.0741104	0.303826	0.324718	0.674666	0.547187	0.464283	0.418276	0.601797	0.594814	0.22242	0.440357	-0.247745	0.0530243	-0.170328	0.128884	0.302	-0.357247	0.392783	0.921384	0.399152	0.70438	0.323664	0.0758671	0.64504	0.0271652
MmuSTS.3601.1.S1_at	DHX15	DEAH (Asp-Glu-Ala-His) box polypeptide 15	pink	2.29985	732	90.2401	16.0522	0.614654	74.1879	-58.1357	0.0797794	0.110078	0.375965	-0.0791706	-0.0880723	0.126748	0.427143	0.654244	0.81958	0.479532	0.448353	0.0586682	-0.260203	0.0045034	0.218164	-0.0444446	0.235873	-0.22002	-0.379568	-0.374349	-0.202554	-0.476637	-0.533161	-0.483745	-0.613421	0.0104643	-0.438009	0.0976747	-0.243124	-0.468604	-0.0233442	0.611071	0.482241	0.0129686	0.613804	0.574386	0.417982	0.00428052	1.95e-06
MmugDNA.10073.1.S1_s_at	RNF130	ring finger protein 130	magenta	2.2989	733	90.9997	10.0529	0.714351	80.9468	-70.8939	0.693001	0.502826	0.807021	0.183754	0.504186	-0.0553895	0.135578	0.177556	0.172751	0.368336	0.449668	-0.126068	-0.519723	-0.123161	-0.373482	0.0229813	-0.38406	-0.251756	-0.465694	-0.166119	0.460462	-0.314437	-0.355602	-0.500182	-0.110102	0.241611	-0.266715	0.431269	0.148617	-0.280584	-0.252489	2.6e-07	0.000589483	6.33e-11	0.238188	0.000566409	0.724252	0.386019	0.254667
MmugDNA.4091.1.S1_at	KLHDC3	kelch domain containing 3	green	2.29882	734	129.572	28.9231	0.314189	100.649	-71.7256	-0.0856281	-0.316381	-0.462787	-0.223545	-0.334757	-0.293319	-0.137526	-0.399567	-0.535556	-0.0949199	-0.495345	-0.0837152	0.368605	0.200738	0.234345	-0.139512	0.133189	0.522822	0.482697	0.497523	0.0931921	0.70609	0.706037	0.600713	0.37599	-0.618306	-0.0301435	-0.0876103	-0.0878258	0.483248	-0.045417	0.585094	0.0387393	0.00177929	0.149585	0.0282209	0.0562661	0.379166	0.00794235
MmugDNA.38165.1.S1_at	CCDC41	coiled-coil domain containing 41	grey	2.29839	735	34.8863	12.2381	0.342613	22.6482	-10.4101	-0.378878	-0.178812	-0.199707	0.114948	-0.260476	0.234308	0.101996	-0.00182133	0.0659331	0.0811191	-0.296606	-0.112842	0.138367	0.387418	0.622753	0.147764	0.556742	0.381214	0.473707	0.0826737	0.0459223	0.294732	0.507802	0.411423	0.256891	-0.316412	0.0299074	-0.50975	-0.416485	-0.0660268	-0.299259	0.0122298	0.251269	0.199156	0.462955	0.0916067	0.13045	0.515161	0.990752
MmugDNA.42440.1.S1_at	LARP1	La ribonucleoprotein domain family, member 1	green	2.29789	736	222.232	52.7823	0.573368	169.45	-116.667	-0.280127	-0.291151	-0.368592	-0.0993502	-0.207604	-0.0281513	-0.309246	-0.32403	-0.581592	-0.454059	-0.679013	-0.166582	0.307958	0.041005	0.172189	0.141886	0.290899	0.466022	0.662715	0.327509	0.429709	0.800194	0.736589	0.609597	0.793508	-0.19458	0.48249	-0.430523	-0.0230156	0.346515	-0.305753	0.0688492	0.0581972	0.015011	0.526174	0.181601	0.857784	0.0436047	0.0340262
MmugDNA.15358.1.S1_at	ZFR	zinc finger RNA binding protein	pink	2.29789	737	66.1803	7.97653	0.305429	58.2037	-50.2272	-0.0652403	0.14773	0.259118	-0.0737427	-0.0317833	0.325279	0.364192	0.590221	0.721218	0.285289	0.415188	0.413654	-0.308028	-0.105092	0.0419339	0.0948759	0.163054	-0.32157	-0.258489	-0.392917	-0.215113	-0.531046	-0.454951	-0.4995	-0.407329	0.28374	-0.133375	-0.0999057	-0.169753	-0.459367	0.118997	0.677669	0.344461	0.0933715	0.638388	0.839661	0.0333037	0.0163552	3.1e-05
Mmu.7445.1.S1_at	NAP1L1	nucleosome assembly protein 1-like 1	brown	2.29775	738	96.1767	47.5132	0.48134	48.6634	-1.15023	-0.147741	0.0849449	0.119797	0.204247	0.276631	0.24739	-0.120482	0.272038	0.144188	-0.238241	0.301463	-0.0591769	-0.102328	-0.24878	-0.436028	0.0720211	-0.309658	-0.555895	-0.35169	-0.324244	-0.173483	-0.450734	-0.621576	-0.369543	-0.149405	0.803554	0.463283	0.231088	0.303738	-0.161483	-0.0129258	0.344424	0.588103	0.444168	0.188924	0.0725323	0.109729	0.441548	0.0776043
MmugDNA.33911.1.S1_s_at	MRPS10	mitochondrial ribosomal protein S10	brown	2.29773	739	88.8234	44.3835	0.449634	44.4399	-0.0564587	-0.0509369	-0.0274717	-0.0504188	0.0384747	0.0871072	0.351596	0.00961557	0.485743	0.293483	-0.0759076	0.36387	0.0770525	-0.139079	-0.251425	-0.269048	0.266713	-0.0265181	-0.395568	-0.0797911	-0.415567	-0.32888	-0.473031	-0.50363	-0.35713	-0.0825547	0.779812	0.464401	-0.00808318	0.347229	-0.051827	-0.0252777	0.745648	0.861183	0.74815	0.806494	0.578603	0.0207778	0.951202	0.000960039
MmugDNA.28336.1.S1_at	GNPNAT1	glucosamine-phosphate N-acetyltransferase 1	blue	2.29751	740	430.574	219.242	0.720468	211.332	7.9095	-0.4101	-0.500369	-0.566453	-0.0485054	-0.415716	-0.149578	-0.567925	-0.492356	-0.525602	-0.44261	-0.793678	-0.0936666	0.503049	0.424045	0.471163	-0.263213	0.046419	0.156414	0.39485	0.190851	0.137348	0.598625	0.593641	0.910923	0.665621	-0.322273	0.517741	-0.521082	-0.301625	0.228191	0.055642	0.00630949	0.00063331	7.51e-05	0.757412	0.00556423	0.338393	7.12e-05	0.00079726
MmugDNA.9301.1.S1_at	ADAP1	ArfGAP with dual PH domains 1	green	2.29666	741	112.587	32.954	0.357976	79.6333	-46.6793	0.0186304	-0.376589	-0.264961	-0.246964	-0.271709	-0.345751	-0.277478	-0.452073	-0.617556	-0.278768	-0.532577	-0.154145	0.338503	-0.0286053	-0.00478577	-0.112163	0.0279474	0.43989	0.347422	0.388055	0.418517	0.750246	0.547415	0.485773	0.431439	-0.573096	-0.051638	-0.0377234	0.071427	0.454441	0.00696082	0.90561	0.0128073	0.085959	0.110361	0.0779785	0.0231484	0.0716255	0.00233952
MmugDNA.5631.1.S1_at	ATG3	ATG3 autophagy related 3 homolog (S. cerevisiae)	turquoise	2.29661	742	395.772	189.305	0.672581	206.468	-17.163	0.3956	0.455132	0.564596	0.0115488	0.325236	0.220655	0.545713	0.572926	0.686134	0.611711	0.864913	0.228156	-0.562254	-0.109147	-0.181588	0.214456	-0.077325	-0.286406	-0.40219	-0.348177	-0.248867	-0.781412	-0.546203	-0.764361	-0.578289	0.430723	-0.385832	0.332418	0.125579	-0.413195	-0.0328099	0.0086456	0.00216556	8.02e-05	0.941407	0.0333281	0.155059	0.000153836	5.94e-05
MmugDNA.26430.1.S1_at	ITPK1	inositol 1,3,4-triphosphate 5/6 kinase	green	2.2959	743	100	32.4245	0.352224	67.5757	-35.1512	-0.0215733	-0.183432	-0.0475441	-0.278001	-0.247538	-0.40213	-0.338445	-0.342707	-0.474563	-0.338956	-0.600128	-0.164515	-0.0725637	-0.12463	-0.0524869	-0.148332	-0.04762	0.168064	0.179237	0.324325	0.619522	0.723275	0.343809	0.37674	0.589145	-0.326499	0.200121	-0.104318	0.00124323	0.261258	-0.0679662	0.890784	0.239028	0.762079	0.0710712	0.109509	0.00751471	0.0264252	0.02447
MmugDNA.23304.1.S1_at	STX3	syntaxin 3	grey	2.29579	744	43.3438	14.6554	0.410286	28.6884	-14.033	-0.347493	-0.276482	-0.221202	0.197691	-0.255879	0.420751	-0.137102	-0.0799388	-0.115931	0.262674	-0.133669	0.176736	0.228727	0.634863	0.535526	-0.00828015	0.132739	0.102158	0.300494	0.0598065	-0.116431	0.192083	0.486643	0.506002	0.228914	-0.401167	-0.11737	-0.193736	-0.26108	0.0962873	-0.0299105	0.0224193	0.0726921	0.154011	0.203824	0.0976876	0.00496239	0.380652	0.610357
MmugDNA.35309.1.S1_at	ZXDC	ZXD family zinc finger C	grey	2.29557	745	27.9753	11.2606	0.315248	16.7147	-5.45411	-0.0289066	-0.0947788	0.0705703	0.147968	0.050239	-0.00679965	-0.380981	-0.121359	-0.370005	-0.0074419	-0.293095	-0.360091	0.131311	0.310063	0.107892	-0.116414	-0.0958056	0.0523377	0.0766742	0.0302179	0.427583	0.453781	0.256931	0.404828	0.385347	-0.196301	0.136045	0.0599212	-0.126808	0.0607869	-0.385002	0.854009	0.545474	0.652937	0.343677	0.749019	0.965482	0.0117189	0.438207
MmugDNA.27561.1.S1_at	PGAP1	post-GPI attachment to proteins 1	grey	2.29504	746	47.7988	15.6438	0.437956	32.1551	-16.5113	-0.490187	-0.508963	-0.32691	0.133773	-0.423794	0.517054	-0.376154	0.161121	0.00965227	-0.0331379	-0.361238	0.170448	0.521773	0.452727	0.579017	-0.0319033	0.320349	-0.0434413	0.322301	-0.328646	-0.0972961	0.250174	0.23527	0.486127	0.278366	-0.252743	0.152913	-0.408463	-0.3139	0.0440981	0.0441714	0.000847696	0.000491645	0.0323788	0.392433	0.00462677	0.000384981	0.0129196	0.301993
MmugDNA.3762.1.S1_at	CBL	Cas-Br-M (murine) ecotropic retroviral transforming sequence	green	2.29492	747	127.06	39.5081	0.429172	87.5515	-48.0434	-0.0818674	-0.259547	-0.0933638	-0.08316	-0.00217766	-0.274872	-0.377351	-0.496322	-0.666276	-0.390577	-0.587891	-0.184253	0.137276	-0.072923	-0.0770831	0.0531042	0.00339995	0.345074	0.366984	0.271417	0.654259	0.781707	0.518554	0.461978	0.663667	-0.326314	0.201763	-0.12969	0.102205	0.359063	-0.159103	0.601741	0.0928114	0.551516	0.595996	0.988942	0.0744425	0.0126124	0.000711905
MmugDNA.2767.1.S1_at	TMEM126B	transmembrane protein 126B	turquoise	2.2946	748	305.206	183.593	0.65229	121.612	61.981	0.084672	0.272975	0.2381	-0.00762697	0.144284	0.343314	0.430345	0.577472	0.59843	0.537373	0.834623	0.180464	-0.35256	-0.00693555	-0.193062	0.0998185	-0.109877	-0.390548	-0.437051	-0.34143	-0.565064	-0.766311	-0.636108	-0.647917	-0.771226	0.301896	-0.421854	0.471428	-0.00401511	-0.380548	0.126318	0.589306	0.0765475	0.124166	0.961286	0.355957	0.0242014	0.00397081	5.03e-05
MmugDNA.22638.1.S1_at	ZFC3H1	zinc finger, C3H1-type containing	yellow	2.29456	749	198.257	127.219	0.76916	71.0377	56.1818	-0.363146	-0.288291	-0.312335	0.178266	-0.190957	0.130832	-0.58168	-0.0510105	-0.201695	-0.630513	-0.458236	-0.118795	0.233589	0.0974686	0.144045	-0.0336699	-0.0985374	-0.303713	0.146366	-0.167562	0.0592564	0.0847491	-0.000130606	0.457192	0.539781	0.469265	0.913548	-0.507127	-0.0589892	-0.0477253	-0.0527688	0.0166893	0.0608248	0.041441	0.252742	0.219966	0.403018	4.3e-05	0.745292
Mmu.14874.1.S1_at	ADD3	adducin 3 (gamma)	brown	2.29455	750	117.795	60.1922	0.609787	57.6032	2.58903	0.183226	0.254954	0.350428	0.292336	0.3569	0.184247	-0.100079	0.260224	0.134226	-0.0794367	0.358848	0.0406869	-0.316233	-0.255231	-0.453849	0.0992299	-0.358984	-0.513438	-0.365155	-0.256709	0.0268749	-0.463521	-0.538594	-0.433952	0.0237538	0.837255	0.399163	0.247447	0.487205	-0.0527266	-0.105191	0.239563	0.0989484	0.0212347	0.057135	0.0188065	0.236911	0.523129	0.0919318
MmugDNA.3293.1.S1_at	ATM	ataxia telangiectasia mutated	blue	2.29424	751	329.79	194.011	0.637555	135.779	58.2322	-0.298729	-0.390364	-0.432432	0.271741	-0.158104	-0.0480857	-0.568732	-0.515331	-0.447446	-0.31415	-0.716544	-0.0735893	0.540233	0.534774	0.52593	-0.285447	-0.0543908	0.0591713	0.303927	0.128353	0.170446	0.484189	0.537869	0.894853	0.627969	-0.34861	0.41826	-0.483071	-0.335982	0.181336	0.012874	0.0516709	0.00965534	0.0037796	0.077942	0.311254	0.759449	6.92e-05	0.000405763
MmugDNA.26770.1.S1_s_at	SDHC	succinate dehydrogenase complex, subunit C, integral membrane protein, 15kDa	turquoise	2.29399	752	206.857	88.1272	0.313108	118.73	-30.6023	0.387405	0.417007	0.46911	0.00317762	0.406234	-0.0033729	0.468999	0.333208	0.370979	0.392581	0.734884	-0.0121053	-0.322704	-0.317179	-0.461187	0.227394	-0.10838	-0.0839992	-0.344091	-0.0493233	-0.150706	-0.50883	-0.459946	-0.7313	-0.536685	0.361155	-0.38238	0.584433	0.424053	-0.0511288	-0.139143	0.0102694	0.00540422	0.00150757	0.983865	0.00687147	0.982874	0.00151198	0.0290043
MmugDNA.26451.1.S1_at	LSM4	LSM4 homolog, U6 small nuclear RNA associated (S. cerevisiae)	turquoise	2.29392	753	246.061	160.216	0.569233	85.8449	74.3713	0.277413	0.129387	0.127543	-0.0736224	0.274208	0.349479	0.246356	0.412528	0.152529	0.226053	0.786117	0.0829736	-0.186728	-0.33963	-0.586671	0.401301	-0.188961	-0.209129	-0.142235	-0.161701	-0.385212	-0.502375	-0.44684	-0.637094	-0.403095	0.512653	-0.182997	0.62776	0.620287	0.154586	-0.0150675	0.0716956	0.408275	0.415046	0.638936	0.0751739	0.0216118	0.111268	0.00597738
MmugDNA.30458.1.S1_at	FLJ44342	hypothetical LOC645460	blue	2.29385	754	208.711	125.689	0.413035	83.022	42.6665	-0.190296	-0.282925	-0.254606	0.103177	-0.19855	-0.0660244	-0.596081	-0.509968	-0.573195	-0.16446	-0.601125	-0.0687238	0.338608	0.602629	0.416449	-0.365265	-0.192656	0.036515	0.192205	0.0744238	0.265765	0.497951	0.535422	0.820645	0.563934	-0.470025	0.1848	-0.268014	-0.320944	0.161909	0.0762266	0.221598	0.0660101	0.0994251	0.510279	0.201827	0.674009	2.47e-05	0.000477088
MmunewRS.868.1.S1_at	C18orf55	chromosome 18 open reading frame 55	green	2.29352	755	91.9214	28.9525	0.314508	62.9688	-34.0163	0.0512866	0.159869	0.206918	0.163704	0.073793	0.409077	0.287138	0.60687	0.635717	0.312574	0.5423	0.31149	-0.136382	0.0442416	0.113275	0.093317	0.101429	-0.298052	-0.233023	-0.429039	-0.447878	-0.726369	-0.471893	-0.448006	-0.497473	0.368592	-0.156147	0.0347093	-0.106377	-0.457237	0.157887	0.74396	0.305814	0.183081	0.294205	0.638158	0.00645416	0.0619105	1.6e-05
Mmu.9308.1.S1_at	MRPS30	mitochondrial ribosomal protein S30	turquoise	2.29288	756	143.506	88.6809	0.315075	54.825	33.856	0.0527402	0.159704	0.190289	0.0277765	0.226707	0.403494	0.427695	0.445647	0.355031	0.30701	0.715994	0.182045	-0.285101	-0.200044	-0.324021	0.481728	0.0731338	-0.0851923	-0.0325774	-0.119765	-0.324508	-0.498483	-0.27971	-0.579	-0.351052	0.452178	-0.196706	0.320558	0.461822	0.00442987	-0.147585	0.736958	0.306319	0.221616	0.859658	0.143762	0.00729548	0.00422567	0.00274558
MmugDNA.14194.1.S1_at	SF3B2	splicing factor 3b, subunit 2, 145kDa	grey	2.29216	757	45.4931	17.1557	0.480283	28.3374	-11.1817	0.22592	-0.0402788	-0.11066	-0.0967132	0.175609	-0.26558	0.0492322	-0.155894	-0.433255	-0.237969	-0.227689	-0.307121	0.0754702	-0.380747	-0.266262	0.418501	0.310878	0.598581	0.542368	0.497588	0.417035	0.589106	0.496662	0.0957402	0.446897	-0.0190052	0.184533	-0.0157043	0.387586	0.409566	-0.456121	0.145195	0.797606	0.479918	0.537266	0.26	0.0852023	0.75389	0.318151
MmuSTS.3139.1.S1_at	MAPKAPK5	mitogen-activated protein kinase-activated protein kinase 5	grey	2.29199	758	106.585	16.2266	0.454273	90.3581	-74.1315	0.271697	0.353697	0.440036	0.0855171	0.119037	0.14267	0.570256	0.500789	0.72499	0.643756	0.576812	0.0632464	-0.287686	0.0524979	0.132091	0.0525568	0.160738	-0.0996099	-0.324251	-0.116297	-0.200396	-0.456173	-0.309148	-0.517373	-0.560335	0.024065	-0.498447	0.247368	-0.10475	-0.305713	-0.239963	0.0779921	0.0199774	0.00314949	0.585582	0.447084	0.361419	6.55e-05	0.000625627
MmugDNA.9445.1.S1_s_at	RNF40	ring finger protein 40	grey	2.29185	759	92.2255	15.9766	0.447273	76.2489	-60.2724	-0.113288	-0.36785	-0.445342	-0.0889937	-0.170288	-0.215502	-0.183335	-0.389646	-0.531068	-0.376899	-0.498913	-0.132855	0.370988	-0.0771489	0.0823353	0.0668768	0.150152	0.477674	0.548151	0.48518	0.227082	0.720379	0.634844	0.513074	0.486746	-0.344145	0.21012	-0.12649	0.146207	0.50346	-0.146025	0.469481	0.0152309	0.00276625	0.570373	0.274943	0.165176	0.23928	0.00980141
MmugDNA.14052.1.S1_at	TPO	thyroid peroxidase	grey	2.29176	760	27.3971	13.498	0.377884	13.8991	-0.401101	0.0548378	0.330825	0.217337	-0.163996	0.143865	-0.321337	0.323264	0.0605162	0.278735	-0.00101256	0.120362	-0.201459	-0.443708	-0.379587	-0.25748	-0.121512	-0.0315264	-0.101608	-0.388063	0.129642	-0.0541668	-0.225839	-0.444875	-0.446334	-0.489021	0.0350053	-0.213535	0.199755	-0.113625	-0.291766	0.115802	0.726893	0.0302452	0.161521	0.293331	0.35737	0.0356287	0.0344758	0.699873
MmugDNA.6656.1.S1_at	GABRA4	gamma-aminobutyric acid (GABA) A receptor, alpha 4	brown	2.29169	761	85.9213	42.645	0.432022	43.2764	-0.631407	-0.0992002	0.0966849	-0.0156272	0.0470946	0.0457113	0.294269	0.141778	0.437521	0.18778	-0.222301	0.248342	-0.231107	-0.16986	-0.398562	-0.356485	0.454842	0.219819	-0.0973495	0.0858065	-0.0818734	-0.137867	-0.24223	-0.309093	-0.374432	0.0271873	0.786437	0.515803	-0.0262334	0.420179	0.0467176	-0.38068	0.526802	0.537386	0.920772	0.764264	0.770999	0.0554362	0.364461	0.00334681
MmugDNA.4381.1.S1_at	BSDC1	BSD domain containing 1	grey	2.29158	762	37.8965	14.5446	0.407185	23.3519	-8.80727	0.0771656	-0.143655	-0.00557683	0.044783	0.00429842	-0.022343	-0.354185	-0.118215	-0.481912	-0.296598	-0.332811	-0.587325	0.0149338	-0.082491	-0.142283	0.172438	-0.00118271	0.182038	0.235527	0.172621	0.505869	0.527229	0.274288	0.280326	0.455383	-0.0426508	0.264827	0.0026477	0.103291	0.0896229	-0.467936	0.622838	0.358081	0.971687	0.775528	0.978176	0.886912	0.0197951	0.450251
MmugDNA.6778.1.S1_at	LARP4B	La ribonucleoprotein domain family, member 4B	green	2.29157	763	188.483	54.6688	0.593861	133.814	-79.145	-0.220004	-0.240183	-0.326312	-0.0518789	-0.215137	-0.164244	-0.226614	-0.381769	-0.589482	-0.359811	-0.616757	-0.365779	0.374084	0.072825	0.171462	0.069565	0.250112	0.583581	0.561667	0.473368	0.389684	0.825444	0.749204	0.603347	0.549607	-0.427188	0.199606	-0.218612	-0.0371906	0.331996	-0.360644	0.156311	0.12081	0.0327152	0.741104	0.165911	0.292593	0.143932	0.0115321
MmuSTS.3114.1.S1_at	PNKD	paroxysmal nonkinesigenic dyskinesia	cyan	2.29156	764	63.1235	3.35994	0.320109	59.7635	-56.4036	0.123348	-0.0286196	-0.276301	-0.26176	-0.153171	-0.454456	0.153672	-0.462858	-0.381442	-0.0579543	-0.374357	-0.297951	0.395655	-0.0264303	0.113719	-0.113014	0.257755	0.703564	0.374774	0.458324	0.118019	0.568187	0.591253	0.291934	0.0752411	-0.59568	-0.219159	-0.0825782	-0.103428	0.335995	-0.119487	0.430679	0.855443	0.0728872	0.0899612	0.326782	0.00220301	0.325184	0.001776
Mmu.14509.2.S1_at	MDH1	malate dehydrogenase 1, NAD (soluble)	turquoise	2.29154	765	330.59	231.666	0.823089	98.9231	132.743	0.215179	0.0928776	0.0834515	-0.111244	0.331865	0.401433	0.483754	0.458768	0.324654	0.317605	0.858892	0.146864	-0.375176	-0.28462	-0.389079	0.528338	0.0145058	-0.0970316	-0.0140735	-0.21518	-0.497726	-0.624033	-0.367193	-0.654043	-0.484015	0.487722	-0.246903	0.404328	0.419489	-0.0226525	-0.0256844	0.165827	0.553599	0.594704	0.477588	0.0296982	0.00762899	0.00101448	0.00197373
Mmu.828.1.S1_at	LRRC40	leucine rich repeat containing 40	brown	2.2914	766	192.497	39.2622	0.397752	153.234	-113.972	0.109614	0.357934	0.381284	0.19797	0.435872	0.464714	0.197924	0.483863	0.339261	0.265986	0.682894	0.0950982	-0.471797	-0.193994	-0.460983	0.312367	-0.176055	-0.442541	-0.332097	-0.304979	-0.165796	-0.620179	-0.557408	-0.634687	-0.231837	0.747979	0.0830019	0.387405	0.399662	-0.158222	-0.156623	0.484101	0.0184411	0.0116466	0.203175	0.00348203	0.00169223	0.203282	0.00101142
MmugDNA.9246.1.S1_s_at	PAIP1	poly(A) binding protein interacting protein 1	salmon	2.29131	767	186.447	13.4232	0.774987	173.024	-159.601	0.10271	0.449759	0.229469	-0.0234188	0.231481	0.179655	0.84025	0.434142	0.659871	0.51929	0.673114	0.139303	-0.313738	-0.200749	-0.0889958	0.317343	0.360822	0.181975	-0.110835	0.062769	-0.413261	-0.51228	-0.211209	-0.672532	-0.699098	0.158469	-0.455124	0.196416	-0.00257303	-0.269938	-0.159177	0.512206	0.00247921	0.138813	0.881504	0.13529	0.249005	1.84e-12	0.003629
MmugDNA.7017.1.S1_at	STK17B	serine/threonine kinase 17b	blue	2.2913	768	256.498	133.236	0.437837	123.263	9.97323	-0.364007	-0.328309	-0.509104	0.118102	-0.291834	-0.101815	-0.442055	-0.626278	-0.5509	-0.308214	-0.674875	0.0212927	0.662282	0.481669	0.447029	-0.380702	-0.0918284	0.196364	0.322653	0.272556	0.0317091	0.546105	0.63185	0.833518	0.447592	-0.521245	0.213471	-0.328509	-0.297023	0.313234	0.151529	0.0164138	0.0316025	0.000489584	0.450686	0.0575833	0.515908	0.00299848	7.05e-06
Mmu.5587.1.S1_at	FAM8A1	family with sequence similarity 8, member A1	brown	2.29124	769	85.669	33.6761	0.341161	51.9929	-18.3169	-0.177629	0.0449061	-0.0894713	-0.0899638	0.0691146	0.303806	0.236669	0.525855	0.368212	-0.119355	0.370886	0.0427926	-0.111118	-0.351024	-0.271657	0.358171	0.212083	-0.204229	0.0113375	-0.290029	-0.419882	-0.463855	-0.451482	-0.462101	-0.253856	0.74187	0.391256	-0.0556508	0.208665	-0.133804	-0.0527151	0.25447	0.774927	0.568298	0.566161	0.659657	0.0476387	0.126509	0.000292985
MmugDNA.8957.1.S1_at	RIT1	Ras-like without CAAX 1	magenta	2.29105	770	120.577	6.58831	0.468158	113.989	-107.401	0.452054	0.718638	0.748679	0.198219	0.333932	-0.0978013	0.335713	0.256099	0.360225	0.338397	0.54548	-0.114144	-0.55488	-0.171739	-0.34382	-0.0150791	-0.284487	-0.215396	-0.574224	-0.0563384	0.164135	-0.482937	-0.45804	-0.637447	-0.418197	0.335797	-0.286191	0.425719	0.110312	-0.402113	-0.212647	0.00234064	5.74e-08	7.78e-09	0.202596	0.0286359	0.532676	0.0277461	0.09739
MmugDNA.33271.1.S1_at	PLXNC1	plexin C1	blue	2.29099	771	192.896	96.6694	0.317673	96.2268	0.442579	-0.342722	-0.353645	-0.384441	0.187566	-0.347032	0.024167	-0.483645	-0.409012	-0.368485	-0.309144	-0.676731	-0.131985	0.444755	0.480089	0.516337	-0.203948	0.103585	0.121988	0.33878	0.0400104	0.174892	0.438287	0.511808	0.783672	0.566114	-0.309162	0.36871	-0.589157	-0.362132	0.0767097	-0.011472	0.0244632	0.0199969	0.0109178	0.228423	0.0226107	0.877747	0.00101756	0.00646339
MmugDNA.31871.1.S1_at	CCDC122	coiled-coil domain containing 122	blue	2.29094	772	176.792	96.3034	0.31647	80.4889	15.8145	-0.0525344	-0.306854	-0.323525	0.145796	-0.113868	-0.126174	-0.486662	-0.516803	-0.631912	-0.281559	-0.584201	-0.335211	0.54591	0.388925	0.301694	-0.219312	-0.131705	0.255542	0.343808	0.251604	0.245264	0.549586	0.583089	0.765088	0.508426	-0.431919	0.197462	-0.2018	-0.195863	0.248545	-0.0943118	0.737948	0.0453429	0.0343221	0.350884	0.467194	0.420113	0.00093578	0.00038795
MmugDNA.24450.1.S1_at	RBM11	RNA binding motif protein 11	turquoise	2.2909	773	229.285	140.415	0.49888	88.8704	51.5441	0.374575	0.348725	0.304416	-0.188801	0.113703	0.153689	0.538772	0.448587	0.433082	0.524174	0.815709	0.0534676	-0.499717	-0.179245	-0.32158	0.288246	-0.0198868	-0.0741812	-0.266928	-0.024783	-0.321167	-0.526324	-0.352023	-0.663677	-0.612227	0.187972	-0.520245	0.511878	0.194785	-0.182973	-0.111991	0.0133347	0.0219156	0.0471717	0.225316	0.467847	0.32513	0.000193566	0.00255271
MmugDNA.31394.1.S1_at	NOC2L	nucleolar complex associated 2 homolog (S. cerevisiae)	green	2.29089	774	131.856	45.1294	0.490236	86.7267	-41.5972	-0.213527	-0.333887	-0.286554	-0.132161	-0.251588	-0.113743	-0.287082	-0.370714	-0.58025	-0.213676	-0.548059	-0.475922	0.370482	0.0976027	0.0964278	-0.00455873	0.176162	0.423863	0.412353	0.401972	0.327768	0.796618	0.558804	0.518385	0.505217	-0.429239	0.101882	0.00411014	0.096699	0.537646	-0.35478	0.169179	0.0286589	0.0624667	0.398214	0.103641	0.467689	0.0619637	0.0143969
MmugDNA.29640.1.S1_s_at	CFL2	cofilin 2 (muscle)	turquoise	2.29087	775	242.094	141.545	0.502894	100.55	40.995	0.633244	0.351566	0.511664	0.128192	0.454649	0.203122	0.239909	0.38388	0.258695	0.484646	0.792232	-0.0214298	-0.388719	-0.0884359	-0.418037	0.105198	-0.390021	-0.337922	-0.435407	-0.276153	-0.12327	-0.641779	-0.524832	-0.618848	-0.415548	0.414949	-0.326019	0.619918	0.289095	-0.155546	-0.0837143	5.18e-06	0.0207895	0.000453399	0.412656	0.00219228	0.191424	0.121248	0.0110444
MmugDNA.28254.1.S1_x_at	FBXL18	F-box and leucine-rich repeat protein 18	blue	2.29061	776	294.376	153.266	0.503661	141.109	12.157	-0.280731	-0.553905	-0.454609	0.0190565	-0.509821	-0.10652	-0.594897	-0.351486	-0.251011	-0.460842	-0.716765	0.0496959	0.438183	0.417812	0.629096	-0.29155	-0.000971264	-0.0502857	0.269224	-0.0470932	0.0777645	0.337828	0.391938	0.833448	0.568366	-0.230852	0.504629	-0.67491	-0.338438	0.0508608	0.210903	0.0682286	0.000116531	0.0021945	0.903461	0.000479195	0.496595	2.59e-05	0.0208206
Mmu.10135.1.S1_at	CCNH	cyclin H	turquoise	2.29014	777	161.683	101.908	0.362071	59.7748	42.1336	0.143506	0.267819	0.272431	0.103003	0.169494	0.332728	0.389234	0.386064	0.490018	0.497675	0.759638	0.249462	-0.355522	0.061555	-0.0797556	0.262205	-0.0853824	-0.251016	-0.252289	-0.191326	-0.426325	-0.665186	-0.359014	-0.498592	-0.431514	0.347016	-0.31067	0.334701	0.224677	-0.130082	-0.0285015	0.358585	0.0825044	0.0771603	0.510997	0.277221	0.0292509	0.00988599	0.0105585
MmugDNA.37475.1.S1_s_at	MRPS7	mitochondrial ribosomal protein S7	turquoise	2.29009	778	181.617	106.909	0.379837	74.7076	32.2013	0.435124	0.370549	0.356063	-0.022849	0.436563	0.228531	0.419267	0.341758	0.250007	0.450133	0.766287	-0.0223181	-0.357619	-0.209745	-0.410603	0.227131	-0.183062	-0.0887702	-0.251005	-0.0635596	-0.230375	-0.479183	-0.320398	-0.633031	-0.468346	0.322234	-0.372326	0.63061	0.434961	-0.0271343	-0.174069	0.00354496	0.014444	0.0191069	0.884367	0.00342478	0.14048	0.00513363	0.0248948
MmuSTS.2292.1.S1_at	PPP1R3F	protein phosphatase 1, regulatory (inhibitor) subunit 3F	green	2.2898	779	80.8354	28.3216	0.307655	52.5138	-24.1921	-0.0192397	-0.13552	-0.196721	-0.344358	-0.221823	-0.4835	-0.0694403	-0.364261	-0.431029	-0.275327	-0.497614	-0.426043	0.247098	-0.110354	0.0289575	-0.0586175	0.178465	0.532704	0.356021	0.398739	0.383483	0.719929	0.483614	0.355876	0.294757	-0.48858	-0.0122719	-0.11058	-0.045398	0.269978	-0.235249	0.902537	0.386226	0.206098	0.0237458	0.152829	0.00102165	0.658151	0.0163332
Mmu.4403.1.S1_at	DRG1	developmentally regulated GTP binding protein 1	turquoise	2.28978	780	293.981	201.089	0.71445	92.8922	108.197	0.316186	0.301621	0.247509	0.117798	0.485853	0.313104	0.416926	0.309022	0.155528	0.42582	0.846629	0.0235039	-0.309278	-0.221816	-0.545318	0.333293	-0.223594	-0.120689	-0.217966	-0.0117629	-0.35643	-0.548479	-0.359767	-0.648431	-0.518007	0.408264	-0.335703	0.679856	0.481074	0.0432523	-0.101556	0.0388665	0.049342	0.109552	0.451861	0.000957096	0.0409156	0.00541417	0.0437652
MmugDNA.38309.1.S1_s_at	ATP5G1	ATP synthase, H+ transporting, mitochondrial F0 complex, subunit C1 (subunit 9)	turquoise	2.28974	781	346.052	219.044	0.778244	127.008	92.0369	0.264068	0.368962	0.307119	-0.0749249	0.315947	0.266721	0.437228	0.41329	0.388602	0.57432	0.867548	0.108986	-0.273736	-0.0641762	-0.421975	0.0384893	-0.256218	-0.305598	-0.480889	-0.250097	-0.435109	-0.671074	-0.567723	-0.697274	-0.717899	0.279488	-0.483619	0.701304	0.162925	-0.179175	0.0716564	0.0870616	0.0149023	0.0451475	0.632999	0.039022	0.0838187	0.00337049	0.00587622
MmugDNA.3770.1.S1_at	WDYHV1	WDYHV motif containing 1	turquoise	2.2897	782	186.393	89.691	0.318664	96.7016	-7.01064	0.56247	0.467486	0.495827	-0.0250775	0.328991	0.119823	0.396442	0.342839	0.334272	0.559246	0.741051	0.0656985	-0.394812	-0.115802	-0.361758	0.13965	-0.15718	-0.12643	-0.393121	-0.159986	-0.11301	-0.559752	-0.380633	-0.653368	-0.495181	0.247372	-0.463449	0.520557	0.181051	-0.226207	-0.0289645	8.65e-05	0.00157357	0.000722081	0.873178	0.0312301	0.444067	0.00849195	0.0244115
MmuSTS.3757.1.S1_at	RAB9B	RAB9B, member RAS oncogene family	grey	2.28965	783	54.4684	17.4497	0.488515	37.0187	-19.569	-0.344333	-0.475053	-0.586779	0.0344809	-0.133836	0.218466	-0.109313	-0.179005	-0.480359	-0.132687	-0.22916	-0.190276	0.562457	0.182807	0.143548	0.222962	0.265058	0.451117	0.663455	0.196306	-0.178702	0.454977	0.56557	0.473689	0.30777	-0.189198	0.181732	-0.0793553	0.114244	0.488747	-0.186447	0.0237563	0.0012864	3.54e-05	0.826253	0.39221	0.1593	0.485312	0.250748
MmugDNA.21315.1.S1_at	DOCK9	dedicator of cytokinesis 9	royalblue	2.28946	784	74.1814	2.36327	0.555	71.8181	-69.4549	-0.17798	-0.377551	-0.119161	0.0607926	-0.393394	0.112478	-0.321544	-0.0345817	0.155656	-0.200397	-0.537555	0.137309	0.233208	0.356697	0.780646	-0.0890535	0.303103	-0.00190925	0.266984	-0.264446	0.145999	0.172647	0.277472	0.520492	0.362971	-0.291441	0.194381	-0.77642	-0.511108	-0.231186	0.117976	0.253518	0.0125619	0.446607	0.698567	0.0090593	0.472686	0.0355037	0.825754
MmuSTS.2573.1.S1_at	PAN2	PAN2 poly(A) specific ribonuclease subunit homolog (S. cerevisiae)	blue	2.28904	785	178.386	118.476	0.389333	59.9098	58.5661	-0.151745	-0.435274	-0.261724	0.121069	-0.285138	0.157686	-0.424824	-0.311756	-0.313511	0.163697	-0.417972	0.0298244	0.511667	0.810837	0.665536	-0.382794	-0.0592235	0.0616507	0.197275	-0.0776055	0.0569354	0.349846	0.546088	0.785114	0.373399	-0.585424	-0.0510555	-0.229728	-0.447073	0.0961175	0.0568099	0.331361	0.00353229	0.0900074	0.439311	0.0638304	0.312551	0.00451775	0.0418395
Mmu.16255.1.S1_at	C1orf31	chromosome 1 open reading frame 31	turquoise	2.28904	786	422.689	278.167	0.988302	144.521	133.646	0.280552	0.357069	0.323876	-0.091823	0.342446	0.383358	0.525235	0.571072	0.43695	0.558998	0.934869	-0.000569423	-0.424762	-0.13791	-0.404984	0.308857	-0.0744641	-0.211929	-0.285462	-0.224775	-0.407314	-0.665342	-0.47027	-0.739768	-0.608189	0.461755	-0.344796	0.594932	0.276548	-0.186104	-0.166976	0.0684125	0.0187464	0.0341166	0.558131	0.024586	0.0111634	0.000298751	6.36e-05
Mmu.15843.1.S1_at	INSIG2	insulin induced gene 2	grey	2.28839	787	109.552	15.442	0.432309	94.1099	-78.6679	0.113531	0.113153	0.375286	0.0448646	0.0801852	0.356907	0.164349	0.702561	0.591458	0.216607	0.562132	-0.0332637	-0.339251	-0.188006	-0.152251	0.265009	0.00955194	-0.439662	-0.285906	-0.546435	-0.164581	-0.578732	-0.675804	-0.57396	-0.299343	0.58863	0.0278329	0.173621	0.221009	-0.289064	-0.157342	0.468522	0.470017	0.0131463	0.77513	0.609253	0.0188039	0.292281	1.51e-07
MmuSTS.3190.1.S1_at	MPP2	membrane protein, palmitoylated 2 (MAGUK p55 subfamily member 2)	green	2.2883	788	206.884	44.6257	0.484764	162.258	-117.632	-0.425133	-0.376497	-0.433373	-0.0495368	-0.451721	-0.176374	-0.430627	-0.483436	-0.578718	-0.348081	-0.703866	0.0192408	0.365249	0.167904	0.220141	-0.135245	0.0864484	0.295211	0.427835	0.330041	0.257379	0.777421	0.598289	0.672308	0.618906	-0.449773	0.233366	-0.283955	0.0453431	0.507349	0.0177229	0.0044855	0.0128309	0.00369608	0.752415	0.00236032	0.257896	0.00394447	0.00102345
MmuSTS.1313.1.S1_at	DNM1	dynamin 1	green	2.28823	789	162.716	64.5851	0.701581	98.1306	-33.5455	-0.306082	-0.312691	-0.506637	-0.253039	-0.284267	-0.242412	-0.114701	-0.450343	-0.646847	-0.288772	-0.537364	-0.170237	0.320958	-0.0256204	0.0129306	0.0994593	0.279528	0.606983	0.629503	0.470008	0.219614	0.848428	0.699825	0.510045	0.525859	-0.47659	0.110451	-0.139956	0.132639	0.669011	-0.176948	0.0459159	0.0411968	0.000526862	0.101597	0.0646816	0.117296	0.463922	0.00244324
[truncated: 30,690 more rows]
[truncated: 23 more columns]
