# Supplementary material for: Cross-Species Co-analysis of Prefrontal Cortex Chronic Ethanol Transcriptome Responses in Mice and Monkeys
Source: Front Mol Neurosci. 2019 Aug 13;12:197. doi: 10.3389/fnmol.2019.00197 (PMC6701453; doi:10.3389/fnmol.2019.00197)
Supplement: Supplementary file 5 [file Table_5.XLSX]

## Sheet: Sheet1
				ERHS		correlations to phenotypes
ProbeID	Gene Symbol	Gene Description	moduleColors_DS3	ERHS_3comp	ERHS rank	GS.RIN	p.GS.RIN	GS.cohort	p.GS.cohort	GS.treatment	p.GS.treatment	GS.age at necropsy	p.GS.age at necropsy	GS.age at ethanol onset	p.GS.age at ethanol onset	GS.drinking category	p.GS.drinking category	GS.average BEC	p.GS.average BEC	GS.average BEC first 6 mo	p.GS.average BEC first 6 mo	GS.average BEC second 6 mo	p.GS.average BEC second 6 mo	GS.Change in BEC from 1st to 2nd 6mo	p.GS.Change in BEC from 1st to 2nd 6mo	GS.average ethanol intake	p.GS.average ethanol intake	q-value_ave ethanol intake	GS.first 6mo average ethanol intake	p.GS.first 6mo average ethanol intake	GS.second 6mo average ethanol intake	p.GS.second 6mo average ethanol intake	q-value_second 6mo average ethanol intake	GS.change in ethanol intake from 1st to 2nd 6mo	p.GS.change in ethanol intake from 1st to 2nd 6mo	GS.water intake	p.GS.water intake	GS.EtOH Preference (g/kg per ml H2O)	p.GS.EtOH Preference (g/kg per ml H2O)	GS.Percent Days over 4 g/kg	p.GS.Percent Days over 4 g/kg	GS.Percent Days over 3 g/kg	p.GS.Percent Days over 3 g/kg	GS.Percent Days over 2 g/kg	p.GS.Percent Days over 2 g/kg	GS.Average Bout Start Time	p.GS.Average Bout Start Time	GS.Average Number of Bouts per Day	p.GS.Average Number of Bouts per Day
MmuSTS.3243.1.S1_at	SEC23A	Sec23 homolog A (S. cerevisiae)	pink	2.93388	1	0.390628	0.00960213	-0.116815	0.455671	-0.530655	0.000251656	0.173161	0.266807	0.444611	0.00281648	-0.478061	0.00118585	-0.130472	0.404324	-0.114385	0.465162	-0.145967	0.350316	-0.0554652	0.72389	-0.289644	0.0595702	0.374334	-0.23664	0.126558	-0.324171	0.033944	0.261176	-0.106907	0.495026	0.0182372	0.907593	-0.311017	0.0423531	-0.148709	0.34124	-0.255815	0.0977746	-0.29602	0.053933	-0.117966	0.451213	-0.106293	0.497518
MmugDNA.39529.1.S1_at	SSR4	signal sequence receptor, delta (translocon-associated protein delta)	lightyellow	2.92453	2	0.0151559	0.923155	0.264025	0.0871145	-0.40583	0.0069325	-0.215912	0.164354	-0.100037	0.523303	-0.124438	0.426586	0.288718	0.0604262	0.346811	0.0227024	0.154432	0.322767	-0.202782	0.192184	0.336835	0.0271973	0.298691	0.388223	0.0100964	0.221579	0.153293	0.437435	-0.284499	0.064454	0.448065	0.00258604	-0.019388	0.901789	0.252852	0.101859	0.247924	0.10894	0.409118	0.00644837	-0.351732	0.0207254	-0.00677257	0.96562
MmugDNA.4900.1.S1_at	AMY1B	amylase, alpha 1B (salivary)	lightcyan	2.92155	3	0.179982	0.248131	-0.399061	0.0080293	0.489293	0.000869302	0.488328	0.000893166	0.412633	0.00596333	0.316836	0.0384452	-0.17955	0.249286	-0.110419	0.480877	-0.251437	0.103854	-0.195843	0.208168	-0.340839	0.0253117	0.294603	-0.258775	0.093821	-0.415611	0.00557743	0.146823	-0.207502	0.18182	0.0999202	0.523792	-0.360505	0.0175586	-0.115927	0.459127	-0.283408	0.0655294	-0.217631	0.16094	0.0265825	0.865634	-0.0194764	0.901344
MmuSTS.1671.1.S1_at	UBA2	ubiquitin-like modifier activating enzyme 2	pink	2.90904	4	0.283269	0.0656672	-0.069113	0.659664	-0.562733	8.57e-05	0.0925765	0.554891	0.369223	0.0148261	-0.523817	0.00031232	-0.105414	0.501101	-0.153874	0.324539	-0.0413965	0.792112	0.124889	0.424898	-0.277294	0.0718219	0.394251	-0.272682	0.0768773	-0.258158	0.0946347	0.372957	0.0478519	0.760584	0.118651	0.448569	-0.306335	0.0457277	-0.2584	0.094315	-0.26185	0.0898468	-0.202433	0.192966	-0.0334589	0.831328	-0.0376123	0.810751
MmugDNA.42484.1.S1_at	ACTR6	ARP6 actin-related protein 6 homolog (yeast)	pink	2.90265	5	0.447678	0.00261099	-0.182435	0.241633	-0.450526	0.00243214	0.195845	0.208164	0.411275	0.00614682	-0.497332	0.000691502	-0.141283	0.366153	-0.162512	0.297783	-0.105797	0.499542	0.0519805	0.740615	-0.313851	0.0404114	0.335305	-0.283672	0.0652681	-0.305628	0.0462552	0.291625	-0.00516267	0.973789	-0.0722205	0.645353	-0.230165	0.137587	-0.328876	0.0312923	-0.333616	0.0287964	-0.334027	0.0285882	-0.0708905	0.651463	-0.163557	0.294644
MmuSTS.4666.1.S1_at	TNFSF10	tumor necrosis factor (ligand) superfamily, member 10	darkturquoise	2.86552	6	0.144483	0.355288	0.0756177	0.62985	-0.438016	0.00330719	-0.215519	0.165143	-0.0520446	0.740306	-0.155474	0.319475	0.525919	0.000292398	0.439922	0.00315822	0.507058	0.000520331	0.143378	0.359018	0.24449	0.11409	0.453622	0.243905	0.114986	0.193976	0.212623	0.484405	-0.0975563	0.533708	0.00891035	0.954777	0.251938	0.103144	0.335535	0.0278341	0.340998	0.0252388	0.213042	0.170173	-0.339815	0.025783	0.0895779	0.567835
MmugDNA.8389.1.S1_at	GIMAP4	GTPase, IMAP family member 4	darkturquoise	2.84834	7	0.133501	0.393406	0.0935671	0.550646	-0.386485	0.0104671	-0.293022	0.056528	-0.16979	0.276371	-0.118215	0.45025	0.398147	0.00818815	0.457919	0.00201715	0.255834	0.0977482	-0.200894	0.196444	0.260166	0.0920066	0.424263	0.334052	0.0285751	0.118373	0.449642	0.607314	-0.351956	0.0206387	-0.0249989	0.873572	0.412779	0.00594383	0.461736	0.0018284	0.444058	0.00285502	0.264013	0.0871301	-0.207886	0.180994	0.0520534	0.740264
MmugDNA.13723.1.S1_at	ARMCX1	armadillo repeat containing, X-linked 1	pink	2.84833	8	0.35038	0.0212536	-0.170193	0.275217	-0.540397	0.000183511	0.189482	0.223617	0.490449	0.000841459	-0.519713	0.000354774	-0.0972695	0.534917	-0.0429577	0.784455	-0.167271	0.283666	-0.165604	0.288558	-0.316366	0.0387496	0.332064	-0.213085	0.170084	-0.414021	0.00578069	0.148119	-0.277283	0.071834	-0.085445	0.585899	-0.00479067	0.975677	-0.183148	0.239769	-0.150459	0.335521	-0.234727	0.129745	-0.0968267	0.536786	-0.134796	0.38879
MmugDNA.7826.1.S1_at	PHYHIP	phytanoyl-CoA 2-hydroxylase interacting protein	green	2.84526	9	-0.449799	0.00247671	0.194288	0.211876	0.561781	8.86e-05	-0.248151	0.108605	-0.645233	3e-06	0.483149	0.00103157	0.0651928	0.677891	-0.0511249	0.74474	0.226914	0.143388	0.351337	0.0208786	0.222142	0.152224	0.491225	0.104275	0.505767	0.354496	0.0196798	0.219193	0.360844	0.0174449	-0.0756149	0.629863	0.118733	0.448254	-0.00917192	0.953451	0.183214	0.239596	0.219996	0.156326	0.126767	0.417911	-0.103869	0.507434
MmugDNA.3892.1.S1_s_at	MLLT10	myeloid/lymphoid or mixed-lineage leukemia (trithorax homolog, Drosophila); translocated to, 10	lightcyan	2.83498	10	0.400313	0.00781586	-0.515578	0.000402725	0.519855	0.000353224	0.535702	0.000213932	0.502426	0.000596426	0.391594	0.00940933	-0.162449	0.297973	0.0256116	0.870499	-0.363879	0.0164546	-0.498125	0.000675864	-0.218725	0.158793	0.497999	-0.0418605	0.789834	-0.412297	0.00600823	0.150367	-0.545069	0.000157183	0.0673739	0.667727	-0.188112	0.227047	0.113263	0.469579	-0.0968623	0.536636	-0.161512	0.300805	-0.0204928	0.896223	0.0229596	0.883812
MmugDNA.17786.1.S1_at	GRIA3	glutamate receptor, ionotrophic, AMPA 3	blue	2.81818	11	-0.148284	0.342634	-0.17651	0.257523	0.687785	3.48e-07	0.225896	0.145241	-0.0510515	0.745094	0.44696	0.00265789	-0.330924	0.0301928	-0.27351	0.0759493	-0.328021	0.0317611	-0.105583	0.500414	-0.256349	0.0970527	0.43254	-0.240568	0.120197	-0.235451	0.128531	0.413205	0.0308084	0.844518	-0.107991	0.490637	-0.144012	0.356874	-0.147365	0.345668	-0.229441	0.138863	-0.259947	0.0922903	0.253551	0.100884	0.0154126	0.921857
MmugDNA.3694.1.S1_s_at	ARGLU1	arginine and glutamate rich 1	lightcyan	2.81543	12	0.161066	0.30216	-0.304115	0.0474022	0.465334	0.00166501	0.427876	0.00420784	0.365001	0.0161006	0.346135	0.0229859	-0.132387	0.397401	-0.0135179	0.931439	-0.265385	0.0854404	-0.32601	0.0328864	-0.229176	0.139333	0.48004	-0.104899	0.503207	-0.367137	0.0154447	0.205714	-0.378597	0.0122995	0.163003	0.296304	-0.287089	0.0619572	0.139771	0.371359	-0.0495185	0.752504	-0.131443	0.400803	-0.000981996	0.995014	-0.099676	0.524812
MmugDNA.15366.1.S1_s_at	HNRNPC	heterogeneous nuclear ribonucleoprotein C (C1/C2)	brown	2.80538	13	-0.0731977	0.640878	0.313774	0.0404631	-0.35508	0.0194646	-0.149863	0.337461	-0.012215	0.938033	-0.435541	0.00350973	-0.222011	0.152473	-0.134111	0.391229	-0.267941	0.0823601	-0.189657	0.223183	-0.264975	0.0859425	0.417002	-0.267131	0.0833264	-0.255875	0.0976932	0.377137	0.0424729	0.786831	-0.361831	0.0171173	0.192709	0.215684	-0.119555	0.445095	-0.218952	0.158351	-0.190728	0.220532	0.0933369	0.551631	0.187403	0.228835
MmugDNA.37060.1.S1_at	RPL13	ribosomal protein L13	lightyellow	2.80134	14	-0.204648	0.188038	0.459968	0.00191379	-0.48136	0.00108366	-0.356289	0.0190253	-0.276203	0.0729931	-0.177092	0.255932	0.278164	0.0708986	0.27044	0.0794332	0.240141	0.120878	-0.00400147	0.979683	0.348076	0.02218	0.282101	0.316449	0.0386955	0.354379	0.0197228	0.219193	0.0256771	0.870171	0.227761	0.141859	-0.0493688	0.753228	0.307685	0.0447332	0.215703	0.164772	0.264974	0.0859434	-0.209722	0.177086	-0.0578353	0.712587
MmugDNA.5927.1.S1_at	SYN1	synapsin I	green	2.79174	15	-0.499083	0.0006574	0.065444	0.676717	0.632189	5.43e-06	-0.102119	0.514649	-0.481662	0.0010747	0.551627	0.000125977	-0.0374075	0.811763	-0.0755033	0.63037	0.057356	0.714868	0.161273	0.301529	0.205054	0.187145	0.521868	0.120149	0.442822	0.297702	0.0525194	0.304525	0.251594	0.103631	0.146018	0.350144	-0.093515	0.550869	0.0834263	0.594815	0.141616	0.365016	0.191197	0.219377	0.315683	0.0391951	0.00715728	0.963668
MmunewRS.1055.1.S1_at	MYL9	myosin, light chain 9, regulatory	darkgrey	2.79004	16	0.0401518	0.798231	-0.0541564	0.730157	0.291182	0.058169	0.145695	0.351224	0.0606224	0.699371	0.116947	0.455156	-0.318078	0.03765	-0.243047	0.11631	-0.364144	0.0163703	-0.187365	0.228931	-0.334332	0.028434	0.302124	-0.250404	0.105331	-0.412286	0.00600969	0.150367	-0.215791	0.164597	-0.070273	0.654307	0.0842924	0.590983	-0.120127	0.442906	-0.230088	0.137722	-0.267855	0.0824618	-0.151885	0.33091	-0.0694279	0.658208
MmugDNA.33666.1.S1_at	STRN3	striatin, calmodulin binding protein 3	pink	2.78308	17	0.429526	0.00404809	-0.226033	0.14499	-0.385424	0.010699	0.275951	0.0732667	0.502731	0.000591131	-0.409652	0.00637253	-0.203894	0.189706	-0.173315	0.266375	-0.226791	0.14361	-0.0912808	0.560467	-0.328232	0.0316448	0.311261	-0.225999	0.145052	-0.415252	0.00562279	0.147026	-0.258719	0.0938952	-0.0233251	0.881975	-0.164808	0.290916	-0.151011	0.333731	-0.268381	0.0818387	-0.325833	0.0329873	-0.0128856	0.934639	0.00215009	0.989082
MmugDNA.32045.1.S1_x_at	ZNF483	zinc finger protein 483	blue	2.77971	18	-0.125088	0.424155	-0.239794	0.121431	0.587295	3.47e-05	0.269414	0.0806249	0.112867	0.471147	0.355548	0.0192935	-0.2687	0.0814622	-0.144106	0.356557	-0.358313	0.0183089	-0.294429	0.0552978	-0.283903	0.0650402	0.385336	-0.211424	0.173516	-0.336095	0.0275579	0.24407	-0.164394	0.292147	0.0792844	0.613292	-0.312972	0.0410053	-0.0840939	0.59186	-0.23408	0.130836	-0.262851	0.0885813	0.0548497	0.726835	-0.0142189	0.927893
MmuSTS.2584.1.S1_at	WBP2	WW domain binding protein 2	green	2.77541	19	-0.469907	0.00147604	0.131101	0.402044	0.603966	1.8e-05	-0.207932	0.180896	-0.660712	1.42e-06	0.531075	0.000248297	0.0707257	0.652221	-0.0362983	0.817248	0.216097	0.163985	0.320242	0.0362979	0.234771	0.129671	0.470989	0.0971861	0.535269	0.3714	0.0142032	0.199792	0.397094	0.00837472	-0.209962	0.176581	0.364172	0.0163616	0.000466627	0.997631	0.187201	0.229345	0.289861	0.0593705	0.266362	0.0842528	0.0634779	0.685922
MmugDNA.37988.1.S1_x_at	IL28RA	interleukin 28 receptor, alpha (interferon, lambda receptor)	blue	2.77213	20	-0.128127	0.412895	-0.191732	0.218066	0.577088	5.1e-05	0.190707	0.220582	-0.0208019	0.894667	0.320655	0.0360443	-0.216826	0.162532	-0.154989	0.321006	-0.241104	0.119349	-0.130929	0.402664	-0.269772	0.0802076	0.410149	-0.221618	0.153219	-0.292234	0.0572258	0.313161	-0.0832829	0.595451	-0.0830039	0.596688	-0.1258	0.421503	-0.139844	0.371105	-0.202404	0.193031	-0.255483	0.0982261	0.143665	0.358045	0.0214872	0.891217
MmuSTS.3089.1.S1_at	LPHN1	latrophilin 1	green	2.76302	21	-0.482871	0.00103952	0.0948926	0.54499	0.600336	2.09e-05	-0.172287	0.269265	-0.570482	6.49e-05	0.610338	1.39e-05	0.320912	0.0358873	0.190106	0.222067	0.444383	0.00283234	0.351971	0.0206332	0.478627	0.00116771	0.133057	0.36776	0.0152577	0.572665	6e-05	0.0415192	0.268235	0.0820114	0.246655	0.110822	0.0553738	0.724327	0.0746694	0.634162	0.280373	0.0685956	0.463684	0.00173828	0.177256	0.255486	0.177126	0.255839
MmugDNA.14804.1.S1_at	ZFR	zinc finger RNA binding protein	brown	2.75144	22	0.0198632	0.899395	0.0118993	0.939632	-0.290979	0.0583524	0.000699475	0.996448	0.202793	0.19216	-0.394518	0.00884649	-0.245523	0.112522	-0.109273	0.485471	-0.342444	0.0245871	-0.314335	0.0400869	-0.294178	0.0555157	0.367187	-0.27306	0.0764522	-0.321645	0.0354426	0.264812	-0.0456584	0.771257	-0.214831	0.166529	0.103969	0.507024	-0.0247372	0.874885	-0.141301	0.366093	-0.185928	0.232584	0.0391853	0.80299	0.235483	0.128478
MmuSTS.3677.1.S1_at	FASN	fatty acid synthase	green	2.74333	23	-0.553863	0.000116699	0.241587	0.118588	0.548642	0.000139409	-0.293425	0.0561726	-0.739041	1.52e-08	0.504201	0.000566157	0.217889	0.160432	0.126032	0.42064	0.32137	0.0356086	0.267798	0.0825297	0.324918	0.0335112	0.317845	0.227253	0.142775	0.428765	0.00412105	0.135592	0.27677	0.0723827	-0.000115798	0.999412	0.129073	0.409425	0.146091	0.349901	0.29473	0.0550375	0.286923	0.0621151	0.0600229	0.702207	-0.131657	0.40003
MmugDNA.26589.1.S1_x_at	TRIOBP	TRIO and F-actin binding protein	blue	2.73849	24	-0.0742966	0.63586	-0.265674	0.085087	0.567	7.36e-05	0.266709	0.0838339	0.118612	0.44872	0.334713	0.0282429	-0.247489	0.109582	-0.178787	0.251337	-0.282651	0.0662834	-0.156861	0.315122	-0.31197	0.0416918	0.339554	-0.245209	0.112997	-0.351859	0.0206762	0.221417	-0.134419	0.39013	-0.0120967	0.938632	-0.218105	0.160008	-0.0563666	0.719584	-0.180794	0.245966	-0.35272	0.0203464	0.143827	0.357497	0.0258788	0.86916
MmugDNA.11514.1.S1_at	C7orf64	chromosome 7 open reading frame 64	blue	2.7371	25	-0.115008	0.462717	-0.20412	0.189205	0.665204	1.14e-06	0.201856	0.194266	-0.0881871	0.573885	0.460546	0.00188548	-0.256469	0.0968908	-0.203358	0.190897	-0.264578	0.0864314	-0.105139	0.502228	-0.207677	0.181445	0.517831	-0.182912	0.240385	-0.190254	0.221701	0.49121	0.00677379	0.965614	-0.0871878	0.57825	-0.160455	0.304022	-0.155793	0.31847	-0.252243	0.102714	-0.255643	0.0980083	0.202102	0.193712	-0.0114102	0.942109
MmugDNA.36372.1.S1_at	CDC42BPB	CDC42 binding protein kinase beta (DMPK-like)	green	2.72954	26	-0.354037	0.01985	-0.0473133	0.763201	0.515973	0.000397904	-0.085372	0.586221	-0.354824	0.0195584	0.508143	0.000503809	0.119415	0.445631	0.0837726	0.593281	0.175144	0.261284	0.128478	0.411607	0.2673	0.0831236	0.412959	0.240057	0.121011	0.297858	0.0523895	0.304343	0.0625067	0.690486	0.104547	0.504648	-0.0700119	0.655512	0.122249	0.434828	0.19509	0.209957	0.157253	0.313899	0.0670069	0.669433	-0.0467402	0.765988
MmugDNA.38777.1.S1_at	ARL1	ADP-ribosylation factor-like 1	turquoise	2.72652	27	0.170559	0.274169	0.19667	0.206218	-0.56912	6.82e-05	0.0216936	0.890178	0.347452	0.0224366	-0.55107	0.000128392	-0.265266	0.0855861	-0.250174	0.105661	-0.238581	0.123384	-0.0174579	0.911526	-0.291476	0.0579045	0.371906	-0.317406	0.0380786	-0.246205	0.111495	0.393604	0.136184	0.383878	-0.179073	0.250568	-0.0949175	0.544884	-0.122249	0.43483	-0.210626	0.175185	-0.268199	0.0820545	-0.0399266	0.799339	-0.0952622	0.543418
MmugDNA.558.1.S1_at	BMP7	bone morphogenetic protein 7	blue	2.72585	28	-0.178655	0.251693	-0.193959	0.212664	0.599046	2.2e-05	0.234688	0.12981	-0.0123605	0.937297	0.366756	0.0155599	-0.326593	0.032557	-0.29781	0.0524296	-0.297427	0.0527486	-0.0380559	0.80856	-0.315382	0.0393926	0.333696	-0.307851	0.0446116	-0.269137	0.0809491	0.354241	0.0871065	0.578606	-0.16209	0.299055	-0.106961	0.494805	-0.312158	0.0415622	-0.359248	0.0179856	-0.29548	0.0543931	0.152051	0.330376	-0.0495338	0.75243
MmugDNA.31954.1.S1_at	CTSC	cathepsin C	blue	2.71611	29	-0.0729786	0.64188	-0.278986	0.0700349	0.613249	1.23e-05	0.281096	0.0678557	0.113793	0.467489	0.465812	0.00164431	-0.220926	0.154539	-0.162708	0.297192	-0.259863	0.0924005	-0.146141	0.349733	-0.262698	0.0887736	0.420039	-0.231469	0.135311	-0.273054	0.0764594	0.346074	-0.0392979	0.802435	-0.0441921	0.778415	-0.216249	0.16368	0.00335057	0.982987	-0.15697	0.314781	-0.224561	0.147697	-0.00352544	0.9821	-0.0633963	0.686305
MmugDNA.11983.1.S1_s_at	ATP6V1A	ATPase, H+ transporting, lysosomal 70kDa, V1 subunit A	brown	2.71555	30	-0.0697038	0.656934	0.28088	0.0680761	-0.429864	0.00401605	-0.0653632	0.677095	0.122678	0.433207	-0.489188	0.00087188	-0.254448	0.0996434	-0.213709	0.168808	-0.243867	0.115044	-0.0664905	0.671837	-0.235959	0.127685	0.468227	-0.269399	0.0806427	-0.193987	0.212597	0.484405	0.137791	0.378239	-0.296417	0.0535962	0.0775177	0.621247	-0.0999509	0.523663	-0.183748	0.238205	-0.187403	0.228834	0.0833423	0.595188	0.12716	0.41646
MmugDNA.19697.1.S1_x_at	PCDH11Y	protocadherin 11 Y-linked	blue	2.71512	31	-0.0873384	0.577592	-0.221758	0.152953	0.557159	0.000104147	0.208698	0.179258	0.0256066	0.870524	0.3222	0.0351084	-0.240001	0.1211	-0.129778	0.406849	-0.317515	0.0380089	-0.258497	0.0941881	-0.26272	0.0887463	0.41999	-0.176755	0.256853	-0.326003	0.0328904	0.258002	-0.204172	0.18909	0.0684892	0.662552	-0.232073	0.134265	-0.100736	0.52039	-0.217532	0.161135	-0.265577	0.085206	0.132283	0.397774	-0.0136583	0.930728
MmugDNA.37389.1.S1_x_at	NUAK2	NUAK family, SNF1-like kinase, 2	blue	2.71232	32	-0.120291	0.442278	-0.24118	0.119229	0.610025	1.41e-05	0.243598	0.115458	0.0509749	0.745464	0.395186	0.00872189	-0.208364	0.17997	-0.119391	0.445726	-0.267493	0.0828937	-0.206125	0.184801	-0.222773	0.151034	0.490383	-0.163122	0.295946	-0.261706	0.0900301	0.366922	-0.130386	0.404636	0.0665196	0.671701	-0.27097	0.0788233	-0.0897713	0.566996	-0.203746	0.190034	-0.215894	0.16439	0.150913	0.334049	0.0372136	0.812721
MmuSTS.4284.1.S1_at	CTR9	Ctr9, Paf1/RNA polymerase II complex component, homolog (S. cerevisiae)	salmon	2.71131	33	0.351832	0.0206867	-0.178625	0.251773	-0.453229	0.00227241	0.116873	0.455446	0.306869	0.0453317	-0.391679	0.0093927	-0.0400401	0.798781	-0.0798983	0.610538	0.0119058	0.939599	0.107849	0.49121	-0.174514	0.26303	0.569068	-0.174584	0.262836	-0.149188	0.339667	0.561343	0.0544983	0.728519	-0.126809	0.417756	-0.0398572	0.799681	-0.256788	0.0964607	-0.258018	0.0948202	-0.145767	0.350983	-0.155095	0.32067	-0.0774525	0.621542
MmugDNA.5077.1.S1_at	THAP5	THAP domain containing 5	pink	2.70879	34	0.352938	0.0202637	-0.0469414	0.765009	-0.556367	0.000107047	0.059008	0.707016	0.340226	0.0255929	-0.479337	0.00114533	-0.124981	0.424555	-0.131819	0.399445	-0.115503	0.460784	0.00394363	0.979977	-0.256055	0.0974498	0.433166	-0.202117	0.193676	-0.293028	0.0565225	0.311703	-0.115248	0.461781	-0.0217694	0.889797	-0.197763	0.203657	-0.198174	0.202698	-0.288392	0.0607302	-0.244918	0.113439	-0.0629706	0.688305	-0.117779	0.451936
MmunewRS.390.1.S1_x_at	LOC100272146	nuclear factor erythroid-derived 2, like 3 pseudogene	blue	2.70815	35	-0.12053	0.441364	-0.228438	0.140646	0.58223	4.21e-05	0.242855	0.116607	0.049888	0.750716	0.304346	0.0472251	-0.316024	0.0389721	-0.243683	0.115328	-0.333955	0.0286242	-0.147763	0.344354	-0.331627	0.0298229	0.30542	-0.289323	0.059866	-0.342785	0.0244353	0.235401	-0.0513187	0.743805	0.0387307	0.805231	-0.283853	0.065089	-0.206392	0.184221	-0.285391	0.0635852	-0.285425	0.063552	0.183843	0.237958	-0.0261747	0.867677
MmuSTS.757.1.S1_at	TANK	TRAF family member-associated NFKB activator	pink	2.70776	36	0.40071	0.00774911	-0.105691	0.499973	-0.595708	2.51e-05	0.081539	0.603204	0.341679	0.0249302	-0.548013	0.000142395	-0.0703828	0.653801	-0.0721725	0.645572	-0.0632044	0.687207	0.00220367	0.98881	-0.266327	0.0842945	0.414554	-0.233145	0.132425	-0.289238	0.0599442	0.319138	-0.0606415	0.699281	0.100053	0.523239	-0.248658	0.107861	-0.297394	0.0527756	-0.309958	0.043098	-0.16771	0.282386	-0.122624	0.433413	-0.0957217	0.541466
MmugDNA.13803.1.S1_at	MACC1	metastasis associated in colon cancer 1	blue	2.70664	37	-0.103991	0.506932	-0.232474	0.133576	0.651833	2.19e-06	0.350225	0.0213148	0.213963	0.16829	0.395652	0.00863608	-0.302155	0.0489211	-0.181041	0.24531	-0.386993	0.0103574	-0.288583	0.0605525	-0.305166	0.0466033	0.349201	-0.226044	0.144969	-0.35671	0.0188745	0.216401	-0.171869	0.270448	0.0417303	0.790473	-0.323126	0.0345573	-0.0172876	0.912385	-0.175817	0.259427	-0.297483	0.0527014	0.0786566	0.616114	-0.15412	0.323759
MmugDNA.5602.1.S1_at	FLJ44342	hypothetical LOC645460	blue	2.70651	38	-0.033726	0.830001	-0.304831	0.0468569	0.710868	9.23e-08	0.372929	0.0137789	0.20788	0.181007	0.460963	0.00186533	-0.127644	0.414673	-0.081606	0.602906	-0.159954	0.305552	-0.111431	0.476841	-0.252687	0.10209	0.439615	-0.189641	0.223222	-0.292785	0.0567366	0.311994	-0.134587	0.389534	-0.083061	0.596435	-0.0853379	0.586371	-0.173409	0.266113	-0.129134	0.409203	-0.204079	0.189294	-0.0460389	0.769402	-0.198099	0.202874
MmugDNA.4710.1.S1_at	WTAP	Wilms tumor 1 associated protein	turquoise	2.70602	39	0.22489	0.147088	0.169441	0.277374	-0.518746	0.000365504	0.0607216	0.698903	0.338626	0.0263398	-0.445636	0.00274627	-0.170851	0.273336	-0.184822	0.235425	-0.14424	0.356104	0.028322	0.85693	-0.197831	0.203497	0.532356	-0.20696	0.18299	-0.163453	0.294955	0.537705	0.0844705	0.590196	-0.122022	0.43569	-0.04483	0.775299	-0.201477	0.195123	-0.267457	0.082936	-0.228414	0.140689	-0.068964	0.660354	-0.0814932	0.603409
MmugDNA.16516.1.S1_x_at	LOC100272146	nuclear factor erythroid-derived 2, like 3 pseudogene	blue	2.70392	40	-0.128121	0.412916	-0.219066	0.158129	0.641805	3.51e-06	0.21616	0.163858	-0.0193707	0.901877	0.43058	0.00394884	-0.14581	0.35084	-0.0537294	0.732206	-0.22186	0.152759	-0.223411	0.149837	-0.163176	0.295786	0.589061	-0.0910409	0.561502	-0.220734	0.154908	0.438406	-0.183459	0.238957	-0.0136009	0.931019	-0.0720086	0.646324	-0.0999123	0.523825	-0.14662	0.34814	-0.147105	0.34653	0.107936	0.490858	-0.0325678	0.835757
MmugDNA.36431.1.S1_s_at	MACF1	microtubule-actin crosslinking factor 1	darkorange	2.6963	41	-0.332736	0.0292471	-0.0246822	0.875161	0.57879	4.79e-05	0.114664	0.464068	-0.0714478	0.6489	0.404209	0.00718258	-0.30116	0.0497074	-0.221646	0.153165	-0.327455	0.0320745	-0.164912	0.290606	-0.161182	0.301807	0.592972	-0.15542	0.319645	-0.145173	0.352971	0.567675	0.0301931	0.847586	-0.263516	0.0877485	0.0760259	0.627998	0.0462642	0.768305	-0.176104	0.258637	-0.213245	0.169756	0.371431	0.0141945	0.259424	0.0929714
MmugDNA.2431.1.S1_at	LOC653889	similar to U5 snRNP-associated 102 kDa protein (U5-102 kDa protein)	green	2.69557	42	-0.409631	0.00637547	0.0595698	0.704352	0.642352	3.42e-06	-0.0760482	0.627897	-0.430478	0.00395834	0.672928	7.67e-07	0.174489	0.263098	0.167149	0.284021	0.182487	0.241497	0.0413831	0.792178	0.383492	0.0111328	0.230166	0.329686	0.0308539	0.408455	0.00654354	0.15203	0.0849359	0.588142	0.176943	0.256338	0.0086563	0.956066	0.278512	0.0705324	0.306195	0.0458318	0.357839	0.0184744	0.174874	0.262031	0.075958	0.628306
MmugDNA.35103.1.S1_at	ACTA2	actin, alpha 2, smooth muscle, aorta	darkgrey	2.6923	43	0.128215	0.412569	-0.140138	0.370093	0.222062	0.152377	0.260894	0.0910677	0.211554	0.173246	0.021124	0.893045	-0.456578	0.0020874	-0.373664	0.0135789	-0.493912	0.000762741	-0.203178	0.191299	-0.467609	0.0015685	0.138203	-0.38085	0.0117501	-0.527145	0.000281314	0.0630161	-0.180093	0.247834	-0.0662054	0.673165	-0.112059	0.474346	-0.163469	0.294906	-0.382779	0.0112965	-0.433083	0.00372162	-0.181564	0.243928	-0.122287	0.434685
MmugDNA.20201.1.S1_at	MAPT	microtubule-associated protein tau	green	2.68918	44	-0.561701	8.89e-05	0.192881	0.215267	0.504636	0.000558961	-0.260548	0.0915136	-0.592503	2.84e-05	0.444871	0.00279856	-0.0551253	0.725516	-0.155039	0.320848	0.114944	0.462969	0.327515	0.0320414	0.18004	0.247976	0.560634	0.0434944	0.781827	0.343311	0.024203	0.234266	0.440228	0.00313483	-0.00524263	0.973383	-0.0508699	0.745971	0.0701888	0.654696	0.155245	0.320197	0.108213	0.489738	0.365271	0.0160166	0.00989337	0.949794
MmugDNA.39687.1.S1_s_at	SERF2	small EDRK-rich factor 2	lightyellow	2.68588	45	-0.0530959	0.735248	0.329427	0.0309934	-0.311058	0.0423244	-0.245933	0.111903	-0.178498	0.252116	-0.0478453	0.760616	0.31547	0.0393346	0.302407	0.0487234	0.27012	0.0798034	-0.00242341	0.987695	0.432445	0.00377848	0.175259	0.393374	0.00906318	0.407072	0.00674613	0.153555	-0.01767	0.910455	0.358112	0.0183788	0.0862975	0.582152	0.386787	0.0104018	0.481097	0.0010915	0.480459	0.00111076	-0.180044	0.247965	-0.0217439	0.889925
MmugDNA.40979.1.S1_at	ME1	malic enzyme 1, NADP(+)-dependent, cytosolic	darkgreen	2.68478	46	0.314633	0.0398886	-0.202129	0.19365	-0.368235	0.0151165	0.319472	0.0367743	0.595924	2.48e-05	-0.451988	0.00234455	-0.287019	0.0620235	-0.240397	0.120469	-0.290082	0.0591687	-0.0950828	0.544181	-0.379302	0.0121251	0.23601	-0.334233	0.028484	-0.382965	0.0112536	0.182398	-0.0399718	0.799117	0.0248607	0.874265	-0.378888	0.0122273	-0.267926	0.082378	-0.36217	0.0170061	-0.351292	0.0208961	-0.062651	0.689807	-0.192336	0.216592
MmugDNA.32974.1.S1_at	SH3BP2	SH3-domain binding protein 2	blue	2.6837	47	-0.145688	0.351245	-0.196102	0.207555	0.592633	2.83e-05	0.186786	0.230397	-0.0553153	0.724607	0.375679	0.0130431	-0.242262	0.11753	-0.260776	0.0912204	-0.169845	0.276215	0.0833115	0.595324	-0.279636	0.0693577	0.39157	-0.303747	0.0476843	-0.221158	0.154096	0.438077	0.151747	0.331355	-0.18448	0.236308	-0.0548391	0.726886	-0.292742	0.056775	-0.269833	0.0801362	-0.17289	0.267567	0.180709	0.246191	-0.0434366	0.78211
MmugDNA.35783.1.S1_at	TMBIM1	transmembrane BAX inhibitor motif containing 1	magenta	2.68341	48	0.0983523	0.530358	0.0462579	0.768336	-0.301866	0.0491486	-0.161171	0.301839	-0.0429695	0.784397	-0.084495	0.590088	0.075919	0.628483	0.173492	0.265878	-0.0505169	0.747676	-0.265938	0.0847657	0.254203	0.0999807	0.436341	0.315988	0.0389954	0.137654	0.37872	0.578738	-0.294855	0.0549298	0.166062	0.287209	0.192199	0.216925	0.441679	0.00302611	0.318953	0.0370986	0.202381	0.193082	-0.0297918	0.849589	0.213778	0.168666
MmugDNA.20472.1.S1_at	SFRS11	splicing factor, arginine/serine-rich 11	blue	2.68122	49	-0.137969	0.377617	-0.204417	0.188547	0.637911	4.2e-06	0.194688	0.210917	-0.0926858	0.554422	0.450421	0.00243848	-0.254251	0.0999147	-0.179815	0.248575	-0.282945	0.0659898	-0.156048	0.317668	-0.259152	0.0933271	0.426413	-0.199267	0.200169	-0.273515	0.0759434	0.34545	-0.0908245	0.562437	-0.184933	0.235138	-0.191541	0.218533	-0.069027	0.660062	-0.26939	0.0806527	-0.314116	0.0402337	0.0391053	0.803384	-0.133663	0.392825
MmugDNA.24926.1.S1_at	LOC100293158	similar to phosphoribosylaminoimidazole carboxylase, phosphoribosylaminoimidazole succinocarboxamide synthetase	blue	2.68103	50	-0.0638685	0.68409	-0.228571	0.140409	0.584058	3.93e-05	0.336506	0.0273574	0.2144	0.1674	0.380205	0.0119051	-0.280923	0.0680324	-0.178389	0.25241	-0.35761	0.0185551	-0.253825	0.100504	-0.34385	0.0239667	0.289232	-0.253672	0.100715	-0.406954	0.00676355	0.153571	-0.202726	0.19231	-0.100802	0.520115	-0.196077	0.207616	-0.0510981	0.74487	-0.260659	0.0913703	-0.319322	0.0368681	0.00791018	0.959849	-0.161785	0.299977
MmugDNA.33565.1.S1_at	C5orf44	chromosome 5 open reading frame 44	pink	2.68007	51	0.313192	0.0408563	-0.136241	0.38368	-0.378787	0.0122523	0.292913	0.0566234	0.581626	4.31e-05	-0.357594	0.0185605	-0.111903	0.474965	-0.098271	0.5307	-0.143422	0.358868	-0.0708494	0.651652	-0.33769	0.0267851	0.298691	-0.249394	0.106788	-0.410364	0.00627258	0.151798	-0.214535	0.167127	0.0579774	0.71191	-0.234075	0.130844	-0.282743	0.0661919	-0.366155	0.0157434	-0.274682	0.074652	-0.160848	0.302824	-0.208089	0.18056
MmugDNA.12204.1.S1_x_at	CYP4V2	cytochrome P450, family 4, subfamily V, polypeptide 2	blue	2.68002	52	-0.0780563	0.618818	-0.248533	0.108044	0.535492	0.000215394	0.233564	0.131711	0.0731211	0.641228	0.283207	0.0657289	-0.283523	0.0654149	-0.194283	0.211886	-0.333211	0.0290029	-0.204008	0.189453	-0.333009	0.0291063	0.30454	-0.257817	0.0950877	-0.379834	0.011995	0.187609	-0.155982	0.317874	-0.0202529	0.897431	-0.214955	0.166277	-0.151087	0.333487	-0.265297	0.0855479	-0.321065	0.0357941	0.151483	0.332204	0.0408752	0.794673
MmugDNA.8617.1.S1_at	KIAA0427	KIAA0427	green	2.67817	53	-0.499185	0.000655455	0.187286	0.229129	0.477603	0.00120067	-0.393616	0.00901688	-0.718529	5.78e-08	0.508278	0.000501794	0.251339	0.103993	0.0940259	0.548685	0.419013	0.00516342	0.430568	0.00394992	0.388042	0.0101344	0.223802	0.236476	0.126829	0.525659	0.000294804	0.0636366	0.405836	0.00693164	0.0569745	0.716685	0.192672	0.215773	0.0743232	0.635739	0.288318	0.0607999	0.444975	0.00279142	0.144079	0.35665	0.0436065	0.781279
MmugDNA.36657.1.S1_at	MLL	myeloid/lymphoid or mixed-lineage leukemia (trithorax homolog, Drosophila)	green	2.67666	54	-0.470456	0.00145473	0.0149803	0.924043	0.693746	2.5e-07	-0.0384083	0.806822	-0.47257	0.00137502	0.59164	2.94e-05	0.0949934	0.544561	0.0408835	0.794632	0.160307	0.304473	0.159041	0.308357	0.197726	0.203742	0.532493	0.138731	0.374965	0.264208	0.0868881	0.361646	0.172607	0.268364	-0.0248038	0.874551	0.163875	0.293694	0.0653712	0.677057	0.103164	0.510332	0.143151	0.359787	0.168317	0.28062	0.115884	0.459293
MmuSTS.3689.1.S1_at	IQSEC2	IQ motif and Sec7 domain 2	green	2.67635	55	-0.336702	0.0272618	-0.0251361	0.872884	0.489155	0.000872682	-0.195254	0.209568	-0.451239	0.00238903	0.478593	0.00116882	0.0946969	0.545823	0.0212764	0.892278	0.198244	0.202537	0.230587	0.136848	0.281408	0.0675378	0.388863	0.204504	0.188356	0.366772	0.0155551	0.206124	0.220794	0.154792	0.353859	0.0199167	-0.253044	0.10159	0.096547	0.537969	0.247031	0.110262	0.239363	0.122122	0.0718822	0.646905	-0.0826142	0.598419
MmugDNA.36988.1.S1_x_at	ZNF713	zinc finger protein 713	blue	2.67586	56	-0.140962	0.367257	-0.22683	0.143539	0.629396	6.15e-06	0.210419	0.175619	-0.0113493	0.942418	0.436112	0.00346208	-0.181922	0.242982	-0.0939021	0.549214	-0.249371	0.106823	-0.21231	0.17168	-0.175714	0.259711	0.567071	-0.121135	0.439056	-0.212168	0.171973	0.452259	-0.123246	0.431063	0.0337265	0.829999	-0.193814	0.213013	-0.0644699	0.681272	-0.175471	0.260379	-0.156408	0.316539	0.018109	0.90824	0.0127616	0.935267
Mmu.7319.1.S1_at	HMGN4	high mobility group nucleosomal binding domain 4	turquoise	2.67321	57	0.292301	0.0571663	0.127435	0.415445	-0.497781	0.000682617	-0.00731788	0.962853	0.213924	0.168369	-0.402762	0.00741248	-0.0536133	0.732763	0.0100986	0.948754	-0.128243	0.412467	-0.176798	0.256735	-0.203129	0.191409	0.524148	-0.151916	0.330809	-0.255909	0.0976475	0.377137	-0.139486	0.372344	-0.158925	0.308717	0.0644722	0.681262	-0.00836405	0.957547	-0.160443	0.304058	-0.202705	0.192356	-0.17371	0.265268	0.0044818	0.977245
MmuSTS.2478.1.S1_at	PATZ1	POZ (BTB) and AT hook containing zinc finger 1	tan	2.67267	58	-0.336788	0.02722	0.0709829	0.651038	0.304908	0.046798	-0.155099	0.320657	-0.300452	0.0502729	0.406694	0.00680235	0.117641	0.452469	0.117459	0.453173	0.122612	0.433458	0.0218379	0.889452	0.331555	0.0298607	0.305516	0.281068	0.0678838	0.368359	0.0150799	0.204143	0.10226	0.514065	0.0198622	0.8994	0.152031	0.330438	0.414617	0.00570374	0.442391	0.00297403	0.241686	0.118432	0.0116079	0.941108	0.0815891	0.602981
MmugDNA.33337.1.S1_s_at	MYH11	myosin, heavy chain 11, smooth muscle	darkgrey	2.66845	59	0.0912874	0.560439	-0.158045	0.311436	0.258602	0.0940496	0.265121	0.0857632	0.21348	0.169274	0.0570962	0.716105	-0.464058	0.00172144	-0.37738	0.0126052	-0.505207	0.000549634	-0.213417	0.169404	-0.463197	0.00176044	0.142694	-0.373841	0.0135312	-0.528161	0.000272419	0.0616047	-0.192665	0.215791	-0.101757	0.516152	-0.0756335	0.629778	-0.180366	0.247104	-0.376415	0.0128521	-0.42135	0.00489469	-0.110702	0.479746	-0.11475	0.463731
MmugDNA.33650.1.S1_at	RAB2A	RAB2A, member RAS oncogene family	brown	2.66753	60	-0.0182324	0.907617	0.170632	0.273961	-0.292753	0.0567656	-0.0839581	0.592461	0.0820887	0.600755	-0.358833	0.0181283	-0.170436	0.274522	-0.0441425	0.778658	-0.275164	0.0741234	-0.303137	0.0481551	-0.239251	0.122302	0.461824	-0.219605	0.157083	-0.273518	0.0759406	0.34545	-0.0587177	0.708393	-0.117274	0.453891	0.0462853	0.768202	-0.00974824	0.95053	-0.134348	0.390382	-0.104818	0.503539	-0.096964	0.536207	0.217188	0.161815
MmugDNA.20472.1.S1_x_at	SFRS11	splicing factor, arginine/serine-rich 11	blue	2.66616	61	-0.14533	0.352442	-0.200908	0.196413	0.690254	3.03e-07	0.21935	0.157577	-0.100263	0.522363	0.491749	0.000811096	-0.265266	0.0855854	-0.205109	0.187023	-0.281099	0.0678525	-0.124381	0.4268	-0.211986	0.17235	0.509719	-0.174587	0.262827	-0.22274	0.151096	0.435828	-0.0545244	0.728393	-0.052491	0.738158	-0.185266	0.234283	-0.0518231	0.741374	-0.1981	0.20287	-0.20401	0.189449	0.0371353	0.813108	0.00896468	0.954502
MmugDNA.30842.1.S1_s_at	TAGLN	transgelin	darkgrey	2.66533	62	-0.00710925	0.963912	-0.0164334	0.916699	0.264268	0.0868141	0.201544	0.194969	0.135561	0.386078	0.145557	0.351682	-0.313901	0.0403778	-0.214948	0.166292	-0.391738	0.00938106	-0.255427	0.0983022	-0.255803	0.0977913	0.433603	-0.185897	0.232665	-0.327668	0.0319561	0.256509	-0.192207	0.216905	-0.0488184	0.755895	0.0669848	0.669536	0.0281043	0.858019	-0.126643	0.418372	-0.208191	0.18034	-0.223874	0.148972	-0.0163827	0.916955
MmugDNA.33328.1.S1_at	ARL1	ADP-ribosylation factor-like 1	turquoise	2.66298	63	0.0399826	0.799063	0.317061	0.0382999	-0.484986	0.000980439	-0.0459688	0.769744	0.148913	0.340569	-0.453668	0.00224733	-0.225489	0.145985	-0.188461	0.226169	-0.228098	0.141254	-0.0754249	0.630726	-0.224763	0.147323	0.487802	-0.246877	0.11049	-0.19801	0.203082	0.476445	0.0962708	0.539138	-0.386928	0.0103716	0.271787	0.0778889	-0.151034	0.333658	-0.16372	0.294155	-0.137636	0.378781	0.00473294	0.97597	-0.0823137	0.599755
MmugDNA.16788.1.S1_at	LOC100287771	hypothetical protein LOC100287771	green	2.66183	64	-0.479755	0.00113234	0.112775	0.471509	0.495582	0.000727173	-0.170765	0.273583	-0.45697	0.00206663	0.514944	0.000410573	0.0845452	0.589866	0.0232164	0.882521	0.16008	0.305168	0.179207	0.250206	0.261158	0.0907297	0.422004	0.149408	0.33895	0.360748	0.0174771	0.212707	0.298853	0.0515699	0.137878	0.377937	0.00962566	0.951151	0.167954	0.281675	0.195096	0.209943	0.297602	0.0526023	0.217603	0.160995	0.11029	0.481396
MmuSTS.3944.1.S1_at	SUCLG2	succinate-CoA ligase, GDP-forming, beta subunit	magenta	2.65949	65	0.205864	0.185371	0.0035088	0.982184	-0.3389	0.0262106	-0.130186	0.405364	0.0519756	0.740639	-0.0696721	0.65708	0.138035	0.377389	0.273948	0.0754625	-0.0350759	0.823303	-0.362385	0.0169358	0.23012	0.137667	0.479534	0.326095	0.0328382	0.071625	0.648085	0.6747	-0.408688	0.00650986	0.262601	0.0888963	0.0542966	0.729485	0.517629	0.000378258	0.418525	0.00522114	0.210759	0.174905	-0.175009	0.261656	0.0237271	0.879956
MmuSTS.1714.1.S1_s_at	ACYP2	acylphosphatase 2, muscle type	pink	2.65784	66	0.250744	0.104843	-0.0933805	0.551445	-0.483953	0.00100891	0.216527	0.163126	0.489966	0.000852989	-0.449514	0.00249439	0.050007	0.75014	0.0357332	0.820046	0.0237846	0.879667	-0.0107575	0.945415	-0.228055	0.141332	0.482162	-0.161647	0.300395	-0.28286	0.0660746	0.329104	-0.164073	0.293102	0.0892033	0.569462	-0.2229	0.150794	-0.163188	0.295751	-0.218564	0.159108	-0.230242	0.137452	-0.0345277	0.826021	-0.148088	0.343281
MmugDNA.33384.1.S1_s_at	VAMP4	vesicle-associated membrane protein 4	pink	2.65682	67	0.352338	0.0204923	-0.0458461	0.770342	-0.629414	6.15e-06	0.0894701	0.568303	0.397262	0.00834467	-0.553219	0.000119303	-0.212116	0.172081	-0.179892	0.24837	-0.220452	0.155448	-0.0755039	0.630367	-0.255464	0.0982513	0.434562	-0.213388	0.169464	-0.280493	0.0684723	0.333303	-0.0788733	0.61514	-0.0758993	0.628572	-0.0942098	0.5479	-0.306028	0.0459565	-0.266591	0.0839754	-0.190742	0.220497	-0.0553119	0.724623	-0.273699	0.0757395
MmugDNA.32576.1.S1_at	PPARGC1B	peroxisome proliferator-activated receptor gamma, coactivator 1 beta	pink	2.65655	68	-0.33188	0.0296906	0.110026	0.482452	0.490857	0.000831827	-0.217349	0.161496	-0.553764	0.000117094	0.522149	0.00032899	0.228596	0.140364	0.168215	0.280917	0.289118	0.0600555	0.177428	0.255017	0.335838	0.0276843	0.300498	0.249455	0.106701	0.396156	0.00854392	0.167026	0.193378	0.214064	0.0165481	0.91612	0.218635	0.158969	0.210601	0.175237	0.304614	0.0470212	0.374616	0.0133236	-0.027718	0.859951	0.181078	0.245213
MmugDNA.26630.1.S1_at	ARHGAP26	Rho GTPase activating protein 26	purple	2.65586	69	0.261162	0.0907245	-0.368058	0.0151691	0.355104	0.0194555	0.27188	0.0777832	0.160429	0.304099	0.159747	0.306188	-0.260166	0.0920064	-0.288399	0.0607243	-0.170064	0.275586	0.115016	0.462687	-0.24379	0.115163	0.454354	-0.267033	0.0834442	-0.181202	0.244885	0.507702	0.153008	0.327303	-0.247342	0.1098	-0.1123	0.47339	-0.314901	0.0397102	-0.349845	0.0214659	-0.249767	0.106249	0.239397	0.122067	-0.0541021	0.730418
Mmu.12266.1.S1_at	CCT3	chaperonin containing TCP1, subunit 3 (gamma)	brown	2.65566	70	-0.114663	0.46407	0.33483	0.0281843	-0.453253	0.002271	-0.0766141	0.625332	0.124009	0.428195	-0.515669	0.000401612	-0.360115	0.0176899	-0.293943	0.0557201	-0.379515	0.012073	-0.148216	0.342858	-0.354495	0.0196799	0.275695	-0.369351	0.014789	-0.328364	0.0315727	0.255374	0.0964123	0.538539	-0.252625	0.102177	0.0666693	0.671004	-0.137481	0.379323	-0.257061	0.0960957	-0.266311	0.0843136	0.155516	0.319342	0.197256	0.204842
MmunewRS.891.1.S1_x_at	RINL	Ras and Rab interactor-like	blue	2.65449	71	-0.056247	0.720155	-0.25626	0.0971718	0.543599	0.000165074	0.245393	0.112719	0.0893403	0.568867	0.295019	0.0547881	-0.195045	0.210065	-0.15215	0.330055	-0.212796	0.170678	-0.0977717	0.532801	-0.290148	0.0591082	0.373136	-0.233528	0.131774	-0.309434	0.0434708	0.285699	-0.0899743	0.566116	-0.0294193	0.851448	-0.184264	0.236867	-0.223619	0.149447	-0.309766	0.0432342	-0.291824	0.057592	0.0767517	0.62471	0.0499769	0.750286
Mmu.12899.1.S1_at	HUWE1	HECT, UBA and WWE domain containing 1	green	2.65155	72	-0.337604	0.0268264	-0.0219496	0.88889	0.552267	0.000123254	-0.137508	0.379229	-0.466482	0.00161567	0.552331	0.000122985	0.246195	0.11151	0.148011	0.343534	0.339697	0.0258379	0.265941	0.084763	0.464123	0.0017185	0.141412	0.359302	0.0179668	0.556827	0.000105354	0.0519102	0.258111	0.0946973	0.122588	0.433547	0.202876	0.191973	0.258367	0.0943589	0.455276	0.00215765	0.381645	0.0115613	0.10968	0.483839	0.0861287	0.582893
MmugDNA.12114.1.S1_at	RANGAP1	Ran GTPase activating protein 1	green	2.65057	73	-0.467794	0.00156088	0.105008	0.502761	0.676901	6.24e-07	-0.0565428	0.718743	-0.448523	0.00255674	0.597032	2.38e-05	0.0483018	0.7584	-0.00787837	0.960011	0.135248	0.387187	0.183245	0.239514	0.191757	0.218003	0.543433	0.138055	0.377319	0.251746	0.103416	0.384524	0.155202	0.320333	0.0149796	0.924046	0.0664801	0.671885	0.0143732	0.927112	0.153013	0.327289	0.193666	0.213369	0.107269	0.493557	-0.0930793	0.552735
MmugDNA.33607.1.S1_at	MRPL36	mitochondrial ribosomal protein L36	pink	2.64656	74	0.266478	0.0841127	-0.0346428	0.82545	-0.473544	0.00133961	0.1062	0.497897	0.395106	0.00873674	-0.465123	0.00167424	-0.0806586	0.607135	-0.0354432	0.821483	-0.140066	0.37034	-0.139282	0.37305	-0.241091	0.119369	0.459487	-0.144538	0.3551	-0.326308	0.0327174	0.257554	-0.25549	0.0982162	0.0138195	0.929913	-0.0455571	0.771751	-0.353879	0.0199093	-0.352047	0.0206039	-0.191743	0.218037	-0.0552114	0.725104	-0.102784	0.511903
MmugDNA.3707.1.S1_at	THAP11	THAP domain containing 11	turquoise	2.64636	75	0.210163	0.176157	0.151425	0.332395	-0.411934	0.00605711	-0.0735398	0.639314	0.0593657	0.70532	-0.132853	0.395728	0.403541	0.00728788	0.332922	0.029151	0.391005	0.00952646	0.117872	0.451575	0.363983	0.0164213	0.260015	0.347924	0.0222421	0.320594	0.0360818	0.266071	-0.0740993	0.63676	0.226759	0.143667	0.0619964	0.692888	0.236391	0.126969	0.28199	0.0669484	0.368532	0.0150287	-0.172599	0.268384	-0.0191675	0.902901
MmugDNA.35604.1.S1_at	TCTA	T-cell leukemia translocation altered gene	blue	2.64142	76	-0.131198	0.40169	-0.220735	0.154906	0.708931	1.04e-07	0.277578	0.07152	0.000792078	0.995978	0.518582	0.000367349	-0.205564	0.186026	-0.0852016	0.586971	-0.301375	0.049537	-0.289336	0.0598539	-0.19401	0.212542	0.538627	-0.122595	0.433521	-0.242515	0.117136	0.40083	-0.165926	0.287609	-0.0863067	0.582112	-0.151527	0.332063	0.0462324	0.76846	-0.154736	0.321804	-0.219469	0.157346	0.0339612	0.828833	-0.0730392	0.641602
MmugDNA.11512.1.S1_at	MXRA7	matrix-remodelling associated 7	blue	2.64033	77	-0.0732737	0.64053	-0.279441	0.0695604	0.71286	8.18e-08	0.268848	0.0812886	0.00792851	0.959756	0.520523	0.000345999	-0.0819922	0.601185	-0.0508451	0.746091	-0.111736	0.475629	-0.0849742	0.587973	-0.176641	0.257164	0.565356	-0.140338	0.369403	-0.207218	0.182431	0.46041	-0.0855918	0.585253	-0.113068	0.470352	-0.0374362	0.811621	0.0487545	0.756205	-0.115638	0.460255	-0.141666	0.364845	0.122665	0.433254	0.0968759	0.536579
MmugDNA.42799.1.S1_at	C6orf106	chromosome 6 open reading frame 106	green	2.63999	78	-0.389553	0.00982037	0.0703902	0.653767	0.509829	0.000479076	-0.218934	0.158386	-0.58212	4.23e-05	0.42104	0.00492961	0.171932	0.270268	0.038411	0.806808	0.350074	0.0213746	0.406216	0.00687411	0.279506	0.069493	0.391756	0.146062	0.349999	0.420695	0.00496881	0.140351	0.392997	0.00913556	-0.0147642	0.925135	0.0754202	0.630747	0.0213438	0.891939	0.279278	0.06973	0.266898	0.0836057	0.082813	0.597536	-0.158681	0.30947
MmunewRS.444.1.S1_at	SLC4A10	solute carrier family 4, sodium bicarbonate transporter, member 10	pink	2.63986	79	0.539574	0.000188545	-0.293303	0.0562803	-0.391814	0.00936596	0.318948	0.0371019	0.528092	0.000273017	-0.470165	0.00146599	-0.210514	0.175419	-0.18421	0.237005	-0.227241	0.142796	-0.0792431	0.613478	-0.42167	0.00485886	0.183161	-0.331255	0.0300181	-0.484743	0.000987085	0.0884903	-0.195541	0.208884	-0.105884	0.499184	-0.204713	0.187894	-0.325841	0.0329824	-0.394081	0.00892876	-0.363017	0.0167307	-0.136867	0.381476	-0.157435	0.313332
MmugDNA.7208.1.S1_at	SEZ6L2	seizure related 6 homolog (mouse)-like 2	green	2.6391	80	-0.535417	0.000215917	0.280644	0.0683179	0.504303	0.000564465	-0.317582	0.0379661	-0.667506	1.01e-06	0.426378	0.00435755	0.121711	0.43687	0.0111702	0.943325	0.266899	0.0836047	0.330679	0.0303229	0.228474	0.140581	0.481289	0.108731	0.487652	0.372687	0.0138455	0.197992	0.380773	0.0117684	-0.151323	0.332722	0.196108	0.207541	-0.0624028	0.690975	0.10654	0.496515	0.161925	0.299554	0.136622	0.382338	-0.00257002	0.98695
MmugDNA.23556.1.S1_at	ATP2C1	ATPase, Ca++ transporting, type 2C, member 1	darkgreen	2.6388	81	0.373168	0.0137137	-0.173623	0.265514	-0.561995	8.79e-05	0.132566	0.396757	0.50505	0.000552185	-0.440479	0.00311578	-0.0638072	0.684378	-0.0262449	0.867325	-0.0949879	0.544584	-0.0918988	0.557804	-0.163155	0.295848	0.589061	-0.143407	0.358918	-0.202104	0.193707	0.468286	-0.0731641	0.641031	0.144546	0.355076	-0.323866	0.0341221	-0.0367371	0.815077	-0.0426237	0.786091	-0.0105585	0.946424	-0.0672594	0.668259	-0.223104	0.150411
MmugDNA.40404.1.S1_x_at	XIAP	X-linked inhibitor of apoptosis	blue	2.63574	82	-0.189463	0.223666	-0.161685	0.300281	0.570493	6.49e-05	0.209478	0.177602	0.00348161	0.982322	0.347827	0.0222818	-0.144674	0.354645	-0.126812	0.417747	-0.141217	0.366381	-0.0349605	0.823875	-0.259573	0.0927774	0.425879	-0.236956	0.126037	-0.258127	0.0946762	0.372957	-0.00850836	0.956816	-0.046845	0.765478	-0.188669	0.225648	-0.102089	0.514775	-0.186279	0.231689	-0.238898	0.122872	0.0842305	0.591256	0.0573315	0.714984
MmugDNA.18435.1.S1_x_at	LOC100292410	hypothetical protein LOC100292410	blue	2.63409	83	-0.0623784	0.69109	-0.248878	0.10754	0.60312	1.86e-05	0.22535	0.14624	0.0399595	0.799177	0.380442	0.0118481	-0.136059	0.38432	-0.0378139	0.809755	-0.218594	0.15905	-0.237636	0.124922	-0.18019	0.247575	0.560416	-0.0961561	0.539624	-0.253432	0.101049	0.381824	-0.223852	0.149013	0.0545937	0.728062	-0.171637	0.271105	-0.083837	0.592997	-0.149318	0.339244	-0.177356	0.255212	0.137581	0.378974	0.0121943	0.938138
MmugDNA.33749.1.S1_s_at	PGAP1	post-GPI attachment to proteins 1	blue	2.62987	84	-0.132399	0.397359	-0.212806	0.170658	0.567691	7.18e-05	0.255858	0.0977162	0.0915648	0.559243	0.414457	0.00572432	-0.166857	0.284875	-0.105709	0.499897	-0.209689	0.177157	-0.147549	0.34506	-0.21902	0.158219	0.497457	-0.163103	0.296005	-0.264179	0.0869244	0.361646	-0.134083	0.391328	-0.0789793	0.614663	-0.0505199	0.747661	0.0335285	0.830982	-0.0815416	0.603193	-0.198637	0.201625	0.129483	0.407928	0.0318009	0.839574
MmugDNA.22051.1.S1_x_at	FOXK1	forkhead box K1	blue	2.62921	85	-0.142867	0.36075	-0.206132	0.184787	0.570454	6.5e-05	0.200602	0.197109	-0.04566	0.771249	0.335688	0.0277582	-0.252457	0.102412	-0.246379	0.111234	-0.213581	0.169069	0.0103334	0.947564	-0.249448	0.106711	0.445218	-0.245908	0.111941	-0.216282	0.163616	0.445467	0.0676548	0.666422	0.0406425	0.795817	-0.26608	0.0845933	-0.183288	0.239402	-0.238239	0.123938	-0.253927	0.100362	0.14946	0.338777	0.035879	0.819323
MmugDNA.6438.1.S1_at	NUDT21	nudix (nucleoside diphosphate linked moiety X)-type motif 21	brown	2.62878	86	0.0535661	0.73299	0.142858	0.360781	-0.503065	0.000585372	-0.10764	0.492055	0.0893067	0.569013	-0.499275	0.000653762	-0.188057	0.227183	-0.150899	0.334094	-0.179007	0.250745	-0.0557191	0.722677	-0.200297	0.197806	0.529066	-0.254299	0.0998477	-0.151988	0.330577	0.557687	0.176208	0.258352	-0.310883	0.0424468	0.211812	0.172711	-0.126124	0.420298	-0.144467	0.35534	-0.0477162	0.761243	0.0397889	0.800017	0.187843	0.227723
MmuSTS.2093.1.S1_at	RBM7	RNA binding motif protein 7	turquoise	2.62826	87	0.242016	0.117915	0.137355	0.379765	-0.535208	0.000217382	-0.15238	0.329316	0.0453887	0.772572	-0.211905	0.172519	0.453913	0.0022335	0.434211	0.00362303	0.3789	0.0122241	-0.0150032	0.923927	0.377772	0.012506	0.238237	0.358832	0.0181288	0.31199	0.0416781	0.280906	-0.104075	0.506586	0.151394	0.332492	0.237332	0.125419	0.298165	0.052136	0.370928	0.0143364	0.507467	0.000514052	-0.207929	0.180902	0.214662	0.166871
MmugDNA.32455.1.S1_s_at	FAM48A	family with sequence similarity 48, member A	lightcyan	2.62765	88	0.332889	0.0291681	-0.494542	0.000749136	0.53143	0.000245492	0.574736	5.56e-05	0.522409	0.000326337	0.336292	0.0274615	-0.193423	0.213957	-0.0218041	0.889622	-0.380068	0.0119383	-0.464062	0.00172126	-0.388173	0.010107	0.223802	-0.241261	0.119101	-0.531352	0.000246112	0.058739	-0.40672	0.0067985	-0.00515745	0.973815	-0.166409	0.286189	-0.00837623	0.957486	-0.236905	0.126121	-0.313398	0.0407166	-0.317254	0.0381761	-0.10239	0.513528
MmugDNA.17002.1.S1_at	NNT	nicotinamide nucleotide transhydrogenase	pink	2.62672	89	0.285937	0.0630583	-0.201596	0.194853	-0.473277	0.00134924	0.160756	0.303104	0.411322	0.00614033	-0.40391	0.00722966	-0.2069	0.18312	-0.227497	0.142334	-0.16045	0.304038	0.0568708	0.717179	-0.222996	0.150615	0.490216	-0.203659	0.190227	-0.215819	0.16454	0.445949	0.0016351	0.991697	0.220441	0.155469	-0.420872	0.0049487	-0.136878	0.381438	-0.160062	0.305223	-0.248117	0.108655	-0.00960854	0.951238	-0.182433	0.24164
MmugDNA.20494.1.S1_at	EWSR1	Ewing sarcoma breakpoint region 1	grey60	2.62294	90	0.0224286	0.886481	-0.225379	0.146187	0.433837	0.00365551	0.230454	0.13708	0.101523	0.517118	0.170786	0.273522	-0.22131	0.153805	-0.14838	0.342319	-0.239332	0.122172	-0.136301	0.383469	-0.390139	0.00970079	0.22151	-0.320168	0.0363432	-0.415199	0.00562955	0.147026	-0.109959	0.482719	-0.617984	1.01e-05	0.274397	0.0749656	-0.247489	0.109581	-0.283318	0.0656184	-0.356456	0.0189653	-0.0227273	0.88498	-0.0703307	0.654041
MmugDNA.34416.1.S1_at	PDE1A	phosphodiesterase 1A, calmodulin-dependent	brown	2.62221	91	-0.00156503	0.992053	0.109735	0.483618	-0.304166	0.047363	0.00618847	0.968583	0.184118	0.237244	-0.338313	0.0264882	-0.238275	0.12388	-0.183191	0.239655	-0.255492	0.0982141	-0.116795	0.45575	-0.206679	0.183597	0.519535	-0.256535	0.0968017	-0.166504	0.28591	0.532892	0.15822	0.310894	-0.107031	0.494521	-0.0375197	0.811208	-0.0976387	0.533361	-0.165055	0.290182	-0.0335954	0.83065	0.0780405	0.618889	0.179025	0.250696
MmugDNA.9933.1.S1_at	PHLPP1	PH domain and leucine rich repeat protein phosphatase 1	tan	2.62164	92	-0.0520973	0.740053	-0.223789	0.14913	0.272485	0.0770985	-0.016495	0.916388	-0.0482801	0.758505	0.377483	0.012579	0.162743	0.297088	0.230502	0.136995	0.079136	0.613959	-0.165036	0.290238	0.342175	0.0247073	0.292442	0.349811	0.0214794	0.272995	0.076525	0.346093	-0.147635	0.344776	0.121884	0.436214	0.248922	0.107476	0.470945	0.00143593	0.494316	0.000753987	0.381222	0.0116614	0.120542	0.44132	0.176881	0.256508
MmugDNA.24089.1.S1_s_at	SUGT1	SGT1, suppressor of G2 allele of SKP1 (S. cerevisiae)	blue	2.62161	93	-0.142694	0.361338	-0.234603	0.129954	0.595831	2.49e-05	0.174641	0.262677	-0.0844447	0.59031	0.380828	0.0117552	-0.215771	0.164637	-0.213043	0.170169	-0.190817	0.220312	0.00103816	0.994728	-0.282836	0.0660986	0.386535	-0.28529	0.063683	-0.247694	0.109278	0.390649	0.08327	0.595508	-0.109646	0.483975	-0.132556	0.396793	-0.11779	0.451892	-0.225256	0.146413	-0.240228	0.120738	0.173388	0.266171	-0.0524854	0.738184
MmugDNA.35424.1.S1_at	MRPL23	mitochondrial ribosomal protein L23	lightyellow	2.62158	94	-0.0729421	0.642047	0.343888	0.0239499	-0.339105	0.0261141	-0.196262	0.207178	-0.139386	0.372691	-0.127989	0.413402	0.315194	0.0395165	0.246506	0.111044	0.335053	0.0280728	0.145907	0.350515	0.222315	0.151898	0.490975	0.208681	0.179295	0.211396	0.173576	0.45371	-0.0161205	0.91828	0.324872	0.0335377	-0.233237	0.132269	0.243244	0.116004	0.250144	0.105705	0.239909	0.121248	-0.415968	0.00553267	-0.246323	0.111318
MmugDNA.22674.1.S1_at	DDX24	DEAD (Asp-Glu-Ala-Asp) box polypeptide 24	yellow	2.62073	95	-0.285271	0.0637012	0.00706243	0.964149	0.262122	0.0895015	0.0233603	0.881798	-0.063885	0.684013	0.0304395	0.846358	-0.292419	0.0570612	-0.170725	0.273696	-0.352461	0.0204452	-0.256071	0.0974276	-0.265073	0.0858218	0.416578	-0.258279	0.094475	-0.258034	0.0947988	0.372957	0.0252959	0.872083	-0.224801	0.147252	0.07383	0.637989	-0.064904	0.679241	-0.136251	0.383644	-0.19552	0.208935	0.131915	0.399102	0.119903	0.44376
MmugDNA.34777.1.S1_at	FOXO1	forkhead box O1	tan	2.61883	96	-0.362845	0.0167865	0.0512358	0.744205	0.457534	0.00203706	-0.027625	0.860416	-0.172915	0.267496	0.437381	0.00335813	-0.074378	0.635489	-0.0108203	0.945097	-0.114735	0.463789	-0.135183	0.387416	0.188488	0.226102	0.547951	0.189629	0.223253	0.165332	0.289364	0.534443	-0.0543221	0.729363	0.0543629	0.729168	0.110317	0.481287	0.390771	0.00957328	0.304139	0.0473839	0.118135	0.450558	0.140852	0.367633	0.16551	0.288835
MmugDNA.8753.1.S1_x_at	HBS1L	HBS1-like (S. cerevisiae)	blue	2.61871	97	-0.118121	0.450611	-0.244803	0.113613	0.629917	6.01e-06	0.230696	0.136657	0.0261241	0.867931	0.422381	0.00478006	-0.159533	0.306846	-0.0668163	0.67032	-0.232125	0.134176	-0.221472	0.153497	-0.185941	0.232552	0.552915	-0.112291	0.473427	-0.257625	0.0953426	0.373676	-0.204593	0.188159	0.0966066	0.537717	-0.203379	0.190851	0.0257612	0.869749	-0.0834466	0.594725	-0.155954	0.317965	0.0897484	0.567095	0.0663806	0.672349
MmugDNA.30301.1.S1_s_at	BPTF	bromodomain PHD finger transcription factor	darkorange	2.61766	98	-0.337298	0.0269736	-0.109889	0.482998	0.601573	1.98e-05	0.108958	0.486738	-0.129218	0.408893	0.36597	0.0158001	-0.274217	0.0751646	-0.221157	0.154098	-0.244088	0.114705	-0.0581498	0.711091	-0.21817	0.15988	0.498753	-0.263941	0.087219	-0.153119	0.326948	0.555272	0.189754	0.22294	-0.321259	0.035676	0.113498	0.468655	0.0515914	0.74249	-0.012054	0.938849	-0.142859	0.360779	0.295948	0.0539937	0.105331	0.501443
MmugDNA.14606.1.S1_s_at	PHB	prohibitin	lightyellow	2.61547	99	-0.115315	0.461516	0.34382	0.0239798	-0.284912	0.0640509	-0.294146	0.0555435	-0.242834	0.11664	-0.0565973	0.718484	0.243339	0.115857	0.278093	0.0709739	0.166769	0.285134	-0.107325	0.493332	0.362404	0.0169297	0.261916	0.353051	0.0202208	0.316368	0.0387482	0.274133	-0.0884584	0.572703	0.251167	0.104239	0.127659	0.414617	0.327214	0.032209	0.335383	0.0279091	0.383981	0.0110215	-0.292331	0.0571397	0.0382229	0.807736
MmugDNA.27919.1.S1_at	OR7D2	olfactory receptor, family 7, subfamily D, member 2	blue	2.61324	100	0.0410717	0.793707	-0.331915	0.0296725	0.660718	1.42e-06	0.35234	0.0204913	0.247008	0.110296	0.453578	0.00225245	-0.137796	0.378222	-0.00431207	0.978106	-0.272002	0.0776451	-0.34519	0.0233875	-0.252166	0.102823	0.440348	-0.149467	0.338754	-0.35111	0.0209671	0.222257	-0.284472	0.0644803	-0.0353199	0.822094	-0.137583	0.378967	-0.0524469	0.73837	-0.231499	0.135258	-0.217101	0.161987	0.0182502	0.907528	0.123793	0.429007
MmuSTS.3776.1.S1_at	RNF128	ring finger protein 128	darkgreen	2.61254	101	0.268985	0.0811275	-0.0898757	0.566543	-0.360415	0.0175889	0.251787	0.103358	0.46404	0.00172222	-0.357939	0.0184394	-0.175296	0.260864	-0.121009	0.43954	-0.213033	0.17019	-0.134139	0.391128	-0.213917	0.168384	0.506126	-0.174686	0.262552	-0.243486	0.115631	0.399171	-0.0851211	0.587326	-0.0208778	0.894284	-0.311489	0.0420244	-0.144855	0.354037	-0.231563	0.135147	-0.191755	0.218009	0.01665	0.915605	-0.173617	0.265529
MmugDNA.13213.1.S1_at	KBTBD12	kelch repeat and BTB (POZ) domain containing 12	blue	2.61208	102	-0.146388	0.348913	-0.201796	0.194402	0.658615	1.58e-06	0.16476	0.291057	-0.123087	0.431663	0.46886	0.00151757	-0.202585	0.192625	-0.186023	0.232342	-0.173893	0.26476	-0.00846248	0.957048	-0.203647	0.190254	0.523885	-0.178686	0.251609	-0.20267	0.192435	0.466975	-0.018303	0.907261	-0.0406057	0.795998	-0.145278	0.352616	-0.0887877	0.571269	-0.192487	0.216224	-0.175438	0.260472	0.216085	0.164009	0.130248	0.405139
MmugDNA.7147.1.S1_at	EPN1	epsin 1	green	2.61207	103	-0.200119	0.198214	-0.157484	0.313179	0.583351	4.03e-05	0.013994	0.92903	-0.319537	0.036734	0.585599	3.7e-05	0.275797	0.0734329	0.201077	0.196028	0.331476	0.0299021	0.193907	0.21279	0.424276	0.00457556	0.181527	0.398195	0.00817982	0.422206	0.00479941	0.139138	-0.00284774	0.98554	0.258353	0.0943779	0.0684839	0.662577	0.060584	0.699553	0.266476	0.0841151	0.43008	0.00399563	0.118046	0.450901	-0.0347997	0.824672
MmunewRS.490.1.S1_x_at	MRPL52	mitochondrial ribosomal protein L52	blue	2.61148	104	-0.119165	0.44659	-0.244665	0.113824	0.584972	3.79e-05	0.205255	0.186703	0.00384508	0.980477	0.381758	0.0115346	-0.104424	0.505153	-0.0557726	0.722421	-0.141621	0.364997	-0.117743	0.452073	-0.180584	0.246525	0.560191	-0.110671	0.479871	-0.232837	0.132953	0.417126	-0.170406	0.274608	0.124787	0.425281	-0.227758	0.141865	-0.0776689	0.620565	-0.14602	0.350136	-0.188576	0.22588	0.0689889	0.660238	-0.0585223	0.709321
MmugDNA.9575.1.S1_at	SV2A	synaptic vesicle glycoprotein 2A	green	2.60889	105	-0.348545	0.0219884	0.0603696	0.700566	0.636294	4.52e-06	-0.0864792	0.581355	-0.53949	0.000189068	0.565075	7.89e-05	0.107545	0.492438	0.0334738	0.831254	0.213955	0.168305	0.23669	0.126476	0.31705	0.0383069	0.330655	0.229952	0.137962	0.425639	0.00443309	0.137091	0.267875	0.0824385	-0.0623788	0.691088	0.0835013	0.594483	-0.0442551	0.778107	0.100276	0.522305	0.21074	0.174946	0.238353	0.123754	0.00851463	0.956784
MmuSTS.1182.1.S1_at	PHIP	pleckstrin homology domain interacting protein	blue	2.60721	106	-0.15129	0.332829	-0.205039	0.187177	0.682729	4.57e-07	0.296891	0.0531971	0.096091	0.5399	0.468979	0.0015128	-0.303713	0.0477105	-0.214601	0.166993	-0.354214	0.0197842	-0.20752	0.181781	-0.293857	0.0557949	0.367465	-0.229847	0.138147	-0.328855	0.0313036	0.254292	-0.124575	0.426072	-0.257241	0.0958538	-0.0485064	0.757407	-0.0627543	0.689322	-0.272582	0.0769891	-0.296732	0.0533312	0.220453	0.155446	0.0507076	0.746755
MmugDNA.14482.1.S1_at	ADO	2-aminoethanethiol (cysteamine) dioxygenase	salmon	2.60587	107	0.18821	0.226799	0.0994472	0.525768	-0.509797	0.000479536	-0.248543	0.10803	-0.117206	0.454152	-0.301955	0.0490783	0.231354	0.135511	0.125223	0.423652	0.324668	0.0336557	0.27298	0.0765418	0.180264	0.247377	0.560191	0.0970729	0.535747	0.256552	0.0967783	0.375421	0.22703	0.143177	-0.106826	0.495354	0.288778	0.0603711	-0.000142185	0.999278	0.156236	0.317079	0.203538	0.190496	-0.233048	0.132591	0.130491	0.404256
MmugDNA.28348.1.S1_s_at	CCT2	chaperonin containing TCP1, subunit 2 (beta)	brown	2.60586	108	-0.136521	0.382694	0.382449	0.0113731	-0.347168	0.0225538	-0.181559	0.243939	-0.0407829	0.795127	-0.378754	0.0122605	-0.247071	0.110202	-0.181624	0.243768	-0.25982	0.0924562	-0.124181	0.427549	-0.186933	0.230025	0.551067	-0.23293	0.132793	-0.132301	0.39771	0.584609	0.171651	0.271064	-0.28722	0.0618331	0.105031	0.502667	-0.0544725	0.728642	-0.128255	0.412423	-0.126476	0.418991	0.15916	0.307993	0.109361	0.485117
MmugDNA.33145.1.S1_at	EPRS	glutamyl-prolyl-tRNA synthetase	brown	2.60526	109	-0.144044	0.356768	0.159111	0.308142	-0.286378	0.062635	-0.149869	0.337442	-0.0172321	0.912666	-0.388489	0.0100405	-0.255575	0.0981011	-0.155652	0.318913	-0.305443	0.0463941	-0.212994	0.170272	-0.230873	0.136347	0.479084	-0.258096	0.0947166	-0.197515	0.204236	0.477559	0.114718	0.463857	-0.351303	0.0208918	0.272618	0.0769496	-0.158701	0.309406	-0.204981	0.187306	-0.126428	0.419171	0.125663	0.422011	0.238291	0.123854
MmugDNA.9592.1.S1_at	AGPAT1	1-acylglycerol-3-phosphate O-acyltransferase 1 (lysophosphatidic acid acyltransferase, alpha)	green	2.60412	110	-0.536492	0.000208514	0.235441	0.128548	0.431495	0.00386443	-0.339974	0.0257094	-0.640438	3.74e-06	0.439124	0.00321983	0.0822091	0.60022	-0.0294915	0.851088	0.22437	0.148051	0.32301	0.034626	0.205075	0.187099	0.521868	0.109467	0.484691	0.32385	0.0341317	0.262194	0.307218	0.0450749	-0.0766345	0.62524	0.109411	0.484916	-0.0038271	0.980568	0.0943864	0.547147	0.163266	0.295516	0.108204	0.489776	-0.0899472	0.566233
MmugDNA.32286.1.S1_at	CDC42	cell division cycle 42 (GTP binding protein, 25kDa)	turquoise	2.60386	111	0.241868	0.118147	0.215766	0.164647	-0.435015	0.00355419	-0.184991	0.234989	-0.0716434	0.648001	-0.216444	0.163293	0.43219	0.00380134	0.345801	0.0231272	0.4448	0.00280342	0.172216	0.269466	0.387334	0.0102846	0.225443	0.350945	0.0210315	0.385993	0.010574	0.178421	0.0180746	0.908414	0.0218515	0.889384	0.232528	0.133482	0.0258787	0.86916	0.189764	0.222916	0.330562	0.0303848	-0.0566732	0.718121	0.155263	0.32014
MmugDNA.15548.1.S1_at	MFF	mitochondrial fission factor	turquoise	2.60357	112	0.460728	0.00187666	-0.0474747	0.762416	-0.519237	0.000360012	0.166685	0.285379	0.477046	0.00121897	-0.466162	0.0016293	0.0520387	0.740335	0.0285147	0.855967	0.0496875	0.751686	0.0309495	0.843815	-0.218103	0.160012	0.498753	-0.194215	0.212049	-0.238083	0.124193	0.408739	-0.0462769	0.768243	-0.108758	0.487544	0.0485357	0.757266	-0.189415	0.223785	-0.20081	0.196636	-0.156247	0.317044	-0.243166	0.116126	-0.0507772	0.746419
MmugDNA.2981.1.S1_s_at	POLR2A	polymerase (RNA) II (DNA directed) polypeptide A, 220kDa	green	2.60086	113	-0.312421	0.0413818	0.0396205	0.800846	0.618788	9.74e-06	-0.0471643	0.763925	-0.396764	0.00843392	0.509219	0.000487901	-0.0546117	0.727976	-0.0962983	0.539022	0.0288849	0.854117	0.148699	0.341271	0.22952	0.138724	0.479919	0.14234	0.362544	0.336855	0.0271877	0.24215	0.274595	0.0747479	0.155603	0.319067	-0.107387	0.493079	-0.00713382	0.963787	0.126857	0.417579	0.177837	0.253906	0.194946	0.210302	-0.0114187	0.942066
MmugDNA.36843.1.S1_at	RANBP9	RAN binding protein 9	brown	2.60077	114	0.033219	0.83252	0.136726	0.381972	-0.317241	0.0381847	-0.0522571	0.739283	0.130077	0.40576	-0.366319	0.0156931	-0.108359	0.489151	-0.0247992	0.874574	-0.17005	0.275627	-0.19021	0.221812	-0.210411	0.175636	0.513097	-0.214308	0.167588	-0.209805	0.176911	0.455966	0.0273639	0.861722	-0.215279	0.165625	0.0899431	0.566251	-0.0425319	0.786541	-0.125501	0.422614	-0.133702	0.392687	-0.113683	0.467925	0.189154	0.224436
MmugDNA.16220.1.S1_at	H2AFY	H2A histone family, member Y	brown	2.59686	115	-0.0408645	0.794726	0.166313	0.286471	-0.354003	0.0198629	-0.100054	0.523233	0.111154	0.477946	-0.364855	0.0161464	-0.125597	0.422257	0.0439811	0.779446	-0.283581	0.0653577	-0.41602	0.00552625	-0.208854	0.178926	0.514997	-0.172272	0.269309	-0.260275	0.0918658	0.369739	-0.11382	0.467384	-0.21459	0.167015	0.155041	0.320841	-0.0217166	0.890062	-0.137513	0.37921	-0.0858624	0.584063	-0.059788	0.703319	0.141779	0.364458
MmugDNA.11071.1.S1_at	PER2	period homolog 2 (Drosophila)	blue	2.59618	116	-0.083886	0.59278	-0.256597	0.0967183	0.58199	4.25e-05	0.243043	0.116316	0.0951078	0.544074	0.321056	0.0357993	-0.210832	0.174753	-0.108513	0.488529	-0.283087	0.0658485	-0.238798	0.123034	-0.320617	0.0360678	0.324369	-0.283212	0.065724	-0.325059	0.0334302	0.259356	-0.0346904	0.825214	-0.196053	0.207672	-0.0679934	0.664851	-0.161084	0.302104	-0.294256	0.0554478	-0.314159	0.0402044	0.0950638	0.544261	0.146209	0.349506
MmuSTS.1382.1.S1_at	KCND2	potassium voltage-gated channel, Shal-related subfamily, member 2	salmon	2.59391	117	0.282216	0.0667207	-0.0499136	0.750592	-0.423995	0.00460534	0.0576386	0.713522	0.196405	0.206842	-0.418954	0.00517033	-0.0174918	0.911355	-0.0875386	0.576717	0.0791239	0.614013	0.203235	0.191173	-0.176515	0.25751	0.565518	-0.193863	0.212896	-0.122702	0.433118	0.599279	0.124199	0.427483	-0.200994	0.196217	0.0443975	0.777411	-0.372927	0.0137795	-0.212244	0.171817	-0.135276	0.387088	-0.17344	0.266024	-0.141001	0.367124
Mmu.2342.1.S1_at	CHN1	chimerin (chimaerin) 1	brown	2.59282	118	-0.153762	0.324897	0.440866	0.00308662	-0.421469	0.0048814	-0.202422	0.192992	-0.0721394	0.645725	-0.491243	0.000822788	-0.17359	0.265606	-0.171798	0.270648	-0.127744	0.414305	0.0344781	0.826267	-0.266945	0.0835494	0.413602	-0.33028	0.0305352	-0.183157	0.239744	0.50445	0.249969	0.105957	-0.387821	0.010181	0.180391	0.247039	-0.154501	0.32255	-0.184932	0.235141	-0.196146	0.207453	0.0633868	0.68635	0.218656	0.158928
MmugDNA.6549.1.S1_at	TPM2	tropomyosin 2 (beta)	darkgrey	2.59245	119	0.0581437	0.71112	-0.0318075	0.839541	0.220373	0.155601	0.188322	0.226517	0.168256	0.280797	0.0624698	0.69066	-0.298771	0.0516368	-0.191681	0.218191	-0.384493	0.0109061	-0.273044	0.0764705	-0.341432	0.0250416	0.293379	-0.250297	0.105485	-0.433995	0.00364177	0.130034	-0.248139	0.108623	-0.0920038	0.557352	0.0711849	0.650108	-0.0338399	0.829435	-0.194939	0.210318	-0.260782	0.0912121	-0.336035	0.0275877	-0.0567337	0.717833
Mmu.2887.1.S1_at	EIF5	eukaryotic translation initiation factor 5	turquoise	2.59112	120	0.161812	0.299897	0.156228	0.317103	-0.474905	0.00129154	0.0418848	0.789715	0.266059	0.0846195	-0.426696	0.00432535	-0.13225	0.397895	-0.131766	0.399639	-0.108894	0.486994	0.0123894	0.93715	-0.212135	0.172042	0.509429	-0.230797	0.136481	-0.185284	0.234236	0.501612	0.0897449	0.567111	-0.271874	0.0777908	0.0160359	0.918707	-0.0554709	0.723863	-0.129276	0.408683	-0.198594	0.201725	-0.0986238	0.529218	-0.0624131	0.690927
MmugDNA.6842.1.S1_at	POMP	proteasome maturation protein	pink	2.59037	121	0.447006	0.00265485	-0.125818	0.421435	-0.603666	1.82e-05	0.028293	0.857075	0.348495	0.022009	-0.555418	0.000110616	-0.00857459	0.95648	0.0249844	0.873645	-0.0548506	0.726831	-0.0995477	0.525348	-0.210531	0.175384	0.512721	-0.131522	0.40052	-0.290487	0.0587991	0.317011	-0.222942	0.150716	0.0504724	0.747891	-0.152088	0.330256	-0.178603	0.251832	-0.17006	0.275598	-0.183165	0.239723	-0.035419	0.821602	-0.124525	0.426261
MmugDNA.1413.1.S1_at	ENTPD4	ectonucleoside triphosphate diphosphohydrolase 4	blue	2.58808	122	-0.0697522	0.65671	-0.265977	0.084719	0.582868	4.11e-05	0.276039	0.0731712	0.138402	0.376109	0.30998	0.0430825	-0.208529	0.179618	-0.106993	0.494677	-0.291549	0.0578388	-0.251452	0.103833	-0.306946	0.0452753	0.347233	-0.207794	0.181192	-0.368582	0.0150139	0.203831	-0.218281	0.159661	0.0382149	0.807776	-0.22958	0.138618	-0.264454	0.0865839	-0.324469	0.0337707	-0.325503	0.0331753	0.0285423	0.855829	-0.024489	0.876131
MmugDNA.12331.1.S1_x_at	YES1	v-yes-1 Yamaguchi sarcoma viral oncogene homolog 1	blue	2.5877	123	-0.152336	0.329458	-0.21179	0.172757	0.645935	2.9e-06	0.201674	0.194677	-0.0311091	0.84302	0.465934	0.00163904	-0.157666	0.312614	-0.0518431	0.741277	-0.240947	0.119598	-0.250168	0.10567	-0.145196	0.352893	0.619423	-0.0761402	0.627479	-0.202321	0.193217	0.467865	-0.179692	0.248905	0.0912971	0.560397	-0.273628	0.0758181	0.0244313	0.87642	-0.102322	0.513812	-0.146274	0.349291	0.0378522	0.809566	-0.0226429	0.885404
Mmu.8810.2.S1_at	COPB1	coatomer protein complex, subunit beta 1	brown	2.58512	124	-0.117306	0.453767	0.323793	0.034165	-0.34431	0.0237665	-0.136615	0.382362	0.00898175	0.954415	-0.461464	0.00184135	-0.360066	0.0177068	-0.29675	0.0533158	-0.346295	0.0229188	-0.102198	0.514325	-0.303819	0.0476291	0.350687	-0.336493	0.0273632	-0.249905	0.106049	0.386417	0.160836	0.302859	-0.267797	0.0825311	0.0907768	0.562643	-0.109268	0.485493	-0.195616	0.208708	-0.22964	0.138513	-0.0563614	0.719609	0.139747	0.371441
MmuSTS.3504.1.S1_at	RBM26	RNA binding motif protein 26	royalblue	2.58473	125	0.219368	0.157542	-0.461143	0.00185667	0.435593	0.00350543	0.389834	0.00976291	0.33366	0.028774	0.320591	0.0360836	-0.193175	0.214555	-0.112339	0.473235	-0.25448	0.0995994	-0.197537	0.204184	-0.171398	0.271781	0.574878	-0.0722182	0.645363	-0.262965	0.088438	0.364445	-0.275778	0.0734534	0.242705	0.11684	-0.298148	0.0521498	-0.0361813	0.817827	-0.133188	0.394527	-0.191475	0.218696	0.152623	0.328537	0.0692014	0.659255
MmugDNA.26948.1.S1_s_at	MACF1	microtubule-actin crosslinking factor 1	darkorange	2.58375	126	-0.32134	0.0356271	-0.0792072	0.613639	0.582861	4.11e-05	0.200485	0.197376	0.0555057	0.723697	0.406287	0.00686347	-0.328986	0.0312324	-0.209565	0.177417	-0.397563	0.00829119	-0.26916	0.0809216	-0.139419	0.372578	0.627155	-0.0911649	0.560967	-0.178811	0.251272	0.511695	-0.12112	0.439117	-0.11293	0.470895	0.00414211	0.978969	0.0566724	0.718125	-0.159598	0.306646	-0.157169	0.314161	0.316144	0.0388935	0.234591	0.129973
MmugDNA.5588.1.S1_x_at	IRF1	interferon regulatory factor 1	blue	2.58328	127	-0.0485541	0.757176	-0.306055	0.0459359	0.58953	3.19e-05	0.27418	0.0752053	0.163502	0.29481	0.398789	0.00807626	-0.0813003	0.604269	-0.0210076	0.893631	-0.141994	0.363724	-0.15848	0.31009	-0.260299	0.0918355	0.424231	-0.203784	0.189951	-0.312241	0.0415053	0.280439	-0.141097	0.366792	-0.00368882	0.98127	-0.145864	0.350657	-0.103056	0.51078	-0.187657	0.228192	-0.137967	0.377623	-0.0049929	0.974651	0.0648008	0.679724
MmugDNA.3053.1.S1_at	RCHY1	ring finger and CHY zinc finger domain containing 1	pink	2.58227	128	0.360979	0.0173999	-0.167435	0.283187	-0.528212	0.000271983	0.0945547	0.546429	0.305248	0.0465411	-0.445955	0.00272474	0.0127707	0.93522	-0.0173009	0.912318	0.0357205	0.820109	0.0660217	0.674021	-0.191504	0.218625	0.543433	-0.152853	0.3278	-0.209762	0.177002	0.455966	-0.069602	0.657404	-0.124646	0.425807	-0.00214941	0.989086	-0.125781	0.421572	-0.122647	0.433324	-0.246557	0.110968	-0.0824355	0.599213	-0.147819	0.344167
Mmu.5423.1.S1_at	TMED10	transmembrane emp24-like trafficking protein 10 (yeast)	turquoise	2.5822	129	0.049394	0.753107	0.302861	0.0483699	-0.465244	0.00166895	-0.0824859	0.598989	0.0988818	0.528136	-0.425319	0.00446617	-0.151576	0.331906	-0.158483	0.310081	-0.118054	0.450873	0.0315352	0.840897	-0.230512	0.136979	0.479339	-0.268181	0.0820758	-0.172128	0.269713	0.524355	0.16827	0.280757	-0.345982	0.0230507	0.0990246	0.527538	-0.204212	0.189	-0.287043	0.0620009	-0.175468	0.260389	-0.0216889	0.890202	0.079264	0.613384
MmugDNA.43195.1.S1_s_at	NPTX1	neuronal pentraxin I	purple	2.58217	130	-0.0740931	0.636788	-0.20641	0.184182	0.494313	0.000754053	0.253818	0.100512	0.129824	0.406681	0.235968	0.127671	-0.190779	0.220407	-0.278245	0.0708128	-0.0204201	0.896589	0.295914	0.0540225	-0.285696	0.06329	0.382197	-0.366553	0.0156217	-0.17359	0.265604	0.521844	0.32142	0.0355783	-0.178721	0.251514	-0.209381	0.177807	-0.224899	0.147072	-0.147784	0.344283	-0.194081	0.212372	0.224587	0.147647	-0.137196	0.380321
MmugDNA.27644.1.S1_at	KIAA1549	KIAA1549	grey60	2.57845	131	0.0197013	0.900211	-0.247743	0.109206	0.465041	0.00167783	0.208497	0.179688	0.0591532	0.706327	0.183296	0.239383	-0.371334	0.0142217	-0.410334	0.00627675	-0.242201	0.117626	0.163345	0.295279	-0.398577	0.00811301	0.209101	-0.422817	0.00473229	-0.304255	0.0472949	0.294003	0.216566	0.16305	-0.44647	0.00269029	0.087625	0.576339	-0.471212	0.00142575	-0.404843	0.00708399	-0.359752	0.0178134	0.263453	0.0878269	-0.0360949	0.818255
MmugDNA.42810.1.S1_at	CD99L2	CD99 molecule-like 2	green	2.57837	132	-0.322632	0.0348506	0.124115	0.427797	0.481485	0.00107994	-0.273428	0.0760414	-0.582597	4.15e-05	0.50147	0.000613337	0.220942	0.154508	0.11353	0.468529	0.339614	0.0258768	0.305762	0.0461548	0.376324	0.0128756	0.239544	0.245435	0.112654	0.487547	0.000912934	0.0867092	0.335196	0.0280021	-0.0132321	0.932885	0.120457	0.441644	0.230538	0.136934	0.367602	0.015305	0.376225	0.0129011	0.0755192	0.630297	0.0233022	0.88209
Mmu.15662.1.S1_at	RUFY3	RUN and FYVE domain containing 3	brown	2.57795	133	-0.250002	0.10591	0.412059	0.00604034	-0.301275	0.0496159	-0.225916	0.145204	-0.129164	0.40909	-0.402895	0.0073911	-0.320166	0.0363445	-0.263819	0.0873713	-0.301348	0.0495584	-0.0824653	0.59908	-0.298744	0.0516585	0.357985	-0.346056	0.0230195	-0.215251	0.165682	0.447103	0.227303	0.142684	-0.472508	0.0013773	0.190386	0.221376	-0.137326	0.379867	-0.269784	0.0801939	-0.277088	0.0720424	0.0648691	0.679404	0.15522	0.320274
MmugDNA.2185.1.S1_at	PNPLA8	patatin-like phospholipase domain containing 8	pink	2.57762	134	0.252059	0.102974	-0.103947	0.507113	-0.525201	0.000299075	0.0794878	0.612379	0.359793	0.0177994	-0.4843	0.000999261	-0.131227	0.401585	-0.123619	0.429659	-0.122108	0.435364	-0.0140558	0.928718	-0.242718	0.116819	0.456246	-0.170285	0.274953	-0.271809	0.0778648	0.349169	-0.134053	0.391435	0.115278	0.461663	-0.390413	0.00964531	-0.204885	0.187516	-0.271048	0.0787338	-0.320021	0.036434	-0.116399	0.45729	-0.338571	0.0263658
MmuSTS.2747.1.S1_s_at	SFRS11	splicing factor, arginine/serine-rich 11	lightcyan	2.57658	135	0.25437	0.0997497	-0.404127	0.00719542	0.319297	0.0368837	0.552769	0.000121159	0.49308	0.000781026	0.196586	0.206415	-0.16852	0.280032	-0.0421658	0.788336	-0.314876	0.0397273	-0.356552	0.0189308	-0.200073	0.198317	0.529299	-0.0745785	0.634576	-0.328148	0.0316913	0.255608	-0.368674	0.0149869	0.208081	0.180577	-0.314732	0.0398225	-0.0074712	0.962076	-0.154825	0.321522	-0.183561	0.238692	0.111026	0.478457	0.0166077	0.915819
MmugDNA.36872.1.S1_at	LYSMD2	LysM, putative peptidoglycan-binding, domain containing 2	turquoise	2.57617	136	0.350364	0.0212598	0.028348	0.8568	-0.481956	0.00106605	0.172556	0.268506	0.497367	0.000690814	-0.407685	0.00665566	0.0206665	0.895348	0.0233129	0.882037	-0.0268153	0.864468	-0.0615188	0.69514	-0.168128	0.281169	0.581509	-0.129139	0.409183	-0.208205	0.180311	0.458773	-0.104736	0.503877	0.116039	0.458691	-0.199474	0.199693	-0.204451	0.188473	-0.281929	0.0670101	-0.111068	0.478289	-0.146945	0.34706	-0.0331059	0.833082
Mmu.10436.1.S1_at	RSL1D1	ribosomal L1 domain containing 1	brown	2.57517	137	-0.0174054	0.911791	0.191667	0.218223	-0.314806	0.0397734	-0.0329424	0.833894	0.157667	0.312609	-0.388562	0.0100255	-0.307264	0.0450415	-0.184708	0.235719	-0.386314	0.0105042	-0.283462	0.0654759	-0.296935	0.0531604	0.362653	-0.273115	0.0763909	-0.312081	0.0416155	0.280643	-0.0313951	0.841595	-0.297778	0.0524563	0.132725	0.396186	-0.108825	0.487272	-0.240856	0.11974	-0.258693	0.0939292	0.0980644	0.531569	0.205563	0.186028
MmugDNA.12038.1.S1_x_at	FOXK1	forkhead box K1	blue	2.57271	138	-0.177213	0.255602	-0.192856	0.215327	0.576046	5.3e-05	0.175015	0.261641	-0.0457579	0.770772	0.370428	0.0144786	-0.163183	0.295764	-0.0987039	0.528882	-0.201192	0.195768	-0.144723	0.354481	-0.182904	0.240406	0.557459	-0.13529	0.387038	-0.206609	0.18375	0.461291	-0.0926572	0.554545	0.0897769	0.566971	-0.279911	0.0690723	-0.0719635	0.646531	-0.149886	0.337389	-0.178694	0.251587	0.0654416	0.676728	-0.10028	0.522292
MmuSTS.3594.1.S1_at	ELAVL2	ELAV (embryonic lethal, abnormal vision, Drosophila)-like 2 (Hu antigen B)	brown	2.57232	139	0.0729801	0.641873	0.0466072	0.766635	-0.339543	0.0259098	-0.0515629	0.742628	0.110722	0.479668	-0.41917	0.00514502	-0.243019	0.116353	-0.18037	0.247094	-0.252956	0.101714	-0.116796	0.455743	-0.223877	0.148966	0.488717	-0.255604	0.0980614	-0.185841	0.232806	0.500626	0.128086	0.413047	-0.127489	0.415244	-0.00527829	0.973202	-0.122304	0.434621	-0.183201	0.23963	-0.153346	0.326223	0.12611	0.420348	0.228898	0.139826
MmugDNA.43546.1.S1_at	C9orf86	chromosome 9 open reading frame 86	green	2.57169	140	-0.542565	0.000170832	0.127563	0.41497	0.461618	0.00183399	-0.237633	0.124927	-0.492446	0.000795208	0.456611	0.00208561	0.148585	0.341645	0.0393338	0.802258	0.281054	0.0678979	0.316289	0.0387992	0.269616	0.0803893	0.410243	0.167265	0.283682	0.360964	0.0174048	0.212707	0.270979	0.0788126	0.263075	0.0883006	-0.0645807	0.680753	0.142997	0.360308	0.337008	0.0271134	0.347251	0.0225198	0.0651839	0.677933	-0.0568737	0.717165
MmugDNA.40827.1.S1_at	EXOC5	exocyst complex component 5	darkgreen	2.57139	141	0.145207	0.352855	-0.0545871	0.728093	-0.508672	0.000495933	0.110746	0.479571	0.444293	0.00283862	-0.561479	8.96e-05	-0.351737	0.0207233	-0.243984	0.114864	-0.408002	0.00660927	-0.242743	0.116781	-0.36516	0.016051	0.257583	-0.319773	0.0365878	-0.387912	0.0101619	0.176383	-0.0701352	0.654943	-0.0767856	0.624556	-0.185882	0.232701	-0.247379	0.109744	-0.329846	0.0307676	-0.320988	0.0358408	0.0485829	0.757037	-0.000517783	0.997371
MmugDNA.29170.1.S1_at	SCAMP1	secretory carrier membrane protein 1	brown	2.57015	142	-0.00471438	0.976064	0.164587	0.291571	-0.277024	0.0721106	-0.0189011	0.904244	0.134975	0.388157	-0.370703	0.0144001	-0.227582	0.142181	-0.120586	0.441152	-0.296659	0.0533921	-0.242291	0.117485	-0.227952	0.141516	0.48224	-0.23358	0.131685	-0.21857	0.159096	0.442093	0.0447978	0.775456	-0.37203	0.0140271	0.161775	0.300009	-0.0868143	0.579886	-0.172877	0.267605	-0.170394	0.274642	0.172655	0.268229	0.110814	0.479303
MmugDNA.39663.1.S1_at	BSCL2	Berardinelli-Seip congenital lipodystrophy 2 (seipin)	darkred	2.57009	143	-0.600467	2.07e-05	0.577295	5.06e-05	0.280933	0.0680217	-0.445629	0.0027468	-0.663276	1.25e-06	0.28884	0.0603127	0.0150159	0.923862	-0.0412577	0.792794	0.107251	0.493629	0.185854	0.232774	0.21409	0.168031	0.505746	0.124004	0.428214	0.323299	0.0344551	0.262599	0.283451	0.0654866	-0.181084	0.245197	0.247043	0.110244	-0.0172038	0.912809	0.05572	0.722672	0.127353	0.415747	0.215675	0.164829	-0.00101559	0.994843
Mmu.5967.1.S1_s_at	GLRX3	glutaredoxin 3	turquoise	2.56893	144	0.266646	0.0839095	0.142853	0.360798	-0.450554	0.00243038	0.132706	0.396253	0.462551	0.0017902	-0.388861	0.00996324	-0.000667899	0.996608	0.0222729	0.887264	-0.0569648	0.716731	-0.0991297	0.527097	-0.142182	0.363082	0.623099	-0.0879789	0.574794	-0.197931	0.203265	0.476733	-0.154492	0.322577	-0.0265816	0.865639	-0.00414605	0.978949	-0.165013	0.290308	-0.221853	0.152773	-0.120454	0.441656	-0.18258	0.241252	-0.0389194	0.804301
Mmu.14173.1.S1_at	TCEA1	transcription elongation factor A (SII), 1	pink	2.5669	145	0.354583	0.0196475	-0.124697	0.425619	-0.43238	0.0037843	0.231048	0.136042	0.463147	0.00176274	-0.500166	0.00063707	-0.203538	0.190497	-0.216311	0.163557	-0.174125	0.264113	0.0263123	0.866988	-0.357922	0.0184455	0.269336	-0.315738	0.0391592	-0.382359	0.0113941	0.183436	-0.0682744	0.663547	-0.0430272	0.784115	-0.107315	0.49337	-0.202087	0.193744	-0.237764	0.124712	-0.312233	0.0415112	-0.035355	0.82192	-0.0396079	0.800908
MmugDNA.39645.1.S1_at	MICAL3	microtubule associated monoxygenase, calponin and LIM domain containing 3	green	2.56603	146	-0.335964	0.0276223	-0.116212	0.458018	0.636609	4.45e-06	0.160849	0.302821	-0.079907	0.610499	0.44854	0.00255569	-0.358775	0.0181485	-0.354653	0.0196216	-0.293513	0.056096	0.032806	0.834573	-0.223598	0.149488	0.488842	-0.224541	0.147734	-0.165845	0.287847	0.533803	0.108682	0.487849	0.0970862	0.535691	-0.292585	0.0569136	-0.291834	0.057583	-0.337374	0.0269366	-0.216768	0.162647	0.129359	0.408377	-0.144973	0.353641
MmugDNA.26697.1.S1_at	FBLIM1	filamin binding LIM protein 1	blue	2.5657	147	-0.113767	0.467594	-0.236616	0.126597	0.572845	5.96e-05	0.244282	0.114409	0.170256	0.275037	0.336161	0.0275256	-0.267572	0.082799	-0.14065	0.368327	-0.360794	0.0174617	-0.301625	0.0493387	-0.323269	0.034473	0.320099	-0.20913	0.17834	-0.410495	0.00625444	0.151798	-0.2783	0.0707548	-0.101964	0.515294	-0.118516	0.449089	-0.0367763	0.814883	-0.208814	0.179012	-0.371142	0.0142758	0.00676069	0.96568	-0.0120462	0.938888
MmugDNA.38730.1.S1_at	FAM171B	family with sequence similarity 171, member B	brown	2.56523	148	-0.166518	0.285868	0.218691	0.158859	-0.237968	0.12438	-0.120725	0.440619	0.00774385	0.960693	-0.304419	0.0471697	-0.204354	0.188687	-0.0696086	0.657373	-0.303043	0.0482284	-0.30954	0.0433951	-0.214776	0.16664	0.504835	-0.206579	0.183815	-0.227678	0.142007	0.42655	-0.0113346	0.942492	-0.298053	0.0522279	0.182227	0.242181	0.0504233	0.748128	-0.0858132	0.58428	-0.1343	0.390553	0.0389097	0.804349	0.123811	0.428937
MmugDNA.30702.1.S1_x_at	LOC100294035	hypothetical protein LOC100294035	blue	2.56462	149	-0.142137	0.363237	-0.201499	0.195073	0.536557	0.000208077	0.279418	0.0695837	0.122746	0.43295	0.315353	0.0394115	-0.284052	0.0648924	-0.166142	0.286974	-0.366514	0.0156338	-0.27947	0.0695301	-0.263547	0.0877096	0.418416	-0.191847	0.217786	-0.315797	0.0391205	0.274133	-0.165215	0.289709	0.110881	0.479035	-0.302339	0.0487771	-0.0582428	0.710649	-0.209311	0.177955	-0.263966	0.0871883	0.130216	0.405256	0.0484824	0.757524
MmugDNA.24308.1.S1_at	ENPP2	ectonucleotide pyrophosphatase/phosphodiesterase 2	red	2.56419	150	0.21971	0.156879	-0.0191527	0.902976	-0.233717	0.131451	-0.142258	0.362822	-0.0740672	0.636907	-0.0673586	0.667798	0.380903	0.0117374	0.402044	0.00752871	0.298002	0.0522708	-0.0819057	0.60157	0.443909	0.00286551	0.165143	0.479792	0.00113121	0.352204	0.0205435	0.220718	-0.235444	0.128543	-0.0084411	0.957157	0.440305	0.00312896	0.344237	0.0237981	0.412301	0.00600775	0.346244	0.02294	-0.0675649	0.666839	0.245887	0.111973
MmugDNA.18497.1.S1_s_at	MLL	myeloid/lymphoid or mixed-lineage leukemia (trithorax homolog, Drosophila)	yellow	2.56396	151	-0.24452	0.114044	-0.00611378	0.968962	0.315919	0.0390406	0.0309637	0.843744	-0.0509124	0.745766	0.0776983	0.620432	-0.257427	0.0956063	-0.152824	0.327893	-0.2991	0.0513672	-0.208102	0.180531	-0.229592	0.138597	0.479919	-0.261895	0.0897894	-0.189678	0.223131	0.492301	0.132332	0.397598	-0.281325	0.0676218	0.107431	0.492902	-0.009441	0.952087	-0.0365529	0.815988	-0.135446	0.386484	0.177645	0.254426	0.134167	0.391027
MmugDNA.5862.1.S1_s_at	TNFRSF25	tumor necrosis factor receptor superfamily, member 25	blue	2.56362	152	-0.10426	0.505826	-0.205356	0.186481	0.626772	6.9e-06	0.257012	0.0961605	-0.00496544	0.97479	0.436946	0.00339344	-0.0703407	0.653995	-0.121385	0.438108	-0.00731805	0.962853	0.13114	0.401899	-0.224767	0.147315	0.487802	-0.202202	0.193486	-0.215943	0.164292	0.445743	-0.000849512	0.995686	0.0461945	0.768644	-0.264414	0.0866331	-0.202728	0.192306	-0.229331	0.139058	-0.171421	0.271715	-0.0381753	0.807971	-0.247909	0.108961
MmugDNA.17270.1.S1_at	TRIM23	tripartite motif-containing 23	brown	2.55964	153	-0.142841	0.360839	0.289811	0.0594166	-0.286086	0.0629146	-0.124175	0.427573	0.00295353	0.985003	-0.371218	0.0142545	-0.213282	0.16968	-0.131008	0.40238	-0.25911	0.0933817	-0.181881	0.243091	-0.232739	0.133121	0.474766	-0.240991	0.119527	-0.221546	0.153357	0.437502	0.0520892	0.740092	-0.306714	0.0454466	0.168949	0.278794	-0.0851851	0.587044	-0.173284	0.26646	-0.172524	0.268596	0.169768	0.276434	0.262502	0.0890208
MmuSTS.3459.1.S1_at	ATP1A3	ATPase, Na+/K+ transporting, alpha 3 polypeptide	green	2.55897	154	-0.206967	0.182975	-0.024743	0.874856	0.650634	2.32e-06	-0.0703005	0.654181	-0.465194	0.0016711	0.535086	0.000218247	0.209618	0.177306	0.0671699	0.668675	0.352772	0.0203265	0.376387	0.0128593	0.291911	0.0575139	0.371435	0.203527	0.190521	0.385208	0.0107468	0.179442	0.249664	0.106398	-0.0339903	0.828688	0.19089	0.220133	-0.0624429	0.690786	0.146192	0.349565	0.258898	0.0936604	0.171334	0.271963	0.0270138	0.863475
MmugDNA.28809.1.S1_at	GUCY1B3	guanylate cyclase 1, soluble, beta 3	brown	2.55731	155	-0.287642	0.0614339	0.392098	0.00931026	-0.301601	0.0493576	-0.15543	0.319614	-0.0243244	0.876956	-0.396474	0.0084862	-0.324942	0.0334974	-0.234448	0.130215	-0.342704	0.0244713	-0.16972	0.276573	-0.299379	0.05114	0.35777	-0.336273	0.0274711	-0.246118	0.111626	0.393604	0.166102	0.287092	-0.336733	0.0272465	0.137902	0.377854	-0.0761566	0.627405	-0.124425	0.426634	-0.212135	0.172043	0.0139954	0.929023	0.0998556	0.524062
MmugDNA.30673.1.S1_at	CACYBP	calcyclin binding protein	pink	2.55491	156	0.119518	0.445236	-0.00885435	0.955061	-0.439713	0.00317422	0.0670619	0.669177	0.255824	0.0977618	-0.50572	0.000541365	-0.230419	0.137141	-0.289588	0.0596214	-0.129845	0.406607	0.168173	0.281038	-0.370513	0.0144542	0.25083	-0.368516	0.0150333	-0.329325	0.0310485	0.253944	0.0936693	0.550209	0.0504768	0.747869	-0.340465	0.0254828	-0.249339	0.106869	-0.253313	0.101215	-0.324715	0.0336285	0.0197012	0.900211	-0.318328	0.0374917
MmugDNA.21930.1.S1_at	SRRM3	serine/arginine repetitive matrix 3	green	2.55313	157	-0.389714	0.00978746	0.00643669	0.967324	0.63	5.99e-06	0.0207651	0.894852	-0.332789	0.0292194	0.567418	7.25e-05	0.0751217	0.632104	0.0211966	0.892679	0.138886	0.374424	0.154261	0.323312	0.189593	0.223343	0.546624	0.138545	0.37561	0.259659	0.0926655	0.370298	0.166156	0.286933	0.118795	0.448014	-0.121052	0.439376	0.0839239	0.592612	0.107454	0.492808	0.106775	0.495562	-0.0156561	0.920626	-0.112154	0.47397
MmugDNA.11386.1.S1_at	ANKFY1	ankyrin repeat and FYVE domain containing 1	grey60	2.55263	158	-0.00655898	0.966703	-0.154541	0.322421	0.479294	0.0011467	0.113858	0.467237	-0.108005	0.49058	0.316093	0.0389267	-0.0844679	0.590208	-0.0521203	0.739942	-0.0716423	0.648006	-0.0318797	0.839182	-0.174438	0.263241	0.569239	-0.163494	0.294833	-0.179621	0.249095	0.510073	-0.00812314	0.958769	-0.581788	4.28e-05	0.421854	0.00483835	0.0485847	0.757028	0.0407272	0.795401	-0.109403	0.48495	0.0244388	0.876382	-0.0124388	0.936901
MmugDNA.38357.1.S1_at	NAV2	neuron navigator 2	blue	2.55067	159	-0.0115453	0.941425	-0.318235	0.0375507	0.605622	1.68e-05	0.363604	0.0165421	0.267823	0.0825005	0.418253	0.00525349	-0.320232	0.036304	-0.246162	0.11156	-0.371523	0.0141686	-0.193258	0.214355	-0.296425	0.0535899	0.363885	-0.222597	0.151366	-0.350676	0.021137	0.223178	-0.168368	0.280474	-0.0511894	0.744429	-0.181003	0.245413	-0.0494524	0.752824	-0.195364	0.209305	-0.242842	0.116627	0.0715345	0.648501	-0.104613	0.504381
MmugDNA.26376.1.S1_at	SLC17A7	solute carrier family 17 (sodium-dependent inorganic phosphate cotransporter), member 7	green	2.55033	160	-0.237521	0.12511	-0.101963	0.515297	0.584774	3.82e-05	0.00486257	0.975312	-0.270927	0.0788726	0.547779	0.000143525	0.203181	0.191292	0.0572784	0.715237	0.361142	0.0173454	0.398617	0.00810617	0.249197	0.107076	0.445546	0.135358	0.386796	0.365857	0.0158351	0.206366	0.328608	0.0314389	0.101879	0.515643	-0.162899	0.296619	-0.00417359	0.978809	0.124611	0.425937	0.22137	0.153691	0.161606	0.300519	-0.0224116	0.886567
MmugDNA.40077.1.S1_at	KIAA0528	KIAA0528	royalblue	2.54935	161	0.319864	0.0365309	-0.496992	0.000698316	0.355664	0.0192513	0.497013	0.000697898	0.457948	0.00201561	0.143881	0.357316	-0.356906	0.0188046	-0.215575	0.16503	-0.470947	0.00143586	-0.356677	0.0188861	-0.409521	0.00639106	0.197325	-0.254915	0.0990012	-0.550346	0.000131591	0.052653	-0.413317	0.00587266	0.000746406	0.99621	-0.21463	0.166935	-0.264253	0.0868327	-0.372726	0.0138347	-0.33019	0.0305831	0.0557004	0.722766	-0.0819884	0.601202
MmugDNA.39100.1.S1_s_at	TMED7	transmembrane emp24 protein transport domain containing 7	pink	2.54932	162	0.361647	0.017178	-0.222864	0.150863	-0.404154	0.00719129	0.249539	0.106579	0.472993	0.00135953	-0.486149	0.000949244	-0.185894	0.232671	-0.109102	0.486157	-0.248344	0.108322	-0.193386	0.214046	-0.354072	0.0198372	0.275695	-0.263775	0.0874257	-0.442736	0.00294903	0.122014	-0.239816	0.121396	-0.079352	0.612989	-0.100176	0.522723	-0.129499	0.407868	-0.185684	0.233209	-0.30682	0.0453685	0.0121525	0.93835	0.0515741	0.742573
MmugDNA.36620.1.S1_at	SLMO2	slowmo homolog 2 (Drosophila)	pink	2.54886	163	0.434851	0.00356815	-0.19688	0.205723	-0.463699	0.00173759	0.253985	0.100281	0.523951	0.000311012	-0.468801	0.00151993	-0.240262	0.120684	-0.142217	0.362963	-0.321733	0.0353892	-0.249523	0.106601	-0.275945	0.0732725	0.397493	-0.171647	0.271074	-0.371543	0.0141631	0.199744	-0.279742	0.0692482	-0.0690973	0.659737	-0.0789922	0.614605	-0.137631	0.378799	-0.221945	0.152598	-0.294309	0.0554017	-0.0561167	0.720777	-0.0974909	0.533984
MmugDNA.14637.1.S1_at	HMP19	HMP19 protein	purple	2.54799	164	0.0519949	0.740546	-0.110323	0.481265	0.390503	0.00962719	0.0768845	0.624109	-0.0597102	0.703687	0.21049	0.17547	-0.332157	0.0295462	-0.281005	0.0679482	-0.313686	0.0405224	-0.0784483	0.617052	-0.318881	0.0371436	0.327062	-0.314586	0.0399199	-0.28891	0.0602482	0.31942	0.0684286	0.662833	-0.21937	0.157538	-0.135874	0.384973	-0.256728	0.0965415	-0.358111	0.0183793	-0.23405	0.130887	0.187709	0.22806	-0.00895136	0.95457
Mmu.4602.1.S1_at	EXTL2	exostoses (multiple)-like 2	brown	2.54634	165	0.0614137	0.695635	0.15496	0.321097	-0.38653	0.0104573	0.0130984	0.933562	0.183137	0.239796	-0.467592	0.0015692	-0.298528	0.0518367	-0.204471	0.188428	-0.341769	0.0248898	-0.203228	0.191188	-0.251783	0.103364	0.440603	-0.259766	0.0925265	-0.240314	0.120602	0.405099	0.0539106	0.731337	-0.306374	0.0456989	0.232528	0.133482	-0.171598	0.271213	-0.182318	0.241942	-0.15027	0.336139	0.117954	0.451259	0.18447	0.236334
MmugDNA.15352.1.S1_at	DPY30	dpy-30 homolog (C. elegans)	pink	2.54628	166	0.265157	0.0857196	-0.102787	0.51189	-0.455588	0.00214063	0.210555	0.175333	0.478644	0.00116717	-0.400076	0.00785586	0.0707364	0.652172	0.111165	0.477902	0.0031363	0.984075	-0.12469	0.425644	-0.169743	0.276507	0.578185	-0.0839314	0.592579	-0.26142	0.0903942	0.367576	-0.254995	0.0988922	0.00246778	0.987469	-0.101107	0.518846	-0.0246732	0.875206	-0.0231525	0.882842	-0.156786	0.315356	-0.0758464	0.628812	-0.181582	0.24388
MmuSTS.830.1.S1_at	EVI2A	ecotropic viral integration site 2A	red	2.54628	167	0.226666	0.143837	0.0568148	0.717446	-0.306036	0.04595	-0.102604	0.512643	0.0235475	0.880858	-0.133615	0.392998	0.321064	0.0357943	0.363479	0.0165822	0.220102	0.156121	-0.137537	0.379127	0.374543	0.0133429	0.242625	0.425605	0.00443664	0.273279	0.0762073	0.345841	-0.266883	0.083624	0.0815503	0.603154	0.305728	0.0461804	0.298133	0.0521623	0.342075	0.0247522	0.289444	0.0597541	-0.12849	0.41156	0.144338	0.355777
MmugDNA.21274.1.S1_at	GPATCH8	G patch domain containing 8	blue	2.54576	168	0.147127	0.346456	-0.452915	0.00229047	0.643376	3.27e-06	0.438943	0.00323397	0.40733	0.00670781	0.426231	0.0043725	-0.0989558	0.527826	0.0181091	0.90824	-0.23638	0.126987	-0.325292	0.033296	-0.337349	0.0269489	0.298691	-0.216643	0.162895	-0.450754	0.00241825	0.115752	-0.326116	0.0328264	-0.239114	0.122522	0.0338205	0.829532	-0.095213	0.543627	-0.235941	0.127715	-0.238568	0.123406	-0.185679	0.233222	-0.0874393	0.57715
MmugDNA.23010.1.S1_x_at	GHR	growth hormone receptor	blue	2.54514	169	-0.21981	0.156686	-0.144914	0.353839	0.635669	4.65e-06	0.128887	0.410107	-0.167105	0.28415	0.416998	0.00540527	-0.193751	0.213164	-0.151948	0.330707	-0.195585	0.208781	-0.0758479	0.628805	-0.152026	0.330454	0.607549	-0.139234	0.373218	-0.142757	0.361123	0.571447	0.00821813	0.958287	-0.00622487	0.968399	-0.157263	0.313867	-0.117278	0.453874	-0.155973	0.317905	-0.130825	0.403041	0.147648	0.344731	-0.00968867	0.950832
MmugDNA.39740.1.S1_at	ZNF609	zinc finger protein 609	yellow	2.54421	170	-0.366446	0.0156545	-0.040453	0.796749	0.489435	0.000865845	0.0781817	0.618252	-0.0740308	0.637072	0.214516	0.167166	-0.332386	0.0294276	-0.273095	0.0764129	-0.30927	0.0435876	-0.0819229	0.601494	-0.263554	0.0877007	0.418416	-0.306572	0.0455517	-0.194901	0.210408	0.482666	0.195128	0.209867	-0.0798122	0.610924	-0.127174	0.416407	-0.0950199	0.544448	-0.124918	0.42479	-0.180118	0.247766	0.185393	0.233954	0.0429456	0.784514
MmugDNA.967.1.S1_at	ENTPD4	ectonucleoside triphosphate diphosphohydrolase 4	blue	2.54337	171	-0.0817077	0.602452	-0.206067	0.184928	0.598758	2.22e-05	0.245304	0.112854	0.055007	0.726082	0.370299	0.0145155	-0.225793	0.145428	-0.172828	0.267741	-0.238501	0.123513	-0.10692	0.494971	-0.299076	0.0513871	0.357821	-0.26707	0.0833997	-0.313925	0.0403614	0.277225	-0.0436732	0.780953	0.0588396	0.707815	-0.210561	0.175321	-0.157788	0.312235	-0.208988	0.17864	-0.209089	0.178426	0.0317316	0.839919	0.0228786	0.884219
MmuSTS.4209.1.S1_at	GDI1	GDP dissociation inhibitor 1	green	2.54325	172	-0.394623	0.00882676	0.0926616	0.554526	0.521019	0.000340729	-0.152423	0.32918	-0.507954	0.000506652	0.44459	0.00281793	0.00662722	0.966357	-0.080336	0.608578	0.127921	0.413653	0.257717	0.0952204	0.186639	0.230771	0.551597	0.0862219	0.582484	0.305095	0.0466566	0.292463	0.316119	0.0389099	0.0438358	0.780157	-0.0517564	0.741695	-0.00789471	0.959928	0.0948545	0.545152	0.139247	0.373173	0.265359	0.0854722	0.00350822	0.982187
MmuSTS.986.1.S1_at	GDAP1	ganglioside-induced differentiation-associated protein 1	brown	2.54315	173	-0.215676	0.164828	0.304214	0.0473261	-0.337095	0.0270712	-0.113854	0.46725	0.00522416	0.973477	-0.445733	0.00273971	-0.398081	0.00819978	-0.335511	0.0278457	-0.376319	0.0128768	-0.0959674	0.540424	-0.326464	0.0326297	0.315591	-0.373236	0.0136951	-0.254031	0.100218	0.380621	0.212732	0.17081	-0.194775	0.210709	-0.0254096	0.871512	-0.269992	0.0799514	-0.333001	0.0291105	-0.192326	0.216615	0.121184	0.438873	0.119161	0.446607
MmunewRS.881.1.S1_at	PSMD14	proteasome (prosome, macropain) 26S subunit, non-ATPase, 14	turquoise	2.54205	174	0.293701	0.0559311	0.0557874	0.72235	-0.547949	0.000142707	0.115053	0.462544	0.443942	0.0028632	-0.495989	0.000718726	-0.0700527	0.655323	-0.068221	0.663795	-0.0805369	0.607679	-0.0246866	0.875139	-0.283861	0.0650813	0.385436	-0.26152	0.0902667	-0.286991	0.06205	0.322344	-0.0125104	0.936538	-0.18279	0.240704	-0.117865	0.4516	-0.178073	0.253265	-0.281122	0.0678292	-0.264922	0.086008	-0.0766577	0.625135	-0.0728876	0.642296
MmugDNA.43361.1.S1_at	ANKHD1	ankyrin repeat and KH domain containing 1	blue	2.54113	175	-0.114111	0.46624	-0.204462	0.188448	0.688615	3.32e-07	0.344766	0.0235696	0.122899	0.432374	0.49256	0.000792651	-0.156703	0.315616	-0.0871497	0.578417	-0.213433	0.16937	-0.173862	0.264845	-0.187571	0.228408	0.549782	-0.134999	0.388069	-0.212739	0.170794	0.451259	-0.102204	0.514297	-0.239513	0.121882	0.0622389	0.691746	-0.0434578	0.782007	-0.185485	0.233719	-0.229651	0.138492	0.0479828	0.759948	0.0165792	0.915963
MmugDNA.31067.1.S1_x_at	CEP68	centrosomal protein 68kDa	blue	2.54046	176	-0.0989728	0.527755	-0.193726	0.213226	0.595066	2.57e-05	0.213134	0.169985	-0.0109972	0.944201	0.36722	0.0154196	-0.195239	0.209602	-0.0960616	0.540025	-0.263531	0.0877297	-0.228039	0.141359	-0.180622	0.246424	0.560191	-0.108942	0.486803	-0.230891	0.136317	0.420754	-0.170251	0.275049	0.0143352	0.927304	-0.162036	0.299218	-0.127023	0.416965	-0.187747	0.227965	-0.213365	0.16951	0.194908	0.210391	0.0434595	0.781998
MmugDNA.10211.1.S1_at	LRTM2	leucine-rich repeats and transmembrane domains 2	steelblue	2.53963	177	-0.215743	0.164692	0.0974935	0.533973	0.301574	0.0493793	-0.389633	0.00980403	-0.583046	4.08e-05	0.320128	0.0363683	0.227111	0.14303	0.107559	0.492383	0.349403	0.0216424	0.325279	0.0333034	0.180264	0.247377	0.560191	0.110282	0.481425	0.246485	0.111076	0.392948	0.191251	0.219245	-0.147643	0.344751	0.319822	0.0365573	-0.017319	0.912227	0.163145	0.295878	0.215512	0.165157	-0.0234112	0.881542	0.0204889	0.896243
MmugDNA.23352.1.S1_at	EFHA2	EF-hand domain family, member A2	pink	2.53781	178	0.414283	0.00574672	-0.125365	0.42312	-0.622897	8.17e-06	0.0196401	0.900519	0.280718	0.0682417	-0.507895	0.000507542	-0.063236	0.687058	-0.0352293	0.822542	-0.0971674	0.535348	-0.084301	0.590945	-0.18539	0.233964	0.553725	-0.126552	0.41871	-0.235296	0.12879	0.413413	-0.148979	0.340354	-0.0122029	0.938095	-0.0835331	0.594342	-0.140277	0.369613	-0.200961	0.196293	-0.188372	0.226393	-0.0211991	0.892667	-0.0308823	0.84415
MmugDNA.14093.1.S1_at	TCERG1	transcription elongation regulator 1	royalblue	2.53732	179	0.365782	0.0158583	-0.494482	0.000750428	0.194156	0.212192	0.49749	0.00068836	0.465498	0.00165788	0.0892777	0.569138	-0.0653364	0.67722	-0.025614	0.870487	-0.115831	0.459501	-0.119464	0.445445	-0.291202	0.0581509	0.371906	-0.183832	0.237987	-0.380761	0.0117713	0.18654	-0.274169	0.075218	-0.0148857	0.924521	-0.218141	0.159936	-0.128698	0.410797	-0.209482	0.177594	-0.292673	0.056836	-0.0122354	0.93793	-0.15455	0.322394
MmugDNA.41887.1.S1_at	MYBL2	v-myb myeloblastosis viral oncogene homolog (avian)-like 2	grey	2.53713	180	0.0776699	0.62056	-0.0480619	0.759564	-0.325436	0.0332135	0.269903	0.0800552	0.493829	0.000764536	-0.409841	0.00634586	-0.339671	0.02585	-0.265467	0.0853396	-0.38996	0.0097372	-0.194638	0.211036	-0.340652	0.0253973	0.294778	-0.248474	0.10813	-0.390639	0.00959989	0.173743	-0.186748	0.230495	0.134047	0.391457	-0.412982	0.00591687	-0.18904	0.224719	-0.335024	0.0280875	-0.410175	0.00629895	0.089078	0.570006	-0.0432565	0.782992
MmugDNA.34158.1.S1_at	FAM116A	family with sequence similarity 116, member A	blue	2.53661	181	-0.125474	0.422715	-0.221993	0.152507	0.666536	1.06e-06	0.332036	0.0296096	0.14507	0.353314	0.334979	0.0281097	-0.250964	0.104528	-0.279183	0.0698289	-0.175547	0.260171	0.0972862	0.534847	-0.425511	0.00444631	0.181003	-0.422707	0.00474433	-0.399639	0.00793014	0.163011	0.0750013	0.632651	-0.173097	0.266985	-0.155473	0.319477	-0.229575	0.138627	-0.233558	0.131722	-0.313472	0.0406664	0.116195	0.458083	-0.237335	0.125414
MmugDNA.39943.1.S1_at	DNAJB4	DnaJ (Hsp40) homolog, subfamily B, member 4	darkgreen	2.53654	182	0.280083	0.068895	-0.115745	0.459838	-0.413898	0.00579663	0.222046	0.152406	0.560644	9.22e-05	-0.409945	0.00633124	-0.369788	0.0146624	-0.249749	0.106275	-0.436917	0.00339583	-0.273294	0.076191	-0.370214	0.0145398	0.251268	-0.286435	0.0625801	-0.420501	0.00499088	0.140577	-0.171079	0.272688	0.0185725	0.905902	-0.409929	0.00633352	-0.176161	0.258482	-0.304284	0.0472728	-0.345783	0.0231349	0.0719721	0.646492	-0.265911	0.0847996
MmugDNA.34965.1.S1_x_at	SPAST	spastin	blue	2.53651	183	-0.116414	0.457228	-0.210873	0.174667	0.647	2.76e-06	0.195519	0.208937	-0.055458	0.723925	0.46483	0.00168711	-0.124216	0.427419	-0.0457869	0.77063	-0.19293	0.215148	-0.195363	0.209308	-0.136741	0.381921	0.630983	-0.0700244	0.655454	-0.193242	0.214394	0.485894	-0.175889	0.259228	-0.00175907	0.991068	-0.102072	0.514843	-0.124042	0.42807	-0.19283	0.215392	-0.0974544	0.534137	0.0847504	0.58896	-0.0247744	0.874698
MmugDNA.11485.1.S1_at	AFF4	AF4/FMR2 family, member 4	blue	2.53525	184	-0.076469	0.625989	-0.22536	0.146222	0.589714	3.16e-05	0.274826	0.0744934	0.0390205	0.803802	0.392403	0.00925062	-0.146047	0.350049	-0.113034	0.470486	-0.160007	0.305392	-0.0751059	0.632176	-0.227292	0.142703	0.483841	-0.204277	0.188857	-0.201202	0.195745	0.469958	0.0242778	0.87719	-0.13154	0.400454	-0.216524	0.163133	-0.0428979	0.784748	-0.228131	0.141196	-0.323068	0.0345919	0.0393004	0.802423	-0.100983	0.519363
MmugDNA.34286.1.S1_at	BAG4	BCL2-associated athanogene 4	brown	2.53395	185	-0.146679	0.347945	0.224287	0.148203	-0.250957	0.104538	-0.116013	0.458792	-0.0316381	0.840385	-0.390259	0.00967656	-0.271545	0.0781647	-0.217607	0.160988	-0.26375	0.0874573	-0.0875734	0.576564	-0.237145	0.125725	0.465398	-0.300352	0.0503534	-0.161057	0.302186	0.541369	0.235475	0.128491	-0.300336	0.0503661	0.172768	0.26791	-0.215801	0.164577	-0.201335	0.195444	-0.129185	0.409015	0.118319	0.44985	0.195102	0.209929
Mmu.12524.1.S1_at	ECHDC1	enoyl Coenzyme A hydratase domain containing 1	brown	2.53105	186	-0.0880751	0.574374	0.362144	0.0170148	-0.490361	0.000843538	-0.201678	0.194668	-0.0236226	0.880481	-0.476391	0.00124077	-0.197772	0.203634	-0.0931614	0.552383	-0.269629	0.0803742	-0.239248	0.122307	-0.210595	0.175249	0.512659	-0.203769	0.189983	-0.228967	0.139703	0.424373	-0.0176813	0.910398	-0.263179	0.0881703	0.190213	0.221804	0.0440282	0.779216	-0.0578731	0.712407	-0.0887132	0.571593	-0.0225438	0.885902	0.0411839	0.793156
MmugDNA.20338.1.S1_at	GRIA1	glutamate receptor, ionotropic, AMPA 1	grey	2.53023	187	-0.0221679	0.887792	-0.152296	0.329588	0.519544	0.000356628	0.343695	0.0240344	0.207163	0.182551	0.310677	0.0425909	-0.253183	0.101396	-0.152479	0.328998	-0.320727	0.0360002	-0.236344	0.127047	-0.335112	0.0280437	0.301734	-0.277696	0.0713938	-0.360571	0.0175364	0.212707	-0.0960396	0.540118	-0.278031	0.0710393	-0.107191	0.493872	-0.160655	0.303411	-0.335103	0.0280483	-0.327697	0.0319404	0.114765	0.463673	-0.140372	0.369286
MmugDNA.40293.1.S1_x_at	MRO	maestro	blue	2.52735	188	-0.118708	0.448349	-0.188393	0.226341	0.573627	5.79e-05	0.180912	0.245653	-0.0301722	0.847691	0.363863	0.0164595	-0.201026	0.196144	-0.128699	0.410795	-0.248725	0.107763	-0.171184	0.272388	-0.250097	0.105773	0.443692	-0.18603	0.232323	-0.292874	0.0566581	0.311779	-0.140419	0.369122	0.134555	0.389647	-0.323197	0.0345155	-0.0308476	0.844323	-0.168429	0.280297	-0.250003	0.105908	0.0900344	0.565856	-0.0263904	0.866596
MmugDNA.1547.1.S1_at	CIRBP	cold inducible RNA binding protein	grey	2.52575	189	-0.030098	0.848061	-0.0386558	0.8056	0.337091	0.027073	-0.099185	0.526866	-0.287456	0.0616099	0.3777	0.0125242	0.365839	0.0158406	0.209436	0.17769	0.459932	0.00191555	0.349605	0.0215613	0.304486	0.0471189	0.349739	0.252274	0.102671	0.343578	0.0240857	0.233622	0.110989	0.478602	0.251628	0.103584	-0.0666173	0.671246	-0.0798993	0.610534	0.12583	0.421391	0.256344	0.0970591	0.0682216	0.663792	0.141219	0.366374
MmuSTS.2471.1.S1_at	GABBR2	gamma-aminobutyric acid (GABA) B receptor, 2	purple	2.52509	190	-0.0647539	0.679943	-0.0810298	0.605476	0.40183	0.00756373	-0.13967	0.371709	-0.367086	0.0154601	0.340623	0.0254105	0.049945	0.75044	0.0317268	0.839943	0.105424	0.501063	0.0989864	0.527698	0.126359	0.419426	0.647359	0.0797087	0.611388	0.18276	0.240781	0.505055	0.145062	0.353342	-0.186521	0.231071	0.138149	0.376989	-0.139539	0.37216	-0.0190167	0.903662	0.100832	0.519989	0.249642	0.106429	0.0062895	0.968071
MmugDNA.5918.1.S1_at	LOC100293666	hypothetical protein LOC100293666	blue	2.52372	191	-0.186616	0.230829	-0.143575	0.358352	0.603118	1.86e-05	0.166875	0.284822	-0.0381953	0.807872	0.383728	0.0110789	-0.259424	0.0929716	-0.212645	0.170989	-0.236542	0.12672	-0.0582909	0.71042	-0.221743	0.152981	0.492077	-0.225008	0.146871	-0.202026	0.193883	0.468425	0.0557881	0.722347	-0.18886	0.225169	-0.00438204	0.977751	0.0528985	0.736197	-0.000249671	0.998732	-0.162578	0.297583	0.180653	0.246341	-0.0321227	0.837972
MmugDNA.12021.1.S1_s_at	MOG	myelin oligodendrocyte glycoprotein	red	2.52368	192	0.239742	0.121515	0.0307902	0.844609	-0.190293	0.221604	-0.0787176	0.61584	-0.00882877	0.955191	-0.0693525	0.658557	0.313084	0.0409295	0.334072	0.028565	0.241581	0.118596	-0.075832	0.628877	0.360163	0.0176738	0.265407	0.393648	0.00901076	0.278453	0.0705943	0.336256	-0.208759	0.179129	-0.0356988	0.820216	0.424455	0.00455659	0.282808	0.0661268	0.336643	0.0272904	0.280752	0.0682069	-0.106814	0.495402	0.20923	0.178127
Mmu.15853.1.S1_s_at	ARL6IP5	ADP-ribosylation-like factor 6 interacting protein 5	pink	2.5219	193	0.29171	0.0576937	-0.0864727	0.581384	-0.287208	0.0618444	0.240415	0.120441	0.360071	0.0177051	-0.390734	0.00958074	-0.149221	0.33956	-0.178036	0.253365	-0.098548	0.529537	0.07929	0.613267	-0.339748	0.0258141	0.295893	-0.295265	0.0545769	-0.351576	0.0207857	0.221521	-0.054968	0.726269	-0.251568	0.103668	-0.0354639	0.82138	-0.254513	0.099553	-0.272565	0.0770086	-0.360059	0.0177092	0.0691205	0.659629	-0.0731482	0.641104
MmuSTS.574.1.S1_at	CCDC6	coiled-coil domain containing 6	purple	2.52179	194	0.083345	0.595176	-0.234461	0.130192	0.490132	0.000849008	0.285781	0.0632081	0.14574	0.351073	0.274185	0.0752002	-0.33663	0.027297	-0.309531	0.0434015	-0.296742	0.0533226	-0.0236016	0.880586	-0.290943	0.0583848	0.371906	-0.314251	0.0401432	-0.227891	0.141626	0.426165	0.15835	0.310492	-0.457272	0.00205078	0.0515798	0.742546	-0.245481	0.112586	-0.319056	0.0370338	-0.230545	0.13692	0.178541	0.252	-0.0857568	0.584528
MmugDNA.34942.1.S1_at	SLC4A10	solute carrier family 4, sodium bicarbonate transporter, member 10	turquoise	2.51705	195	0.0998367	0.52414	0.260408	0.0916942	-0.504202	0.000566156	-0.0948744	0.545067	0.121605	0.437272	-0.475068	0.00128586	-0.302038	0.0490133	-0.28558	0.0634025	-0.253536	0.100905	0.00428785	0.978229	-0.236966	0.12602	0.466026	-0.26809	0.0821827	-0.182762	0.240776	0.505055	0.152365	0.329366	-0.344223	0.0238042	0.126286	0.419696	-0.147754	0.344384	-0.158194	0.310976	-0.241141	0.119291	0.00384489	0.980478	-0.00322517	0.983624
MmugDNA.2563.1.S1_at	BRD3	bromodomain containing 3	green	2.5166	196	-0.435229	0.00353606	-0.0706302	0.652661	0.621394	8.71e-06	-0.00101152	0.994864	-0.296247	0.0537402	0.538769	0.000193584	-0.101739	0.516223	-0.126058	0.420544	-0.0156214	0.920802	0.125861	0.421274	0.167965	0.281644	0.58157	0.0772327	0.622535	0.271406	0.0783238	0.349844	0.280373	0.0685958	0.252866	0.101839	-0.362632	0.0168554	0.0982835	0.530648	0.0982436	0.530815	0.157052	0.314525	0.186602	0.230865	-0.0407109	0.795481
MmugDNA.29873.1.S1_at	NDUFS3	NADH dehydrogenase (ubiquinone) Fe-S protein 3, 30kDa (NADH-coenzyme Q reductase)	turquoise	2.51518	197	0.0725227	0.643967	0.310956	0.0423958	-0.505966	0.000537434	-0.205084	0.187077	-0.0505243	0.74764	-0.31699	0.0383456	0.41577	0.00555752	0.354384	0.019721	0.415443	0.0055986	0.124482	0.426422	0.286439	0.0625759	0.381167	0.242591	0.117018	0.323438	0.0343737	0.262357	0.0964234	0.538492	0.101831	0.515845	0.0120423	0.938908	0.0421498	0.788415	0.106675	0.495966	0.194177	0.212142	-0.335007	0.0280958	-0.0406296	0.795881
MmugDNA.42578.1.S1_at	HSP90AB1	heat shock protein 90kDa alpha (cytosolic), class B member 1	brown	2.51273	198	-0.176651	0.257138	0.237848	0.124575	-0.222294	0.151937	-0.130205	0.405293	-0.0107332	0.945538	-0.38134	0.0116334	-0.23926	0.122288	-0.156872	0.315088	-0.273717	0.0757189	-0.170736	0.273666	-0.292643	0.0568622	0.369569	-0.320608	0.0360731	-0.251099	0.104335	0.385343	0.133985	0.391678	-0.344835	0.0235399	0.164042	0.293195	-0.157612	0.31278	-0.20822	0.180279	-0.212958	0.170345	0.0898292	0.566745	0.202751	0.192254
MmugDNA.11770.1.S1_at	ZNF385B	zinc finger protein 385B	salmon	2.512	199	0.401948	0.00754451	-0.0694824	0.657957	-0.594316	2.65e-05	-0.167433	0.283192	0.0385357	0.806193	-0.307209	0.0450819	0.302249	0.0488478	0.239696	0.121588	0.319744	0.0366058	0.134082	0.391331	0.277324	0.0717903	0.394228	0.248516	0.10807	0.269701	0.0802894	0.352647	0.00741394	0.962366	-0.0515394	0.742741	0.256185	0.0972729	-0.0106463	0.945979	0.161183	0.301805	0.33717	0.0270349	-0.0299834	0.848632	0.087519	0.576802
MmugDNA.18326.1.S1_at	SRRM2	serine/arginine repetitive matrix 2	green	2.5107	200	-0.394299	0.00888767	0.0102675	0.947899	0.618092	1e-05	0.0660645	0.673822	-0.283201	0.0657349	0.386624	0.0104369	-0.324462	0.0337751	-0.445744	0.002739	-0.10277	0.511958	0.383855	0.0110501	-0.231667	0.134967	0.477253	-0.352327	0.0204965	-0.0635147	0.68575	0.684828	0.462127	0.00181	-0.213394	0.16945	-0.0588434	0.707797	-0.237074	0.125842	-0.163971	0.293405	-0.101939	0.515395	0.318163	0.0375967	-0.132294	0.397735
MmugDNA.19289.1.S1_at	MRPL47	mitochondrial ribosomal protein L47	turquoise	2.51045	201	0.230781	0.136509	0.153823	0.324704	-0.509733	0.000480458	0.00124263	0.99369	0.230327	0.137303	-0.298822	0.0515951	0.300814	0.0499836	0.295578	0.0543089	0.246806	0.110596	-0.02453	0.875925	0.223876	0.148969	0.488717	0.251475	0.1038	0.178325	0.252584	0.51286	-0.13271	0.396241	0.229263	0.13918	-0.129512	0.407821	0.0587652	0.708168	0.0131517	0.933292	0.118171	0.45042	-0.212759	0.170753	0.0278482	0.859299
MmuSTS.3817.1.S1_at	B3GALT2	UDP-Gal:betaGlcNAc beta 1,3-galactosyltransferase, polypeptide 2	darkgreen	2.51021	202	0.28078	0.0681786	-0.0979921	0.531873	-0.365805	0.0158511	0.117769	0.451973	0.308491	0.0441479	-0.358993	0.0180733	-0.100937	0.519553	-0.0626466	0.689828	-0.118893	0.447639	-0.0805221	0.607746	-0.125084	0.424169	0.647797	-0.112038	0.47443	-0.136024	0.384444	0.580731	-0.0247392	0.874875	0.0348831	0.824259	-0.183892	0.237831	-0.194862	0.210501	-0.157713	0.312467	-0.0720426	0.646168	0.0470377	0.764541	-0.026358	0.866759
Mmu.10293.1.S1_s_at	SRP9L1	signal recognition particle 9-like 1	pink	2.50945	203	0.289606	0.059605	0.0389618	0.804092	-0.650982	2.28e-06	0.0290707	0.853189	0.366639	0.0155957	-0.519924	0.000352467	-0.033039	0.833414	-0.0135457	0.931298	-0.0808808	0.606142	-0.0884425	0.572772	-0.222788	0.151005	0.490383	-0.145596	0.351554	-0.298605	0.0517729	0.303389	-0.212755	0.170762	0.0340405	0.828439	-0.255893	0.0976684	-0.118255	0.450096	-0.228696	0.140186	-0.17011	0.275453	0.082168	0.600403	-0.251487	0.103784
MmuSTS.2884.1.S1_at	CD27	CD27 molecule	grey	2.50738	204	0.143221	0.359548	0.0334512	0.831366	-0.370942	0.0143325	-0.170259	0.275027	-0.0576423	0.713505	-0.0870184	0.578992	0.338899	0.0262113	0.245809	0.11209	0.348562	0.0219817	0.164105	0.293008	0.376996	0.0127028	0.239058	0.365286	0.0160119	0.342583	0.0245251	0.235753	-0.0689156	0.660577	0.483097	0.00103308	-0.123653	0.429531	0.147812	0.34419	0.226254	0.144586	0.394743	0.00880426	0.0585633	0.709126	0.0957375	0.541399
MmugDNA.2032.1.S1_at	PGPEP1	pyroglutamyl-peptidase I	blue	2.50668	205	-0.0752001	0.631748	-0.259904	0.0923468	0.663919	1.21e-06	0.40426	0.00717472	0.277893	0.0711856	0.425601	0.00443703	-0.323703	0.0342177	-0.247224	0.109975	-0.354005	0.0198621	-0.169474	0.277278	-0.303406	0.0479473	0.351772	-0.242452	0.117234	-0.34465	0.0236192	0.232228	-0.128087	0.413043	0.0248472	0.874333	-0.245461	0.112616	-0.135238	0.387222	-0.205628	0.185886	-0.220763	0.154851	0.0861372	0.582856	-0.161215	0.301706
MmugDNA.20031.1.S1_at	SEPHS2	selenophosphate synthetase 2	salmon	2.50543	206	0.316656	0.0385614	-0.0790069	0.614539	-0.430881	0.00392085	-0.111634	0.476033	0.0570337	0.716403	-0.200463	0.197426	0.165164	0.289861	0.119344	0.445905	0.195863	0.208122	0.113961	0.466829	0.207991	0.18077	0.517258	0.160449	0.304038	0.243457	0.115676	0.399171	0.107555	0.492399	0.0596792	0.703834	0.0556435	0.723038	-0.0762486	0.626988	0.085204	0.586961	0.201598	0.194849	-0.0176563	0.910524	0.0527204	0.737054
MmugDNA.30679.1.S1_at	NACAD	NAC alpha domain containing	green	2.50498	207	-0.321719	0.0353979	-0.0903772	0.564371	0.548112	0.000141922	-0.00120982	0.993857	-0.309321	0.0435514	0.497838	0.000681487	0.209288	0.178005	0.167695	0.282429	0.269313	0.0807431	0.152533	0.328826	0.312288	0.0414727	0.338211	0.27233	0.0772743	0.350611	0.0211626	0.223178	0.0897493	0.567092	-0.0205279	0.896046	0.121641	0.437135	0.222623	0.151315	0.318678	0.0372715	0.175016	0.261637	0.171792	0.270665	0.0206028	0.895669
MmugDNA.16552.1.S1_x_at	XIAP	X-linked inhibitor of apoptosis	blue	2.50428	208	-0.167497	0.283004	-0.211124	0.174143	0.530484	0.000253026	0.203012	0.191669	0.0280823	0.858129	0.302301	0.048807	-0.143085	0.360011	-0.139736	0.371481	-0.118267	0.450049	0.00955142	0.951528	-0.220685	0.155001	0.494054	-0.200533	0.197266	-0.219805	0.156696	0.439765	-0.00920802	0.953268	0.0527312	0.737002	-0.196604	0.206371	-0.165321	0.289396	-0.189773	0.222894	-0.163214	0.295673	0.16204	0.299206	-0.0417868	0.790196
MmugDNA.19499.1.S1_at	CHD6	chromodomain helicase DNA binding protein 6	grey60	2.50398	209	0.0143145	0.927409	-0.126767	0.417913	0.410478	0.00625678	-0.187756	0.227942	-0.509852	0.000478746	0.488957	0.000877559	0.449024	0.00252507	0.414546	0.00571292	0.435154	0.00354242	0.0801915	0.609225	0.468792	0.00152028	0.137974	0.467274	0.00158239	0.449337	0.00250545	0.117034	-0.0716974	0.647753	-0.183876	0.237872	0.503155	0.000583838	0.16011	0.305076	0.381607	0.0115704	0.391722	0.00938407	0.033188	0.832674	0.137114	0.380608
MmugDNA.26367.1.S1_at	ACSS1	acyl-CoA synthetase short-chain family member 1	tan	2.50363	210	-0.308009	0.0444967	0.0414453	0.791872	0.255308	0.0984642	-0.264565	0.0864473	-0.389688	0.0097928	0.433697	0.00366767	0.277947	0.0711282	0.255132	0.0987046	0.263926	0.0872382	0.0443466	0.77766	0.393859	0.0089707	0.215884	0.348595	0.0219682	0.392795	0.00917455	0.170326	0.031867	0.839245	0.0157801	0.92	0.247243	0.109947	0.476422	0.00123972	0.476551	0.0012354	0.386899	0.0103778	0.0541698	0.730093	0.0992357	0.526653
MmugDNA.22871.1.S1_at	ERMN	ermin, ERM-like protein	red	2.50308	211	0.156138	0.317386	0.00838304	0.957451	-0.162684	0.297264	-0.110855	0.479137	-0.055824	0.722175	-0.026101	0.868046	0.278716	0.070318	0.298804	0.0516095	0.21816	0.1599	-0.0651461	0.678109	0.368963	0.0149022	0.253729	0.391783	0.00937207	0.305034	0.0467031	0.292521	-0.166412	0.286179	-0.0363752	0.816867	0.37804	0.0124386	0.323789	0.0341671	0.352934	0.020265	0.25752	0.0954821	-0.0669063	0.669901	0.201283	0.195561
MmugDNA.2257.1.S1_at	IFFO2	intermediate filament family orphan 2	grey60	2.50261	212	-0.0812777	0.60437	-0.0582574	0.710579	0.573379	5.84e-05	-0.0478604	0.760543	-0.374917	0.0132437	0.586752	3.55e-05	0.375617	0.0130594	0.397915	0.00822903	0.297	0.0531057	-0.0784133	0.617209	0.383916	0.0110364	0.229373	0.413591	0.0058368	0.30668	0.0454715	0.290288	-0.198403	0.202168	-0.263327	0.0879843	0.46297	0.00177086	0.322239	0.0350853	0.367982	0.0151917	0.343331	0.024194	0.0775653	0.621032	0.123666	0.429483
MmugDNA.3435.1.S1_at	SRP9L1	signal recognition particle 9-like 1	pink	2.5026	213	0.258363	0.0943647	0.056978	0.716668	-0.538272	0.000196763	0.107361	0.493185	0.383495	0.011132	-0.569915	6.63e-05	-0.135353	0.386816	-0.111753	0.475563	-0.152027	0.330453	-0.0663154	0.672652	-0.316776	0.0384841	0.331168	-0.252713	0.102054	-0.34737	0.0224705	0.22782	-0.115917	0.459166	-0.0450679	0.774137	-0.175102	0.261399	-0.351097	0.0209721	-0.394455	0.0088583	-0.325323	0.0332784	-0.0706847	0.65241	-0.210213	0.176051
MmugDNA.30359.1.S1_at	MICALL2	MICAL-like 2	blue	2.50206	214	-0.0981485	0.531215	-0.285362	0.063613	0.59375	2.71e-05	0.385124	0.0107654	0.289078	0.060092	0.353922	0.0198932	-0.191285	0.219161	-0.21956	0.157169	-0.148828	0.340848	0.0626426	0.689847	-0.305596	0.0462794	0.348861	-0.274168	0.075219	-0.309089	0.0437169	0.286097	-0.0252987	0.872068	0.140593	0.368525	-0.285727	0.0632607	-0.205972	0.185135	-0.276259	0.072933	-0.224687	0.147463	-0.0729313	0.642096	-0.114623	0.464227
MmugDNA.6770.1.S1_at	PNMAL1	PNMA-like 1	purple	2.50128	215	0.11644	0.45713	-0.336783	0.0272224	0.537898	0.000199178	0.374134	0.0134524	0.279059	0.0699584	0.298244	0.0520702	-0.311407	0.0420814	-0.302844	0.0483831	-0.255343	0.0984167	0.0219526	0.888875	-0.320886	0.0359029	0.323367	-0.327602	0.031993	-0.28246	0.0664748	0.329731	0.0985397	0.529572	-0.138484	0.375823	-0.236361	0.127019	-0.337527	0.0268631	-0.375383	0.0131208	-0.202772	0.192206	0.0864105	0.581657	-0.0362765	0.817356
MmugDNA.41949.1.S1_at	NTRK2	neurotrophic tyrosine kinase, receptor, type 2	tan	2.50116	216	-0.285597	0.0633856	-0.0502105	0.749157	0.305563	0.0463041	-0.025526	0.870928	-0.0826075	0.598448	0.443978	0.00286065	-0.0791348	0.613964	0.0423092	0.787633	-0.200025	0.198429	-0.306511	0.045597	0.259549	0.0928079	0.425879	0.295572	0.0543145	0.187759	0.227936	0.496643	-0.188348	0.226453	0.173875	0.264808	0.0308355	0.844383	0.391577	0.0094127	0.26778	0.0825512	0.255445	0.0982778	0.063915	0.683872	0.116419	0.457209
MmugDNA.29086.1.S1_at	WTAP	Wilms tumor 1 associated protein	turquoise	2.49848	217	0.382577	0.0113432	0.0236271	0.880458	-0.424042	0.00460039	0.167919	0.281778	0.406822	0.0067832	-0.406292	0.00686264	-0.0172304	0.912674	-0.0420865	0.788725	0.00418096	0.978772	0.0541182	0.730341	-0.216608	0.162965	0.501787	-0.196101	0.207559	-0.224037	0.148669	0.433321	-0.0224792	0.886227	-0.217039	0.16211	0.0372243	0.812668	-0.257597	0.0953791	-0.214969	0.166249	-0.19157	0.218461	-0.0440486	0.779116	-0.166168	0.286897
Mmu.3079.1.S1_at	EIF3A	eukaryotic translation initiation factor 3, subunit A	yellow	2.49837	218	-0.365982	0.0157964	0.0794197	0.612685	0.276783	0.0723686	-0.0544258	0.728866	-0.140865	0.367588	0.0464695	0.767305	-0.252642	0.102153	-0.198739	0.201389	-0.238214	0.12398	-0.0765467	0.625638	-0.228223	0.141031	0.481924	-0.285738	0.06325	-0.151339	0.332671	0.558343	0.226807	0.143581	-0.244907	0.113455	0.0706702	0.652477	-0.0680804	0.664447	-0.0789247	0.614908	-0.149981	0.337079	0.08533	0.586406	0.117611	0.452586
MmugDNA.36176.1.S1_s_at	ARL6IP5	ADP-ribosylation-like factor 6 interacting protein 5	brown	2.49711	219	0.108592	0.488213	0.240331	0.120574	-0.495113	0.000737002	-0.0511515	0.744612	0.160448	0.304041	-0.512037	0.000448342	-0.164177	0.292792	-0.119101	0.446837	-0.188197	0.226831	-0.104373	0.505362	-0.241336	0.118983	0.459293	-0.270533	0.0793252	-0.207006	0.18289	0.460706	0.120284	0.442302	-0.329903	0.0307371	0.165831	0.28789	-0.131103	0.402034	-0.217336	0.161523	-0.184512	0.236224	0.104134	0.506344	0.184887	0.235257
Mmu.13644.1.S1_at	PTPRZ1	protein tyrosine phosphatase, receptor-type, Z polypeptide 1	brown	2.49662	220	-0.214171	0.167867	0.32727	0.0321775	-0.359945	0.0177476	-0.169255	0.277909	0.00894284	0.954613	-0.42464	0.0045371	-0.244532	0.114026	-0.170562	0.274161	-0.265256	0.0855978	-0.14399	0.356949	-0.273189	0.0763085	0.403798	-0.285875	0.0631178	-0.246392	0.111214	0.393144	0.0861232	0.582918	-0.475464	0.00127222	0.201298	0.195528	0.0947891	0.54543	-0.0663117	0.672669	-0.244231	0.114487	0.149192	0.339656	0.0937806	0.549733
MmugDNA.3744.1.S1_at	STRBP	spermatid perinuclear RNA binding protein	blue	2.49575	221	-0.0387559	0.805107	-0.229509	0.138743	0.686065	3.82e-07	0.184334	0.236684	-0.147843	0.344089	0.498816	0.000662506	-0.0465021	0.767146	-0.0815096	0.603335	0.00137197	0.993033	0.0961532	0.539636	-0.196336	0.207003	0.534491	-0.191282	0.219169	-0.190629	0.220775	0.490607	0.0194327	0.901564	-0.0952407	0.543509	-0.0324386	0.8364	-0.0813866	0.603884	-0.144921	0.353814	-0.0972294	0.535086	0.00826457	0.958052	0.0436856	0.780892
MmugDNA.16475.1.S1_at	CDC42BPA	CDC42 binding protein kinase alpha (DMPK-like)	yellow	2.49488	222	-0.190963	0.219952	-0.126656	0.418325	0.310158	0.0429566	0.128989	0.409732	0.103511	0.508904	0.101849	0.515768	-0.274989	0.0743151	-0.121837	0.436391	-0.381645	0.0115613	-0.350255	0.0213029	-0.237746	0.124741	0.464102	-0.2122	0.171907	-0.258637	0.0940024	0.37238	-0.0483511	0.758161	-0.078181	0.618255	-0.0427019	0.785708	-0.00902078	0.954218	-0.110752	0.479549	-0.165116	0.290001	0.0302034	0.847535	0.114015	0.466617
MmugDNA.22127.1.S1_x_at	LOC100272146	nuclear factor erythroid-derived 2, like 3 pseudogene	blue	2.49404	223	-0.124083	0.427916	-0.200326	0.197739	0.564353	8.09e-05	0.149125	0.339874	-0.0919566	0.557556	0.363685	0.0165163	-0.164099	0.293025	-0.0863207	0.58205	-0.21199	0.172341	-0.172964	0.267359	-0.142128	0.363265	0.623144	-0.0856542	0.584979	-0.180515	0.246707	0.508717	-0.132347	0.397545	0.136452	0.382937	-0.235506	0.12844	-0.0644262	0.681477	-0.136377	0.383198	-0.152683	0.328346	0.0763038	0.626738	0.0578648	0.712446
Mmu.3814.1.S1_at	CCDC104	coiled-coil domain containing 104	brown	2.49249	224	0.0747114	0.633971	0.254136	0.100073	-0.470633	0.00144787	-0.0799297	0.610398	0.147454	0.345373	-0.47653	0.00123612	-0.124786	0.425285	-0.0518751	0.741123	-0.182414	0.241689	-0.174774	0.262307	-0.239426	0.122022	0.461639	-0.239918	0.121232	-0.240539	0.120243	0.404708	0.0222404	0.887428	-0.159214	0.307825	-0.00892568	0.9547	-0.0897981	0.56688	-0.196184	0.207363	-0.176867	0.256546	-0.0547717	0.727209	-0.0438489	0.780093
MmugDNA.39833.1.S1_at	C6orf162	chromosome 6 open reading frame 162	turquoise	2.49198	225	0.340034	0.0256816	0.0440929	0.7789	-0.531603	0.000244137	0.142328	0.362584	0.420571	0.0049829	-0.457647	0.0020312	0.0137058	0.930488	-0.048871	0.75564	0.0576602	0.71342	0.130825	0.403041	-0.265758	0.0849846	0.415163	-0.277041	0.0720922	-0.23961	0.121726	0.406171	0.0822296	0.600128	-0.234033	0.130915	-0.0293642	0.851723	-0.217925	0.16036	-0.22088	0.154627	-0.173992	0.264483	-0.364316	0.0163159	-0.376052	0.0129461
MmugDNA.30998.1.S1_at	ACTG2	actin, gamma 2, smooth muscle, enteric	darkgrey	2.49171	226	0.0711039	0.650481	-0.0930666	0.552789	0.166901	0.284745	0.229621	0.138545	0.23482	0.129589	-0.0201198	0.898102	-0.448592	0.00255239	-0.303548	0.0478377	-0.544408	0.000160688	-0.349382	0.0216508	-0.469322	0.00149912	0.137974	-0.356813	0.0188377	-0.566159	7.59e-05	0.0450555	-0.275875	0.0733483	-0.0789021	0.61501	-0.0814951	0.6034	-0.0875194	0.5768	-0.326716	0.0324877	-0.439579	0.00318458	-0.229788	0.138251	-0.0947263	0.545698
MmugDNA.32973.1.S1_at	CDV3	CDV3 homolog (mouse)	brown	2.49115	227	-0.0844341	0.590357	0.16334	0.295293	-0.360107	0.0176927	-0.0610061	0.697559	0.166068	0.287192	-0.380177	0.0119118	-0.305968	0.0460012	-0.137703	0.378548	-0.418935	0.00517258	-0.379891	0.0119812	-0.22058	0.155201	0.494128	-0.195904	0.208025	-0.251715	0.103459	0.384524	-0.0638195	0.68432	-0.134335	0.390428	0.0582208	0.710754	0.116449	0.457094	0.0391589	0.80312	-0.150136	0.336573	0.0569414	0.716843	-0.0381135	0.808276
MmugDNA.16746.1.S1_at	KCNQ5	potassium voltage-gated channel, KQT-like subfamily, member 5	salmon	2.49067	228	0.386182	0.0105328	-0.129408	0.408198	-0.349665	0.0215375	-0.089882	0.566516	-0.0284034	0.856523	-0.126376	0.41936	0.26777	0.0825634	0.22491	0.147051	0.280962	0.0679926	0.101275	0.518149	0.249954	0.105978	0.443692	0.234209	0.130618	0.253367	0.101139	0.38192	0.00578958	0.970608	-0.124597	0.425991	0.195395	0.209233	-0.0120977	0.938628	0.103163	0.510339	0.161887	0.29967	-0.129548	0.407689	0.208811	0.179019
MmugDNA.35710.1.S1_at	LUC7L3	LUC7-like 3 (S. cerevisiae)	blue	2.4899	229	-0.0675461	0.666927	-0.190766	0.220436	0.525059	0.000300407	0.23873	0.123143	0.0950856	0.544169	0.26326	0.0880682	-0.240863	0.11973	-0.0672204	0.66844	-0.385679	0.0106428	-0.418694	0.00520104	-0.259974	0.0922557	0.424768	-0.169667	0.276725	-0.331271	0.0300097	0.252453	-0.223172	0.150284	-0.145301	0.352541	-0.0346599	0.825365	-0.0892592	0.569219	-0.192062	0.217259	-0.277867	0.0712133	0.078351	0.61749	0.0391859	0.802987
MmugDNA.2037.1.S1_at	XPR1	xenotropic and polytropic retrovirus receptor	purple	2.48973	230	0.0700742	0.655224	-0.272901	0.0766309	0.440876	0.00308587	0.181387	0.244394	0.0601824	0.701452	0.226517	0.144107	-0.24562	0.112375	-0.319191	0.0369499	-0.0879714	0.574826	0.256361	0.0970358	-0.230817	0.136445	0.479084	-0.325413	0.0332269	-0.089271	0.569167	0.651304	0.381454	0.0116063	-0.27058	0.0792714	-0.119942	0.443611	-0.290636	0.0586633	-0.207831	0.181112	-0.188181	0.226872	0.32174	0.0353849	-0.00677383	0.965613
MmugDNA.20133.1.S1_at	SFRS8	splicing factor, arginine/serine-rich 8 (suppressor-of-white-apricot homolog, Drosophila)	blue	2.48878	231	-0.353516	0.0200454	-0.0825809	0.598567	0.679151	5.54e-07	0.185393	0.233957	-0.0949044	0.54494	0.420008	0.00504752	-0.254007	0.100251	-0.284743	0.064215	-0.161479	0.300906	0.121837	0.436393	-0.292646	0.0568601	0.369569	-0.338262	0.0265124	-0.20558	0.185991	0.462989	0.229332	0.139056	-0.158842	0.308972	-0.0385019	0.80636	-0.289603	0.059608	-0.246743	0.11069	-0.159536	0.306834	-0.0390303	0.803754	-0.061367	0.695856
MmugDNA.36767.1.S1_s_at	UQCRC2	ubiquinol-cytochrome c reductase core protein II	turquoise	2.48845	232	0.436075	0.00346516	-0.100294	0.522233	-0.480741	0.00110222	0.243228	0.116029	0.530869	0.000249939	-0.467783	0.00156133	-0.167639	0.282591	-0.146718	0.347813	-0.179481	0.24947	-0.0611713	0.696779	-0.250371	0.105378	0.443557	-0.219372	0.157534	-0.266765	0.0837658	0.357282	-0.0490754	0.754649	-0.0446976	0.775945	-0.114695	0.463947	-0.247485	0.109588	-0.260296	0.0918385	-0.212337	0.171624	-0.107188	0.493886	-0.0273247	0.861919
MmugDNA.42498.1.S1_at	TOMM22	translocase of outer mitochondrial membrane 22 homolog (yeast)	turquoise	2.48811	233	2.55e-05	0.99987	0.409697	0.00636622	-0.446523	0.00268682	-0.313692	0.0405183	-0.323218	0.0345029	-0.202777	0.192196	0.306611	0.0455224	0.248037	0.108773	0.326635	0.0325333	0.133296	0.39414	0.389235	0.00988568	0.22246	0.341567	0.024981	0.395822	0.00860478	0.167137	0.0474519	0.762527	0.185917	0.232613	0.165222	0.289687	0.155313	0.31998	0.224263	0.148248	0.365132	0.0160597	-0.16788	0.281889	0.055707	0.722734
MmugDNA.22200.1.S1_at	NCKAP1	NCK-associated protein 1	pink	2.48693	234	0.304466	0.0471339	-0.255896	0.0976649	-0.39823	0.00817375	0.259317	0.0931112	0.541048	0.000179621	-0.416495	0.00546722	-0.1866	0.230869	-0.165253	0.289596	-0.184615	0.235958	-0.0463183	0.768041	-0.344442	0.0237091	0.288045	-0.281914	0.0670248	-0.384258	0.0109589	0.18033	-0.124493	0.42638	0.0678405	0.66556	-0.354879	0.0195384	-0.136177	0.383904	-0.225897	0.145238	-0.32941	0.0310026	0.152611	0.328577	-0.0181194	0.908188
MmugDNA.16697.1.S1_at	AAK1	AP2 associated kinase 1	blue	2.48607	235	-0.320001	0.0364465	-0.0742571	0.636041	0.63852	4.08e-06	0.15378	0.32484	-0.149995	0.337032	0.379178	0.0121557	-0.221921	0.152644	-0.269912	0.0800446	-0.107496	0.49264	0.174161	0.264011	-0.307006	0.045231	0.347233	-0.352749	0.0203351	-0.220381	0.155584	0.438909	0.230266	0.13741	-0.0697763	0.656599	-0.177438	0.25499	-0.21978	0.156744	-0.210237	0.176001	-0.192274	0.216742	0.102568	0.512792	-0.0103328	0.947567
MmugDNA.30438.1.S1_at	NAP1L1	nucleosome assembly protein 1-like 1	pink	2.48592	236	0.230107	0.137689	-0.136439	0.382982	-0.478159	0.00118267	0.17837	0.252461	0.436105	0.00346265	-0.425103	0.00448863	-0.225155	0.1466	-0.186354	0.231498	-0.243134	0.116175	-0.0972227	0.535114	-0.214651	0.166892	0.504835	-0.165421	0.289099	-0.248717	0.107775	0.388741	-0.107503	0.492608	0.17752	0.254767	-0.339073	0.0261292	-0.206669	0.18362	-0.242713	0.116828	-0.191208	0.219349	-0.0673442	0.667865	-0.0972736	0.534899
MmugDNA.29907.1.S1_at	RPL35	ribosomal protein L35	grey	2.48526	237	0.03287	0.834255	0.0958553	0.540899	-0.573525	5.81e-05	-0.103971	0.507012	0.108266	0.489526	-0.253001	0.10165	0.419277	0.0051324	0.353588	0.0200182	0.381261	0.0116522	0.0813963	0.60384	0.349758	0.0215002	0.280443	0.372266	0.0139615	0.299592	0.050967	0.301339	-0.143664	0.358048	0.292264	0.0571992	-0.0899149	0.566373	0.336378	0.0274197	0.283531	0.0654074	0.182142	0.242403	-0.151381	0.332536	-0.156998	0.314696
MmugDNA.34293.1.S1_at	B4GALT5	UDP-Gal:betaGlcNAc beta 1,4- galactosyltransferase, polypeptide 5	purple	2.4848	238	0.0453675	0.772676	-0.0803147	0.608673	0.374955	0.0132338	-0.0283054	0.857013	-0.24432	0.114351	0.301712	0.0492704	0.0516231	0.742337	-0.000209807	0.998935	0.141506	0.365392	0.182422	0.241669	0.157289	0.313787	0.598741	0.0651336	0.678168	0.248291	0.108399	0.389306	0.265212	0.0856514	-0.116271	0.457785	0.128193	0.412652	-0.210346	0.175771	-0.00954048	0.951583	0.212609	0.171063	0.187497	0.228595	0.0442088	0.778333
MmugDNA.1231.1.S1_at	RNY3	RNA, Ro-associated Y3	blue	2.48089	239	-0.135939	0.384744	-0.194541	0.211269	0.559705	9.53e-05	0.250927	0.104581	0.0225061	0.886091	0.371766	0.0141006	-0.165439	0.289047	-0.206229	0.184576	-0.0917409	0.558484	0.1207	0.440716	-0.238805	0.123022	0.462987	-0.282026	0.0669122	-0.158398	0.310344	0.545893	0.210483	0.175484	-0.204029	0.189406	-0.0605163	0.699873	-0.145463	0.351997	-0.214849	0.166492	-0.167761	0.282237	0.0532865	0.734333	-0.0663158	0.67265
Mmu.10798.1.S1_s_at	PSMC6	proteasome (prosome, macropain) 26S subunit, ATPase, 6	turquoise	2.47949	240	0.296536	0.0534958	0.113388	0.469086	-0.416051	0.00552235	0.0308281	0.84442	0.221946	0.152595	-0.438793	0.00324567	-0.0699174	0.655948	-0.0164029	0.916853	-0.126452	0.419081	-0.143803	0.357579	-0.188977	0.224877	0.547425	-0.160225	0.304723	-0.218912	0.158429	0.441427	-0.0715256	0.648542	-0.219606	0.15708	0.155327	0.319938	-0.158193	0.31098	-0.208122	0.180489	-0.155932	0.318034	-0.0844976	0.590076	0.0412259	0.79295
MmugDNA.6659.1.S1_at	TRRAP	transformation/transcription domain-associated protein	blue	2.47926	241	-0.120909	0.439919	-0.279513	0.0694859	0.640906	3.66e-06	0.285512	0.0634678	0.165121	0.289988	0.435509	0.00351248	-0.332103	0.0295744	-0.301245	0.04964	-0.321754	0.0353768	-0.0653977	0.676933	-0.413738	0.00581749	0.190108	-0.366329	0.0156903	-0.434356	0.00361055	0.130028	-0.0654757	0.676569	0.0279866	0.858607	-0.292892	0.0566421	-0.101358	0.517804	-0.243565	0.11551	-0.297942	0.0523205	-0.0208321	0.894514	-0.222275	0.151973
MmugDNA.28316.1.S1_at	PSMB6	proteasome (prosome, macropain) subunit, beta type, 6	turquoise	2.47924	242	0.114829	0.46342	0.289198	0.0599816	-0.516554	0.000390908	-0.2548	0.0991595	-0.138949	0.374205	-0.28253	0.0664054	0.266683	0.0838644	0.223899	0.148925	0.269081	0.0810141	0.087151	0.578411	0.270917	0.0788842	0.408215	0.197879	0.203385	0.306842	0.0453521	0.289895	0.142416	0.362285	0.209234	0.178119	0.0682265	0.663769	0.112676	0.4719	0.156122	0.317435	0.312706	0.0411866	-0.216706	0.16277	0.148405	0.342236
MmugDNA.16558.1.S1_at	ABCB1	ATP-binding cassette, sub-family B (MDR/TAP), member 1	darkturquoise	2.47778	243	0.333215	0.0290007	-0.0651346	0.678163	-0.31971	0.0366265	-0.156592	0.315964	-0.0242978	0.87709	-0.116226	0.457962	0.394411	0.00886647	0.346293	0.0229197	0.380791	0.0117641	0.0892395	0.569305	0.294441	0.0552873	0.367126	0.281063	0.0678892	0.266289	0.0843402	0.357955	-0.0490318	0.754861	0.00654608	0.966769	0.242581	0.117033	0.350653	0.0211459	0.383717	0.0110814	0.22224	0.152039	-0.356025	0.0191204	0.154445	0.322726
MmugDNA.40036.1.S1_s_at	EIF3B	eukaryotic translation initiation factor 3, subunit B	green	2.47761	244	-0.368763	0.0149607	0.0449415	0.774754	0.592398	2.85e-05	-0.0628091	0.689064	-0.388823	0.00997109	0.555766	0.000109295	0.117341	0.453631	0.118061	0.450844	0.135055	0.38787	0.0371611	0.81298	0.297645	0.0525669	0.360211	0.262647	0.0888381	0.312678	0.0412059	0.279676	0.048808	0.755945	0.0838868	0.592776	0.092021	0.557279	0.109158	0.485932	0.295023	0.054785	0.307557	0.0448264	0.259653	0.0926729	-0.101439	0.517467
MmuSTS.3175.1.S1_at	RNF138	ring finger protein 138	turquoise	2.47749	245	0.325606	0.0331162	0.0858598	0.584075	-0.432845	0.00374277	-0.0995183	0.525471	0.0792611	0.613397	-0.184343	0.236662	0.423803	0.00462583	0.475803	0.00126063	0.270069	0.0798623	-0.203278	0.191075	0.300619	0.0501392	0.356718	0.367306	0.0153939	0.168601	0.279799	0.529423	-0.330004	0.0306827	0.000401152	0.997963	0.340311	0.0255539	0.350301	0.0212849	0.320233	0.0363033	0.244092	0.114699	-0.26506	0.0858379	0.205429	0.186322
MmuSTS.4054.1.S1_at	DGKZ	diacylglycerol kinase, zeta 104kDa	green	2.47729	246	-0.389495	0.00983226	0.102113	0.514674	0.463627	0.00174085	-0.238623	0.123316	-0.510579	0.000468438	0.453249	0.00227124	0.0124003	0.937096	-0.045472	0.772166	0.112143	0.474014	0.197031	0.205368	0.292391	0.0570859	0.369894	0.210537	0.175372	0.378745	0.0122627	0.188731	0.229016	0.139618	0.121075	0.439285	-0.0791765	0.613777	0.145397	0.352221	0.192976	0.215038	0.241768	0.118303	0.170332	0.274818	-0.0029437	0.985053
MmugDNA.1916.1.S1_at	C7orf54	chromosome 7 open reading frame 54	blue	2.47658	247	-0.216886	0.162414	-0.156832	0.315214	0.685853	3.86e-07	0.213896	0.168426	-0.026065	0.868227	0.510758	0.000465927	-0.271729	0.0779556	-0.233604	0.131643	-0.253803	0.100534	-0.0562427	0.720176	-0.269511	0.080512	0.410276	-0.258647	0.0939903	-0.255011	0.0988699	0.378916	0.0303576	0.846766	-0.0133069	0.932507	-0.272882	0.0766519	-0.0727857	0.642763	-0.191767	0.217981	-0.174469	0.263155	0.0699942	0.655593	-0.282095	0.0668426
MmugDNA.18899.1.S1_at	FBXO22	F-box protein 22	grey	2.47496	248	0.0173358	0.912142	-0.0574538	0.714402	0.234106	0.130793	0.182271	0.242064	0.0515989	0.742454	-0.0504775	0.747866	-0.238414	0.123655	-0.292057	0.0573839	-0.145435	0.352092	0.15096	0.333896	-0.325939	0.0329269	0.316871	-0.318009	0.0376941	-0.282905	0.0660296	0.329035	0.0827342	0.597886	-0.111559	0.476334	-0.0152667	0.922594	-0.387421	0.0102659	-0.329813	0.0307854	-0.346337	0.0229012	0.115279	0.461657	-0.0883878	0.57301
Mmu.12743.1.S1_at	MFAP1	microfibrillar-associated protein 1	brown	2.4741	249	-0.12062	0.441022	0.301307	0.049591	-0.377902	0.0124733	-0.179447	0.249562	-0.0126176	0.935996	-0.484279	0.000999846	-0.239067	0.122599	-0.133295	0.394144	-0.301682	0.0492936	-0.234041	0.130902	-0.283035	0.0659007	0.386535	-0.283943	0.0650004	-0.266614	0.0839482	0.357282	0.0530977	0.73524	-0.509362	0.000485822	0.369905	0.0146285	-0.144224	0.356159	-0.226453	0.144224	-0.23934	0.122159	0.0474284	0.762641	0.171094	0.272646
MmugDNA.3585.1.S1_at	LPCAT2	lysophosphatidylcholine acyltransferase 2	blue	2.47249	250	-0.078602	0.61636	-0.213696	0.168833	0.566803	7.41e-05	0.24225	0.11755	0.0141799	0.92809	0.401161	0.0076741	-0.252277	0.102666	-0.202459	0.192908	-0.270262	0.0796385	-0.113499	0.468651	-0.271012	0.0787742	0.408003	-0.236203	0.12728	-0.26459	0.0864161	0.361152	-0.0192763	0.902353	-0.343163	0.024268	0.0334324	0.831459	-0.0411336	0.793403	-0.201222	0.195701	-0.311585	0.0419583	0.0396859	0.800524	-0.100327	0.522096
MmugDNA.3262.1.S1_at	MET	met proto-oncogene (hepatocyte growth factor receptor)	blue	2.4719	251	-0.146997	0.346886	-0.247035	0.110256	0.550161	0.000132418	0.268212	0.0820381	0.112021	0.474498	0.329792	0.0307966	-0.254497	0.099576	-0.321096	0.035775	-0.140608	0.368473	0.190802	0.220348	-0.270083	0.0798459	0.409549	-0.316982	0.0383509	-0.200809	0.196639	0.470867	0.202807	0.192128	0.130222	0.405232	-0.257594	0.095383	-0.325938	0.0329273	-0.304931	0.0467809	-0.0899948	0.566027	0.119202	0.446451	0.0494729	0.752725
MmugDNA.23149.1.S1_at	MOBP	myelin-associated oligodendrocyte basic protein	red	2.47161	252	0.114066	0.466416	0.0598345	0.703099	-0.211988	0.172347	-0.196066	0.20764	-0.121183	0.438874	-0.0438564	0.780056	0.360247	0.0176454	0.360305	0.0176259	0.306672	0.0454773	-0.0224091	0.886579	0.436398	0.00343843	0.172297	0.439663	0.00317806	0.380599	0.0118102	0.18654	-0.129996	0.406054	0.0252265	0.872431	0.390739	0.00957964	0.333858	0.0286737	0.404686	0.00710827	0.355987	0.0191342	-0.109941	0.482792	0.324938	0.0334995
MmugDNA.25613.1.S1_at	NDUFV3	NADH dehydrogenase (ubiquinone) flavoprotein 3, 10kDa	blue	2.4712	253	-0.0760294	0.627982	-0.248547	0.108024	0.589014	3.25e-05	0.306638	0.045503	0.18263	0.241123	0.364677	0.0162022	-0.255511	0.098188	-0.105735	0.499792	-0.378734	0.0122653	-0.365153	0.0160533	-0.269252	0.080814	0.410287	-0.175833	0.259382	-0.33162	0.0298265	0.251662	-0.213953	0.168309	-0.0820662	0.600856	-0.211974	0.172374	-0.0726836	0.64323	-0.230145	0.137623	-0.317006	0.0383355	0.0264209	0.866444	0.00787727	0.960016
MmuSTS.585.1.S1_at	CELSR2	cadherin, EGF LAG seven-pass G-type receptor 2 (flamingo homolog, Drosophila)	green	2.46956	254	-0.205748	0.185623	-0.0911009	0.561243	0.53374	0.000227943	-0.0886692	0.571785	-0.411092	0.00617189	0.518639	0.0003667	0.164479	0.291894	0.0136941	0.930548	0.321426	0.0355748	0.397955	0.00822187	0.319955	0.0364747	0.324841	0.213084	0.170086	0.424059	0.00459859	0.13765	0.292164	0.0572884	0.11772	0.452162	0.0390609	0.803603	0.0488227	0.755874	0.230191	0.137541	0.29641	0.0536026	0.190539	0.220997	-0.00402148	0.979581
Mmu.4434.1.S1_at	CLTC	clathrin, heavy chain (Hc)	brown	2.46881	255	-0.0938007	0.549647	0.313482	0.0406597	-0.363602	0.0165428	-0.221077	0.15425	-0.0698356	0.656325	-0.402456	0.00746177	-0.238299	0.123841	-0.204806	0.18769	-0.212548	0.171189	-0.036478	0.816359	-0.172185	0.269552	0.573493	-0.234789	0.129641	-0.101321	0.517959	0.633663	0.220509	0.155338	-0.297219	0.052922	0.1459	0.350537	-0.0760169	0.628039	-0.134987	0.388111	-0.113351	0.469231	0.137731	0.37845	0.223735	0.149231
MmugDNA.1340.1.S1_at	RUFY3	RUN and FYVE domain containing 3	blue	2.46829	256	0.0412968	0.792602	-0.328688	0.031395	0.625327	7.35e-06	0.348328	0.0220771	0.149342	0.339164	0.46619	0.00162809	-0.155481	0.319452	-0.0720225	0.646261	-0.23579	0.127966	-0.220162	0.156007	-0.26891	0.0812151	0.410287	-0.188089	0.227103	-0.324151	0.0339559	0.261176	-0.183531	0.23877	-0.133762	0.392472	-0.116852	0.455525	0.0596471	0.703986	-0.140327	0.369441	-0.278029	0.0710414	-0.112925	0.470917	-0.166874	0.284826
MmugDNA.14360.1.S1_at	TNRC6B	trinucleotide repeat containing 6B	blue	2.46708	257	-0.137885	0.377911	-0.274119	0.0752735	0.596395	2.44e-05	0.295862	0.0540668	0.0825928	0.598514	0.339137	0.0260995	-0.315543	0.0392869	-0.264204	0.0868932	-0.295877	0.0540544	-0.0749761	0.632766	-0.326898	0.0323857	0.31446	-0.315009	0.0396389	-0.296878	0.0532083	0.304696	0.0572861	0.715201	-0.171021	0.272851	-0.158104	0.311255	-0.196298	0.207094	-0.288311	0.0608058	-0.278573	0.0704683	0.223128	0.150366	0.0238456	0.87936
MmugDNA.12507.1.S1_at	BBS10	Bardet-Biedl syndrome 10	pink	2.46702	258	0.337887	0.0266907	-0.103249	0.509985	-0.5569	0.000105089	0.164662	0.291349	0.543296	0.00016674	-0.574782	5.55e-05	-0.379813	0.0120002	-0.324363	0.0338322	-0.402143	0.00751261	-0.142122	0.363285	-0.487562	0.000912537	0.120788	-0.374622	0.0133221	-0.552984	0.000120269	0.052653	-0.228228	0.141022	-0.0309454	0.843835	-0.389374	0.00985705	-0.346493	0.0228355	-0.505351	0.000547294	-0.470794	0.0014417	0.0294138	0.851476	-0.258985	0.0935464
MmugDNA.33293.1.S1_at	ZNF195	zinc finger protein 195	blue	2.46663	259	-0.11133	0.477246	-0.231347	0.135522	0.671854	8.11e-07	0.176936	0.256358	-0.147492	0.345248	0.512345	0.000444194	-0.136867	0.381476	-0.0973566	0.53455	-0.149731	0.337895	-0.0800298	0.609949	-0.146753	0.347698	0.617254	-0.128944	0.409897	-0.150789	0.334451	0.559408	-0.0199339	0.899039	-0.0300544	0.848278	-0.125823	0.421418	-0.130814	0.403082	-0.190132	0.222003	-0.041331	0.792434	0.0697504	0.656719	-0.0128466	0.934836
MmugDNA.42898.1.S1_at	PABPN1	poly(A) binding protein, nuclear 1	blue	2.46647	260	-0.052435	0.738427	-0.197655	0.203909	0.67135	8.32e-07	0.327447	0.0320791	0.100038	0.523301	0.456197	0.00210777	-0.113754	0.467643	-0.0808119	0.60645	-0.151942	0.330727	-0.102035	0.514998	-0.191964	0.217498	0.543077	-0.128656	0.410951	-0.239638	0.12168	0.406171	-0.152092	0.330242	0.0367486	0.81502	-0.164226	0.292645	-0.143749	0.357761	-0.203137	0.191391	-0.119297	0.446083	0.0259637	0.868735	-0.162385	0.298165
MmugDNA.16826.1.S1_s_at	LUC7L3	LUC7-like 3 (S. cerevisiae)	blue	2.46372	261	0.147839	0.344101	-0.390968	0.00953393	0.54656	0.000149531	0.42935	0.00406487	0.353332	0.0201144	0.353954	0.019881	-0.279513	0.0694849	-0.127742	0.414314	-0.412251	0.00601443	-0.382821	0.0112868	-0.341859	0.0248492	0.292442	-0.188793	0.225338	-0.481117	0.00109089	0.0910698	-0.415096	0.00564259	0.0481801	0.758991	-0.240752	0.119905	0.0552999	0.724681	-0.168055	0.281382	-0.361077	0.0173672	0.0549693	0.726263	-0.0149482	0.924204
MmuSTS.4052.1.S1_at	DGKG	diacylglycerol kinase, gamma 90kDa	grey	2.46344	262	-0.168303	0.28066	-0.0632534	0.686976	0.525128	0.000299758	0.319529	0.0367388	0.171782	0.270692	0.335051	0.0280741	-0.321847	0.0353209	-0.266437	0.0841621	-0.323024	0.034618	-0.10734	0.493269	-0.228461	0.140605	0.481289	-0.255068	0.0987923	-0.185681	0.233217	0.500776	0.127477	0.415287	-0.0995354	0.525399	-0.208576	0.179519	-0.107594	0.492241	-0.222015	0.152464	-0.127831	0.413983	0.165761	0.288095	-0.0173357	0.912143
Mmu.4582.2.S1_x_at	PSG2	pregnancy specific beta-1-glycoprotein 2	orange	2.46309	263	0.214497	0.167204	-0.06873	0.661436	-0.332352	0.0294452	0.150073	0.336779	0.3199	0.0365089	-0.39378	0.00898571	-0.0961747	0.539545	-0.0875265	0.576769	-0.0814969	0.603392	-0.00356695	0.981889	-0.257544	0.0954497	0.429555	-0.214701	0.166791	-0.264699	0.0862814	0.361152	-0.0533875	0.733848	-0.206714	0.183521	-0.0940596	0.548541	-0.167169	0.283964	-0.159343	0.307428	-0.296797	0.0532762	0.056004	0.721315	-0.0748791	0.633207
MmugDNA.31429.1.S1_s_at	HIGD1A	HIG1 hypoxia inducible domain family, member 1A	pink	2.46289	264	0.24408	0.114718	-0.0864714	0.581389	-0.47052	0.00145224	0.149961	0.337144	0.386774	0.0104045	-0.408018	0.00660693	-0.0770863	0.623196	-0.0215138	0.891083	-0.159373	0.307338	-0.180268	0.247366	-0.277876	0.0712036	0.394191	-0.177882	0.253784	-0.354224	0.0197806	0.219252	-0.244225	0.114495	-0.0868167	0.579875	-0.0493566	0.753287	-0.24158	0.118598	-0.303142	0.0481515	-0.307022	0.0452194	-0.00273636	0.986106	-0.259473	0.092908
MmugDNA.33337.1.S1_at	MYH11	myosin, heavy chain 11, smooth muscle	darkgrey	2.46139	265	0.0830508	0.59648	-0.120065	0.443142	0.257609	0.0953639	0.324128	0.0339695	0.273668	0.075773	0.000443023	0.99775	-0.551221	0.000127731	-0.481248	0.00108699	-0.551741	0.00012549	-0.153048	0.327175	-0.531776	0.000242795	0.0846198	-0.47564	0.0012662	-0.56646	7.51e-05	0.0450555	-0.0887101	0.571607	-0.0392571	0.802636	-0.192608	0.215929	-0.290331	0.0589414	-0.420311	0.00501269	-0.391191	0.00948943	-0.186202	0.231886	-0.244717	0.113745
MmuSTS.905.1.S1_at	SLC5A3	solute carrier family 5 (sodium/myo-inositol cotransporter), member 3	yellow	2.46129	266	-0.364305	0.0163195	0.0330732	0.833244	0.400331	0.00781279	0.0134878	0.931591	-0.11153	0.47645	0.125505	0.4226	-0.314391	0.0400495	-0.237689	0.124835	-0.309945	0.0431072	-0.123792	0.42901	-0.251779	0.103369	0.440603	-0.298307	0.0520184	-0.183564	0.238683	0.504132	0.198884	0.201053	-0.0930285	0.552952	-0.131274	0.401417	-0.112278	0.473477	-0.118418	0.449467	-0.130871	0.402874	0.157931	0.311791	-0.0607208	0.698906
MmunewRS.470.1.S1_x_at	OTUD6A	OTU domain containing 6A	blue	2.46051	267	-0.0979678	0.531975	-0.233536	0.131759	0.551372	0.000127078	0.258493	0.0941931	0.0851296	0.587289	0.377052	0.0126886	-0.123501	0.430103	-0.0279365	0.858858	-0.208682	0.179292	-0.236313	0.127098	-0.165652	0.288418	0.585044	-0.0987247	0.528795	-0.223222	0.15019	0.434904	-0.175016	0.261637	0.0550124	0.726057	-0.241341	0.118975	0.0500012	0.750169	-0.0669259	0.66981	-0.168283	0.28072	-0.00182881	0.990714	0.00378408	0.980787
MmugDNA.3522.1.S1_at	KRIT1	KRIT1, ankyrin repeat containing	pink	2.4604	268	0.31148	0.042031	-0.182709	0.240916	-0.361654	0.0171757	0.201337	0.195438	0.340063	0.0256681	-0.382929	0.0112618	-0.275072	0.0742235	-0.218458	0.159315	-0.304854	0.046839	-0.139506	0.372274	-0.324541	0.0337292	0.31846	-0.24764	0.109359	-0.358027	0.0184085	0.215638	-0.139725	0.371517	-0.143902	0.357247	-0.198983	0.200824	-0.139551	0.372119	-0.226781	0.143629	-0.426772	0.00431773	-0.0334629	0.831308	-0.292622	0.0568813
MmugDNA.42786.1.S1_at	IRF1	interferon regulatory factor 1	blue	2.45977	269	0.0734073	0.639919	-0.370064	0.0145827	0.53553	0.000215132	0.409846	0.00634515	0.369866	0.0146399	0.235628	0.128237	-0.396107	0.00855286	-0.265343	0.0854911	-0.484764	0.000986491	-0.316836	0.0384451	-0.392013	0.00932694	0.218462	-0.283604	0.0653349	-0.470804	0.00144131	0.0983434	-0.250114	0.105747	-0.115476	0.460888	-0.196543	0.206516	-0.22858	0.140394	-0.373575	0.0136032	-0.359586	0.0178698	0.0789144	0.614955	0.0104631	0.946907
MmugDNA.29507.1.S1_at	SMC5	structural maintenance of chromosomes 5	lightcyan	2.45968	270	0.309395	0.0434981	-0.489856	0.000855648	0.50882	0.000493741	0.462523	0.00179153	0.43123	0.00388868	0.399009	0.00803821	-0.0616316	0.694608	0.080634	0.607245	-0.233256	0.132236	-0.393674	0.00900594	-0.152506	0.328911	0.606492	0.0133567	0.932255	-0.330425	0.0304578	0.253046	-0.510887	0.000464115	0.0647067	0.680164	-0.13428	0.390626	0.141346	0.365938	-0.00366229	0.981405	-0.186206	0.231873	0.0281353	0.857864	-0.00814987	0.958634
MmugDNA.2515.1.S1_at	MALAT1	metastasis associated lung adenocarcinoma transcript 1 (non-protein coding)	midnightblue	2.45895	271	-0.0561487	0.720624	-0.0225588	0.885826	0.372163	0.01399	0.114995	0.462768	-0.113201	0.469825	0.157362	0.31356	-0.169104	0.278346	-0.119479	0.445387	-0.191014	0.219827	-0.107562	0.49237	-0.136402	0.38311	0.631542	-0.123543	0.429945	-0.138716	0.375017	0.577061	-0.0105641	0.946395	-0.106002	0.498705	-0.0691072	0.659691	-0.0613223	0.696066	-0.0640362	0.683304	-0.107789	0.491452	0.101063	0.519029	-0.168462	0.280201
MmugDNA.29897.1.S1_s_at	DRG1	developmentally regulated GTP binding protein 1	turquoise	2.45871	272	0.175771	0.259552	0.205585	0.18598	-0.532072	0.000240496	-0.0728013	0.642691	0.198504	0.201932	-0.314457	0.0400052	0.348767	0.0218987	0.387708	0.010205	0.236023	0.12758	-0.145098	0.353221	0.167967	0.281638	0.58157	0.21546	0.165262	0.0933567	0.551546	0.643963	-0.201796	0.1944	-0.0569046	0.717018	0.146211	0.349502	0.110782	0.479428	0.10087	0.519832	0.120805	0.440316	-0.28409	0.0648552	-0.15934	0.307438
Mmu.4946.1.S1_at	FGFR1OP2	FGFR1 oncogene partner 2	brown	2.45687	273	-0.0383722	0.806999	0.263375	0.0879247	-0.492415	0.000795913	-0.0543517	0.729221	0.164052	0.293164	-0.520234	0.000349113	-0.269221	0.0808506	-0.222515	0.15152	-0.270474	0.0793941	-0.0905465	0.563639	-0.303778	0.0476602	0.350731	-0.332716	0.0292573	-0.26418	0.0869227	0.361646	0.133711	0.392654	-0.216249	0.163682	0.124319	0.427032	-0.252442	0.102435	-0.240879	0.119704	-0.134776	0.388861	-0.0179122	0.909233	-0.0369826	0.813863
MmuSTS.3773.1.S1_at	RNF11	ring finger protein 11	pink	2.45659	274	0.271936	0.0777207	-0.045875	0.770201	-0.417358	0.00536141	0.167957	0.281666	0.409697	0.00636621	-0.382705	0.0113137	-0.0401949	0.798019	-0.0556603	0.722958	-0.032788	0.834662	0.0222416	0.887422	-0.196801	0.205908	0.533959	-0.150636	0.334948	-0.245287	0.112879	0.39573	-0.125762	0.421642	0.218498	0.159236	-0.374309	0.0134055	-0.129707	0.407108	-0.16975	0.276486	-0.126549	0.41872	-0.0635154	0.685746	-0.104658	0.504194
MmugDNA.28789.1.S1_s_at	UBE2N	ubiquitin-conjugating enzyme E2N (UBC13 homolog, yeast)	turquoise	2.45623	275	0.0877765	0.575677	0.296942	0.0531542	-0.385129	0.0107642	-0.0198867	0.899276	0.135714	0.385539	-0.326143	0.0328109	0.0323209	0.836985	0.0643796	0.681695	-0.0108299	0.945049	-0.0884933	0.572551	-0.202563	0.192675	0.525014	-0.170906	0.273179	-0.220693	0.154986	0.438471	-0.0573016	0.715127	-0.306568	0.0455544	0.0953105	0.543212	-0.0412962	0.792605	-0.125752	0.42168	-0.217443	0.16131	-0.253427	0.101056	-0.191671	0.218214
MmugDNA.38957.1.S1_at	TRIM4	tripartite motif-containing 4	blue	2.45562	276	-0.139176	0.37342	-0.192856	0.215328	0.643584	3.23e-06	0.194651	0.211006	-0.0344831	0.826243	0.473136	0.00135435	-0.136509	0.382734	-0.00371205	0.981152	-0.250125	0.105731	-0.31772	0.0378781	-0.145591	0.351569	0.618837	-0.0834407	0.594751	-0.21046	0.175532	0.455317	-0.18023	0.247468	0.0156533	0.92064	-0.146261	0.349333	0.117055	0.454738	-0.0799875	0.610139	-0.124423	0.426642	0.0108045	0.945177	0.17943	0.249607
MmugDNA.8117.1.S1_at	WAC	WW domain containing adaptor with coiled-coil	brown	2.45557	277	-0.250906	0.104611	0.288457	0.0606701	-0.296683	0.0533725	-0.138216	0.376757	-0.0176869	0.91037	-0.324218	0.0339166	-0.182568	0.241284	-0.0951208	0.544019	-0.238605	0.123345	-0.197039	0.205351	-0.160121	0.305043	0.594745	-0.201385	0.195331	-0.124537	0.426215	0.596682	0.133354	0.39393	-0.137222	0.380229	0.0810264	0.605491	-0.0431216	0.783652	-0.115507	0.460767	-0.0370447	0.813556	0.0995746	0.525236	0.245173	0.113051
MmugDNA.16346.1.S1_at	SCRN3	secernin 3	brown	2.45533	278	0.102448	0.51329	0.0964334	0.53845	-0.45155	0.0023705	0.074606	0.634451	0.374126	0.0134546	-0.508334	0.000500953	-0.388698	0.00999713	-0.260273	0.0918687	-0.469176	0.00150492	-0.302638	0.0485429	-0.392933	0.00914781	0.217614	-0.337779	0.0267424	-0.4544	0.00220614	0.113658	-0.140263	0.369661	-0.28088	0.0680758	0.117937	0.451324	0.0823982	0.599379	-0.112385	0.473052	-0.331574	0.0298504	0.0457684	0.770721	0.113328	0.469322
MmugDNA.801.1.S1_at	CCDC104	coiled-coil domain containing 104	turquoise	2.45531	279	0.305815	0.0461153	0.0136052	0.930997	-0.531879	0.000241995	0.167774	0.282198	0.454665	0.00219136	-0.554481	0.000114245	-0.212908	0.170447	-0.179077	0.250556	-0.216157	0.163864	-0.0709184	0.651334	-0.319703	0.0366311	0.325258	-0.28963	0.0595832	-0.309251	0.0436013	0.286097	-0.00112577	0.994283	-0.0316817	0.840167	-0.302343	0.0487736	-0.230928	0.136251	-0.383508	0.011129	-0.378087	0.0124268	-0.0210997	0.893167	-0.19106	0.219715
MmugDNA.37551.1.S1_at	C13orf31	chromosome 13 open reading frame 31	grey	2.45416	280	0.0752784	0.631391	0.114508	0.464681	-0.350111	0.02136	-0.302178	0.0489036	-0.164547	0.291691	-0.0579622	0.711983	0.331149	0.0300738	0.222122	0.152262	0.391758	0.00937702	0.247146	0.11009	0.363619	0.0165375	0.260368	0.280464	0.068502	0.40293	0.00738538	0.157843	0.15446	0.322679	0.0786112	0.616319	0.121834	0.436401	0.325952	0.0329196	0.323226	0.0344986	0.324203	0.0339256	-0.0315185	0.84098	0.243888	0.115012
MmugDNA.4643.1.S1_at	COL2A1	collagen, type II, alpha 1	grey	2.45396	281	0.23458	0.129992	-0.118721	0.448301	-0.363667	0.016522	0.304599	0.047033	0.510048	0.000475952	-0.464131	0.00171813	-0.310989	0.042373	-0.2565	0.0968479	-0.337949	0.0266614	-0.138061	0.377297	-0.398103	0.00819596	0.209769	-0.31439	0.0400504	-0.438425	0.00327466	0.124549	-0.153512	0.325694	-0.17111	0.2726	-0.0661132	0.673594	-0.0980719	0.531537	-0.245122	0.113129	-0.497898	0.000680323	-0.0180535	0.90852	-0.151635	0.331716
Mmu.1396.1.S1_at	TCEAL8	transcription elongation factor A (SII)-like 8	brown	2.45337	282	-0.101146	0.518686	0.294759	0.0550123	-0.406001	0.0069066	-0.0897917	0.566907	0.0767625	0.624661	-0.434323	0.00361339	-0.193273	0.214318	-0.151397	0.332484	-0.196555	0.206488	-0.0777348	0.620267	-0.236715	0.126433	0.466241	-0.291047	0.0582907	-0.185953	0.23252	0.500161	0.18388	0.237861	-0.223794	0.149121	0.133642	0.3929	-0.0385639	0.806054	-0.070309	0.654141	-0.106759	0.495627	-0.067356	0.66781	0.0777274	0.620301
Mmu.16121.1.S1_s_at	ENOPH1	enolase-phosphatase 1	turquoise	2.45331	283	0.327701	0.0319382	0.0557524	0.722517	-0.447051	0.00265188	0.0656418	0.675794	0.299262	0.0512353	-0.395802	0.00860847	-0.117439	0.453252	-0.083033	0.596559	-0.140643	0.368354	-0.0849162	0.588229	-0.186068	0.232228	0.55272	-0.157145	0.314234	-0.200952	0.196312	0.470598	-0.0497662	0.751305	-0.223898	0.148928	-0.0363759	0.816864	-0.0931603	0.552387	-0.214607	0.166982	-0.200878	0.19648	-0.0984401	0.52999	-0.0918155	0.558163
MmugDNA.15643.1.S1_at	MARVELD3	MARVEL domain containing 3	blue	2.45315	284	-0.165062	0.290161	-0.21485	0.166491	0.566816	7.41e-05	0.218457	0.159318	-0.00433323	0.977999	0.340747	0.0253537	-0.144486	0.355278	-0.14972	0.337929	-0.124476	0.426442	0.0131191	0.933457	-0.175826	0.259402	0.56683	-0.173893	0.264757	-0.157886	0.311931	0.547191	0.0405153	0.796443	0.0312203	0.842466	-0.148586	0.341643	-0.198233	0.202563	-0.234347	0.130384	-0.130528	0.404119	0.0870344	0.578922	0.0248856	0.87414
MmugDNA.26250.1.S1_at	LOC100133142	similar to zinc finger protein 208	green	2.45296	285	-0.365553	0.0159289	0.0764479	0.626085	0.381663	0.0115572	-0.248734	0.10775	-0.501443	0.000613814	0.529069	0.000264685	0.329155	0.0311408	0.266528	0.0840518	0.356674	0.0188874	0.150556	0.335207	0.407023	0.00675336	0.199675	0.339269	0.0260376	0.46048	0.0018887	0.108707	0.146924	0.34713	0.0887413	0.571471	0.083439	0.594759	0.245862	0.112011	0.325699	0.0330634	0.35303	0.0202285	0.0243217	0.87697	-0.0577943	0.712782
MmugDNA.38307.1.S1_x_at	OGFOD1	2-oxoglutarate and iron-dependent oxygenase domain containing 1	blue	2.45259	286	-0.165778	0.288046	-0.161638	0.300422	0.571396	6.28e-05	0.190928	0.220038	-0.042456	0.786914	0.367366	0.0153758	-0.13146	0.400744	-0.0996887	0.524759	-0.146355	0.349022	-0.0729832	0.641859	-0.146051	0.350034	0.618355	-0.1153	0.461576	-0.155305	0.320008	0.551404	-0.0481697	0.759041	0.0420536	0.788887	-0.188664	0.225659	-0.100027	0.523345	-0.156834	0.315207	-0.160072	0.305193	0.153888	0.324495	0.0823157	0.599746
MmugDNA.3549.1.S1_at	STK11	serine/threonine kinase 11	green	2.45255	287	-0.564335	8.1e-05	0.241414	0.11886	0.468841	0.00151832	-0.247781	0.109151	-0.554431	0.000114441	0.420835	0.00495289	-0.0822562	0.60001	-0.155978	0.317887	0.0480305	0.759717	0.242456	0.117227	0.167179	0.283932	0.582597	0.0643909	0.681642	0.275652	0.0735912	0.341558	0.306942	0.045278	0.0431736	0.783398	0.123236	0.4311	-0.0449487	0.774719	0.172857	0.267658	0.266679	0.0838694	0.178997	0.250771	-0.096403	0.538579
MmugDNA.37164.1.S1_at	C7orf60	chromosome 7 open reading frame 60	turquoise	2.45228	288	0.334086	0.0285583	0.0209965	0.893687	-0.497551	0.000687156	0.0790708	0.614252	0.313452	0.0406798	-0.435858	0.00348321	-0.0652767	0.677499	-0.050361	0.748429	-0.071633	0.648049	-0.033905	0.829112	-0.242906	0.116528	0.456066	-0.243342	0.115854	-0.235074	0.129162	0.413775	0.0357461	0.819982	-0.219831	0.156645	0.0229442	0.883889	-0.18507	0.234786	-0.16616	0.28692	-0.12852	0.411451	-0.150278	0.33611	-0.131783	0.399576
MmugDNA.8866.1.S1_at	CLIP2	CAP-GLY domain containing linker protein 2	green	2.45127	289	-0.416317	0.00548929	0.168065	0.281352	0.595823	2.49e-05	-0.143612	0.358224	-0.49985	0.000642948	0.548521	0.000139977	0.254072	0.100161	0.121275	0.438525	0.364746	0.0161804	0.32915	0.0311435	0.26682	0.0837004	0.413602	0.155917	0.31808	0.374122	0.0134556	0.196253	0.308401	0.0442129	-0.140694	0.368177	0.238153	0.124078	0.0545671	0.728189	0.124477	0.42644	0.259985	0.0922412	0.104341	0.505495	0.122091	0.435429
MmugDNA.30287.1.S1_at	GIMAP6	GTPase, IMAP family member 6	darkturquoise	2.45092	290	0.0916692	0.558793	0.0321269	0.837951	-0.342777	0.0244391	-0.268227	0.0820205	-0.226937	0.143346	-0.109052	0.48636	0.44248	0.00296753	0.353562	0.0200281	0.472948	0.00136121	0.199467	0.199709	0.348521	0.0219982	0.281336	0.287804	0.0612818	0.355484	0.0193169	0.21849	0.0725406	0.643885	-0.082779	0.597687	0.397707	0.00826574	0.374614	0.0133241	0.514149	0.000420608	0.308071	0.044452	-0.0381244	0.808222	0.0272894	0.862095
MmugDNA.31492.1.S1_at	G2E3	G2/M-phase specific E3 ubiquitin ligase	pink	2.45003	291	0.417937	0.00529135	-0.189244	0.224211	-0.462757	0.00178067	0.213382	0.169477	0.44425	0.00284161	-0.368517	0.0150333	-0.206429	0.184141	-0.118879	0.44769	-0.298316	0.0520113	-0.246399	0.111204	-0.255485	0.0982226	0.434562	-0.122846	0.432573	-0.378759	0.0122591	0.188731	-0.367489	0.0153388	-0.0702111	0.654593	-0.11281	0.47137	-0.057655	0.713444	-0.207398	0.182044	-0.286927	0.0621106	0.0670594	0.669189	-0.131868	0.399272
MmugDNA.41845.1.S1_s_at	DNAJB6	DnaJ (Hsp40) homolog, subfamily B, member 6	turquoise	2.44916	292	0.408159	0.00658648	-0.00447153	0.977297	-0.509517	0.00048357	0.0906463	0.563207	0.313546	0.0406165	-0.538728	0.000193847	-0.111454	0.476752	-0.0959446	0.540521	-0.103518	0.508876	-0.0221697	0.887783	-0.317642	0.037928	0.330126	-0.279887	0.0690978	-0.323091	0.034578	0.262599	-0.0370247	0.813655	-0.269188	0.0808892	-0.0500101	0.750125	-0.315761	0.0391436	-0.369905	0.0146287	-0.301394	0.049522	-0.145968	0.35031	-0.143505	0.358589
MmugDNA.32646.1.S1_at	THRAP3	thyroid hormone receptor associated protein 3	grey60	2.44869	293	-0.137802	0.378201	-0.0834708	0.594618	0.456058	0.00211522	0.0424777	0.786807	-0.217337	0.16152	0.247978	0.108859	-0.0182759	0.907398	-0.138681	0.375136	0.139646	0.371791	0.340375	0.0255243	-0.188487	0.226103	0.547951	-0.258852	0.09372	-0.0854966	0.585672	0.657117	0.281959	0.0669799	-0.622702	8.24e-06	0.478401	0.00117493	-0.217188	0.161814	-0.0498253	0.751019	-0.136592	0.382443	0.0285312	0.855885	-0.0545132	0.728447
MmugDNA.40213.1.S1_s_at	HBXIP	hepatitis B virus x interacting protein	turquoise	2.44866	294	0.179124	0.25043	0.154801	0.321599	-0.418143	0.00526671	0.0287891	0.854596	0.26225	0.0893398	-0.185033	0.234881	0.312209	0.0415275	0.402683	0.00742512	0.12228	0.434711	-0.308874	0.0438716	0.280989	0.0679641	0.389558	0.389037	0.00992677	0.134112	0.391226	0.58285	-0.415439	0.00559918	0.264533	0.0864861	0.0628264	0.688982	0.240714	0.119967	0.148389	0.342291	0.185305	0.234181	-0.266485	0.0841035	0.0302892	0.847107
MmugDNA.26809.1.S1_s_at	SUMO2	SMT3 suppressor of mif two 3 homolog 2 (S. cerevisiae)	turquoise	2.4486	295	0.375687	0.0130411	-0.0388008	0.804886	-0.426494	0.00434583	0.226353	0.144406	0.530901	0.000249684	-0.372758	0.013826	-0.0782224	0.618069	0.0222268	0.887496	-0.210726	0.174974	-0.297033	0.0530779	-0.274458	0.0748987	0.400319	-0.18308	0.239945	-0.359673	0.0178402	0.213729	-0.244095	0.114695	0.113781	0.46754	-0.294354	0.055363	-0.129657	0.407292	-0.339512	0.0259239	-0.285092	0.0638751	-0.182515	0.241423	0.000709983	0.996395
Mmu.6272.2.S1_at	EVI2A	ecotropic viral integration site 2A	red	2.44713	296	0.198381	0.202219	0.113916	0.467007	-0.36205	0.0170453	-0.14605	0.350039	0.0139516	0.929244	-0.147287	0.345927	0.328617	0.0314339	0.40201	0.00753437	0.190514	0.221058	-0.220248	0.155841	0.387334	0.0102846	0.225443	0.439338	0.00320317	0.278563	0.0704781	0.336016	-0.280734	0.0682258	0.0570746	0.716208	0.327703	0.0319369	0.341201	0.0251467	0.334077	0.0285625	0.301561	0.0493891	-0.10523	0.501854	0.175125	0.261335
MmuSTS.852.1.S1_at	MAL	mal, T-cell differentiation protein	red	2.44547	297	0.119847	0.443974	0.119783	0.444219	-0.19159	0.218412	-0.225315	0.146305	-0.177435	0.254998	-0.0382358	0.807673	0.375156	0.0131805	0.337669	0.026795	0.3657	0.0158836	0.0797962	0.610996	0.459233	0.00195031	0.14838	0.447782	0.00260429	0.427332	0.00426167	0.136465	-0.0735404	0.639311	-0.00454661	0.976916	0.401926	0.0075481	0.295992	0.0539565	0.400295	0.00781883	0.347443	0.02244	-0.0297248	0.849923	0.205528	0.186105
MmugDNA.26665.1.S1_at	ZNF204	zinc finger protein 204 pseudogene	blue	2.4451	298	0.00991335	0.949693	-0.183271	0.239446	0.535253	0.000217072	0.211702	0.17294	-0.0594206	0.705059	0.290607	0.0586901	-0.374545	0.0133426	-0.364731	0.0161854	-0.320289	0.0362686	0.0100029	0.94924	-0.311165	0.0422497	0.341423	-0.288513	0.0606176	-0.302605	0.0485693	0.295734	0.00696316	0.964653	-0.220162	0.156006	0.0732956	0.64043	-0.185204	0.23444	-0.167603	0.282695	-0.249069	0.107262	0.257645	0.0953156	-0.100883	0.519781
MmugDNA.6583.1.S1_at	PCNP	PEST proteolytic signal containing nuclear protein	green	2.44488	299	0.413535	0.00584413	-0.0648376	0.679552	-0.498661	0.000665472	0.266272	0.0843606	0.5871	3.5e-05	-0.498506	0.000668471	-0.216416	0.163348	-0.184002	0.237545	-0.240969	0.119561	-0.0971592	0.535382	-0.380439	0.0118487	0.23389	-0.295073	0.0547422	-0.425958	0.00440035	0.137091	-0.165531	0.288775	-0.102777	0.51193	-0.258027	0.0948083	-0.289354	0.0598375	-0.3834	0.0111536	-0.404092	0.00720093	-0.165288	0.289493	-0.194367	0.211685
Mmu.1477.1.S1_at	SPARCL1	SPARC-like 1 (hevin)	brown	2.44467	300	-0.150121	0.336621	0.220406	0.155536	-0.239977	0.121138	-0.133881	0.392049	-0.00923426	0.953135	-0.365145	0.0160558	-0.300947	0.0498774	-0.134832	0.388661	-0.416417	0.00547682	-0.379973	0.0119612	-0.288912	0.0602459	0.37505	-0.267726	0.0826156	-0.304551	0.047069	0.293729	-0.0287422	0.85483	-0.401087	0.00768633	0.288573	0.0605614	0.0284725	0.856178	-0.0813803	0.603912	-0.243206	0.116064	0.0382071	0.807814	0.173545	0.265731
MmugDNA.13455.1.S1_at	LRIG1	leucine-rich repeats and immunoglobulin-like domains 1	tan	2.44421	301	-0.0909271	0.561994	-0.202059	0.193809	0.246425	0.111166	0.139008	0.374002	0.142869	0.360742	0.319405	0.0368162	-0.139226	0.373244	0.0220602	0.888334	-0.300375	0.0503349	-0.412257	0.00601369	0.178526	0.252041	0.562747	0.249265	0.106976	0.0704203	0.653628	0.676057	-0.28917	0.0600069	0.336831	0.0271993	-0.177713	0.254242	0.462024	0.00181486	0.289587	0.0596228	0.0931321	0.552508	0.172698	0.268106	0.183361	0.239211
MmugDNA.29464.1.S1_at	IMPAD1	inositol monophosphatase domain containing 1	turquoise	2.44403	302	0.158305	0.310631	0.225401	0.146148	-0.406363	0.00685194	-0.211811	0.172713	-0.0617477	0.69406	-0.236231	0.127235	0.289912	0.0593236	0.259319	0.0931091	0.286417	0.0625976	0.0684539	0.662715	0.260575	0.0914783	0.423443	0.218813	0.158623	0.258751	0.0938524	0.372284	0.0380795	0.808444	0.0582266	0.710726	0.120788	0.44038	0.188194	0.226839	0.250182	0.10565	0.329215	0.0311083	-0.154756	0.32174	0.0621441	0.692193
MmugDNA.40613.1.S1_x_at	LY75	lymphocyte antigen 75	blue	2.44344	303	-0.198664	0.201562	-0.179052	0.250622	0.603184	1.86e-05	0.116891	0.455375	-0.161023	0.302289	0.424282	0.00457487	-0.151383	0.332529	-0.0652553	0.677599	-0.212027	0.172266	-0.197404	0.204494	-0.123876	0.428693	0.648792	-0.0803794	0.608384	-0.156416	0.316513	0.550095	-0.104953	0.502989	-0.00137417	0.993022	-0.114361	0.465256	-0.0536632	0.732524	-0.149282	0.339359	-0.113379	0.469123	0.175181	0.261181	0.0675947	0.666701
MmugDNA.24828.1.S1_at	NAPB	N-ethylmaleimide-sensitive factor attachment protein, beta	purple	2.44304	304	-0.0380136	0.808769	-0.013732	0.930356	0.364283	0.0163264	0.0985897	0.529361	-0.0456514	0.771291	0.126902	0.417413	-0.216027	0.164125	-0.234399	0.130297	-0.130739	0.403354	0.103114	0.510542	-0.208445	0.179798	0.515778	-0.26881	0.0813327	-0.12293	0.432257	0.598896	0.242193	0.117638	-0.337922	0.0266739	0.0436345	0.781142	-0.207303	0.182249	-0.148381	0.342317	-0.128259	0.412408	0.188849	0.225196	-0.0590684	0.706729
MmugDNA.22026.1.S1_at	DPP6	dipeptidyl-peptidase 6	green	2.44166	305	-0.206114	0.184826	-0.0134207	0.931931	0.519576	0.000356276	-0.150977	0.333843	-0.480441	0.00111131	0.508828	0.000493625	0.120715	0.440658	0.00593884	0.96985	0.262912	0.0885046	0.331603	0.0298353	0.292568	0.0569293	0.369687	0.172112	0.269759	0.425342	0.00446379	0.137091	0.358756	0.0181551	-0.12073	0.4406	0.13688	0.381432	-0.0179835	0.908873	0.0770319	0.623442	0.210085	0.176321	0.204502	0.18836	0.0837942	0.593186
MmugDNA.31454.1.S1_s_at	RAB1A	RAB1A, member RAS oncogene family	turquoise	2.44082	306	0.271827	0.0778442	0.0961418	0.539684	-0.51522	0.000407137	0.078121	0.618526	0.316551	0.0386293	-0.493602	0.000769496	-0.226281	0.144538	-0.208452	0.179783	-0.210113	0.176261	-0.0291216	0.852935	-0.297164	0.0529683	0.361738	-0.305235	0.0465514	-0.257809	0.0950983	0.373348	0.099767	0.524431	-0.182343	0.241876	-0.175691	0.259773	-0.224984	0.146914	-0.357984	0.0184235	-0.292509	0.0569814	-0.00811239	0.958824	0.00769214	0.960955
MmugDNA.20419.1.S1_at	NGRN	neugrin, neurite outgrowth associated	turquoise	2.44033	307	0.0255546	0.870785	0.294657	0.0550999	-0.479735	0.00113298	-0.0639172	0.683862	0.138793	0.374748	-0.474639	0.00130082	-0.168247	0.280823	-0.219065	0.15813	-0.0717644	0.647445	0.161283	0.3015	-0.284984	0.0639806	0.383841	-0.295351	0.0545032	-0.215017	0.166152	0.447185	0.147593	0.344915	-0.198686	0.201512	-0.2298	0.138229	-0.183679	0.238385	-0.302735	0.0484678	-0.4118	0.00607525	-0.0737063	0.638553	-0.318282	0.0375214
MmugDNA.33573.1.S1_s_at	STK16	serine/threonine kinase 16	turquoise	2.43972	308	0.0911331	0.561105	0.225088	0.146724	-0.416185	0.00550565	0.0509459	0.745604	0.283013	0.0659221	-0.379082	0.0121793	-0.151387	0.332516	-0.149989	0.337051	-0.129349	0.408415	0.00715779	0.963666	-0.177743	0.254161	0.563932	-0.196553	0.206492	-0.150736	0.334622	0.559453	0.0868902	0.579553	-0.25001	0.105898	0.117729	0.452129	-0.193313	0.214222	-0.127063	0.416816	-0.133184	0.39454	0.0284716	0.856182	-0.193241	0.214395
MmugDNA.36252.1.S1_at	MCTS1	malignant T cell amplified sequence 1	blue	2.43941	309	0.0602237	0.701256	-0.337664	0.0267975	0.736046	1.86e-08	0.421651	0.00486103	0.319263	0.0369048	0.441643	0.00302879	-0.278313	0.0707417	-0.252619	0.102185	-0.246675	0.110792	-0.0250466	0.873333	-0.331431	0.0299255	0.305569	-0.302452	0.0486888	-0.35467	0.0196152	0.218977	-0.048208	0.758855	0.00406548	0.979358	-0.0940258	0.548686	-0.346192	0.0229622	-0.245185	0.113033	-0.124536	0.426218	0.178554	0.251964	0.178185	0.252961
MmugDNA.8911.1.S1_at	GNAO1	guanine nucleotide binding protein (G protein), alpha activating activity polypeptide O	green	2.43925	310	-0.569808	6.65e-05	0.165414	0.289121	0.44774	0.00260701	-0.195018	0.210129	-0.495854	0.000721515	0.405227	0.00702473	-0.0480072	0.75983	-0.0804966	0.607859	0.0334351	0.831446	0.136259	0.383615	0.189358	0.223926	0.547201	0.0891515	0.569687	0.297828	0.0524145	0.304369	0.300722	0.0500569	-0.0250218	0.873457	0.0743402	0.635662	0.0683246	0.663315	0.150668	0.334843	0.16921	0.27804	0.358524	0.0182355	0.0403324	0.797342
MmuSTS.2057.1.S1_at	PLCB1	phospholipase C, beta 1 (phosphoinositide-specific)	salmon	2.43876	311	0.281222	0.0677266	-0.00814894	0.958638	-0.315614	0.0392402	-0.257476	0.0955408	-0.19225	0.216802	-0.196082	0.207602	0.2476	0.109418	0.153324	0.326292	0.321693	0.0354134	0.236609	0.126608	0.184385	0.236552	0.555127	0.130026	0.405947	0.235165	0.129009	0.413586	0.1433	0.359282	-0.138307	0.376439	0.314426	0.0400261	-0.135355	0.386809	0.0585628	0.709129	0.185985	0.232439	-0.0895033	0.568159	0.247677	0.109304
MmugDNA.18853.1.S1_at	CNOT6L	CCR4-NOT transcription complex, subunit 6-like	grey60	2.43845	312	0.148787	0.340983	-0.157525	0.313053	0.480577	0.00110718	0.0343921	0.826694	-0.323447	0.0343681	0.473161	0.00135346	0.218931	0.158392	0.224967	0.146945	0.175652	0.25988	-0.034369	0.826809	0.282948	0.0659866	0.386535	0.281247	0.0677018	0.272315	0.0772907	0.347781	-0.0403899	0.79706	-0.200132	0.198183	0.420698	0.00496839	-0.0526606	0.737342	0.0492843	0.753638	0.22903	0.139592	0.113957	0.466843	0.249129	0.107174
MmugDNA.28568.1.S1_at	LOC145474	hypothetical protein LOC145474	blue	2.43798	313	-0.163933	0.293519	-0.17221	0.269482	0.592311	2.86e-05	0.211686	0.172972	0.0310849	0.84314	0.418606	0.00521151	-0.24156	0.118631	-0.225278	0.146374	-0.221705	0.153054	-0.0245608	0.87577	-0.242307	0.11746	0.456992	-0.262543	0.0889689	-0.218817	0.158614	0.441679	0.0901616	0.565304	-0.0797787	0.611075	-0.0892875	0.569096	-0.0569173	0.716958	-0.209782	0.17696	-0.0869678	0.579213	0.266526	0.0840538	0.16168	0.300297
MmugDNA.155.1.S1_at	LOC100291757	hypothetical protein LOC100291757	red	2.43758	314	0.232041	0.13432	-0.0436324	0.781152	-0.309276	0.0435836	-0.11618	0.458142	0.0445104	0.77686	-0.0835245	0.59438	0.335362	0.0279193	0.393572	0.00902533	0.214769	0.166654	-0.179251	0.250089	0.36895	0.0149059	0.253729	0.441718	0.00302327	0.233173	0.132378	0.416862	-0.351774	0.0207092	0.141915	0.363994	0.298225	0.0520861	0.396521	0.00847771	0.434915	0.00356272	0.305898	0.0460532	-0.106749	0.495665	0.221631	0.153193
MmugDNA.21973.1.S1_at	UBN2	ubinuclein 2	blue	2.43748	315	-0.0758125	0.628966	-0.204873	0.187543	0.632964	5.25e-06	0.17543	0.260494	-0.12268	0.433199	0.457205	0.00205426	-0.105994	0.498736	-0.0427883	0.785285	-0.154554	0.32238	-0.149429	0.338878	-0.166393	0.286235	0.583844	-0.0890465	0.570143	-0.220771	0.154835	0.438259	-0.186664	0.230708	-0.12405	0.42804	-0.0277926	0.859577	0.00414725	0.978943	-0.118087	0.450745	-0.226032	0.144992	-0.014646	0.925733	-0.0159135	0.919325
MmugDNA.18612.1.S1_at	SLC25A25	solute carrier family 25 (mitochondrial carrier; phosphate carrier), member 25	steelblue	2.43687	316	-0.173985	0.264503	0.0496533	0.751851	0.322971	0.0346494	-0.236551	0.126705	-0.424872	0.00451278	0.353713	0.0199714	0.141307	0.366072	0.0437604	0.780526	0.258624	0.0940198	0.282286	0.06665	0.226744	0.143695	0.484947	0.133599	0.393054	0.316966	0.0383615	0.273374	0.258912	0.0936412	-0.188392	0.226342	0.299457	0.0510766	0.00295947	0.984973	0.159112	0.308139	0.223956	0.148819	-0.12809	0.413033	0.0487847	0.756058
MmugDNA.1874.1.S1_s_at	SAR1B	SAR1 homolog B (S. cerevisiae)	turquoise	2.4368	317	0.196521	0.206567	0.169749	0.276488	-0.501892	0.000605813	-0.153357	0.32619	0.0831458	0.596059	-0.271002	0.0787862	0.313273	0.040801	0.269363	0.0806841	0.287982	0.061114	0.0588379	0.707823	0.159731	0.306236	0.595151	0.18436	0.236617	0.10616	0.498062	0.626262	-0.133716	0.392637	-0.105521	0.500665	0.236071	0.1275	0.103172	0.510303	0.059609	0.704166	0.106277	0.497583	-0.260195	0.0919694	0.105248	0.501779
MmuSTS.3162.1.S1_at	ATRX	alpha thalassemia/mental retardation syndrome X-linked (RAD54 homolog, S. cerevisiae)	yellow	2.43586	318	-0.214905	0.16638	-0.111208	0.47773	0.358526	0.0182347	0.0443891	0.777452	-0.0550287	0.725979	0.144547	0.355071	-0.192174	0.216987	-0.0755389	0.630208	-0.259172	0.0933002	-0.246193	0.111513	-0.249991	0.105925	0.443692	-0.247199	0.110011	-0.234699	0.129792	0.414123	0.0423932	0.787222	-0.14086	0.367605	-0.0454313	0.772364	-0.0907621	0.562707	-0.154169	0.323604	-0.205304	0.186596	0.110554	0.480339	0.0913937	0.55998
MmuSTS.4464.1.S1_at	UGT8	UDP glycosyltransferase 8	red	2.43504	319	0.122858	0.432528	0.142154	0.363177	-0.341384	0.0250638	-0.251355	0.103971	-0.150908	0.334066	-0.145195	0.352897	0.442015	0.00300144	0.435879	0.00348147	0.383893	0.0110415	-0.0105071	0.946684	0.396294	0.00851877	0.212367	0.402295	0.00748791	0.330943	0.030183	0.252799	-0.144604	0.35488	-0.0183118	0.907217	0.368892	0.014923	0.425222	0.00447631	0.450806	0.00241514	0.332438	0.0294005	-0.141693	0.364753	0.178143	0.253076
MmugDNA.42447.1.S1_s_at	IFI16	interferon, gamma-inducible protein 16	darkturquoise	2.43463	320	0.217501	0.161197	-0.0677046	0.666191	-0.356314	0.0190162	-0.150527	0.335302	-0.0215714	0.890793	-0.0858638	0.584057	0.325194	0.0333523	0.374729	0.0132934	0.215763	0.164653	-0.156152	0.317343	0.30399	0.0474976	0.350257	0.328774	0.0313482	0.206583	0.183806	0.461291	-0.212865	0.170536	0.429721	0.00402959	0.0062065	0.968492	0.475325	0.00127699	0.480841	0.00109918	0.349065	0.0217781	-0.238232	0.123951	0.0438595	0.780041
MmugDNA.4714.1.S1_at	CFL2	cofilin 2 (muscle)	turquoise	2.4346	321	0.251389	0.103923	0.150551	0.335224	-0.400776	0.00773819	-0.0481771	0.759005	0.133784	0.392394	-0.21942	0.157442	0.322013	0.0352207	0.356268	0.0190328	0.211278	0.173821	-0.140548	0.36868	0.310138	0.0429704	0.343104	0.356777	0.0188503	0.198112	0.202842	0.476396	-0.269636	0.080366	0.110916	0.478893	0.304667	0.0469813	0.268841	0.0812963	0.28494	0.0640233	0.322559	0.0348942	-0.173162	0.266803	0.187458	0.228696
MmugDNA.15189.1.S1_at	GRM6	glutamate receptor, metabotropic 6	blue	2.43438	322	-0.110942	0.478792	-0.164572	0.291617	0.677254	6.12e-07	0.0998957	0.523894	-0.273513	0.0759462	0.548605	0.000139583	0.174273	0.2637	0.208123	0.180486	0.118775	0.448093	-0.0880899	0.574309	0.218114	0.15999	0.498753	0.249111	0.107201	0.166026	0.287316	0.533778	-0.147208	0.346189	0.196729	0.206077	-0.0757909	0.629064	0.126292	0.419675	0.125676	0.421961	0.15211	0.330186	0.24723	0.109966	0.149904	0.337328
MmuSTS.4044.1.S1_at	SORT1	sortilin 1	cyan	2.43424	323	-0.0043353	0.977988	-0.0313441	0.841849	0.461671	0.0018315	-0.14198	0.36377	-0.403479	0.00729785	0.3519	0.0206603	0.228013	0.141407	0.111557	0.476342	0.360312	0.0176237	0.334694	0.0282523	0.257696	0.0952485	0.429112	0.150001	0.337014	0.363129	0.0166947	0.209758	0.301447	0.0494799	-0.219113	0.158037	0.35887	0.0181155	0.0545905	0.728077	0.255942	0.0976026	0.208452	0.179784	0.0353235	0.822076	0.16358	0.294575
MmugDNA.10771.1.S1_at	LIG4	ligase IV, DNA, ATP-dependent	pink	2.43415	324	0.225344	0.146252	-0.059938	0.702608	-0.585333	3.74e-05	0.0378267	0.809692	0.358305	0.0183117	-0.517907	0.000375047	-0.133665	0.392819	-0.159859	0.305845	-0.0946449	0.546045	0.0632656	0.686919	-0.256217	0.0972301	0.432961	-0.236493	0.1268	-0.277881	0.0711984	0.337148	-0.0385197	0.806272	0.00520182	0.97359	-0.213005	0.170249	-0.133848	0.392165	-0.204634	0.188068	-0.189352	0.223941	-0.0271099	0.862994	0.060496	0.699969
MmuSTS.3384.1.S1_at	PIGC	phosphatidylinositol glycan anchor biosynthesis, class C	turquoise	2.43412	325	0.355974	0.0191391	-0.0135049	0.931504	-0.50958	0.000482658	0.0930942	0.552671	0.419261	0.00513434	-0.519496	0.00035715	-0.250357	0.105399	-0.344811	0.0235499	-0.111774	0.475477	0.255385	0.0983591	-0.422336	0.00478508	0.183161	-0.475978	0.0012547	-0.337338	0.0269539	0.241515	0.251458	0.103824	-0.0488232	0.755872	-0.270437	0.0794369	-0.373713	0.0135658	-0.346341	0.0228995	-0.219737	0.156827	-0.0624351	0.690823	-0.235841	0.127882
MmugDNA.39133.1.S1_at	ETFA	electron-transfer-flavoprotein, alpha polypeptide	pink	2.43363	326	0.174219	0.263851	-0.0168034	0.914831	-0.544081	0.000162447	0.0948427	0.545202	0.405513	0.00698089	-0.575685	5.37e-05	-0.300139	0.0505248	-0.233897	0.131146	-0.326323	0.0327094	-0.149268	0.339407	-0.318302	0.0375086	0.328542	-0.236347	0.127041	-0.378446	0.0123369	0.189112	-0.187822	0.227776	0.0373015	0.812287	-0.154174	0.323588	-0.167318	0.283528	-0.238273	0.123883	-0.32084	0.0359313	0.148872	0.340704	-0.0773445	0.622029
MmugDNA.18682.1.S1_at	RAD23A	RAD23 homolog A (S. cerevisiae)	green	2.43329	327	-0.304975	0.0467472	0.0378128	0.809761	0.521408	0.000336645	-0.0514818	0.743019	-0.33998	0.0257066	0.467607	0.00156859	0.0837779	0.593258	0.0132356	0.932868	0.161336	0.301339	0.192382	0.21648	0.315735	0.0391611	0.333078	0.251594	0.103631	0.383711	0.0110828	0.181362	0.171553	0.271341	0.377535	0.0125658	-0.222324	0.151881	0.0387127	0.80532	0.164149	0.292876	0.256085	0.0974089	0.109696	0.483773	0.0705789	0.652898
MmugDNA.4093.1.S1_at	NUMBL	numb homolog (Drosophila)-like	green	2.43292	328	-0.381105	0.0116892	0.176608	0.257256	0.379904	0.0119781	-0.39779	0.00825107	-0.699163	1.84e-07	0.436184	0.00345612	0.109613	0.484106	0.0647073	0.680161	0.179283	0.250003	0.155883	0.318185	0.367934	0.0152059	0.254698	0.286198	0.0628073	0.434315	0.00361408	0.130028	0.191931	0.21758	0.0905905	0.563448	0.16215	0.298874	0.151571	0.33192	0.277143	0.0719837	0.337371	0.0269381	0.193334	0.214172	0.0493039	0.753543
MmugDNA.10390.1.S1_at	CLSTN1	calsyntenin 1	green	2.43261	329	-0.337513	0.0268699	0.13518	0.387429	0.447104	0.00264842	-0.280888	0.0680676	-0.554003	0.000116136	0.45477	0.00218556	0.315992	0.0389926	0.146239	0.349406	0.491212	0.000823511	0.463057	0.00176684	0.346131	0.022988	0.285252	0.205635	0.18587	0.475259	0.00127927	0.0953015	0.37982	0.0119985	-0.00773131	0.960756	0.149123	0.339881	-0.0268355	0.864367	0.204493	0.18838	0.416573	0.0054576	0.161137	0.301942	0.0722393	0.645266
MmuSTS.1162.1.S1_at	PHF6	PHD finger protein 6	pink	2.43183	330	0.261233	0.0906341	-0.201085	0.196011	-0.495274	0.00073361	0.0847211	0.58909	0.310694	0.0425794	-0.420864	0.00494962	-0.228369	0.14077	-0.212956	0.17035	-0.208827	0.178983	-0.0222509	0.887375	-0.268496	0.081703	0.410287	-0.221722	0.153021	-0.28977	0.0594542	0.318348	-0.0794654	0.61248	-0.00436719	0.977827	-0.31019	0.042934	-0.0764597	0.626031	-0.236328	0.127073	-0.281399	0.0675465	0.146546	0.348387	0.0233969	0.881614
MmugDNA.77.1.S1_at	TIGD1	tigger transposable element derived 1	blue	2.4316	331	-0.0384794	0.80647	-0.167526	0.28292	0.530914	0.00024958	0.18474	0.235636	-0.0558288	0.722152	0.312303	0.0414629	-0.0996435	0.524948	-0.0456211	0.771439	-0.138611	0.375382	-0.125623	0.422162	-0.205062	0.187127	0.521868	-0.173683	0.265344	-0.214921	0.166348	0.447185	-0.0443608	0.777591	-0.0847802	0.588829	-0.128085	0.413049	-0.061817	0.693734	-0.129597	0.407509	-0.21747	0.161257	0.0809795	0.605701	0.0647533	0.679946
MmugDNA.20553.1.S1_at	PCMT1	protein-L-isoaspartate (D-aspartate) O-methyltransferase	turquoise	2.43129	332	0.223795	0.149119	0.161041	0.302234	-0.443993	0.0028596	0.00395624	0.979913	0.197256	0.204841	-0.441734	0.0030221	-0.0349311	0.82402	-0.0554338	0.72404	-0.00929941	0.952805	0.0522192	0.739466	-0.167899	0.281834	0.58157	-0.176431	0.257739	-0.147618	0.344833	0.56352	0.0597433	0.70353	-0.280497	0.0684684	0.116229	0.45795	-0.236133	0.127396	-0.229418	0.138904	-0.131703	0.399867	-0.0940082	0.54876	-0.0790497	0.614347
MmugDNA.31429.1.S1_at	HIGD1A	HIG1 hypoxia inducible domain family, member 1A	pink	2.43089	333	0.230774	0.136521	-0.105449	0.500959	-0.395278	0.00870496	0.147128	0.346455	0.318277	0.037524	-0.398702	0.00809131	-0.0522907	0.739122	-0.0268853	0.864118	-0.0920956	0.556958	-0.0874338	0.577175	-0.282305	0.0666309	0.387402	-0.200507	0.197326	-0.331465	0.0299078	0.251827	-0.174767	0.262329	-0.0564183	0.719338	-0.134053	0.391435	-0.243927	0.114952	-0.271145	0.0786217	-0.333372	0.0289209	-0.030033	0.848385	-0.285586	0.0633965
MmugDNA.32577.1.S1_s_at	AMMECR1	Alport syndrome, mental retardation, midface hypoplasia and elliptocytosis chromosomal region gene 1	blue	2.43074	334	0.0332477	0.832377	-0.29655	0.0534844	0.564308	8.1e-05	0.326325	0.0327079	0.239004	0.122701	0.371003	0.0143151	-0.423562	0.0046517	-0.358084	0.0183888	-0.425996	0.00439648	-0.133784	0.392395	-0.288946	0.0602145	0.37505	-0.255539	0.0981494	-0.292536	0.0569575	0.312558	-0.0301729	0.847687	-0.180058	0.247927	-0.113348	0.469243	-0.0622696	0.691602	-0.167745	0.282282	-0.25957	0.0927813	0.222905	0.150785	0.059915	0.702717
MmuSTS.4079.1.S1_at	SUPT5H	suppressor of Ty 5 homolog (S. cerevisiae)	green	2.43057	335	-0.445292	0.00276967	-0.0207605	0.894875	0.51735	0.000381509	-0.0784585	0.617006	-0.334587	0.0283058	0.473012	0.00135886	0.0997892	0.524339	0.00962571	0.951151	0.206246	0.184539	0.25438	0.0997364	0.16675	0.285188	0.583474	0.0942064	0.547915	0.238791	0.123043	0.407365	0.205229	0.186761	-0.141436	0.36563	0.173395	0.266151	0.0997571	0.524473	0.267037	0.0834394	0.189671	0.223147	0.0732149	0.640799	-0.154634	0.322129
MmugDNA.5445.1.S1_at	FAM19A2	family with sequence similarity 19 (chemokine (C-C motif)-like), member A2	salmon	2.42991	336	0.358071	0.0183934	-0.0337698	0.829783	-0.535084	0.00021826	-0.0487103	0.756419	0.165285	0.289503	-0.485223	0.000974029	0.0553411	0.724484	-0.0804573	0.608035	0.184219	0.236983	0.330337	0.0305046	-0.158221	0.310892	0.598032	-0.188722	0.225514	-0.0988038	0.528463	0.636893	0.151508	0.332126	-0.0623399	0.691271	0.00277505	0.985909	-0.431835	0.00383349	-0.316479	0.0386761	-0.0821901	0.600305	-0.133513	0.393363	-0.0478136	0.76077
MmugDNA.4900.1.S1_s_at	AMY1B	amylase, alpha 1B (salivary)	blue	2.42952	337	0.0931239	0.552543	-0.370331	0.0145062	0.561777	8.86e-05	0.462678	0.00178431	0.373744	0.0135574	0.351336	0.0208788	-0.163126	0.295934	-0.10766	0.491973	-0.216521	0.163138	-0.154086	0.323865	-0.287033	0.0620099	0.379442	-0.216322	0.163536	-0.363376	0.0166151	0.209073	-0.197101	0.205204	0.15427	0.323281	-0.317416	0.0380722	-0.105102	0.502378	-0.183959	0.237657	-0.117056	0.454734	0.0219876	0.888699	-0.00863585	0.956169
MmugDNA.15118.1.S1_at	LOC100294009	similar to hCG1987955	grey	2.42865	338	-0.00764962	0.961171	-0.1475	0.345223	0.491136	0.000825283	-0.105996	0.498728	-0.405557	0.00697406	0.498956	0.000659818	0.300928	0.0498919	0.269382	0.0806616	0.314994	0.0396489	0.0935912	0.550543	0.484767	0.000986422	0.123696	0.417042	0.00539988	0.509227	0.000487777	0.0720838	0.0963892	0.538637	-0.0208083	0.894634	0.395143	0.00872996	0.393816	0.00897882	0.525862	0.000292928	0.404122	0.00719622	0.122252	0.434817	0.337334	0.0269558
MmugDNA.37753.1.S1_at	C9orf129	chromosome 9 open reading frame 129	green	2.42758	339	-0.339807	0.0257867	-0.0894298	0.568478	0.601708	1.97e-05	0.0653839	0.676998	-0.142489	0.362036	0.578818	4.78e-05	0.0560058	0.721307	0.114436	0.464963	-0.000297736	0.998488	-0.132898	0.395564	0.231214	0.135754	0.478345	0.240986	0.119535	0.209493	0.177569	0.455966	-0.069946	0.655816	0.132284	0.397773	-0.0524715	0.738251	0.230217	0.137497	0.28238	0.0665556	0.176057	0.258766	0.159567	0.306742	-0.12361	0.429693
MmugDNA.35791.1.S1_at	ADK	adenosine kinase	pink	2.4269	340	0.28716	0.0618902	-0.0623497	0.691225	-0.479814	0.00113051	0.166571	0.285714	0.489021	0.000875977	-0.521019	0.00034073	-0.270542	0.0793158	-0.332942	0.0291409	-0.170245	0.275067	0.166363	0.286323	-0.466986	0.00159441	0.138203	-0.419709	0.0050821	-0.454948	0.0021757	0.113515	-0.0117195	0.940543	0.00157489	0.992003	-0.365697	0.0158843	-0.295032	0.0547772	-0.37728	0.0126305	-0.491338	0.000820588	-0.207068	0.182757	-0.374758	0.0132859
MmuSTS.2927.1.S1_at	KCNH3	potassium voltage-gated channel, subfamily H (eag-related), member 3	green	2.4254	341	-0.621584	8.64e-06	0.287159	0.061891	0.395783	0.00861198	-0.28333	0.0656063	-0.550347	0.000131586	0.393379	0.00906222	0.00860186	0.956342	-0.0716636	0.647908	0.126219	0.419943	0.245484	0.112581	0.224326	0.148132	0.488481	0.129634	0.407374	0.335788	0.027709	0.244523	0.293074	0.0564818	0.0715141	0.648595	0.0508346	0.746141	0.0630903	0.687743	0.203352	0.19091	0.160367	0.304291	0.149729	0.3379	-0.117354	0.45358
MmuSTS.3161.1.S1_at	ATP6V0A1	ATPase, H+ transporting, lysosomal V0 subunit a1	green	2.42473	342	-0.398088	0.00819864	0.0343508	0.826899	0.695583	2.25e-07	-0.0494202	0.75298	-0.484751	0.000986856	0.580358	4.51e-05	0.00549528	0.972101	-0.031044	0.843344	0.0789	0.61502	0.137527	0.379164	0.138124	0.377078	0.629127	0.0599565	0.702521	0.22885	0.139912	0.424612	0.244568	0.113971	-0.105931	0.498994	0.0893898	0.568652	0.0363439	0.817022	0.0973167	0.534718	0.118687	0.448432	0.160776	0.303043	-0.0596683	0.703886
MmugDNA.26464.1.S1_at	hCG_1776007	hexaribonucleotide binding protein 3	green	2.42445	343	-0.258226	0.0945447	0.0845873	0.58968	0.451942	0.00234725	-0.228883	0.139853	-0.557726	0.000102116	0.398475	0.00813079	0.126037	0.42062	-0.00797138	0.959539	0.284213	0.0647347	0.375134	0.0131863	0.237979	0.124362	0.464102	0.109957	0.482729	0.391458	0.00943632	0.172488	0.406663	0.00680693	-0.219696	0.156906	0.21126	0.173858	-0.149255	0.339449	0.0191384	0.903048	0.223778	0.149151	0.15704	0.314563	-0.00727485	0.963072
MmugDNA.35605.1.S1_s_at	FAM127A	family with sequence similarity 127, member A	green	2.42438	344	-0.190083	0.222125	-0.0991748	0.526909	0.603469	1.84e-05	-0.00719637	0.96347	-0.320044	0.0364196	0.537471	0.000201976	0.227065	0.143114	0.144457	0.355374	0.309485	0.0434341	0.231161	0.135846	0.276308	0.0728798	0.396656	0.23316	0.132399	0.315046	0.0396141	0.274814	0.098874	0.528169	-0.08132	0.604181	0.186851	0.230233	-0.137458	0.379404	0.120242	0.442466	0.327087	0.0322796	0.0697801	0.656581	-0.149484	0.338701
MmugDNA.8502.1.S1_x_at	DSTYK	dual serine/threonine and tyrosine protein kinase	blue	2.42406	345	-0.159178	0.307937	-0.183853	0.237932	0.692036	2.75e-07	0.270205	0.0797052	0.0568694	0.717186	0.471183	0.00142686	-0.246678	0.110788	-0.159803	0.306017	-0.288531	0.060601	-0.186413	0.231346	-0.211207	0.173968	0.511559	-0.174022	0.264398	-0.21938	0.157519	0.440582	-0.0504358	0.748067	-0.0272887	0.862099	-0.322523	0.0349156	0.0827315	0.597898	-0.081122	0.605065	-0.239183	0.122412	0.0118354	0.939956	-0.115124	0.462267
MmunewRS.709.1.S1_at	LOC100288370	similar to Putative LRRC37B-like protein 1	blue	2.42394	346	-0.163994	0.293339	-0.183327	0.239299	0.738821	1.54e-08	0.244884	0.11349	-0.0151341	0.923265	0.54422	0.000161695	-0.0150978	0.923448	0.00737294	0.962574	-0.0422155	0.788093	-0.0628871	0.688697	-0.150383	0.33577	0.610518	-0.126049	0.420577	-0.184718	0.235692	0.502594	-0.0747994	0.63357	0.0510114	0.745288	-0.104816	0.50355	-0.0560129	0.721273	-0.113596	0.468266	0.0248002	0.874569	-0.0891483	0.569701	0.0376653	0.810489
MmugDNA.28766.1.S1_at	LOC100128675	hypothetical LOC100128675	blue	2.42357	347	-0.0734416	0.639763	-0.202904	0.191911	0.598857	2.21e-05	0.230158	0.1376	0.0128292	0.934924	0.384421	0.0109223	-0.037021	0.813673	-0.0417389	0.790431	-0.017464	0.911495	0.0258494	0.869307	-0.255057	0.0988066	0.435231	-0.252102	0.102913	-0.250561	0.105105	0.385611	0.0266203	0.865445	-0.452921	0.00229012	0.314856	0.0397402	-0.117488	0.453061	-0.0527643	0.736843	-0.102522	0.512983	-0.176628	0.257201	-0.13731	0.379922
MmugDNA.34564.1.S1_s_at	ARPC2	actin related protein 2/3 complex, subunit 2, 34kDa	turquoise	2.42284	348	0.178421	0.252324	0.141953	0.363864	-0.486873	0.000930289	-0.0180862	0.908355	0.209656	0.177225	-0.437388	0.00335761	-0.147861	0.344029	-0.132987	0.395247	-0.14507	0.353313	-0.0327712	0.834746	-0.214989	0.166211	0.504402	-0.225751	0.145506	-0.200754	0.196764	0.470977	0.0588466	0.707782	-0.213855	0.16851	0.0425379	0.786512	-0.142916	0.360584	-0.250658	0.104966	-0.134144	0.39111	-0.0316828	0.840162	0.0544729	0.72864
MmuSTS.2461.1.S1_at	ZCCHC11	zinc finger, CCHC domain containing 11	royalblue	2.42257	349	0.3625	0.0168984	-0.510613	0.00046795	0.180468	0.246832	0.455458	0.00214771	0.471374	0.00141963	0.0815053	0.603355	-0.173388	0.266171	-0.040146	0.798259	-0.318599	0.0373207	-0.363685	0.0165163	-0.265488	0.0853145	0.415733	-0.111468	0.476696	-0.41985	0.00506573	0.141299	-0.446364	0.00269737	0.0785227	0.616717	-0.237828	0.124608	0.00770242	0.960903	-0.154813	0.321562	-0.280673	0.0682878	0.0882883	0.573444	0.0410099	0.794011
MmugDNA.12908.1.S1_at	MYT1	myelin transcription factor 1	grey	2.42255	350	-0.0685414	0.66231	-0.204713	0.187895	0.42548	0.00444955	0.225789	0.145437	0.0855482	0.585445	0.204709	0.187902	-0.137997	0.377521	-0.227167	0.142929	-0.0116877	0.940704	0.248009	0.108814	-0.327719	0.0319282	0.312149	-0.330557	0.0303877	-0.279819	0.0691683	0.334292	0.107121	0.494157	-0.365583	0.0159196	-0.01654	0.916161	-0.307167	0.0451122	-0.276584	0.0725827	-0.230127	0.137653	0.173235	0.266598	-0.246911	0.110439
MmuSTS.3939.1.S1_at	STX1A	syntaxin 1A (brain)	green	2.42191	351	-0.359857	0.0177777	0.184297	0.23678	0.415702	0.00556602	-0.305175	0.0465962	-0.555483	0.000110367	0.464896	0.00168418	0.260318	0.0918102	0.126315	0.419586	0.377623	0.0125436	0.339891	0.025748	0.314584	0.0399209	0.334791	0.197587	0.204066	0.426818	0.00431308	0.136465	0.320722	0.0360034	-0.0065072	0.966966	0.155389	0.319742	-0.0111867	0.943241	0.136277	0.383551	0.340683	0.0253831	0.205821	0.185465	0.072478	0.644172
MmugDNA.6093.1.S1_at	C17orf63	chromosome 17 open reading frame 63	green	2.42169	352	-0.355966	0.0191419	-0.00788102	0.959997	0.537601	0.00020112	-0.160551	0.303729	-0.537485	0.000201882	0.46637	0.00162042	-0.0225448	0.885897	-0.0429134	0.784672	0.0424697	0.786846	0.10437	0.505377	0.211085	0.174224	0.512001	0.112184	0.47385	0.305613	0.0462665	0.291625	0.275896	0.0733255	-0.0546601	0.727743	0.271233	0.0785213	0.106556	0.496452	0.179503	0.249411	0.231427	0.135384	0.228738	0.140111	0.34819	0.0221332
MmugDNA.4051.1.S1_s_at	CXADR	coxsackie virus and adenovirus receptor	brown	2.42162	353	-0.05036	0.748434	0.301643	0.0493249	-0.457269	0.00205093	-0.129015	0.409638	0.0632249	0.68711	-0.509717	0.000480693	-0.132516	0.396935	-0.10468	0.504107	-0.132538	0.396859	-0.0494153	0.753003	-0.249923	0.106023	0.443692	-0.270264	0.0796367	-0.209224	0.17814	0.456984	0.116571	0.456618	-0.44129	0.00305497	0.233732	0.131425	-0.197665	0.203884	-0.223514	0.149645	-0.274026	0.075376	0.104162	0.50623	0.127874	0.413826
MmugDNA.8770.1.S1_at	TOR1A	torsin family 1, member A (torsin A)	turquoise	2.42039	354	0.08915	0.569693	0.301555	0.0493941	-0.43734	0.00336145	-0.147867	0.344011	0.0185873	0.905827	-0.235315	0.128759	0.292352	0.0571213	0.306975	0.0452539	0.219232	0.157806	-0.0732265	0.640746	0.232739	0.13312	0.474766	0.239467	0.121956	0.18273	0.24086	0.505055	-0.107219	0.493759	0.000959589	0.995127	0.122753	0.432923	0.224507	0.147797	0.138309	0.376433	0.178714	0.251533	-0.160787	0.303008	0.216011	0.164156
MmugDNA.10525.1.S1_at	CHD5	chromodomain helicase DNA binding protein 5	green	2.42027	355	-0.46645	0.00161701	-0.0292492	0.852298	0.528973	0.000265493	-0.0593765	0.705268	-0.314228	0.0401582	0.471168	0.00142741	-0.0307691	0.844714	-0.140441	0.369048	0.127045	0.416886	0.326189	0.032785	0.1101	0.482157	0.666822	0.0174272	0.911681	0.214896	0.166398	0.447185	0.291031	0.0583053	0.17838	0.252436	-0.264818	0.0861358	0.134136	0.39114	0.205332	0.186535	0.13995	0.370741	0.0804817	0.607926	-0.274074	0.0753226
MmugDNA.11032.1.S1_at	SCRN3	secernin 3	brown	2.41951	356	0.0810707	0.605294	0.131216	0.401625	-0.312399	0.041397	0.00638268	0.967598	0.204255	0.188905	-0.385037	0.0107846	-0.203744	0.190039	-0.106967	0.494781	-0.26274	0.0887211	-0.214392	0.167417	-0.244904	0.11346	0.452958	-0.25134	0.103992	-0.257749	0.0951777	0.37339	0.0147639	0.925137	-0.160614	0.303536	0.0427557	0.785444	-0.0738925	0.637704	-0.119931	0.443654	-0.0685185	0.662416	0.000524911	0.997335	0.204503	0.188357
MmugDNA.8475.1.S1_at	PNMA3	paraneoplastic antigen MA3	green	2.41938	357	-0.358739	0.0181607	0.138599	0.375422	0.47775	0.0011959	-0.284587	0.0643679	-0.647659	2.67e-06	0.522935	0.000321038	0.269629	0.0803734	0.203797	0.18992	0.347227	0.0225297	0.211035	0.174329	0.422822	0.00473179	0.183161	0.327435	0.0320858	0.488581	0.000886864	0.0865418	0.207263	0.182336	0.077966	0.619225	0.165684	0.288324	0.336537	0.0273419	0.493253	0.000777189	0.401873	0.00755678	-0.0278977	0.859052	0.0546376	0.727851
MmugDNA.28472.1.S1_at	CRBN	cereblon	turquoise	2.41892	358	0.327235	0.0321969	0.0943782	0.547182	-0.536116	0.00021108	0.038335	0.807183	0.31224	0.0415063	-0.447411	0.00262837	-0.0030723	0.9844	-0.0203356	0.897015	-0.0180568	0.908503	0.000301441	0.998469	-0.164763	0.291049	0.586478	-0.146954	0.347031	-0.181403	0.244353	0.507174	-0.0368786	0.814377	-0.0925257	0.555109	-0.0665472	0.671572	-0.106017	0.498644	-0.196785	0.205947	-0.144227	0.356147	-0.125186	0.423789	-0.0495756	0.752228
MmugDNA.3269.1.S1_at	BRUNOL5	bruno-like 5, RNA binding protein (Drosophila)	green	2.41886	359	-0.29923	0.0512616	-0.187541	0.228485	0.563474	8.35e-05	0.153036	0.327214	-0.0216027	0.890635	0.374731	0.013293	-0.275479	0.0737792	-0.262139	0.0894797	-0.21027	0.175931	0.0328453	0.834377	-0.214445	0.167309	0.505253	-0.254241	0.099928	-0.141983	0.36376	0.572695	0.190946	0.219993	-0.078104	0.618603	-0.190997	0.219869	-0.212211	0.171883	-0.159335	0.307454	-0.104341	0.505494	0.23049	0.137017	-0.185465	0.233771
MmugDNA.10006.1.S1_at	SNRNP200	small nuclear ribonucleoprotein 200kDa (U5)	tan	2.41872	360	-0.299659	0.0509124	-0.0282174	0.857453	0.459215	0.0019512	0.0138991	0.92951	-0.184564	0.236091	0.422942	0.00471872	-0.00231452	0.988248	0.00091935	0.995332	0.0285532	0.855775	0.0356956	0.820232	0.228015	0.141402	0.482162	0.201468	0.195142	0.236277	0.127157	0.411525	0.0321499	0.837837	0.12529	0.423402	0.0114667	0.941823	0.351153	0.0209503	0.36159	0.0171967	0.194474	0.21143	0.118264	0.45006	0.132079	0.398511
MmugDNA.15898.1.S1_at	ATP6V1A	ATPase, H+ transporting, lysosomal 70kDa, V1 subunit A	grey	2.41828	361	0.32598	0.0329034	-0.175607	0.260004	-0.30857	0.0440908	0.242326	0.117431	0.368256	0.0151102	-0.416686	0.00544362	-0.298966	0.0514775	-0.288544	0.0605888	-0.274771	0.0745536	-0.0196189	0.900626	-0.406177	0.00687994	0.200098	-0.359224	0.0179939	-0.417235	0.00537636	0.144542	-0.0513142	0.743827	0.0410951	0.793592	-0.39121	0.00948556	-0.315725	0.0391675	-0.393154	0.00910531	-0.366093	0.0157624	0.153868	0.32456	-0.0838547	0.592918
MmugDNA.34459.1.S1_x_at	LOC100293610	similar to hCG2041348	blue	2.41811	362	-0.194692	0.210909	-0.154601	0.322234	0.63909	3.98e-06	0.100847	0.519929	-0.269481	0.0805467	0.439188	0.00321481	-0.163286	0.295457	-0.123503	0.430095	-0.151272	0.332888	-0.0517366	0.74179	-0.110492	0.480589	0.666771	-0.114799	0.463539	-0.0869085	0.579473	0.655599	0.0524245	0.738478	-0.0219949	0.888663	-0.119473	0.445408	-0.0634254	0.686169	-0.104574	0.50454	-0.078074	0.618738	0.197783	0.20361	0.0420464	0.788922
MmuSTS.4069.1.S1_at	DRD1	dopamine receptor D1	turquoise	2.41788	363	0.140297	0.369543	0.1843	0.236773	-0.49583	0.000722012	-0.123343	0.430697	0.064753	0.679947	-0.433164	0.00371449	-0.139911	0.370874	-0.187299	0.229097	-0.0599101	0.702741	0.139759	0.3714	-0.242991	0.116395	0.455691	-0.278135	0.0709295	-0.194392	0.211625	0.483759	0.150984	0.33382	-0.266253	0.0843838	0.111863	0.475126	-0.229041	0.139573	-0.200673	0.196948	-0.150257	0.336178	-0.0201895	0.897751	-0.120571	0.441208
MmugDNA.22014.1.S1_at	GOLGA7	golgi autoantigen, golgin subfamily a, 7	turquoise	2.41776	364	0.145142	0.353072	0.24621	0.111488	-0.435033	0.00355268	-0.103625	0.508435	0.0878153	0.575508	-0.312282	0.0414774	0.28038	0.068589	0.320764	0.0359773	0.174273	0.2637	-0.147076	0.346625	0.236341	0.127051	0.467209	0.287983	0.0611132	0.142683	0.361377	0.571556	-0.243184	0.116097	-0.0093114	0.952744	0.344903	0.0235104	0.177252	0.255496	0.207723	0.181345	0.165147	0.289911	-0.141419	0.365688	0.0882325	0.573687
MmugDNA.30907.1.S1_at	MRPL43	mitochondrial ribosomal protein L43	turquoise	2.4167	365	0.105891	0.499156	0.247345	0.109795	-0.333731	0.0287381	0.0364453	0.816521	0.238833	0.122977	-0.306429	0.0456575	-0.00526695	0.97326	-0.0246321	0.875412	-0.00521099	0.973544	0.0218148	0.889568	-0.251429	0.103867	0.44178	-0.235587	0.128304	-0.256315	0.0970975	0.375754	-0.00798302	0.95948	-0.248307	0.108376	0.0620845	0.692474	-0.15034	0.335908	-0.203156	0.191347	-0.172882	0.267589	-0.293526	0.0560842	-0.19881	0.201224
MmugDNA.35612.1.S1_x_at	CAMLG	calcium modulating ligand	blue	2.4166	366	-0.126286	0.419697	-0.233808	0.131297	0.59796	2.29e-05	0.17769	0.254304	-0.0611135	0.697052	0.391505	0.00942695	-0.0578001	0.712754	0.00349975	0.98223	-0.10668	0.495948	-0.141395	0.36577	-0.137621	0.378834	0.629607	-0.0738787	0.637766	-0.18557	0.233501	0.500895	-0.158432	0.31024	-0.024679	0.875177	-0.0798546	0.610734	-0.116047	0.458661	-0.154209	0.323475	-0.156591	0.315967	0.137376	0.379693	0.0256948	0.870082
MmugDNA.35955.1.S1_at	C6orf89	chromosome 6 open reading frame 89	blue	2.41585	367	-0.164272	0.292508	-0.13945	0.37247	0.738057	1.63e-08	0.124004	0.428213	-0.313977	0.0403267	0.566006	7.63e-05	0.100064	0.52319	0.150242	0.336228	0.0377089	0.810274	-0.125431	0.422877	0.132353	0.397521	0.639291	0.144464	0.355351	0.0912278	0.560696	0.647771	-0.0928594	0.553677	-0.145981	0.350269	0.285188	0.0637821	0.143309	0.35925	0.155765	0.318556	0.16544	0.289044	0.107805	0.491386	0.226202	0.144681
MmugDNA.21822.1.S1_at	PACSIN1	protein kinase C and casein kinase substrate in neurons 1	grey	2.4158	368	-0.219221	0.157828	-0.0635383	0.685639	0.484826	0.000984801	0.18639	0.231406	0.0146285	0.925821	0.227838	0.14172	-0.308182	0.0443709	-0.309432	0.0434722	-0.241174	0.119238	0.0478228	0.760725	-0.419683	0.00508516	0.185251	-0.429029	0.00409559	-0.374723	0.0132951	0.195615	0.121916	0.43609	-0.444203	0.00284489	0.240348	0.120547	-0.31963	0.0366762	-0.303355	0.0479868	-0.298086	0.0522014	-0.0678261	0.665627	-0.118136	0.450554
MmuSTS.1463.1.S1_at	GIT1	G protein-coupled receptor kinase interacting ArfGAP 1	green	2.41543	369	-0.559106	9.73e-05	0.135537	0.386165	0.448002	0.00259008	-0.178867	0.251121	-0.430753	0.00393274	0.411471	0.00611999	0.0512529	0.744123	-0.0713203	0.649485	0.204184	0.189063	0.34546	0.0232722	0.2079	0.180965	0.517427	0.090928	0.56199	0.335131	0.0280343	0.245773	0.353212	0.0201599	0.110281	0.481432	-0.010451	0.946969	0.0615997	0.694758	0.209559	0.17743	0.213643	0.168942	0.199014	0.200752	-0.150101	0.336686
MmuSTS.4660.1.S1_at	TNFAIP6	tumor necrosis factor, alpha-induced protein 6	red	2.4151	370	0.114666	0.464059	0.0747221	0.633922	-0.317772	0.0378448	-0.181193	0.244907	-0.0629117	0.688581	-0.0878171	0.5755	0.376467	0.0128387	0.388105	0.0101211	0.302488	0.0486605	-0.0599888	0.702368	0.445921	0.00272704	0.163215	0.468102	0.00154825	0.365987	0.0157949	0.206295	-0.196556	0.206486	0.201091	0.195998	0.266342	0.0842766	0.349447	0.0216247	0.440784	0.00309278	0.388956	0.00994349	-0.0795856	0.61194	0.0982326	0.530861
MmugDNA.9265.1.S1_s_at	DDR1	discoidin domain receptor tyrosine kinase 1	tan	2.41496	371	-0.14602	0.350136	-0.129161	0.409101	0.451075	0.00239887	0.0461035	0.769088	-0.0618177	0.69373	0.452071	0.00233962	-0.0610054	0.697562	0.0613625	0.695877	-0.165651	0.288419	-0.284321	0.0646283	0.196917	0.205637	0.533852	0.262455	0.0890801	0.10388	0.507386	0.629371	-0.260397	0.0917088	0.250457	0.105254	-0.0644023	0.681589	0.418898	0.00517702	0.279493	0.0695056	0.100951	0.519498	0.11727	0.453907	0.0448562	0.775171
Mmu.12264.1.S1_at	CDC37	cell division cycle 37 homolog (S. cerevisiae)	grey	2.41484	372	-0.00261763	0.986709	0.0179881	0.90885	0.483994	0.00100777	-0.169075	0.278428	-0.448402	0.00256444	0.542783	0.000169604	0.310376	0.0428032	0.278507	0.0705373	0.304934	0.0467788	0.0700734	0.655228	0.404457	0.00714386	0.201892	0.380907	0.0117363	0.374547	0.0133421	0.195615	-0.0461998	0.768618	0.112884	0.471079	0.239269	0.122274	0.0907662	0.562689	0.298632	0.0517506	0.499664	0.000646413	0.102883	0.511491	0.0253212	0.871955
MmugDNA.39778.1.S1_at	GFOD2	glucose-fructose oxidoreductase domain containing 2	blue	2.4144	373	-0.2558	0.097795	-0.123536	0.429971	0.601035	2.03e-05	0.159153	0.308014	-0.0849513	0.588074	0.326747	0.0324704	-0.206022	0.185026	-0.172536	0.268562	-0.18451	0.236229	-0.0377496	0.810073	-0.247287	0.109881	0.448409	-0.260962	0.0909806	-0.212685	0.170907	0.451313	0.0967554	0.537088	-0.155791	0.318477	0.0328089	0.834558	-0.213367	0.169506	-0.182119	0.242465	-0.160236	0.304689	0.230083	0.137732	-0.0363582	0.816951
MmugDNA.19870.1.S1_at	HMGN4	high mobility group nucleosomal binding domain 4	turquoise	2.41413	374	0.264115	0.0870036	0.0638051	0.684387	-0.41926	0.00513439	0.0305274	0.845919	0.280037	0.0689427	-0.343336	0.0241918	-0.00355214	0.981964	0.0477213	0.761218	-0.0717909	0.647324	-0.147686	0.344607	-0.178607	0.251823	0.562665	-0.0965404	0.537997	-0.270233	0.0796725	0.351897	-0.24815	0.108606	-0.15823	0.310863	0.118036	0.450942	0.0575571	0.71391	-0.0491003	0.754529	-0.214021	0.168171	-0.153249	0.326534	-0.0186341	0.905591
MmugDNA.11838.1.S1_at	GTF2E1	general transcription factor IIE, polypeptide 1, alpha 56kDa	blue	2.4137	375	-0.0375575	0.811022	-0.189428	0.223751	0.560531	9.26e-05	0.224703	0.147433	0.019681	0.900313	0.379168	0.0121581	-0.290691	0.0586132	-0.217518	0.161162	-0.313216	0.0408396	-0.151361	0.332601	-0.22136	0.15371	0.492639	-0.20219	0.193512	-0.223346	0.149958	0.434489	-0.0118414	0.939925	0.110929	0.478844	-0.363976	0.0164237	-0.022053	0.88837	-0.185914	0.23262	-0.160826	0.302888	0.178901	0.25103	0.0151937	0.922964
MmugDNA.21714.1.S1_at	RAD21	RAD21 homolog (S. pombe)	pink	2.41363	376	0.344904	0.0235101	-0.207208	0.182454	-0.342646	0.024497	0.171586	0.271249	0.337165	0.0270372	-0.312506	0.0413233	-0.208932	0.17876	-0.120377	0.44195	-0.279465	0.0695349	-0.220397	0.155554	-0.197929	0.203268	0.532092	-0.107412	0.492978	-0.278012	0.0710589	0.33705	-0.242517	0.117132	0.242917	0.116511	-0.395472	0.00866914	-0.0856704	0.584908	-0.163838	0.293805	-0.190947	0.219992	0.0535668	0.732987	-0.0829774	0.596806
MmugDNA.3247.1.S1_s_at	HIST1H4J	histone cluster 1, H4j	purple	2.41312	377	0.0550131	0.726053	0.130003	0.406031	-0.431021	0.00390791	-0.221092	0.154222	-0.0773826	0.621857	-0.117238	0.454028	0.38472	0.0108552	0.42373	0.00463363	0.247769	0.109168	-0.171689	0.270956	0.398205	0.008178	0.209592	0.448956	0.00252936	0.298051	0.0522303	0.304118	-0.267031	0.083446	0.16686	0.284867	0.31494	0.0396845	0.299473	0.0510638	0.307858	0.0446068	0.304202	0.0473355	-0.303425	0.0479326	0.107184	0.4939
MmugDNA.8567.1.S1_at	TSPAN3	tetraspanin 3	turquoise	2.41282	378	0.110091	0.482193	0.248583	0.107971	-0.356121	0.0190859	-0.0145839	0.926047	0.183851	0.237936	-0.340001	0.0256968	-0.124641	0.425828	-0.113063	0.470372	-0.119958	0.443551	-0.0235125	0.881034	-0.209335	0.177905	0.513832	-0.201325	0.195467	-0.203333	0.190952	0.466354	0.0164571	0.916579	-0.200209	0.198007	0.000161012	0.999182	-0.0951693	0.543813	-0.172115	0.269752	-0.210096	0.176297	-0.133073	0.394936	-0.150885	0.334141
MmugDNA.43347.1.S1_at	ATXN7	ataxin 7	blue	2.41264	379	-0.186497	0.231132	-0.167634	0.282604	0.631886	5.51e-06	0.235946	0.127707	-0.0546677	0.727707	0.453422	0.00226136	-0.101738	0.51623	-0.124812	0.425185	-0.0709965	0.650975	0.0531281	0.735094	-0.209891	0.17673	0.513727	-0.221102	0.154203	-0.170928	0.273117	0.525912	0.0957178	0.541483	-0.0768638	0.624202	-0.022081	0.888229	-0.107985	0.490659	-0.201888	0.194193	-0.132806	0.395894	-0.0644797	0.681226	-0.0386555	0.805602
MmugDNA.26593.1.S1_at	ARMCX5	armadillo repeat containing, X-linked 5	turquoise	2.41241	380	0.351827	0.0206887	-0.00709436	0.963987	-0.523773	0.000312747	0.0599519	0.702543	0.359207	0.0179996	-0.421584	0.00486854	-0.10618	0.497981	-0.0705274	0.653135	-0.145607	0.351517	-0.105789	0.499574	-0.247679	0.109301	0.447796	-0.21064	0.175155	-0.28464	0.0643159	0.325931	-0.0893584	0.568788	-0.17386	0.26485	0.00431373	0.978098	-0.114228	0.465778	-0.28428	0.0646688	-0.193617	0.213489	-0.0744961	0.634951	0.0109153	0.944616
MmugDNA.30991.1.S1_at	TXNDC6	thioredoxin domain containing 6	blue	2.41168	381	-0.0351354	0.823008	-0.241761	0.118314	0.664141	1.2e-06	0.149137	0.339835	-0.131856	0.399313	0.599927	2.12e-05	0.235413	0.128594	0.294013	0.055659	0.104138	0.506329	-0.206393	0.184219	0.209719	0.177092	0.513755	0.272295	0.0773131	0.110528	0.480441	0.619263	-0.266078	0.084596	0.173054	0.267108	0.0478859	0.760419	0.250526	0.105155	0.205117	0.187005	0.164932	0.290549	0.108343	0.489215	0.11956	0.445077
MmugDNA.8896.1.S1_at	FOXN1	forkhead box N1	orange	2.41161	382	0.186766	0.230448	-0.138026	0.37742	-0.2384	0.123677	0.338596	0.0263541	0.488275	0.000894516	-0.333674	0.0287668	-0.174954	0.261809	-0.13649	0.382801	-0.201938	0.194081	-0.101927	0.515447	-0.293494	0.0561125	0.367904	-0.21591	0.16436	-0.337169	0.0270354	0.241515	-0.158904	0.30878	0.0858542	0.584099	-0.316207	0.0388525	-0.223197	0.150237	-0.304256	0.0472944	-0.346866	0.0226797	0.0892087	0.569438	0.0224563	0.886342
MmugDNA.10195.1.S1_at	RPP40	ribonuclease P/MRP 40kDa subunit	turquoise	2.41058	383	0.360608	0.017524	0.139474	0.372387	-0.521463	0.000336069	-0.203515	0.190547	-0.0369749	0.813901	-0.325846	0.0329795	0.328116	0.0317089	0.331932	0.0296633	0.262246	0.0893444	-0.0467499	0.765941	0.250145	0.105703	0.443692	0.264934	0.0859922	0.193875	0.212866	0.484652	-0.130909	0.402738	0.038548	0.806132	0.273138	0.0763652	-0.00988726	0.949825	0.132631	0.396524	0.295172	0.0546564	-0.194431	0.211532	-0.0511248	0.744741
MmugDNA.30716.1.S1_s_at	C4orf27	chromosome 4 open reading frame 27	turquoise	2.41057	384	0.327542	0.0320265	0.105444	0.500979	-0.466136	0.00163039	-0.0839057	0.592692	0.089071	0.570037	-0.290126	0.0591283	0.26878	0.0813679	0.314422	0.0400292	0.17475	0.262374	-0.139117	0.373623	0.223272	0.150096	0.489358	0.258437	0.0942668	0.161783	0.299985	0.540188	-0.168222	0.280898	0.10709	0.494281	0.0529967	0.735726	0.0849842	0.587929	0.13023	0.405202	0.125023	0.424399	-0.184492	0.236278	0.0933591	0.551536
MmugDNA.31273.1.S1_at	BBX	bobby sox homolog (Drosophila)	yellow	2.41042	385	-0.245778	0.112137	-0.0420352	0.788977	0.310097	0.0429999	0.0529426	0.735985	0.00431792	0.978077	0.0666748	0.670978	-0.384715	0.0108566	-0.212422	0.171449	-0.478288	0.00117853	-0.369781	0.0146645	-0.294744	0.0550253	0.366675	-0.287331	0.0617279	-0.291485	0.0578962	0.31469	0.0215801	0.890749	-0.242302	0.117468	0.0564137	0.719359	-0.0254951	0.871083	-0.146833	0.347433	-0.197884	0.203373	0.108566	0.488315	0.10656	0.496434
MmugDNA.1103.1.S1_at	MBNL2	muscleblind-like 2 (Drosophila)	brown	2.40956	386	0.0564959	0.718967	0.108498	0.488589	-0.262355	0.0892065	-0.013731	0.930361	0.102079	0.514816	-0.411422	0.00612671	-0.217555	0.161089	-0.137407	0.379584	-0.254533	0.099526	-0.168578	0.279865	-0.244901	0.113464	0.452958	-0.261656	0.090094	-0.230755	0.136554	0.420782	0.0710641	0.650664	-0.298018	0.052257	0.151821	0.331116	-0.050247	0.74898	-0.112299	0.473393	-0.161343	0.301317	0.0192158	0.902658	0.289543	0.0596632
MmugDNA.22643.1.S1_at	SCARB2	scavenger receptor class B, member 2	brown	2.4091	387	0.0226803	0.885216	0.0435973	0.781324	-0.262221	0.0893763	0.0245219	0.875965	0.174392	0.263368	-0.384268	0.0109566	-0.199899	0.198717	-0.0602022	0.701358	-0.304269	0.0472841	-0.322011	0.0352218	-0.233183	0.132361	0.474226	-0.204066	0.189324	-0.274346	0.0750217	0.343805	-0.0844788	0.590159	-0.326078	0.0328478	0.240235	0.120727	0.11297	0.470737	0.012672	0.93572	-0.169727	0.276554	-0.028162	0.85773	0.0290087	0.853499
MmugDNA.19045.1.S1_at	MRPS15	mitochondrial ribosomal protein S15	turquoise	2.409	388	0.202524	0.192762	0.0583206	0.71028	-0.483503	0.00102154	0.127726	0.414372	0.509333	0.000486239	-0.434997	0.00355573	-0.0577013	0.713224	-0.0830617	0.596432	-0.0552305	0.725013	0.0250789	0.873171	-0.348502	0.0220059	0.281336	-0.306209	0.0458214	-0.360515	0.0175552	0.212707	-0.0509397	0.745634	-0.224343	0.1481	0.0435504	0.781553	-0.391716	0.0093853	-0.442357	0.00297644	-0.27125	0.0785014	-0.284468	0.0644846	-0.147513	0.34518
MmugDNA.1898.1.S1_at	DVL3	dishevelled, dsh homolog 3 (Drosophila)	pink	2.40874	389	-0.563342	8.39e-05	0.300089	0.0505647	0.383325	0.0111709	-0.313231	0.0408299	-0.552551	0.000122063	0.443438	0.00289879	0.101626	0.516693	0.0290434	0.853325	0.177437	0.254993	0.194805	0.210637	0.313801	0.0404445	0.335305	0.218456	0.15932	0.397297	0.00833847	0.165541	0.244013	0.114821	0.252032	0.103012	-0.0471019	0.764228	0.192828	0.215395	0.222889	0.150816	0.342084	0.0247482	0.0678132	0.665687	-0.0268742	0.864174
MmugDNA.8727.1.S1_at	TCP1	t-complex 1	turquoise	2.40827	390	0.335263	0.0279684	0.0414176	0.792008	-0.382256	0.011418	0.172758	0.26794	0.39913	0.00801729	-0.431831	0.00383378	-0.173015	0.267217	-0.0991151	0.527159	-0.232668	0.133242	-0.18477	0.235559	-0.382372	0.011391	0.231766	-0.329862	0.030759	-0.399053	0.00803063	0.163678	-0.0707205	0.652245	-0.361717	0.017155	-0.0398177	0.799875	-0.269328	0.0807247	-0.403121	0.00735476	-0.370027	0.0145933	-0.142677	0.361396	-0.161183	0.301804
MmugDNA.16285.1.S1_s_at	GRIA3	glutamate receptor, ionotrophic, AMPA 3	yellow	2.40716	391	-0.108826	0.48727	-0.241802	0.11825	0.436037	0.00346828	0.224381	0.14803	0.138939	0.37424	0.188387	0.226355	-0.301865	0.049149	-0.154915	0.321238	-0.392828	0.00916809	-0.326349	0.0326945	-0.290543	0.0587475	0.372272	-0.263007	0.0883858	-0.298618	0.0517621	0.303389	-0.0273987	0.861548	-0.0463911	0.767687	-0.174724	0.262447	-0.155016	0.320919	-0.238369	0.123728	-0.234562	0.130022	-0.0102067	0.948207	0.0324779	0.836205
MmugDNA.21425.1.S1_at	KDM4A	lysine (K)-specific demethylase 4A	yellow	2.4069	392	-0.179615	0.249112	-0.0673343	0.667911	0.298248	0.0520669	0.0508614	0.746012	-0.0509028	0.745812	0.0571639	0.715783	-0.300453	0.0502722	-0.129911	0.406365	-0.410276	0.00628496	-0.377765	0.0125076	-0.286497	0.0625205	0.381167	-0.249657	0.106408	-0.304473	0.0471287	0.29387	-0.0571552	0.715824	-0.339241	0.0260507	0.138402	0.37611	-0.124707	0.42558	-0.214687	0.166819	-0.2285	0.140535	0.0717243	0.64763	0.0722616	0.645164
MmugDNA.20027.1.S1_s_at	TRIM8	tripartite motif-containing 8	grey	2.40683	393	-0.402506	0.00745369	0.167999	0.281543	0.411049	0.0061778	-0.340799	0.0253299	-0.556502	0.000106548	0.472477	0.00137843	0.237685	0.124841	0.287131	0.0619171	0.177692	0.254299	-0.103728	0.508014	0.404693	0.00710718	0.201311	0.398531	0.00812106	0.367043	0.0154731	0.205714	-0.0851484	0.587206	-0.068036	0.664653	0.42732	0.0042629	0.284239	0.0647094	0.407105	0.00674112	0.416097	0.0055166	0.121756	0.436699	0.0338557	0.829357
MmugDNA.43474.1.S1_at	POT1	POT1 protection of telomeres 1 homolog (S. pombe)	turquoise	2.40664	394	0.2031	0.191473	0.12829	0.412296	-0.577828	4.96e-05	0.0150956	0.92346	0.296891	0.0531971	-0.54213	0.000173315	-0.226695	0.143785	-0.157573	0.312903	-0.264521	0.0865016	-0.158084	0.311316	-0.273587	0.0758635	0.402792	-0.238998	0.122711	-0.283913	0.0650297	0.326766	-0.0435081	0.78176	-0.244414	0.114207	0.0200218	0.898596	-0.0843178	0.590871	-0.143846	0.357435	-0.273128	0.0763766	-0.104895	0.503223	-0.431171	0.00389416
MmugDNA.32302.1.S1_at	SPCS1	signal peptidase complex subunit 1 homolog (S. cerevisiae)	turquoise	2.40648	395	0.278929	0.0700944	0.13563	0.385834	-0.373378	0.0136567	-0.044499	0.776915	0.0792628	0.613389	-0.126253	0.419819	0.380492	0.0118358	0.363525	0.0165675	0.297793	0.0524435	-0.0375689	0.810965	0.315892	0.0390583	0.332886	0.360383	0.0175995	0.217904	0.160403	0.443621	-0.245992	0.111816	0.252251	0.102703	0.0553598	0.724394	0.155617	0.319023	0.131257	0.401476	0.341685	0.0249276	-0.221883	0.152716	-0.0353906	0.821743
MmugDNA.23845.1.S1_at	FAM106A	family with sequence similarity 106, member A	blue	2.4062	396	-0.0716123	0.648144	-0.211127	0.174136	0.5713	6.3e-05	0.209816	0.176888	-0.00653256	0.966838	0.347309	0.0224957	-0.212111	0.172092	-0.206386	0.184233	-0.173179	0.266755	0.0160365	0.918704	-0.296209	0.0537722	0.364138	-0.332399	0.0294208	-0.262408	0.0891402	0.365616	0.135839	0.385097	-0.0963513	0.538797	-0.131957	0.398948	-0.0629435	0.688432	-0.121918	0.436083	-0.085603	0.585204	0.0487145	0.756398	0.100109	0.523004
MmugDNA.8334.1.S1_at	GRIK2	glutamate receptor, ionotropic, kainate 2	blue	2.40584	397	-0.0293595	0.851747	-0.315696	0.0391865	0.574438	5.62e-05	0.335877	0.027665	0.206851	0.183226	0.430515	0.00395493	-0.122565	0.433633	-0.00820443	0.958357	-0.240867	0.119724	-0.300598	0.050156	-0.211832	0.172669	0.509915	-0.0836568	0.593794	-0.326036	0.0328717	0.258002	-0.35121	0.0209278	-0.00555789	0.971783	-0.159128	0.30809	0.0325656	0.835769	-0.185636	0.233333	-0.223799	0.149112	-0.105002	0.502789	-0.016132	0.918222
MmugDNA.28084.1.S1_at	CASKIN1	CASK interacting protein 1	green	2.40558	398	-0.45792	0.00201706	-0.0177015	0.910297	0.486514	0.000939652	-0.120291	0.442278	-0.350122	0.0213556	0.446317	0.0027005	0.123142	0.431457	0.0309887	0.84362	0.24662	0.110874	0.281621	0.0673213	0.29697	0.0531304	0.362547	0.175	0.261682	0.402229	0.00749872	0.158977	0.319935	0.0364875	0.257603	0.0953715	-0.129049	0.409511	0.113686	0.467912	0.261132	0.090763	0.36672	0.015571	0.395907	0.00858925	0.120912	0.439907
MmuSTS.3695.1.S1_at	COPS3	COP9 constitutive photomorphogenic homolog subunit 3 (Arabidopsis)	pink	2.40544	399	0.298392	0.0519486	0.0184511	0.906514	-0.553841	0.000116785	0.0355581	0.820913	0.240458	0.120372	-0.482845	0.00104026	0.0191279	0.903101	-0.0152601	0.922628	0.0345984	0.825671	0.0622138	0.691864	-0.170779	0.273542	0.575821	-0.113847	0.467279	-0.230923	0.136261	0.420683	-0.162555	0.297652	-0.0478209	0.760734	0.0286954	0.855064	-0.121329	0.438321	-0.0720914	0.645944	-0.171877	0.270423	0.0126018	0.936075	-0.0240985	0.878091
MmugDNA.14158.1.S1_s_at	COPS8	COP9 constitutive photomorphogenic homolog subunit 8 (Arabidopsis)	turquoise	2.40496	400	0.300365	0.0503428	0.190376	0.221401	-0.538227	0.000197052	-0.0504326	0.748083	0.18315	0.239763	-0.446567	0.00268388	-0.0179661	0.908961	0.00453765	0.976961	-0.0559624	0.721514	-0.0773021	0.622221	-0.100339	0.522044	0.681392	-0.0832599	0.595553	-0.10836	0.489148	0.622996	-0.0291684	0.852701	-0.206809	0.183317	0.0758767	0.628675	-0.134144	0.391111	-0.208716	0.179221	-0.138676	0.375155	-0.0631873	0.687287	-0.00497741	0.974729
MmuSTS.825.1.S1_x_at	DEGS1	degenerative spermatocyte homolog 1, lipid desaturase (Drosophila)	pink	2.4046	401	0.29793	0.0523303	-0.0619338	0.693183	-0.452971	0.00228723	0.0899103	0.566393	0.290396	0.0588815	-0.461728	0.00182881	-0.0761392	0.627484	-0.132008	0.398766	-0.0187238	0.905138	0.128757	0.410581	-0.225443	0.14607	0.487287	-0.21658	0.163022	-0.221962	0.152566	0.436903	0.0129295	0.934417	-0.154493	0.322575	0.0473684	0.762933	-0.28934	0.0598505	-0.265858	0.0848638	-0.189597	0.223332	0.169478	0.277267	0.166052	0.287239
MmugDNA.1091.1.S1_at	ZBTB47	zinc finger and BTB domain containing 47	tan	2.40428	402	-0.315707	0.0391795	-0.0309213	0.843956	0.291848	0.0575703	-0.149056	0.3401	-0.221156	0.154099	0.416371	0.00548259	0.168199	0.280963	0.0952763	0.543358	0.231671	0.13496	0.187932	0.227499	0.358064	0.0183957	0.268923	0.285319	0.0636546	0.397078	0.00837755	0.166045	0.13812	0.377091	0.320436	0.0361787	-0.105259	0.501738	0.38662	0.0104378	0.383942	0.0110304	0.363612	0.0165396	0.13773	0.378453	0.0702125	0.654586
MmugDNA.11025.1.S1_at	PDHB	pyruvate dehydrogenase (lipoamide) beta	turquoise	2.40417	403	0.20196	0.194032	0.0889237	0.570677	-0.477177	0.00121465	0.106957	0.494824	0.396858	0.00841695	-0.481944	0.00106642	-0.248905	0.107501	-0.259027	0.0934911	-0.184745	0.235622	0.0621026	0.692388	-0.317876	0.0377786	0.329515	-0.339867	0.0257589	-0.260692	0.0913278	0.369287	0.150173	0.336453	-0.0956565	0.541743	-0.238121	0.124131	-0.326509	0.0326045	-0.324085	0.0339942	-0.222739	0.151097	-0.152872	0.327741	-0.217817	0.160573
Mmu.3343.2.S1_at	MORF4L2	mortality factor 4 like 2	turquoise	2.40358	404	0.0359005	0.819217	0.350693	0.0211303	-0.442867	0.00293958	-0.0738391	0.637947	0.0849125	0.588245	-0.42602	0.00439398	-0.188168	0.226906	-0.171454	0.271623	-0.17337	0.266221	-0.0246603	0.875271	-0.187319	0.229047	0.550157	-0.207984	0.180785	-0.145639	0.35141	0.566878	0.112494	0.472622	-0.244106	0.114678	0.00400827	0.979649	-0.157377	0.313513	-0.212242	0.171819	-0.20002	0.198439	0.0228168	0.88453	-0.0139452	0.929277
MmugDNA.1034.1.S1_at	C1orf69	chromosome 1 open reading frame 69	blue	2.4025	405	0.0118829	0.939715	-0.289547	0.0596592	0.584418	3.87e-05	0.392635	0.00920557	0.264963	0.0859571	0.368706	0.0149776	-0.260582	0.0914697	-0.137323	0.379878	-0.360999	0.0173931	-0.305742	0.0461697	-0.280456	0.068511	0.391121	-0.214342	0.167519	-0.316093	0.0389266	0.274133	-0.130138	0.405539	0.152697	0.3283	-0.470888	0.00143812	-0.0367299	0.815112	-0.218658	0.158925	-0.280696	0.0682639	0.0186618	0.905451	-0.162628	0.297434
MmunewRS.159.1.S1_at	SBDS	Shwachman-Bodian-Diamond syndrome	green	2.40244	406	0.462428	0.00179591	-0.0605599	0.699667	-0.526369	0.000288286	0.154438	0.32275	0.438557	0.00326424	-0.451148	0.00239449	-0.0355732	0.820838	0.0646032	0.680648	-0.164719	0.29118	-0.286873	0.0621621	-0.181484	0.244137	0.559394	-0.0802588	0.608924	-0.308907	0.0438478	0.286188	-0.331185	0.0300553	-0.32327	0.0344726	0.240867	0.119723	0.0717749	0.647397	-0.0645138	0.681067	-0.139166	0.373452	-0.17441	0.263318	0.0252123	0.872501
MmugDNA.34377.1.S1_at	LOC100127894	hypothetical protein LOC100127894	blue	2.4022	407	-0.201724	0.194563	-0.131253	0.401491	0.512567	0.000441225	0.113192	0.469861	-0.0434412	0.782088	0.303626	0.0477775	-0.181772	0.243378	-0.163594	0.294534	-0.153891	0.324487	-0.00868462	0.955922	-0.254913	0.0990049	0.435502	-0.256127	0.0973517	-0.236941	0.126062	0.410828	0.0531659	0.734912	-0.0381873	0.807912	-0.197867	0.203413	-0.089296	0.569059	-0.180776	0.246015	-0.18794	0.227479	0.136551	0.382586	0.017765	0.909976
MmugDNA.29930.1.S1_s_at	ALKBH7	alkB, alkylation repair homolog 7 (E. coli)	lightyellow	2.40196	408	-0.316446	0.0386973	0.49041	0.000842386	-0.291417	0.0579573	-0.397538	0.00829557	-0.398989	0.00804171	-0.0222965	0.887145	0.151351	0.332632	0.0832215	0.595723	0.200159	0.198121	0.161321	0.301383	0.309732	0.0432583	0.343682	0.240113	0.120922	0.344064	0.0238734	0.233157	0.13091	0.402734	0.022675	0.885242	0.317204	0.0382079	0.209637	0.177265	0.283162	0.0657739	0.380504	0.0118329	-0.038722	0.805274	0.0163171	0.917287
MmugDNA.8229.1.S1_at	VPS53	vacuolar protein sorting 53 homolog (S. cerevisiae)	blue	2.4019	409	-0.111389	0.477009	-0.190596	0.220856	0.59248	2.84e-05	0.207542	0.181733	-0.0304488	0.846311	0.399349	0.00797969	-0.184773	0.23555	-0.15284	0.327843	-0.194887	0.210442	-0.073917	0.637592	-0.276675	0.0724851	0.39577	-0.253084	0.101535	-0.287127	0.0619209	0.322267	-0.0260324	0.86839	-0.0784823	0.616899	0.0610316	0.697438	-0.0339887	0.828696	-0.0997471	0.524515	-0.198537	0.201857	0.0511881	0.744435	0.0194642	0.901406
MmugDNA.43518.1.S1_s_at	LIN7C	lin-7 homolog C (C. elegans)	pink	2.40115	410	0.354213	0.0197848	-0.156856	0.315138	-0.480431	0.0011116	0.0894912	0.568211	0.273624	0.0758229	-0.392138	0.00930242	-0.0782414	0.617983	-0.109203	0.485755	-0.0520662	0.740202	0.0594234	0.705046	-0.199209	0.200302	0.529882	-0.159083	0.308228	-0.214936	0.166316	0.447185	-0.0674357	0.66744	-0.0408142	0.794973	-0.180624	0.246418	-0.177565	0.254645	-0.265957	0.0847427	-0.283032	0.0659037	0.0999076	0.523844	0.0580015	0.711796
MmugDNA.8407.1.S1_at	GPD2	glycerol-3-phosphate dehydrogenase 2 (mitochondrial)	brown	2.40044	411	-0.0597034	0.703719	0.139948	0.370749	-0.345669	0.0231835	-0.0612231	0.696534	0.154741	0.321788	-0.372116	0.0140033	-0.307139	0.0451332	-0.228384	0.140742	-0.318395	0.0374494	-0.145446	0.352056	-0.244075	0.114726	0.454027	-0.281561	0.0673821	-0.207254	0.182354	0.460388	0.137328	0.37986	-0.0774307	0.62164	-0.0592118	0.706049	-0.0176234	0.910691	-0.0822945	0.59984	-0.075926	0.628451	0.0273173	0.861955	0.0114147	0.942086
Mmu.11220.1.S1_at	PPHLN1	periphilin 1	turquoise	2.40018	412	0.155817	0.318393	0.181979	0.242833	-0.511878	0.000450496	-0.0469564	0.764936	0.209769	0.176988	-0.469775	0.00148125	-0.173807	0.264998	-0.147841	0.344096	-0.181747	0.243444	-0.0627889	0.689159	-0.339453	0.0259515	0.295964	-0.293382	0.056211	-0.352042	0.0206056	0.220891	-0.0586329	0.708796	-0.559927	9.46e-05	0.277992	0.0710807	-0.140024	0.370486	-0.197704	0.203794	-0.34539	0.0233019	-0.20381	0.189892	-0.337736	0.026763
MmuSTS.4056.1.S1_at	SPRR1A	small proline-rich protein 1A	grey	2.39987	413	0.0940121	0.548744	0.0532934	0.734299	-0.304242	0.0473052	-0.315171	0.0395317	-0.221819	0.152838	-0.0807012	0.606945	0.330402	0.0304701	0.312016	0.04166	0.280328	0.0686428	-0.000408512	0.997926	0.33861	0.0263471	0.298175	0.362743	0.0168194	0.304294	0.0472651	0.294003	-0.121659	0.437068	0.272364	0.0772354	0.0258536	0.869286	0.174585	0.262833	0.209194	0.178204	0.209531	0.177491	0.103634	0.508398	0.140023	0.370487
MmuSTS.4512.1.S1_at	GRIK1	glutamate receptor, ionotropic, kainate 1	blue	2.39972	414	0.0556759	0.722883	-0.34004	0.0256788	0.494924	0.000741013	0.388896	0.00995594	0.271957	0.0776961	0.309913	0.0431301	-0.289667	0.0595492	-0.237276	0.125511	-0.30469	0.0469639	-0.117504	0.452998	-0.326907	0.0323803	0.31446	-0.250995	0.104484	-0.3569	0.0188065	0.21604	-0.132756	0.396075	-0.0634348	0.686124	-0.22827	0.140947	-0.302993	0.0482666	-0.355988	0.0191338	-0.284934	0.064029	0.12053	0.441366	-0.113718	0.467786
MmugDNA.8943.1.S1_at	LOC90110	hypothetical protein LOC90110	green	2.39944	415	-0.248822	0.107622	-0.157783	0.312249	0.631395	5.63e-06	0.0884602	0.572695	-0.20137	0.195364	0.594189	2.66e-05	0.148032	0.343466	0.0985097	0.529697	0.186829	0.230288	0.126456	0.419065	0.185249	0.234325	0.553756	0.16484	0.290822	0.204326	0.18875	0.465463	0.0426186	0.786117	0.0996152	0.525066	-0.00949534	0.951812	0.127171	0.416418	0.125917	0.421066	0.130047	0.405868	-0.0442322	0.778219	-0.0360306	0.818573
MmugDNA.34104.1.S1_at	ATP2B2	ATPase, Ca++ transporting, plasma membrane 2	cyan	2.39807	416	-0.00978507	0.950343	0.00488178	0.975215	0.155881	0.318192	-0.347714	0.0223284	-0.533405	0.00023042	0.190284	0.221627	0.289043	0.0601246	0.10792	0.490922	0.476591	0.00123407	0.488606	0.00088623	0.263024	0.0883637	0.419532	0.134244	0.390754	0.411181	0.00615968	0.151433	0.397553	0.00829297	-0.145737	0.351082	0.232965	0.132733	-0.169649	0.276778	0.0781561	0.618368	0.229894	0.138064	0.0335501	0.830875	0.149102	0.33995
MmugDNA.26870.1.S1_at	MINA	MYC induced nuclear antigen	lightcyan	2.39766	417	0.268099	0.0821725	-0.380122	0.0119253	0.45259	0.0023093	0.444593	0.00281776	0.395919	0.00858721	0.323985	0.034053	-0.190138	0.221988	-0.0491147	0.754459	-0.341037	0.0252211	-0.382187	0.0114341	-0.226783	0.143625	0.484858	-0.106223	0.497804	-0.346814	0.0227011	0.228403	-0.346381	0.0228825	0.0667468	0.670643	-0.269217	0.0808553	0.0227513	0.884859	-0.188123	0.227017	-0.180781	0.246	0.00996083	0.949452	-0.1004	0.521789
MmugDNA.11058.1.S1_at	TCEAL8	transcription elongation factor A (SII)-like 8	pink	2.39644	418	0.3128	0.0411228	0.000265804	0.99865	-0.545102	0.000157009	0.154174	0.323586	0.484287	0.000999632	-0.481591	0.00107682	0.065275	0.677507	0.0144402	0.926773	0.0687351	0.661413	0.07177	0.64742	-0.242812	0.116674	0.456185	-0.188099	0.227078	-0.295633	0.0542618	0.307478	-0.141243	0.366292	-0.0664803	0.671884	0.0332646	0.832293	-0.332671	0.0292803	-0.301078	0.0497728	-0.150056	0.336834	-0.149727	0.337907	-0.17862	0.251788
MmugDNA.36525.1.S1_at	JAM2	junctional adhesion molecule 2	darkturquoise	2.39612	419	0.241954	0.118012	-0.0127757	0.935195	-0.269548	0.0804688	-0.205279	0.18665	-0.0942658	0.547661	-0.0909623	0.561842	0.287345	0.0617147	0.309546	0.0433905	0.221491	0.153461	-0.0732963	0.640427	0.23764	0.124914	0.464265	0.253519	0.100928	0.18007	0.247893	0.509233	-0.133349	0.39395	-0.22473	0.147384	0.500227	0.00063594	0.271571	0.0781356	0.287516	0.0615527	0.216072	0.164034	-0.177839	0.2539	0.203108	0.191455
MmugDNA.41794.1.S1_at	MSN	moesin	tan	2.39607	420	-0.132235	0.397948	-0.136223	0.383743	0.394237	0.00889933	0.156615	0.315892	0.0952015	0.543675	0.212866	0.170534	-0.28055	0.0684142	-0.170039	0.275658	-0.343938	0.0239283	-0.245893	0.111964	-0.200366	0.197647	0.529066	-0.143532	0.358497	-0.24958	0.10652	0.387137	-0.143342	0.359138	-0.390854	0.00955665	0.385567	0.0106676	0.11573	0.459895	-0.015512	0.921355	-0.225425	0.146104	0.0613564	0.695905	0.182226	0.242182
Mmu.6800.1.S1_at	PMPCB	peptidase (mitochondrial processing) beta	turquoise	2.39555	421	0.100622	0.520865	0.229279	0.139151	-0.438581	0.00326239	-0.0431718	0.783407	0.22252	0.151511	-0.38079	0.0117645	-0.061408	0.695662	-0.104481	0.504919	-0.00914543	0.953586	0.109214	0.485709	-0.176746	0.256877	0.565261	-0.203649	0.190251	-0.143376	0.359026	0.57072	0.109004	0.486554	-0.0321903	0.837635	-0.11634	0.457519	-0.154641	0.322106	-0.180795	0.245965	-0.107188	0.493887	-0.10001	0.523419	-0.0675348	0.666979
MmugDNA.21840.1.S1_at	ZNF398	zinc finger protein 398	grey60	2.39501	422	-0.120966	0.4397	-0.0148563	0.924669	0.490411	0.000842347	-0.155105	0.320637	-0.525132	0.00029972	0.508521	0.000498171	0.288341	0.0607785	0.245968	0.111851	0.321101	0.035772	0.128567	0.411279	0.267078	0.0833906	0.413216	0.210874	0.174665	0.308966	0.0438057	0.286097	0.125048	0.424304	-0.203845	0.189813	0.357153	0.0187166	0.13596	0.384668	0.168515	0.280048	0.259458	0.0929273	-0.111449	0.47677	0.200457	0.19744
MmugDNA.18451.1.S1_at	PRDX4	peroxiredoxin 4	turquoise	2.39455	423	0.200714	0.196855	0.111744	0.475599	-0.37679	0.0127557	-0.0133147	0.932467	0.178056	0.253311	-0.115023	0.46266	0.209995	0.17651	0.344402	0.0237267	-0.000827124	0.9958	-0.399877	0.00788962	0.285575	0.0634074	0.38275	0.394422	0.00886439	0.108488	0.488632	0.62268	-0.461925	0.00181948	0.349701	0.021523	0.0735053	0.639471	0.320775	0.0359709	0.221775	0.152921	0.248296	0.108391	-0.192216	0.216883	0.116426	0.457182
MmugDNA.27022.1.S1_s_at	ZNF7	zinc finger protein 7	lightcyan	2.39448	424	0.233372	0.132038	-0.372197	0.0139807	0.369148	0.0148482	0.53864	0.000194405	0.463729	0.00173621	0.196497	0.206624	-0.126212	0.419972	-0.0109409	0.944486	-0.24917	0.107114	-0.308119	0.0444169	-0.261533	0.090251	0.42137	-0.153968	0.324241	-0.359107	0.0180338	0.21464	-0.289221	0.0599603	-0.225265	0.146397	0.0497474	0.751396	-0.0267126	0.864983	-0.156458	0.316382	-0.263113	0.088253	-0.137242	0.380161	0.0945996	0.546238
MmugDNA.31156.1.S1_s_at	PNPLA8	patatin-like phospholipase domain containing 8	pink	2.39363	425	0.349863	0.0214586	-0.0840127	0.592219	-0.540256	0.000184366	0.127463	0.415341	0.383709	0.0110832	-0.563229	8.42e-05	-0.227477	0.142369	-0.214216	0.167774	-0.21978	0.156743	-0.0348919	0.824215	-0.34597	0.0230559	0.285531	-0.274343	0.0750251	-0.366154	0.0157436	0.206295	-0.109611	0.484116	0.0256766	0.870174	-0.37519	0.0131717	-0.326804	0.0324382	-0.427584	0.00423666	-0.390779	0.0095718	-0.136594	0.382437	-0.292598	0.0569023
MmugDNA.16106.1.S1_at	B3GALNT1	beta-1,3-N-acetylgalactosaminyltransferase 1 (globoside blood group)	turquoise	2.39207	426	0.058412	0.709845	0.33338	0.0289167	-0.542946	0.000168692	-0.104847	0.503423	0.118793	0.448021	-0.486465	0.000940919	-0.148416	0.342202	-0.0892712	0.569167	-0.193884	0.212846	-0.146237	0.349416	-0.167612	0.282671	0.581933	-0.155929	0.318041	-0.181758	0.243415	0.50648	-0.0232339	0.882433	-0.360815	0.0174545	0.392735	0.00918622	-0.0476892	0.761374	-0.0631418	0.6875	-0.143381	0.359006	-0.0657451	0.675312	0.0157967	0.919916
MmugDNA.13400.1.S1_at	OGT	O-linked N-acetylglucosamine (GlcNAc) transferase (UDP-N-acetylglucosamine:polypeptide-N-acetylglucosaminyl transferase)	royalblue	2.39166	427	0.270614	0.0792326	-0.481469	0.00108041	0.222298	0.151929	0.466165	0.00162914	0.45945	0.00193947	0.100015	0.523396	-0.159256	0.307697	-0.11711	0.454526	-0.19443	0.211536	-0.114702	0.463917	-0.291686	0.0577153	0.371906	-0.212323	0.171654	-0.362987	0.0167406	0.209758	-0.202837	0.19206	0.308306	0.0442816	-0.491391	0.000819347	-0.0918106	0.558184	-0.167404	0.283276	-0.2055	0.186166	0.0765194	0.625761	-0.122215	0.434956
MmugDNA.33849.1.S1_at	C20orf24	chromosome 20 open reading frame 24	turquoise	2.39072	428	0.290328	0.058944	0.151144	0.333301	-0.448649	0.00254876	-0.0809661	0.605761	0.101657	0.516563	-0.318972	0.0370866	0.194501	0.211364	0.143156	0.359771	0.218717	0.15881	0.11581	0.459584	0.136802	0.381704	0.630847	0.110231	0.481629	0.134101	0.391263	0.58285	0.0247413	0.874864	-0.0603456	0.70068	0.254813	0.0991416	0.0332668	0.832282	0.13112	0.401973	0.162438	0.298005	-0.140366	0.369307	0.0401854	0.798065
MmugDNA.9235.1.S1_s_at	ADAR	adenosine deaminase, RNA-specific	green	2.3902	429	-0.254181	0.100011	0.0129217	0.934456	0.604501	1.76e-05	-0.122001	0.435768	-0.579717	4.62e-05	0.551248	0.000127613	0.201653	0.194724	0.160758	0.303098	0.228505	0.140527	0.108028	0.490486	0.254102	0.10012	0.436341	0.191995	0.217423	0.292321	0.0571484	0.313153	0.130182	0.405378	-0.260089	0.0921068	0.510085	0.000475417	0.186022	0.232343	0.291778	0.057633	0.268305	0.0819285	0.0370757	0.813403	0.248177	0.108567
MmugDNA.5391.1.S1_at	RNF5P1	ring finger protein 5 pseudogene 1	turquoise	2.39002	430	-0.0167604	0.915047	0.417477	0.00534689	-0.425291	0.00446916	-0.336013	0.0275982	-0.304657	0.0469889	-0.233048	0.132592	0.399445	0.00796332	0.254732	0.0992526	0.505681	0.00054198	0.356053	0.0191105	0.354635	0.0196281	0.275687	0.246537	0.110997	0.425295	0.00446874	0.137091	0.241177	0.119233	0.187793	0.227848	0.117583	0.452691	0.156504	0.316238	0.319922	0.0364951	0.382619	0.0113336	-0.157149	0.314223	0.0643765	0.681709
MmugDNA.11978.1.S1_at	ATP5G3	ATP synthase, H+ transporting, mitochondrial F0 complex, subunit C3 (subunit 9)	turquoise	2.38955	431	0.327061	0.0322945	0.161103	0.302047	-0.476446	0.00123892	-0.0740456	0.637005	0.100874	0.519817	-0.336219	0.0274975	0.216209	0.16376	0.255773	0.0978314	0.13143	0.40085	-0.126974	0.417147	0.141289	0.366133	0.624726	0.154548	0.3224	0.0951055	0.544084	0.641653	-0.103033	0.510875	-0.0431419	0.783553	0.153373	0.326137	0.035375	0.82182	0.0444245	0.777279	0.17672	0.256949	-0.210387	0.175684	0.115924	0.459138
MmugDNA.28955.1.S1_at	RSL24D1	ribosomal L24 domain containing 1	turquoise	2.38951	432	0.264715	0.0862626	0.0752381	0.631575	-0.538662	0.000194269	0.120713	0.440668	0.405824	0.00693349	-0.454361	0.00220829	-0.0642129	0.682476	-0.0954507	0.542617	-0.0650496	0.67856	0.0267837	0.864627	-0.224473	0.14786	0.488314	-0.190483	0.221137	-0.24038	0.120497	0.404946	-0.0555755	0.723363	0.0570688	0.716236	-0.130177	0.405396	-0.232069	0.134273	-0.328604	0.0314412	-0.258753	0.0938504	-0.197494	0.204285	-0.064665	0.680359
MmugDNA.41580.1.S1_x_at	SYTL4	synaptotagmin-like 4	blue	2.38847	433	-0.117788	0.451898	-0.232003	0.134386	0.606678	1.61e-05	0.209902	0.176706	0.00304735	0.984527	0.416271	0.00549502	-0.101882	0.515632	0.0332444	0.832394	-0.224958	0.146963	-0.328113	0.0317102	-0.125129	0.424002	0.647797	-0.0562072	0.720345	-0.196208	0.207305	0.479213	-0.202102	0.193711	0.0735939	0.639067	-0.175187	0.261164	0.104162	0.506229	-0.0387182	0.805293	-0.109236	0.485619	0.0418429	0.789921	0.0747817	0.633651
MmugDNA.25497.1.S1_at	IDS	iduronate 2-sulfatase	grey	2.38837	434	-0.0116688	0.940799	0.173696	0.265309	-0.37699	0.0127046	-0.288474	0.0606543	-0.227254	0.142772	-0.114083	0.466348	0.414317	0.00574241	0.35527	0.0193949	0.380208	0.0119044	0.0780934	0.61865	0.405226	0.00702482	0.200663	0.418086	0.00527356	0.334025	0.0285891	0.247257	-0.164966	0.290446	0.0411726	0.793212	0.406928	0.00676747	0.401312	0.00764907	0.442703	0.0029514	0.329599	0.0309004	-0.0924868	0.555277	0.052743	0.736945
MmugDNA.830.1.S1_at	GNB5	guanine nucleotide binding protein (G protein), beta 5	turquoise	2.38827	435	0.0158201	0.919798	0.351572	0.0207871	-0.480193	0.00111888	-0.179333	0.249868	-0.0322288	0.837444	-0.444198	0.00284525	-0.0358151	0.81964	-0.0912585	0.560564	0.0265235	0.86593	0.139823	0.371179	-0.193965	0.21265	0.538627	-0.222298	0.151929	-0.146977	0.346954	0.564584	0.133111	0.394802	-0.545836	0.000153199	0.378795	0.0122502	-0.22663	0.143902	-0.230263	0.137416	-0.141572	0.365166	0.00277223	0.985924	-0.0723813	0.644615
MmugDNA.37750.1.S1_x_at	XIAP	X-linked inhibitor of apoptosis	blue	2.38779	436	-0.162662	0.297331	-0.15974	0.306209	0.560166	9.38e-05	0.13034	0.404803	-0.112279	0.473474	0.378357	0.0123592	-0.169777	0.276409	-0.0774997	0.621329	-0.239431	0.122013	-0.218507	0.15922	-0.119795	0.444175	0.654199	-0.0667413	0.670669	-0.152948	0.327495	0.555645	-0.121344	0.438262	0.0799452	0.610328	-0.190484	0.221134	-0.0439806	0.779449	-0.136696	0.382078	-0.173112	0.266944	0.145566	0.351652	0.0265286	0.865904
MmugDNA.25486.1.S1_at	ARHGEF6	Rac/Cdc42 guanine nucleotide exchange factor (GEF) 6	blue	2.38738	437	-0.102286	0.513962	-0.132658	0.396428	0.546778	0.000148436	0.00673819	0.965794	-0.321215	0.0357028	0.447234	0.00263994	0.224299	0.148181	0.275158	0.0741296	0.13045	0.404405	-0.150684	0.334791	0.236759	0.12636	0.466063	0.286785	0.0622462	0.157619	0.312761	0.547618	-0.219152	0.157961	-0.112596	0.472219	0.328852	0.0313057	0.170228	0.275115	0.19039	0.221365	0.180502	0.246744	0.086933	0.579366	0.244957	0.113379
MmugDNA.38132.1.S1_at	GOLGA7	golgi autoantigen, golgin subfamily a, 7	red	2.38656	438	0.255465	0.0982504	0.0416214	0.791008	-0.297542	0.0526528	-0.0597132	0.703673	0.0747495	0.633797	-0.136546	0.382604	0.372117	0.014003	0.381926	0.0114952	0.294471	0.055261	-0.0631542	0.687442	0.366214	0.0157254	0.256676	0.413101	0.00590116	0.268808	0.0813351	0.354553	-0.253769	0.100581	0.140382	0.369252	0.262078	0.0895568	0.267561	0.0828125	0.32204	0.0352048	0.283706	0.065234	-0.121909	0.436119	0.195438	0.20913
MmugDNA.8939.1.S1_at	LOC100130932	small nuclear ribonucleoprotein G-like protein	blue	2.38602	439	-0.180744	0.246098	-0.157542	0.312999	0.475371	0.00127541	0.194124	0.212269	-0.00497238	0.974755	0.196526	0.206555	-0.219459	0.157365	-0.17206	0.269907	-0.221639	0.153179	-0.086102	0.583011	-0.284547	0.0644066	0.384477	-0.245161	0.11307	-0.280033	0.0689466	0.334037	-0.0280253	0.858414	-0.128353	0.412063	-0.122724	0.433035	-0.26059	0.0914593	-0.290371	0.0589042	-0.249938	0.106002	0.0527193	0.737059	-0.111394	0.476989
Mmu.1184.1.S1_at	TM9SF3	transmembrane 9 superfamily member 3	brown	2.38525	440	-0.177083	0.255958	0.452497	0.00231473	-0.474921	0.00129095	-0.297292	0.0528612	-0.135334	0.386883	-0.517142	0.000383937	-0.135751	0.385407	-0.126505	0.418882	-0.107348	0.493238	0.00828873	0.957929	-0.286168	0.0628362	0.38153	-0.314593	0.0399151	-0.247919	0.108946	0.390163	0.129202	0.408955	-0.423727	0.00463395	0.235049	0.129204	-0.133326	0.394031	-0.187884	0.22762	-0.160518	0.30383	-0.0377938	0.809855	0.0326044	0.835575
MmugDNA.26838.1.S1_s_at	LOC100293275	hypothetical protein LOC100293275	green	2.38511	441	-0.0913897	0.559998	-0.128523	0.411441	0.560097	9.4e-05	-0.0642195	0.682445	-0.420338	0.00500955	0.438403	0.00327639	0.221139	0.154133	0.0563912	0.719467	0.388052	0.0101323	0.434289	0.00361636	0.217777	0.160652	0.49946	0.116927	0.455234	0.337092	0.0270727	0.241666	0.315069	0.0395992	0.0236354	0.880416	0.0894907	0.568213	-0.257188	0.0959248	0.000449176	0.997719	0.225917	0.145201	0.145027	0.353458	0.0386353	0.805702
MmugDNA.39770.1.S1_at	TSPAN31	tetraspanin 31	turquoise	2.38498	442	0.0647024	0.680184	0.302955	0.0482962	-0.404279	0.00717173	-0.24777	0.109166	-0.0874718	0.577008	-0.200718	0.196846	0.383838	0.011054	0.412603	0.00596726	0.268064	0.0822134	-0.132675	0.396366	0.280867	0.0680888	0.389973	0.322471	0.0349467	0.186527	0.231057	0.498398	-0.232644	0.133284	-0.072063	0.646075	0.342212	0.0246907	0.225423	0.146106	0.183439	0.239008	0.267765	0.0825695	-0.283831	0.0651104	0.0539006	0.731385
MmugDNA.20878.1.S1_at	MIR302C	microRNA 302c	grey	2.38449	443	0.0769132	0.623979	-0.0965366	0.538013	-0.365408	0.0159739	0.22026	0.155818	0.494729	0.000745144	-0.497923	0.00067983	-0.3216	0.0354696	-0.33105	0.0301261	-0.268124	0.0821426	0.0381607	0.808043	-0.431769	0.00383948	0.175801	-0.390506	0.00962663	-0.421637	0.00486252	0.139612	-0.00844964	0.957114	0.0552867	0.724744	-0.420104	0.00503641	-0.348291	0.022092	-0.37786	0.0124838	-0.443289	0.00290941	0.168847	0.279086	-0.351572	0.0207872
MmugDNA.8598.1.S1_at	BRSK1	BR serine/threonine kinase 1	green	2.38386	444	-0.539589	0.000188455	0.122596	0.433516	0.399207	0.00800406	-0.238513	0.123494	-0.458855	0.00196931	0.431621	0.00385293	0.210173	0.176135	0.106064	0.498453	0.309991	0.043075	0.27627	0.0729209	0.307789	0.0446572	0.34584	0.249195	0.107078	0.381343	0.0116327	0.185797	0.171831	0.270555	0.135627	0.385845	0.0445826	0.776507	0.0753757	0.630949	0.218388	0.159452	0.183419	0.23906	0.0830887	0.596312	-0.0283197	0.856942
MmugDNA.22492.1.S1_at	KCNK3	potassium channel, subfamily K, member 3	blue	2.38382	445	-0.191668	0.218221	-0.0894488	0.568395	0.678371	5.77e-07	0.301842	0.0491674	0.0227113	0.88506	0.431214	0.00389021	-0.225936	0.145168	-0.229139	0.139398	-0.177509	0.254797	0.0368101	0.814716	-0.209516	0.177522	0.513755	-0.218423	0.159384	-0.171218	0.272293	0.525538	0.0910588	0.561425	0.0179536	0.909024	-0.213373	0.169493	-0.201663	0.194701	-0.183699	0.238332	-0.146016	0.350149	0.0865124	0.581209	-0.165478	0.288932
MmuSTS.858.1.S1_at	KBTBD7	kelch repeat and BTB (POZ) domain containing 7	brown	2.38298	446	0.183178	0.23969	-0.0502056	0.74918	-0.282447	0.0664887	0.0982049	0.530978	0.248146	0.108613	-0.38205	0.0114661	-0.203861	0.18978	-0.102236	0.514168	-0.271779	0.0778987	-0.231508	0.135242	-0.250039	0.105856	0.443692	-0.248032	0.10878	-0.247287	0.109881	0.391386	0.0250481	0.873325	-0.207848	0.181076	0.0436224	0.781201	-0.12083	0.440221	-0.213286	0.169672	-0.187258	0.229201	0.0401994	0.797996	0.274931	0.0743784
MmugDNA.28854.1.S1_at	DBT	dihydrolipoamide branched chain transacylase E2	grey	2.38247	447	0.117142	0.454402	0.0975831	0.533595	-0.261911	0.0897691	-0.136362	0.383251	-0.00196004	0.990047	-0.153168	0.326792	0.247147	0.11009	0.248654	0.107867	0.199771	0.19901	-0.0307473	0.844823	0.203883	0.18973	0.523377	0.272395	0.0772	0.126711	0.41812	0.593137	-0.242248	0.117552	0.290719	0.0585883	-0.110099	0.482157	-0.0105407	0.946514	0.120765	0.440467	0.0977211	0.533013	-0.0472423	0.763546	-0.0990687	0.527353
MmugDNA.1628.1.S1_at	PGK1	phosphoglycerate kinase 1	turquoise	2.38227	448	0.363853	0.0164627	0.0822049	0.600239	-0.444031	0.00285696	-0.0954444	0.542643	0.0590453	0.706839	-0.307146	0.0451277	0.270081	0.0798489	0.251898	0.103201	0.238076	0.124204	0.0148112	0.924897	0.195299	0.209461	0.536423	0.19639	0.206877	0.177668	0.254364	0.5142	-0.0467104	0.766133	-0.0233552	0.881824	0.197688	0.203831	-0.0853409	0.586358	0.00555972	0.971774	0.134543	0.389688	-0.167282	0.283632	0.102685	0.512312
Mmu.16174.1.S1_at	TMED2	transmembrane emp24 domain trafficking protein 2	turquoise	2.38192	449	0.0567396	0.717805	0.260179	0.0919898	-0.533485	0.000229822	-0.0810494	0.605389	0.158534	0.309922	-0.439519	0.00318921	-0.134113	0.391222	-0.113278	0.46952	-0.136806	0.381692	-0.0449527	0.774699	-0.152651	0.328447	0.606492	-0.132637	0.396501	-0.15063	0.334966	0.559643	-0.0138675	0.92967	-0.220686	0.154998	0.008632	0.956189	-0.143743	0.357783	-0.236477	0.126827	-0.218204	0.159813	-0.0257289	0.869911	-0.0636632	0.685053
MmunewRS.1035.1.S1_s_at	C3orf62	chromosome 3 open reading frame 62	grey	2.38159	450	-0.182574	0.24127	-0.14757	0.344992	0.390494	0.00962906	0.125921	0.421051	0.0314692	0.841225	0.244486	0.114096	-0.166547	0.285784	-0.108315	0.489328	-0.173708	0.265274	-0.0982097	0.530958	-0.22022	0.155894	0.49452	-0.195329	0.209389	-0.23167	0.134963	0.419347	-0.0350127	0.823616	-0.262998	0.0883973	0.00766125	0.961112	0.0897192	0.567222	-0.0492781	0.753668	-0.184411	0.236486	-0.0530867	0.735293	-0.149757	0.337808
MmugDNA.24790.1.S1_at	DMC1	DMC1 dosage suppressor of mck1 homolog, meiosis-specific homologous recombination (yeast)	blue	2.38122	451	-0.241406	0.118872	-0.179149	0.250362	0.543283	0.000166816	0.206957	0.182996	0.0137263	0.930385	0.340984	0.0252454	-0.157291	0.313781	-0.123997	0.428239	-0.158748	0.309263	-0.0607893	0.698583	-0.176311	0.258068	0.565873	-0.142987	0.360342	-0.183308	0.23935	0.504189	-0.0459652	0.769761	0.125119	0.424041	-0.261388	0.0904361	-0.0647982	0.679736	-0.134243	0.390757	-0.168439	0.280267	0.0488214	0.75588	-0.103047	0.510817
MmuSTS.4809.1.S1_at	FUT8	fucosyltransferase 8 (alpha (1,6) fucosyltransferase)	turquoise	2.37995	452	0.216479	0.163223	0.150792	0.334443	-0.431193	0.00389209	-0.256839	0.096393	-0.084138	0.591665	-0.23225	0.13396	0.322295	0.0350518	0.376867	0.0127359	0.207534	0.18175	-0.169221	0.278009	0.326634	0.0325339	0.315042	0.373874	0.0135222	0.225762	0.145485	0.430161	-0.255643	0.098008	0.00614476	0.968805	0.334827	0.0281857	0.181557	0.243946	0.23591	0.127767	0.299051	0.0514076	-0.110483	0.480621	0.0782867	0.61778
MmugDNA.17362.1.S1_at	RNFT1	ring finger protein, transmembrane 1	magenta	2.3798	453	0.398718	0.00808861	-0.197113	0.205177	-0.446093	0.0027155	0.292668	0.0568405	0.581953	4.25e-05	-0.33018	0.0305887	-0.141527	0.365318	-0.0406471	0.795795	-0.254416	0.0996869	-0.280474	0.0684927	-0.218442	0.159347	0.498561	-0.0919138	0.55774	-0.338954	0.0261853	0.240316	-0.357322	0.0186567	0.0818843	0.601666	-0.230322	0.137311	0.128383	0.411953	-0.0709405	0.651232	-0.300218	0.0504612	-0.223076	0.150465	-0.205591	0.185967
MmugDNA.40603.1.S1_x_at	SFRS13A	splicing factor, arginine/serine-rich 13A	blue	2.37836	454	-0.150848	0.334261	-0.191756	0.218006	0.62701	6.83e-06	0.170347	0.274777	-0.0884244	0.572851	0.44661	0.00268104	-0.101462	0.517371	-0.0204703	0.896336	-0.169212	0.278034	-0.194144	0.21222	-0.0850426	0.587672	0.699796	-0.0365472	0.816016	-0.128543	0.411365	0.590299	-0.132841	0.39577	0.113432	0.468912	-0.167934	0.281734	0.0440677	0.779023	-0.0434797	0.781899	-0.0995918	0.525164	0.0953082	0.543222	0.0703493	0.653955
MmugDNA.30667.1.S1_at	MMADHC	methylmalonic aciduria (cobalamin deficiency) cblD type, with homocystinuria	turquoise	2.37802	455	0.426411	0.00435423	0.0188131	0.904688	-0.539006	0.000192088	0.175645	0.259901	0.491785	0.000810266	-0.450406	0.00243942	0.105723	0.499842	0.0690393	0.660005	0.100603	0.520946	0.0495722	0.752244	-0.120969	0.439692	0.652457	-0.11136	0.477126	-0.142923	0.360562	0.571447	-0.0360365	0.818544	-0.167876	0.281902	0.120207	0.442596	-0.149408	0.338947	-0.170093	0.275503	-0.0167254	0.915224	-0.217955	0.160303	-0.0199192	0.899112
Mmu.5541.2.S1_at	GPM6A	glycoprotein M6A	brown	2.37766	456	-0.0926279	0.554671	0.394452	0.00885874	-0.48814	0.000897885	-0.237393	0.12532	-0.0687706	0.661249	-0.451985	0.00234471	-0.105242	0.501807	-0.0710921	0.650535	-0.109355	0.485143	-0.0584627	0.709604	-0.229859	0.138126	0.479919	-0.256576	0.0967459	-0.199224	0.200269	0.473731	0.109784	0.483422	-0.362963	0.0167482	0.164907	0.290621	0.127306	0.415919	-0.00106432	0.994596	-0.217621	0.16096	-0.150118	0.336633	0.0321526	0.837823
MmugDNA.6458.1.S1_at	LSM6	LSM6 homolog, U6 small nuclear RNA associated (S. cerevisiae)	turquoise	2.37742	457	0.239513	0.121881	0.0361919	0.817774	-0.555992	0.000108444	0.137056	0.380815	0.473812	0.00133004	-0.479676	0.00113478	-0.0247705	0.874718	0.00580238	0.970543	-0.0886402	0.571911	-0.120837	0.440194	-0.307916	0.0445649	0.345691	-0.214121	0.167968	-0.382707	0.0113132	0.182989	-0.229229	0.139238	0.0454741	0.772156	-0.218141	0.159936	-0.229094	0.139478	-0.313777	0.0404609	-0.255038	0.0988328	-0.211616	0.173118	-0.36103	0.0173827
MmuSTS.4651.1.S1_at	NXPH1	neurexophilin 1	turquoise	2.37697	458	0.431058	0.0039045	-0.11986	0.443928	-0.418165	0.00526402	0.30567	0.0462236	0.536394	0.000209181	-0.467034	0.0015924	-0.309398	0.0434962	-0.313209	0.0408444	-0.282657	0.0662777	-0.001209	0.993861	-0.376086	0.0129371	0.240207	-0.350621	0.0211587	-0.369173	0.0148407	0.203091	0.00634629	0.967783	0.00956415	0.951463	-0.308825	0.0439071	-0.322285	0.0350579	-0.391681	0.00939227	-0.33392	0.0286421	-0.0755033	0.630369	-0.251758	0.103399
MmugDNA.13399.1.S1_at	MALAT1	metastasis associated lung adenocarcinoma transcript 1 (non-protein coding)	blue	2.37687	459	-0.140168	0.369989	-0.145559	0.351678	0.528063	0.000273268	0.0816714	0.602614	-0.188036	0.227237	0.298345	0.0519869	-0.219947	0.15642	-0.108361	0.489141	-0.284638	0.0643179	-0.24097	0.11956	-0.188789	0.225348	0.54758	-0.150101	0.336688	-0.202767	0.192218	0.466955	-0.0635786	0.68545	-0.211501	0.173357	0.0503696	0.748388	-0.108195	0.489814	-0.187539	0.228491	-0.21994	0.156434	0.181256	0.244742	0.100806	0.520097
MmugDNA.38866.1.S1_at	TUBD1	tubulin, delta 1	turquoise	2.37643	460	0.200972	0.196267	0.208688	0.17928	-0.545142	0.000156797	-0.0161939	0.917909	0.24443	0.114182	-0.485193	0.00097482	-0.123032	0.431869	-0.0284728	0.856177	-0.211974	0.172375	-0.23993	0.121214	-0.172034	0.26998	0.573849	-0.13349	0.393446	-0.216965	0.162257	0.444787	-0.110851	0.479152	-0.0874281	0.5772	-0.0245608	0.87577	0.108196	0.489808	-0.03773	0.81017	-0.179744	0.248765	-0.165791	0.288006	-0.000981798	0.995015
MmugDNA.16521.1.S1_at	COPG2IT1	COPG2 imprinted transcript 1 (non-protein coding)	green	2.37617	461	-0.160702	0.303268	-0.180037	0.247982	0.621658	8.62e-06	0.0488736	0.755628	-0.235073	0.129163	0.380932	0.0117306	-0.291359	0.0580096	-0.303812	0.0476342	-0.175103	0.261395	0.126377	0.419359	-0.245815	0.112081	0.451285	-0.275875	0.0733489	-0.176398	0.25783	0.516196	0.174089	0.264212	-0.0933633	0.551518	-0.107769	0.491535	-0.242986	0.116404	-0.138849	0.374554	-0.187282	0.229139	0.186171	0.231964	-0.24112	0.119324
MmugDNA.18511.1.S1_at	FAM129A	family with sequence similarity 129, member A	darkgrey	2.37605	462	0.169371	0.277577	-0.183712	0.238298	0.280755	0.068204	0.316662	0.0385572	0.288786	0.0603631	0.194446	0.211497	-0.311366	0.0421103	-0.156787	0.315354	-0.447022	0.00265382	-0.393952	0.00895317	-0.230999	0.136128	0.47892	-0.128682	0.410856	-0.347551	0.0223953	0.227411	-0.312014	0.0416616	-0.0184448	0.906546	0.0204091	0.896645	0.0535454	0.733089	-0.123173	0.431339	-0.177853	0.253862	-0.166772	0.285124	0.134788	0.388818
MmuSTS.954.1.S1_at	MRPL15	mitochondrial ribosomal protein L15	turquoise	2.37574	463	0.229783	0.138259	0.140262	0.369665	-0.607487	1.56e-05	-0.0608715	0.698195	0.200699	0.196887	-0.375761	0.0130219	0.255226	0.0985756	0.150761	0.334541	0.300719	0.0500594	0.212574	0.171135	0.181989	0.242806	0.558439	0.129134	0.409201	0.1891	0.22457	0.4938	0.0764228	0.626199	0.0764091	0.626261	0.146616	0.348152	-0.0519868	0.740585	0.0348079	0.824632	0.342245	0.0246758	0.000898156	0.995439	0.0903769	0.564373
MmuSTS.539.1.S1_at	ORC4L	origin recognition complex, subunit 4-like (yeast)	turquoise	2.37558	464	0.154242	0.323372	0.21487	0.166449	-0.386356	0.0104951	-0.00704916	0.964217	0.135979	0.384601	-0.342663	0.0244897	0.061977	0.69298	0.0616109	0.694705	0.0391695	0.803068	-0.0209166	0.894089	-0.212603	0.171075	0.508827	-0.173984	0.264505	-0.228304	0.140885	0.425499	-0.0637247	0.684765	-0.284549	0.0644054	-0.0370797	0.813383	-0.0273397	0.861843	-0.157963	0.311691	-0.282321	0.0666147	-0.208662	0.179335	-0.300362	0.0503454
MmuSTS.4276.1.S1_at	SCAP	SREBF chaperone	green	2.37517	465	-0.38055	0.0118221	-0.0724998	0.644072	0.479117	0.00115223	-0.0520516	0.740273	-0.253237	0.101321	0.507921	0.000507145	0.0535434	0.733099	0.0412787	0.792691	0.0922187	0.556428	0.0709249	0.651304	0.272373	0.0772252	0.405441	0.214995	0.166198	0.314231	0.0401562	0.276455	0.126347	0.419471	0.163222	0.295647	-0.055744	0.722557	0.306157	0.0458597	0.371232	0.0142506	0.251389	0.103923	0.117167	0.454303	0.00112971	0.994263
MmugDNA.25067.1.S1_x_at	ST3GAL2	ST3 beta-galactoside alpha-2,3-sialyltransferase 2	green	2.37472	466	-0.322039	0.035205	-0.0545952	0.728055	0.462959	0.00177134	-0.061002	0.697578	-0.274075	0.0753212	0.520116	0.000350389	0.252938	0.101739	0.252046	0.102992	0.241553	0.118641	0.0191171	0.903156	0.410362	0.00627286	0.196182	0.389616	0.00980752	0.424869	0.00451312	0.137145	0.0146448	0.925739	0.200493	0.197359	-0.0320401	0.838383	0.296318	0.0536797	0.359684	0.0178364	0.270198	0.0797126	-0.0437377	0.780637	0.049206	0.754017
MmugDNA.2296.1.S1_at	GGCX	gamma-glutamyl carboxylase	blue	2.37416	467	-0.132788	0.395961	-0.207048	0.182799	0.632329	5.4e-06	0.16096	0.302483	-0.127178	0.416394	0.460471	0.00188915	-0.0825697	0.598616	0.0361154	0.818153	-0.186906	0.230093	-0.282449	0.0664866	-0.0999243	0.523774	0.682188	-0.0618143	0.693746	-0.13931	0.372955	0.575868	-0.108906	0.486945	-0.0694508	0.658102	-0.00270891	0.986245	0.0786922	0.615954	-0.0363062	0.817209	-0.0488423	0.755779	0.0556244	0.723129	0.0891233	0.569809
MmugDNA.11208.1.S1_at	ACP1	acid phosphatase 1, soluble	turquoise	2.37408	468	0.236903	0.126124	0.119355	0.445862	-0.516685	0.000389344	0.0163954	0.916891	0.284087	0.0648584	-0.480363	0.00111368	-0.294667	0.0550921	-0.290619	0.0586787	-0.274835	0.0744839	-0.0172974	0.912336	-0.290901	0.0584228	0.371906	-0.246995	0.110316	-0.318559	0.0373464	0.270524	-0.0822379	0.600092	-0.0865374	0.5811	-0.107002	0.49464	-0.227987	0.141454	-0.313264	0.0408075	-0.27247	0.0771155	0.112555	0.472382	-0.187607	0.228318
MmugDNA.24584.1.S1_at	C8orf46	chromosome 8 open reading frame 46	turquoise	2.37357	469	0.254966	0.0989318	0.00467169	0.976281	-0.431244	0.00388742	0.138873	0.374471	0.394737	0.00880546	-0.428708	0.00412662	-0.203864	0.189772	-0.2755	0.073756	-0.0897164	0.567234	0.203522	0.190533	-0.272922	0.0766071	0.404163	-0.310933	0.0424116	-0.201526	0.19501	0.469303	0.192194	0.216938	-0.137795	0.378227	-0.0936292	0.55038	-0.399999	0.00786886	-0.351616	0.0207703	-0.18297	0.240232	0.0390489	0.803662	-0.115692	0.460043
MmugDNA.18178.1.S1_at	ENPP2	ectonucleotide pyrophosphatase/phosphodiesterase 2	red	2.37343	470	0.195718	0.208466	0.0604828	0.700031	-0.221743	0.15298	-0.140509	0.368812	-0.0750471	0.632443	-0.124587	0.426027	0.299221	0.0512686	0.335606	0.027799	0.222677	0.151214	-0.101945	0.515371	0.322337	0.0350267	0.320226	0.361764	0.0171395	0.24413	0.11464	0.39791	-0.209295	0.177991	-0.183227	0.239562	0.502193	0.000600514	0.280185	0.0687897	0.327126	0.0322581	0.208295	0.180118	-0.14271	0.361284	0.16175	0.300083
MmugDNA.32883.1.S1_at	C6orf59	chromosome 6 open reading frame 59	blue	2.3732	471	-0.154073	0.323907	-0.195494	0.208997	0.586056	3.64e-05	0.184185	0.237072	0.00459235	0.976684	0.378689	0.0122764	-0.150778	0.334488	-0.0443861	0.777467	-0.246887	0.110475	-0.266451	0.0841447	-0.221602	0.153249	0.492151	-0.172941	0.267425	-0.2427	0.116848	0.400456	-0.0867113	0.580337	-0.109323	0.485269	-0.0838409	0.592979	-0.143249	0.359454	-0.202123	0.193664	-0.196975	0.205501	0.0137593	0.930218	-0.15824	0.310832
MmugDNA.28117.1.S1_at	AGPAT6	1-acylglycerol-3-phosphate O-acyltransferase 6 (lysophosphatidic acid acyltransferase, zeta)	green	2.37282	472	-0.39312	0.00911187	0.0901469	0.565368	0.552677	0.000121538	-0.170997	0.272922	-0.552962	0.000120359	0.535488	0.000215421	0.163367	0.295213	0.078809	0.615429	0.269476	0.0805524	0.255671	0.0979697	0.33026	0.0305457	0.307979	0.223345	0.14996	0.434216	0.00362261	0.130028	0.29102	0.0583154	-0.100608	0.520922	0.0821054	0.600681	0.127365	0.4157	0.157298	0.313759	0.258265	0.0944934	0.471064	0.00143137	0.186209	0.231866
MmugDNA.6259.1.S1_at	C5orf36	chromosome 5 open reading frame 36	pink	2.37276	473	0.34137	0.0250698	-0.153479	0.3258	-0.491478	0.000817347	0.282318	0.0666179	0.573571	5.8e-05	-0.501817	0.000607145	-0.0434831	0.781883	-0.11838	0.449613	0.0279997	0.858542	0.17313	0.266894	-0.346696	0.0227507	0.28453	-0.313366	0.0407384	-0.361381	0.0172661	0.211875	-0.0409231	0.794438	-0.0703103	0.654136	-0.188105	0.227063	-0.183668	0.238412	-0.257647	0.0953132	-0.271257	0.078494	-0.0399628	0.799161	-0.277782	0.0713032
MmugDNA.39821.1.S1_at	VPS29	vacuolar protein sorting 29 homolog (S. cerevisiae)	turquoise	2.37245	474	0.355401	0.019347	0.0323548	0.836817	-0.511494	0.000455732	0.113338	0.469284	0.439299	0.00320619	-0.356358	0.0190005	0.1122	0.473785	0.150126	0.336605	0.0118728	0.939766	-0.158558	0.309848	-0.0775	0.621327	0.707853	-0.00895646	0.954544	-0.160965	0.302468	0.541419	-0.224462	0.14788	0.026584	0.865627	-0.0356966	0.820227	-0.151955	0.330683	-0.2321	0.134219	-0.0323767	0.836708	-0.219544	0.1572	-0.0734521	0.639714
MmugDNA.42464.1.S1_at	AP3M1	adaptor-related protein complex 3, mu 1 subunit	blue	2.37228	475	-0.0107899	0.945251	-0.224067	0.148613	0.504632	0.000559023	0.277127	0.0720009	0.199609	0.199382	0.288216	0.0608952	-0.30789	0.0445833	-0.156438	0.316444	-0.443233	0.0029134	-0.389477	0.009836	-0.315255	0.0394765	0.334049	-0.222372	0.151789	-0.395457	0.0086719	0.167292	-0.235102	0.129115	-0.0880657	0.574415	-0.0355459	0.820974	-0.040403	0.796995	-0.219597	0.157098	-0.294188	0.0555065	0.11237	0.473113	0.180597	0.24649
MmugDNA.1286.1.S1_at	NT5C2	5'-nucleotidase, cytosolic II	lightcyan	2.37227	476	0.312071	0.0416226	-0.455068	0.00216908	0.376592	0.0128064	0.599709	2.14e-05	0.562955	8.5e-05	0.188733	0.225486	-0.222148	0.152214	-0.0759057	0.628543	-0.369027	0.0148834	-0.387198	0.0103136	-0.258064	0.0947595	0.428743	-0.0873172	0.577684	-0.427211	0.00427373	0.136465	-0.495406	0.00073086	0.133124	0.394754	-0.262544	0.0889679	-0.0715212	0.648562	-0.156855	0.31514	-0.255424	0.0983066	-0.024095	0.878108	-0.221793	0.152886
MmugDNA.3294.1.S1_s_at	SSR3	signal sequence receptor, gamma (translocon-associated protein gamma)	turquoise	2.37213	477	0.0494636	0.75277	0.305121	0.0466371	-0.510259	0.000472952	-0.230298	0.137355	-0.0933287	0.551666	-0.199808	0.198924	0.417064	0.00539729	0.390462	0.00963545	0.340829	0.025316	-0.013356	0.932258	0.350336	0.0212708	0.280443	0.366082	0.0157658	0.27613	0.0730722	0.340627	-0.168678	0.279575	0.0810466	0.605401	0.304812	0.0468712	0.262418	0.0891272	0.190549	0.220972	0.373594	0.0135981	-0.165213	0.289715	0.0831927	0.595851
MmugDNA.10734.1.S1_at	PELI3	pellino homolog 3 (Drosophila)	cyan	2.37162	478	-0.123198	0.431244	0.0504071	0.748206	0.353574	0.0200233	-0.142892	0.360666	-0.400025	0.00786447	0.26762	0.0827419	0.233976	0.131012	0.0823203	0.599725	0.421136	0.00491877	0.446857	0.00266468	0.209425	0.177715	0.513755	0.0802061	0.60916	0.356962	0.0187845	0.21604	0.402501	0.00745458	-0.236225	0.127244	0.262306	0.0892687	-0.13006	0.405823	0.189805	0.222815	0.196951	0.205556	-0.0441347	0.778696	-0.0344841	0.826238
MmuSTS.3662.1.S1_at	CNOT8	CCR4-NOT transcription complex, subunit 8	turquoise	2.37099	479	0.152037	0.330419	0.184803	0.235473	-0.551656	0.000125854	0.0021118	0.989277	0.32152	0.035518	-0.43585	0.00348389	-0.0521569	0.739766	-0.111433	0.476834	-0.0068533	0.96521	0.120215	0.442568	-0.176351	0.257958	0.565807	-0.188811	0.225292	-0.163203	0.295704	0.537954	0.0561863	0.720445	-0.0174489	0.911571	-0.113189	0.469874	-0.0872932	0.577789	-0.0661612	0.673371	-0.108066	0.490334	-0.108563	0.488327	-0.242727	0.116805
MmuSTS.1968.1.S1_at	NOTCH1	Notch homolog 1, translocation-associated (Drosophila)	grey	2.37085	480	-0.493156	0.000779335	0.164113	0.292982	0.41565	0.00557257	-0.189175	0.224383	-0.431235	0.00388822	0.423773	0.00462906	0.0561844	0.720454	0.00322853	0.983607	0.139488	0.372339	0.175842	0.259359	0.279834	0.0691522	0.391544	0.179967	0.248171	0.346979	0.0226325	0.22826	0.230195	0.137535	0.0664338	0.6721	0.193857	0.212909	0.417307	0.00536763	0.491437	0.000818278	0.31142	0.0420726	0.12681	0.417754	0.092517	0.555147
MmugDNA.20300.1.S1_at	C9orf123	chromosome 9 open reading frame 123	turquoise	2.37076	481	0.181911	0.243011	0.197033	0.205363	-0.481782	0.00107116	-0.105584	0.500411	0.0729548	0.641989	-0.208905	0.178819	0.330909	0.030201	0.360855	0.0174411	0.204337	0.188726	-0.154796	0.321614	0.304288	0.0472699	0.349855	0.321216	0.0357024	0.226795	0.143603	0.428448	-0.170971	0.272994	0.457173	0.00205594	-0.121948	0.435971	0.2225	0.151548	0.190896	0.220118	0.3434	0.0241635	-0.29312	0.056441	0.0245082	0.876034
MmugDNA.20592.1.S1_at	BDP1	B double prime 1, subunit of RNA polymerase III transcription initiation factor IIIB	yellow	2.36978	482	-0.228883	0.139854	-0.0242296	0.877433	0.268197	0.0820564	0.00671651	0.965904	-0.071165	0.6502	0.112337	0.473246	-0.236285	0.127144	-0.115948	0.459045	-0.314897	0.0397134	-0.271141	0.0786271	-0.183728	0.238257	0.556282	-0.185483	0.233725	-0.189077	0.224627	0.49386	0.0125778	0.936197	-0.00334137	0.983034	-0.0700359	0.655401	0.0621895	0.691979	-0.0365485	0.81601	-0.0811551	0.604917	0.134052	0.391439	0.105072	0.502502
MmugDNA.17469.1.S1_at	TIMM8B	translocase of inner mitochondrial membrane 8 homolog B (yeast)	turquoise	2.36901	483	0.160611	0.303545	0.143376	0.359025	-0.447723	0.0026081	-0.0211489	0.892919	0.222452	0.151639	-0.201708	0.194601	0.421819	0.00484225	0.407264	0.00671761	0.340831	0.0253153	-0.0328105	0.834551	0.263841	0.0873437	0.417709	0.296405	0.0536064	0.177066	0.256002	0.515255	-0.205513	0.186137	0.203343	0.190931	-0.0190168	0.903661	0.169799	0.276346	0.149056	0.3401	0.308775	0.0439428	-0.17683	0.256648	-0.113375	0.46914
MmugDNA.26884.1.S1_at	DOT1L	DOT1-like, histone H3 methyltransferase (S. cerevisiae)	grey	2.36849	484	0.0304803	0.846154	0.128525	0.411434	-0.451939	0.00234741	-0.177371	0.255173	-0.0668868	0.669992	-0.161099	0.302058	0.292676	0.0568332	0.332732	0.029249	0.195783	0.208311	-0.133242	0.394333	0.3458	0.0231277	0.285727	0.369967	0.0146108	0.288063	0.0610387	0.320494	-0.157124	0.314302	0.231931	0.134511	-0.0417732	0.790263	0.456595	0.00208646	0.445205	0.00277566	0.236187	0.127306	-0.129771	0.406873	-0.194032	0.212491
MmugDNA.28984.1.S1_at	MYO19	myosin XIX	blue	2.36802	485	0.0560985	0.720864	-0.298561	0.0518095	0.552675	0.000121547	0.429841	0.0040182	0.304627	0.0470115	0.356619	0.0189068	-0.234591	0.129974	-0.16057	0.303669	-0.298364	0.0519713	-0.198184	0.202675	-0.313215	0.0408404	0.336828	-0.245317	0.112834	-0.380654	0.011797	0.18654	-0.176933	0.256367	0.0953461	0.543061	-0.225319	0.146298	-0.0750146	0.632591	-0.146752	0.3477	-0.116066	0.458586	-0.060077	0.701951	-0.196033	0.20772
MmuSTS.824.1.S1_at	DGCR2	DiGeorge syndrome critical region gene 2	green	2.36792	486	-0.18016	0.247654	0.0154839	0.921497	0.522005	0.000330468	-0.156557	0.316072	-0.493801	0.000765141	0.508287	0.000501651	0.18618	0.23194	0.0470997	0.764239	0.332905	0.0291598	0.374051	0.0134748	0.290979	0.0583528	0.371906	0.188375	0.226384	0.389583	0.00981417	0.174625	0.280072	0.0689067	0.0320471	0.838348	0.156349	0.316723	-0.0183217	0.907167	0.171556	0.271333	0.292125	0.0573232	0.243826	0.115108	0.0857108	0.58473
MmugDNA.32254.1.S1_s_at	ROBLD3	roadblock domain containing 3	turquoise	2.36736	487	0.133839	0.392198	0.234294	0.130474	-0.451424	0.00237797	-0.233711	0.131462	-0.0970492	0.535847	-0.21515	0.165886	0.365911	0.0158185	0.298126	0.0521679	0.388025	0.0101379	0.154329	0.323093	0.307737	0.044695	0.34584	0.265634	0.085136	0.291711	0.0576931	0.314565	0.0130117	0.934	0.246207	0.111492	-0.0504512	0.747993	0.348314	0.0220825	0.347901	0.0222517	0.352807	0.0203132	-0.207947	0.180865	0.104905	0.503182
MmugDNA.27321.1.S1_at	AFTPH	aftiphilin	brown	2.36698	488	0.203728	0.190074	0.0859825	0.583535	-0.452708	0.00230244	0.000930653	0.995274	0.212653	0.170972	-0.411	0.00618452	-0.115955	0.459018	-0.030416	0.846475	-0.188921	0.225016	-0.208001	0.180748	-0.229965	0.137939	0.479804	-0.248778	0.107686	-0.208422	0.179847	0.458544	0.0838371	0.592996	-0.230426	0.13713	-0.0427631	0.785408	0.0248214	0.874463	-0.123299	0.430865	-0.166149	0.286954	-0.144068	0.356684	0.0503172	0.748641
MmuSTS.4415.1.S1_at	THOC1	THO complex 1	lightcyan	2.36665	489	0.12305	0.431804	-0.356719	0.018871	0.425598	0.00443737	0.472822	0.00136578	0.390257	0.00967695	0.346667	0.0227628	-0.204813	0.187674	-0.0725994	0.643616	-0.344515	0.0236777	-0.359469	0.0179097	-0.162789	0.296947	0.589545	-0.0495295	0.752451	-0.260855	0.0911179	0.368705	-0.308473	0.0441602	0.277106	0.0720227	-0.451712	0.00236085	0.0530656	0.735394	-0.174732	0.262425	-0.207908	0.180948	-0.0937397	0.549908	-0.210924	0.174561
MmugDNA.24455.1.S1_x_at	LOC100272146	nuclear factor erythroid-derived 2, like 3 pseudogene	blue	2.36648	490	-0.128503	0.411514	-0.202975	0.191753	0.544322	0.000161145	0.193823	0.212992	-0.0145573	0.926181	0.417469	0.00534791	-0.216122	0.163934	-0.115327	0.461469	-0.299315	0.0511922	-0.251799	0.103341	-0.150537	0.335268	0.610054	-0.0686051	0.662015	-0.213408	0.169421	0.449858	-0.208024	0.1807	0.128781	0.410495	-0.292291	0.0571752	-0.0192199	0.902637	-0.184086	0.237328	-0.196857	0.205778	0.0743264	0.635724	-0.0323961	0.836612
MmugDNA.6270.1.S1_at	SYNGR1	synaptogyrin 1	green	2.36573	491	-0.250591	0.105062	-0.0150353	0.923764	0.555673	0.000109646	-0.108885	0.48703	-0.418543	0.00521904	0.537924	0.000199008	0.107203	0.493823	-0.0663631	0.67243	0.303321	0.0480128	0.467351	0.00157917	0.218297	0.159631	0.498683	0.110496	0.48057	0.328758	0.0313567	0.25434	0.312869	0.0410756	0.240341	0.120558	-0.126232	0.419898	-0.168187	0.280998	0.0633812	0.686376	0.292548	0.0569472	0.154077	0.323896	-0.0403806	0.797105
Mmu.5782.1.S1_at	COPS5	COP9 constitutive photomorphogenic homolog subunit 5 (Arabidopsis)	turquoise	2.36559	492	0.180451	0.246879	0.218382	0.159464	-0.538955	0.000192409	-0.139016	0.373973	0.0761844	0.627279	-0.344786	0.0235609	0.162488	0.297853	0.158415	0.310292	0.124905	0.424839	-0.0226359	0.885439	0.12366	0.429505	0.649045	0.0947951	0.545405	0.115471	0.460907	0.61277	0.0214977	0.891164	-0.0868685	0.579649	0.144418	0.355505	0.0799392	0.610355	0.0475367	0.762115	0.191873	0.217721	-0.0168337	0.914677	0.0926712	0.554485
MmugDNA.14925.1.S1_at	YPEL4	yippee-like 4 (Drosophila)	grey	2.36403	493	-0.116721	0.456035	-0.00358965	0.981774	0.467818	0.00155986	-0.00452488	0.977026	-0.265039	0.0858638	0.239453	0.121979	-0.192023	0.217354	-0.266843	0.0836722	-0.0469502	0.764966	0.248555	0.108012	-0.20316	0.19134	0.524148	-0.245302	0.112856	-0.0972953	0.534808	0.638337	0.243076	0.116265	-0.337539	0.0268575	-0.0386119	0.805817	-0.39313	0.00911004	-0.299313	0.0511935	-0.24322	0.116042	0.195227	0.209632	-0.12456	0.426131
Mmu.10484.2.A1_at	LOC652494	similar to Ig heavy chain V-III region VH26 precursor	grey	2.36393	494	0.120549	0.441292	0.0945399	0.546492	-0.385976	0.0105777	-0.251544	0.103703	-0.188786	0.225355	-0.146043	0.350059	0.223819	0.149075	0.139385	0.372694	0.254705	0.0992896	0.166508	0.285897	0.295128	0.0546948	0.366441	0.26705	0.083424	0.295386	0.0544732	0.307478	0.0162242	0.917756	0.0641334	0.682848	0.303741	0.0476888	-0.099315	0.526322	0.10216	0.514482	0.34569	0.0231744	0.286337	0.0626735	0.189119	0.224521
MmugDNA.7762.1.S1_at	LEPROT	leptin receptor overlapping transcript	magenta	2.36329	495	0.230722	0.136611	0.0511084	0.74482	-0.299288	0.0512142	-0.0783816	0.617352	0.0404387	0.796819	-0.0518915	0.741044	0.220185	0.155963	0.277129	0.0719983	0.095562	0.542144	-0.197882	0.203379	0.293904	0.0557542	0.36738	0.371069	0.0142965	0.171526	0.271417	0.525113	-0.331609	0.0298321	0.18706	0.229703	0.14931	0.339268	0.410308	0.00628045	0.284124	0.0648216	0.187201	0.229344	-0.0680612	0.664536	0.151264	0.332912
MmugDNA.15597.1.S1_s_at	MOBP	myelin-associated oligodendrocyte basic protein	red	2.36329	496	0.0429177	0.784651	0.0731586	0.641056	-0.187968	0.227409	-0.236459	0.126857	-0.165158	0.289877	0.0191963	0.902756	0.389049	0.00992427	0.390815	0.00956447	0.329259	0.0310842	-0.0286604	0.855239	0.498624	0.000666186	0.106296	0.503448	0.000578839	0.438254	0.0032882	0.124549	-0.145238	0.35275	0.06162	0.694662	0.384607	0.0108805	0.388638	0.0100096	0.452736	0.00230079	0.402243	0.00749637	-0.0703596	0.653908	0.340715	0.0253683
Mmu.1183.4.A1_at	LOC100133811	similar to hCG1992647	grey	2.36291	497	0.0361246	0.818107	0.151362	0.332595	-0.423073	0.00470453	-0.227398	0.142513	-0.0686637	0.661744	-0.274751	0.0745763	0.251976	0.103091	0.208711	0.17923	0.250727	0.104867	0.0811087	0.605124	0.264087	0.0870388	0.417297	0.284921	0.0640413	0.229027	0.139598	0.424363	-0.110359	0.481117	0.326645	0.0325275	0.0977071	0.533073	-0.108158	0.489963	0.160847	0.302826	0.25147	0.103808	-0.142043	0.363556	-0.0298143	0.849476
Mmu.7841.1.S1_at	EEF1A1	eukaryotic translation elongation factor 1 alpha 1	grey	2.36233	498	0.0504126	0.74818	0.0783536	0.617478	-0.344347	0.0237503	-0.216946	0.162294	-0.100882	0.519783	-0.173379	0.266194	0.209022	0.17857	0.096253	0.539214	0.273894	0.0755226	0.241159	0.119262	0.227862	0.141678	0.482594	0.195306	0.209443	0.238593	0.123364	0.407744	0.045312	0.772946	0.383147	0.0112117	-0.081979	0.601244	-0.00171749	0.991279	0.183533	0.238763	0.247172	0.110051	0.0430776	0.783868	-0.0343998	0.826656
MmugDNA.18913.1.S1_at	GGA3	golgi associated, gamma adaptin ear containing, ARF binding protein 3	green	2.36102	499	-0.285657	0.0633274	-0.0594247	0.70504	0.520194	0.000349541	0.0471346	0.76407	-0.188783	0.225363	0.492769	0.000787945	0.0609251	0.697941	0.032023	0.838468	0.116296	0.457689	0.112641	0.472041	0.235928	0.127737	0.468282	0.191417	0.218836	0.283979	0.0649651	0.326678	0.118728	0.448273	0.314712	0.0398359	-0.242385	0.117339	0.0749057	0.633087	0.214313	0.167579	0.238389	0.123694	-0.0500781	0.749796	-0.154073	0.323908
MmuSTS.3820.1.S1_at	BIN1	bridging integrator 1	grey	2.36088	500	-0.166963	0.284566	-0.0251076	0.873027	0.517547	0.000379212	-0.0763452	0.62655	-0.302172	0.0489082	0.522838	0.00032201	0.329673	0.0308608	0.449606	0.00248865	0.159983	0.305463	-0.31467	0.0398636	0.40524	0.00702262	0.200663	0.485113	0.000977	0.26793	0.0823728	0.355448	-0.368767	0.0149596	0.158014	0.311532	0.24509	0.113177	0.435296	0.00353037	0.436677	0.00341542	0.332902	0.0291615	-0.00299206	0.984807	0.242077	0.11782
MmugDNA.453.1.S1_at	LAIR1	leukocyte-associated immunoglobulin-like receptor 1	turquoise	2.36068	501	-0.0889388	0.570612	-0.223863	0.148992	0.511714	0.000452719	0.20952	0.177514	0.0594876	0.704742	0.235927	0.127739	-0.326668	0.0325147	-0.194598	0.211132	-0.407965	0.0066147	-0.299884	0.0507309	-0.321949	0.0352592	0.321355	-0.261858	0.0898361	-0.352918	0.020271	0.220253	-0.109702	0.483748	-0.135778	0.385313	-0.112322	0.473303	-0.111863	0.475123	-0.247035	0.110255	-0.350403	0.0212445	0.216891	0.162403	0.114002	0.466669
MmugDNA.42247.1.S1_at	NRBP1	nuclear receptor binding protein 1	grey	2.36057	502	-0.362821	0.0167944	0.389177	0.00989768	0.419049	0.00515923	-0.393642	0.00901202	-0.690846	2.94e-07	0.407385	0.00669972	0.147424	0.345474	0.121412	0.438006	0.177362	0.255197	0.0877477	0.575803	0.369842	0.0146467	0.251894	0.291849	0.0575699	0.421935	0.00482942	0.139138	0.164657	0.291364	-0.0248377	0.874381	0.335222	0.0279892	0.0755677	0.630077	0.248944	0.107444	0.341427	0.0250443	0.21458	0.167037	0.178427	0.252309
MmugDNA.39315.1.S1_at	LIFR	leukemia inhibitory factor receptor alpha	tan	2.36054	503	-0.00850522	0.956832	-0.218532	0.15917	0.272357	0.077243	0.123332	0.430741	0.0746491	0.634255	0.475588	0.00126797	0.111929	0.474862	0.283589	0.0653496	-0.0966705	0.537447	-0.452848	0.00229431	0.39193	0.00934327	0.218515	0.475263	0.00127915	0.235544	0.128376	0.413098	-0.401222	0.00766398	0.276727	0.0724288	0.0149415	0.924239	0.525956	0.000292056	0.40328	0.00732952	0.37775	0.0125115	0.205244	0.186727	0.180888	0.245716
MmugDNA.25964.1.S1_at	TIMM8A	translocase of inner mitochondrial membrane 8 homolog A (yeast)	turquoise	2.36014	504	0.246128	0.11161	0.152804	0.327956	-0.584527	3.86e-05	-0.0272714	0.862185	0.250873	0.104659	-0.372647	0.0138566	0.328036	0.0317531	0.221268	0.153886	0.384149	0.0109836	0.238339	0.123776	0.182599	0.241205	0.55767	0.11483	0.463418	0.224635	0.147559	0.432452	0.151683	0.331559	0.153836	0.324662	-0.149684	0.338047	0.10225	0.51411	0.158283	0.310698	0.206	0.185075	-0.271426	0.0783008	-0.0328598	0.834305
MmugDNA.5542.1.S1_at	FAM122A	family with sequence similarity 122A	turquoise	2.36013	505	0.290167	0.0590905	0.114231	0.465768	-0.399243	0.00799785	-0.107617	0.492146	0.0186225	0.905649	-0.147752	0.34439	0.318297	0.0375116	0.26583	0.0848976	0.322055	0.0351958	0.106795	0.495479	0.291197	0.0581558	0.371906	0.233274	0.132205	0.301267	0.0496228	0.297921	0.0782679	0.617864	0.129416	0.408172	0.0632809	0.686847	0.0412367	0.792897	0.130538	0.404084	0.400667	0.00775635	-0.118059	0.450853	0.0046776	0.976251
Mmu.16242.1.S1_at	PLDN	pallidin homolog (mouse)	brown	2.35994	506	-0.083203	0.595805	0.111433	0.476834	-0.288438	0.060687	0.000170489	0.999134	0.171275	0.272129	-0.374755	0.0132867	-0.341237	0.0251301	-0.199931	0.198644	-0.435488	0.00351424	-0.329142	0.0311476	-0.289545	0.0596609	0.374431	-0.263038	0.0883463	-0.314787	0.039786	0.275183	-0.0513165	0.743816	-0.322962	0.0346548	0.176218	0.258325	-0.0387359	0.805205	-0.187636	0.228245	-0.213237	0.169773	0.239791	0.121436	0.233844	0.131237
MmugDNA.10286.1.S1_at	SNAPIN	SNAP-associated protein	turquoise	2.35969	507	0.265055	0.0858444	0.0907163	0.562905	-0.479134	0.00115169	0.0084555	0.957084	0.287268	0.0617878	-0.247757	0.109185	0.308965	0.0438065	0.343059	0.024314	0.175811	0.259443	-0.170913	0.273159	0.184426	0.236447	0.555127	0.280752	0.068207	0.0320979	0.838095	0.721126	-0.39569	0.00862904	0.266381	0.0842293	0.0524159	0.738519	0.199082	0.200596	0.135439	0.386511	0.210873	0.174668	-0.294973	0.0548277	-0.0749175	0.633033
MmugDNA.7807.1.S1_at	SMG7	Smg-7 homolog, nonsense mediated mRNA decay factor (C. elegans)	green	2.35968	508	-0.359912	0.0177588	0.0517176	0.741882	0.425685	0.00442835	-0.209468	0.177624	-0.450823	0.00241408	0.404511	0.00713547	0.184329	0.236699	0.00650887	0.966958	0.37737	0.0126076	0.4783	0.00117817	0.235981	0.127648	0.468163	0.101376	0.517731	0.378739	0.0122642	0.188731	0.401357	0.00764162	-0.0642455	0.682323	0.205278	0.186652	0.0279236	0.858922	0.241435	0.118827	0.219052	0.158156	0.119294	0.446094	0.0142478	0.927746
MmugDNA.42390.1.S1_at	TAF7L	TAF7-like RNA polymerase II, TATA box binding protein (TBP)-associated factor, 50kDa	saddlebrown	2.35944	509	0.25455	0.0995031	-0.0459597	0.769788	-0.371824	0.0140844	0.275162	0.0741251	0.462422	0.00179622	-0.402304	0.00748649	-0.429969	0.00400607	-0.391563	0.0094155	-0.428333	0.004163	-0.0980239	0.531739	-0.490229	0.000846682	0.117702	-0.433426	0.00369146	-0.493746	0.000766356	0.0850419	-0.0475732	0.761938	-0.136542	0.382619	-0.265281	0.0855673	-0.341879	0.0248399	-0.507475	0.000513922	-0.460146	0.00190504	0.0285077	0.856002	-0.355852	0.0191829
MmugDNA.8680.1.S1_at	CDC42	cell division cycle 42 (GTP binding protein, 25kDa)	darkorange	2.35942	510	0.120558	0.441256	0.142004	0.363688	-0.385463	0.0106904	-0.253376	0.101127	-0.200785	0.196693	-0.166961	0.28457	0.375807	0.0130099	0.248743	0.107737	0.443021	0.00292853	0.282317	0.0666188	0.374431	0.0133729	0.242625	0.297291	0.0528618	0.425474	0.00445017	0.137091	0.16131	0.301419	0.204759	0.187793	0.130043	0.405885	-0.112245	0.473609	0.220403	0.155542	0.417608	0.00533108	-0.0676334	0.666521	0.00614642	0.968797
MmugDNA.7856.1.S1_at	INTS1	integrator complex subunit 1	green	2.35922	511	-0.520049	0.000351109	0.108805	0.487354	0.495895	0.00072067	-0.219688	0.156921	-0.500084	0.000638591	0.405776	0.00694074	-0.0649336	0.679102	-0.0969542	0.536248	0.0167998	0.914849	0.1339	0.39198	0.151484	0.332203	0.608478	0.0716785	0.64784	0.241281	0.11907	0.403953	0.244487	0.114095	-0.082194	0.600287	0.201683	0.194655	0.0899501	0.566221	0.215528	0.165124	0.138453	0.375932	0.252618	0.102187	0.038839	0.804697
MmugDNA.9045.1.S1_at	ANKRD17	ankyrin repeat domain 17	yellow	2.35916	512	-0.242788	0.116711	-0.0228465	0.88438	0.333491	0.0288602	-0.0348525	0.82441	-0.175824	0.259407	0.12783	0.413989	-0.163739	0.2941	-0.0684894	0.662551	-0.208809	0.179023	-0.189517	0.223532	-0.159797	0.306034	0.595151	-0.177904	0.253725	-0.12993	0.406295	0.588029	0.0882863	0.573453	-0.241149	0.119278	0.108487	0.488633	-0.0498248	0.751022	-0.091262	0.560548	-0.124137	0.427713	0.182383	0.241771	0.196218	0.207282
Mmu.11663.1.S1_at	CDC42SE2	CDC42 small effector 2	turquoise	2.35914	513	-0.0308105	0.844508	0.365286	0.0160119	-0.353996	0.0198653	-0.0972743	0.534897	0.0524855	0.738184	-0.391811	0.00936654	-0.126653	0.418334	-0.168103	0.281243	-0.0400686	0.79864	0.143075	0.360044	-0.250584	0.105073	0.442834	-0.301341	0.0495636	-0.161387	0.301183	0.540568	0.236548	0.126709	-0.445152	0.00277926	0.0872134	0.578138	-0.0406368	0.795845	-0.0967711	0.537021	-0.293818	0.0558295	-0.135912	0.384837	-0.154433	0.322766
MmugDNA.30975.1.S1_s_at	FAM188A	family with sequence similarity 188, member A	turquoise	2.35903	514	0.389367	0.00985861	0.0255201	0.870958	-0.410745	0.00621979	0.206728	0.183491	0.491412	0.000818856	-0.392332	0.00926447	-0.150357	0.335853	-0.0653306	0.677247	-0.231868	0.134619	-0.222862	0.150867	-0.210763	0.174896	0.512477	-0.145296	0.352559	-0.262242	0.08935	0.365728	-0.159327	0.307479	-0.155422	0.319638	-0.0544349	0.728822	-0.0447583	0.775649	-0.192228	0.216856	-0.258529	0.094145	-0.0969999	0.536055	-0.0379124	0.809269
MmugDNA.4679.1.S1_at	CPLX2	complexin 2	green	2.3588	515	-0.448413	0.00256375	0.167594	0.282721	0.402769	0.00741129	-0.289978	0.0592631	-0.616282	1.08e-05	0.385784	0.0106199	0.334303	0.0284487	0.186312	0.231605	0.461555	0.00183701	0.378472	0.0123304	0.354817	0.0195613	0.275233	0.235225	0.128909	0.467736	0.00156324	0.101554	0.32195	0.0352584	-0.134061	0.391404	0.354223	0.0197809	0.121944	0.435987	0.350582	0.021174	0.328142	0.0316942	0.0963152	0.53895	-0.101347	0.517852
MmugDNA.26567.1.S1_at	AIDA	axin interactor, dorsalization associated	turquoise	2.35876	516	0.286159	0.0628443	0.0458663	0.770243	-0.544462	0.000160396	0.0936521	0.550283	0.413823	0.00580639	-0.436471	0.00343242	-0.233333	0.132105	-0.11961	0.444883	-0.337054	0.027091	-0.295426	0.0544389	-0.207584	0.181644	0.517976	-0.13043	0.404476	-0.276921	0.0722211	0.33904	-0.204557	0.188239	-0.0380942	0.808371	-0.190476	0.221153	0.0559303	0.721667	-0.153332	0.326267	-0.242495	0.117167	-0.0612884	0.696226	-0.251371	0.103948
MmugDNA.21346.1.S1_at	C5orf25	chromosome 5 open reading frame 25	lightcyan	2.3586	517	0.183455	0.238967	-0.360747	0.0174774	0.291413	0.0579609	0.47016	0.0014662	0.462154	0.00180872	0.165717	0.288224	-0.156754	0.315456	0.00476257	0.97582	-0.326425	0.0326515	-0.425764	0.00442028	-0.360972	0.0174022	0.264341	-0.207833	0.181108	-0.516926	0.000386489	0.0648216	-0.438114	0.00329934	-0.0542231	0.729837	-0.129473	0.407964	0.012986	0.934131	-0.156656	0.315763	-0.244634	0.113871	-0.155515	0.319344	-0.201992	0.193959
MmugDNA.12293.1.S1_at	MRPS21	mitochondrial ribosomal protein S21	grey	2.35765	518	0.106812	0.495409	0.142839	0.360846	-0.468158	0.00154596	-0.125624	0.422157	0.0322347	0.837415	-0.263063	0.088315	0.255287	0.098493	0.246846	0.110537	0.215139	0.165907	-0.00886818	0.954991	0.283161	0.0657747	0.386535	0.31791	0.0377569	0.223036	0.15054	0.435175	-0.171325	0.271988	0.451888	0.00235044	-0.147927	0.343812	0.173303	0.266408	0.301305	0.049592	0.183385	0.23915	-0.16812	0.281192	-0.129208	0.408932
MmugDNA.32888.1.S1_at	LOC100127894	hypothetical protein LOC100127894	midnightblue	2.35761	519	-0.177681	0.254328	-0.0356369	0.820523	0.532558	0.000236777	0.0448458	0.775222	-0.267884	0.0824282	0.299816	0.0507856	-0.160919	0.302608	-0.124833	0.425109	-0.159652	0.306479	-0.0609862	0.697653	-0.152683	0.328344	0.606492	-0.162765	0.297021	-0.12478	0.425306	0.596205	0.0720184	0.64628	-0.186471	0.231199	0.0122384	0.937915	-0.0993349	0.526238	-0.0910086	0.561642	-0.0947508	0.545594	0.153852	0.32461	-0.0633656	0.68645
MmugDNA.4088.1.S1_at	TTC21A	tetratricopeptide repeat domain 21A	blue	2.35703	520	-0.0456438	0.771328	-0.20385	0.189803	0.545779	0.000153497	0.398584	0.00811187	0.256603	0.0967099	0.383893	0.0110414	-0.214316	0.167573	-0.189235	0.224233	-0.233663	0.131543	-0.0816931	0.602517	-0.32269	0.0348164	0.320099	-0.267585	0.0827842	-0.369104	0.014861	0.20311	-0.124653	0.42578	-0.148905	0.340597	-0.0268333	0.864379	-0.0662132	0.673129	-0.190214	0.221801	-0.168771	0.279306	-0.0882104	0.573784	-0.232875	0.132887
MmugDNA.20525.1.S1_at	SMAD2	SMAD family member 2	turquoise	2.35648	521	0.224385	0.148022	0.198229	0.202572	-0.448502	0.00255808	-0.187159	0.22945	-0.0387512	0.80513	-0.157259	0.313882	0.373091	0.0137348	0.368486	0.0150423	0.292023	0.0574136	-0.0507421	0.746588	0.337749	0.026757	0.298691	0.3324	0.0294203	0.285246	0.0637261	0.325273	-0.101987	0.515197	0.0318943	0.839109	0.260971	0.0909696	0.247627	0.109378	0.274232	0.075148	0.354898	0.0195313	-0.17056	0.274168	0.19963	0.199334
MmugDNA.26285.1.S1_at	SPRED1	sprouty-related, EVH1 domain containing 1	brown	2.35615	522	-0.199801	0.198942	0.212029	0.172262	-0.393569	0.00902589	-0.155317	0.319969	0.0680751	0.664472	-0.418613	0.00521072	-0.325655	0.0330883	-0.307629	0.0447742	-0.273215	0.076279	0.00448461	0.977231	-0.265148	0.0857295	0.416454	-0.339294	0.0260259	-0.169259	0.277899	0.528778	0.284802	0.0641576	-0.123078	0.431696	-0.0157926	0.919937	-0.232579	0.133395	-0.230036	0.137814	-0.126551	0.418714	0.0771818	0.622764	0.121726	0.436812
MmugDNA.11996.1.S1_s_at	SPRED2	sprouty-related, EVH1 domain containing 2	grey	2.35498	523	0.0587131	0.708415	0.211448	0.173466	-0.441616	0.00303079	-0.276428	0.0727513	-0.140318	0.369472	-0.309606	0.0433483	0.248247	0.108464	0.190154	0.221949	0.269481	0.0805466	0.126741	0.418008	0.201614	0.194812	0.526589	0.184208	0.23701	0.22413	0.148495	0.433239	0.0413948	0.79212	0.119306	0.446052	0.0202271	0.897561	-0.0962777	0.539109	-0.00449487	0.977178	0.156522	0.316183	-0.0591307	0.706434	0.0443757	0.777517
MmugDNA.6889.1.S1_at	AP1S3	adaptor-related protein complex 1, sigma 3 subunit	blue	2.35496	524	-0.0369621	0.813964	-0.216341	0.163497	0.501251	0.000617261	0.21815	0.159919	0.111743	0.475603	0.23166	0.13498	-0.381612	0.011569	-0.259343	0.0930772	-0.443029	0.00292795	-0.270053	0.0798809	-0.347946	0.0222329	0.282101	-0.283722	0.0652183	-0.387681	0.0102108	0.176585	-0.126712	0.418117	-0.212331	0.171637	0.00111021	0.994363	-0.152376	0.329329	-0.201787	0.194422	-0.284066	0.0648787	0.0878257	0.575462	-0.0706933	0.652371
MmugDNA.41909.1.S1_at	EMCN	endomucin	grey	2.35476	525	0.284409	0.0645419	0.0240227	0.878471	-0.50353	0.000577436	-0.188449	0.226198	-0.0696568	0.657151	-0.222439	0.151663	0.362814	0.0167965	0.353854	0.0199186	0.309162	0.0436647	-0.0117329	0.940475	0.368818	0.0149446	0.25373	0.356942	0.0187915	0.346894	0.022668	0.22826	-0.0493529	0.753305	0.024989	0.873622	0.232314	0.13385	0.41646	0.00547149	0.505672	0.000542136	0.256559	0.0967685	-0.171667	0.271018	-0.0780211	0.618976
MmugDNA.23862.1.S1_at	HHEX	hematopoietically expressed homeobox	darkturquoise	2.35473	526	0.230388	0.137196	0.0393749	0.802056	-0.279687	0.069305	-0.150328	0.335949	-0.0389323	0.804237	-0.0568153	0.717444	0.45903	0.00196049	0.549562	0.000135135	0.265876	0.0848419	-0.294089	0.055593	0.200936	0.196348	0.527739	0.281644	0.0672981	0.0488188	0.755893	0.702944	-0.372313	0.0139487	-0.0737336	0.638429	0.392172	0.00929583	0.453253	0.00227101	0.397699	0.00826708	0.237206	0.125626	-0.387084	0.0103379	0.178368	0.252467
MmugDNA.4366.1.S1_at	ITIH5	inter-alpha (globulin) inhibitor H5	blue	2.35462	527	-0.193944	0.2127	-0.10931	0.485322	0.687216	3.59e-07	0.0885378	0.572357	-0.32458	0.0337065	0.569657	6.69e-05	0.0746632	0.63419	0.0587722	0.708134	0.0909479	0.561904	0.0490316	0.754862	0.122385	0.434314	0.650345	0.0777827	0.620051	0.160018	0.305357	0.543475	0.114392	0.465137	-0.0346273	0.825528	0.0105711	0.94636	0.0814626	0.603545	0.073972	0.637341	0.166577	0.285696	0.169936	0.275952	0.0786586	0.616105
MmugDNA.10175.1.S1_at	MTMR12	myotubularin related protein 12	blue	2.35442	528	-0.158139	0.311144	-0.197745	0.203698	0.581108	4.39e-05	0.17581	0.259445	-0.0351988	0.822693	0.322244	0.0350825	-0.319821	0.0365575	-0.311095	0.0422989	-0.266951	0.083542	0.0165623	0.916048	-0.432822	0.00374477	0.174863	-0.410601	0.00623962	-0.399806	0.00790161	0.162866	0.0556397	0.723056	-0.111027	0.47845	-0.146778	0.347614	-0.39589	0.00859235	-0.436377	0.00344011	-0.340298	0.02556	-0.0063509	0.967759	-0.1937	0.213287
MmugDNA.372.1.S1_at	CHRNB1	cholinergic receptor, nicotinic, beta 1 (muscle)	blue	2.35434	529	-0.102365	0.513634	-0.247824	0.109086	0.47506	0.00128614	0.252831	0.101889	0.113237	0.469682	0.222048	0.152403	-0.118453	0.449332	-0.118362	0.449685	-0.0891939	0.569502	0.0222302	0.887479	-0.289302	0.0598856	0.374662	-0.283196	0.0657401	-0.273524	0.0759342	0.34545	0.0416759	0.79074	-0.0589029	0.707514	-0.210993	0.174416	-0.10185	0.515764	-0.0811983	0.604724	-0.176677	0.257066	-0.0783186	0.617636	-0.259497	0.0928767
MmugDNA.30798.1.S1_s_at	RPL4	ribosomal protein L4	grey	2.35369	530	0.124102	0.427845	0.0372164	0.812707	-0.449855	0.00247325	0.247219	0.109982	0.456761	0.00207765	-0.502941	0.000587503	-0.455893	0.0021241	-0.35142	0.0208464	-0.514666	0.000414056	-0.255657	0.0979895	-0.513469	0.000429357	0.0956661	-0.426621	0.00433297	-0.534505	0.000222386	0.058739	-0.118736	0.448243	-0.0639202	0.683848	-0.397774	0.00825393	-0.251336	0.103998	-0.54085	0.000180794	-0.624035	7.78e-06	-0.0903984	0.564279	-0.241794	0.118263
Mmu.8335.1.S1_s_at	KIAA0907	KIAA0907	pink	2.35359	531	0.400741	0.00774401	-0.35328	0.0201343	-0.262031	0.0896165	0.348267	0.0221019	0.497148	0.000695181	-0.255821	0.0977669	-0.123196	0.431253	-0.0976949	0.533124	-0.147018	0.346818	-0.0761461	0.627453	-0.254378	0.0997394	0.436341	-0.17483	0.262154	-0.323693	0.0342238	0.262294	-0.203787	0.189944	0.035565	0.820879	-0.221614	0.153227	-0.054672	0.727687	-0.152142	0.330083	-0.275587	0.0736618	0.0313357	0.841891	-0.0363979	0.816755
Mmu.8078.2.S1_at	APEX1	APEX nuclease (multifunctional DNA repair enzyme) 1	turquoise	2.35358	532	0.0551292	0.725498	0.324385	0.0338195	-0.438205	0.00329208	-0.133799	0.39234	0.0107634	0.945385	-0.390702	0.00958709	-0.112252	0.473582	-0.0560827	0.720939	-0.167169	0.283962	-0.150275	0.33612	-0.19471	0.210865	0.537591	-0.153093	0.327033	-0.226152	0.144773	0.429054	-0.0935188	0.550852	-0.36894	0.0149087	0.208078	0.180584	0.0455193	0.771935	-0.149333	0.339192	-0.277762	0.0713238	-0.0881479	0.574056	0.0461943	0.768645
MmuSTS.3878.1.S1_at	SLC6A8	solute carrier family 6 (neurotransmitter transporter, creatine), member 8	green	2.35348	533	-0.377302	0.0126249	-0.0566083	0.718431	0.450454	0.00243649	-0.00806348	0.959072	-0.136543	0.382614	0.497247	0.000693204	0.0380952	0.808367	0.0568345	0.717352	0.0220772	0.888248	-0.0373907	0.811846	0.335228	0.0279859	0.301542	0.322864	0.0347125	0.325531	0.0331591	0.258657	-0.0272145	0.86247	0.275422	0.0738414	-0.0119555	0.939348	0.372608	0.0138671	0.37547	0.0130981	0.242849	0.116617	0.0693753	0.658452	0.0562789	0.720003
MmugDNA.38614.1.S1_at	FBXO27	F-box protein 27	blue	2.35308	534	0.0884511	0.572734	-0.2918	0.0576138	0.646862	2.78e-06	0.247115	0.110137	0.0320818	0.838176	0.587197	3.49e-05	0.276524	0.0726473	0.332293	0.0294759	0.142454	0.362154	-0.201391	0.195317	0.166916	0.284703	0.583093	0.249631	0.106446	0.0456692	0.771204	0.706231	-0.326436	0.0326453	-0.0895465	0.567971	0.225294	0.146344	0.223421	0.149818	0.12089	0.439993	0.135389	0.386687	-0.0275504	0.860789	0.179577	0.249214
MmuSTS.3697.1.S1_at	COPS4	COP9 constitutive photomorphogenic homolog subunit 4 (Arabidopsis)	turquoise	2.35288	535	0.399463	0.00796012	0.0131114	0.933496	-0.476451	0.00123875	0.119523	0.445219	0.386982	0.0103599	-0.427392	0.0042557	0.0192905	0.902281	-0.00337046	0.982886	0.00969262	0.950812	0.0163815	0.916961	-0.140407	0.369166	0.625765	-0.121845	0.436362	-0.17137	0.27186	0.525423	-0.0616509	0.694516	-0.00639889	0.967516	0.0245603	0.875773	-0.337557	0.0268486	-0.261417	0.0903985	-0.0156233	0.920792	-0.0939398	0.549053	-0.0189048	0.904226
MmuSTS.2873.1.S1_at	TAF7L	TAF7-like RNA polymerase II, TATA box binding protein (TBP)-associated factor, 50kDa	saddlebrown	2.35287	536	0.172739	0.267992	-0.0858333	0.584191	-0.175412	0.260543	0.371381	0.0142084	0.486916	0.000929169	-0.238721	0.123158	-0.441806	0.0030168	-0.412676	0.00595755	-0.431407	0.00387243	-0.0775331	0.621178	-0.506421	0.000530244	0.103374	-0.471059	0.00143158	-0.508467	0.000498975	0.0726871	-0.00997737	0.949369	-0.199438	0.199775	-0.230942	0.136228	-0.242835	0.116638	-0.411744	0.00608295	-0.402043	0.00752896	0.0538568	0.731595	-0.304061	0.0474434
Mmu.132.1.S1_at	NAMPT	nicotinamide phosphoribosyltransferase	turquoise	2.35286	537	0.223959	0.148814	0.225832	0.145357	-0.57317	5.89e-05	-0.35757	0.0185692	-0.233327	0.132114	-0.289642	0.0595717	0.304728	0.0469346	0.366061	0.0157722	0.169643	0.276793	-0.20549	0.186189	0.283163	0.0657732	0.386535	0.315048	0.0396129	0.192304	0.21667	0.487794	-0.212361	0.171574	-0.0248136	0.874501	0.339613	0.0258768	0.344653	0.0236182	0.235764	0.128009	0.244	0.11484	-0.14468	0.354625	0.254622	0.0994036
MmugDNA.25292.1.S1_at	JAGN1	jagunal homolog 1 (Drosophila)	turquoise	2.35285	538	0.208213	0.180295	0.197616	0.203998	-0.33414	0.0285308	-0.064722	0.680092	0.00855234	0.956593	-0.149029	0.340188	0.329191	0.0311211	0.253959	0.100318	0.345218	0.0233755	0.150363	0.335835	0.221177	0.154058	0.492728	0.162255	0.298556	0.249632	0.106444	0.386998	0.113857	0.467237	-0.0182963	0.907295	0.106885	0.495113	0.0769616	0.62376	0.149226	0.339544	0.215527	0.165127	-0.192108	0.217146	0.0529512	0.735944
MmugDNA.36731.1.S1_at	FAM18B	family with sequence similarity 18, member B	pink	2.35266	539	0.326323	0.0327092	-0.139666	0.371723	-0.564889	7.94e-05	0.153055	0.327154	0.442536	0.00296348	-0.454152	0.00222003	-0.027572	0.860681	-0.0136459	0.930791	-0.0447	0.775934	-0.0417463	0.790395	-0.1132	0.469831	0.66245	-0.0557649	0.722457	-0.162156	0.298855	0.539512	-0.152324	0.329497	-0.0181245	0.908162	-0.131448	0.400788	-0.0660588	0.673848	-0.118916	0.447548	-0.135843	0.385084	-0.00820088	0.958375	-0.13894	0.374237
MmugDNA.37904.1.S1_at	LUC7L3	LUC7-like 3 (S. cerevisiae)	blue	2.35261	540	0.164383	0.292178	-0.346436	0.0228596	0.450724	0.00242009	0.402427	0.00746649	0.314495	0.0399802	0.292264	0.0571989	-0.206196	0.184648	-0.0967225	0.537227	-0.311278	0.0421713	-0.288745	0.0604018	-0.323365	0.0344162	0.320099	-0.190892	0.220128	-0.442733	0.00294925	0.122014	-0.354884	0.0195365	-0.0313013	0.842062	-0.210315	0.175837	0.0448786	0.775061	-0.126143	0.420227	-0.337829	0.0267183	0.0924907	0.55526	-0.0853943	0.586123
MmugDNA.20913.1.S1_at	LOC100292189	hypothetical protein LOC100292189	blue	2.35248	541	-0.0175948	0.910835	-0.294431	0.0552959	0.547186	0.00014642	0.380342	0.0118721	0.229438	0.138869	0.435784	0.00348944	-0.104204	0.506056	-0.0464863	0.767224	-0.177988	0.253495	-0.175317	0.260806	-0.220208	0.155918	0.49452	-0.172605	0.268368	-0.263179	0.0881696	0.364018	-0.117598	0.452634	0.0219906	0.888684	-0.183218	0.239585	-0.0196265	0.900588	-0.190243	0.221729	-0.118667	0.448507	-0.105227	0.501868	-0.16916	0.278183
MmugDNA.37011.1.S1_at	TET2	tet oncogene family member 2	yellow	2.35235	542	-0.155229	0.320246	-0.0736575	0.638776	0.37182	0.0140855	0.0234709	0.881243	-0.139296	0.373004	0.153328	0.32628	-0.286887	0.0621487	-0.139027	0.373937	-0.374904	0.0132471	-0.321671	0.0354265	-0.227384	0.142538	0.483346	-0.20057	0.197182	-0.256978	0.0962067	0.374921	-0.0642522	0.682292	-0.20916	0.178275	0.0998954	0.523895	-0.0309331	0.843897	-0.110928	0.478845	-0.109718	0.483685	0.136261	0.383609	0.0659726	0.67425
MmuSTS.4167.1.S1_at	MINPP1	multiple inositol polyphosphate histidine phosphatase, 1	turquoise	2.35227	543	0.44356	0.00289016	-0.100772	0.52024	-0.619432	9.48e-06	0.0605968	0.699492	0.40098	0.00770413	-0.485573	0.000964583	-0.014132	0.928332	0.00234157	0.98811	-0.0418397	0.789936	-0.0565771	0.71858	-0.251381	0.103934	0.441916	-0.219818	0.156671	-0.295713	0.0541936	0.307478	-0.0912821	0.560461	-0.239173	0.122427	0.0821967	0.600275	-0.0596203	0.704113	-0.154066	0.323931	-0.117701	0.452236	-0.129751	0.406948	0.044365	0.77757
MmugDNA.11641.1.S1_s_at	CUL4B	cullin 4B	brown	2.35216	544	-0.0226451	0.885392	0.204746	0.187823	-0.432829	0.00374418	-0.10969	0.483796	0.145221	0.352809	-0.453979	0.00222977	-0.399213	0.00800314	-0.325771	0.0330224	-0.408851	0.00648654	-0.149128	0.339864	-0.380685	0.0117896	0.23389	-0.384978	0.0107978	-0.366196	0.0157308	0.206295	0.0650055	0.678766	-0.0758434	0.628826	-0.146883	0.347267	-0.00565036	0.971314	-0.209491	0.177574	-0.28975	0.059473	0.00186439	0.990533	-0.0438026	0.780319
MmuSTS.4367.1.S1_at	STARD9	StAR-related lipid transfer (START) domain containing 9	blue	2.35207	545	-0.0778116	0.619921	-0.307075	0.0451804	0.612725	1.26e-05	0.429754	0.00402645	0.335633	0.0277855	0.347596	0.022377	-0.260531	0.0915352	-0.165029	0.290261	-0.331168	0.0300643	-0.235254	0.128861	-0.354304	0.019751	0.275695	-0.285652	0.0633324	-0.414234	0.00575312	0.148119	-0.163025	0.296239	-0.215901	0.164377	-0.0262814	0.867143	-0.055895	0.721836	-0.176096	0.258659	-0.280542	0.0684225	0.12076	0.440488	-0.106008	0.498682
MmugDNA.33857.1.S1_at	EIF4A3	eukaryotic translation initiation factor 4A, isoform 3	turquoise	2.35201	546	0.202079	0.193763	0.186943	0.229999	-0.404588	0.00712353	-0.0841553	0.591589	0.0231521	0.882845	-0.177484	0.254866	0.26565	0.0851172	0.266259	0.0843766	0.215111	0.165963	-0.0313839	0.84165	0.308326	0.0442671	0.34566	0.297881	0.0523708	0.299131	0.0513425	0.302509	-0.0269036	0.864026	-0.0200474	0.898466	0.18928	0.224122	0.194244	0.211981	0.232108	0.134205	0.179105	0.250482	-0.244692	0.113782	0.0203452	0.896966
MmugDNA.32084.1.S1_at	GRIA3	glutamate receptor, ionotrophic, AMPA 3	yellow	2.3516	547	-0.0752127	0.63169	-0.268667	0.0815017	0.468021	0.00155156	0.199808	0.198926	0.105054	0.502572	0.208061	0.180619	-0.321615	0.0354608	-0.14651	0.348504	-0.438238	0.00328953	-0.394542	0.00884185	-0.299555	0.0509969	0.357654	-0.242718	0.11682	-0.342303	0.0246501	0.236268	-0.124187	0.427527	0.0172714	0.912467	-0.17845	0.252246	-0.126868	0.417539	-0.178099	0.253196	-0.237697	0.124821	0.0422007	0.788165	-0.0251115	0.873007
MmugDNA.37606.1.S1_at	HIC2	hypermethylated in cancer 2	blue	2.35127	548	-0.344324	0.0237602	-0.0847846	0.58881	0.637663	4.25e-06	0.0932018	0.55221	-0.180496	0.246758	0.417901	0.0052957	-0.283312	0.0656248	-0.227053	0.143136	-0.286973	0.0620668	-0.106534	0.496539	-0.222936	0.150727	0.490264	-0.220633	0.1551	-0.213343	0.169555	0.44989	0.0321058	0.838056	-0.0267142	0.864975	-0.118874	0.447711	0.013544	0.931307	-0.0577167	0.713151	-0.135877	0.384964	0.301011	0.0498263	-0.105737	0.499785
MmugDNA.40887.1.S1_at	LONRF2	LON peptidase N-terminal domain and ring finger 2	grey60	2.35091	549	0.138735	0.374948	-0.383145	0.0112123	0.425503	0.0044472	0.288714	0.0604307	0.26254	0.0889725	0.168296	0.280682	-0.460933	0.00186678	-0.444455	0.00282733	-0.377293	0.0126272	0.0289348	0.853868	-0.473832	0.00132932	0.134301	-0.450802	0.00241535	-0.449945	0.00246767	0.116395	0.0447883	0.775502	-0.372755	0.0138268	-0.103046	0.510821	-0.353695	0.0199781	-0.396433	0.00849356	-0.342773	0.0244409	0.221667	0.153126	-0.281572	0.0673713
MmugDNA.27084.1.S1_at	CRTC1	CREB regulated transcription coactivator 1	green	2.35086	550	-0.538536	0.00019507	0.292222	0.0572362	0.475715	0.00126364	-0.302287	0.0488174	-0.586596	3.57e-05	0.501627	0.000610532	0.0926023	0.554781	0.00894746	0.954589	0.19594	0.207939	0.241898	0.1181	0.330043	0.030662	0.308544	0.231985	0.134418	0.431559	0.00385856	0.134421	0.273441	0.0760269	-0.0163477	0.917132	0.161987	0.299366	0.0840194	0.592189	0.116075	0.458551	0.267669	0.0826832	0.139112	0.37364	0.219767	0.156769
Mmu.12864.1.S1_at	C13orf1	chromosome 13 open reading frame 1	turquoise	2.35086	551	0.326121	0.0328234	0.0568721	0.717173	-0.511853	0.000450829	0.0920416	0.55719	0.360959	0.0174064	-0.482399	0.00105312	-0.0526617	0.737336	-0.0965929	0.537775	-0.015405	0.921896	0.0920203	0.557282	-0.223382	0.14989	0.489022	-0.219257	0.157758	-0.207618	0.18157	0.459906	0.0384177	0.806775	-0.0477953	0.760859	-0.0646357	0.680496	-0.383427	0.0111477	-0.29563	0.0542649	-0.174613	0.262754	-0.242316	0.117446	-0.0401845	0.79807
MmugDNA.7525.1.S1_at	SRRM2	serine/arginine repetitive matrix 2	yellow	2.35031	552	-0.324249	0.0338986	-0.0243525	0.876815	0.471921	0.00139905	0.0905425	0.563656	-0.082988	0.596759	0.246979	0.110339	-0.197732	0.203727	-0.104245	0.505889	-0.243133	0.116177	-0.192302	0.216675	-0.157649	0.312667	0.59871	-0.178789	0.25133	-0.128693	0.410818	0.589981	0.0915193	0.559439	-0.0940883	0.548419	-0.0275353	0.860865	-0.0704364	0.653554	-0.107561	0.492376	-0.0799819	0.610164	0.165376	0.289231	0.129495	0.407883
MmugDNA.39666.1.S1_at	INO80D	INO80 complex subunit D	grey60	2.3502	553	-0.0344086	0.826613	-0.111103	0.478147	0.539329	0.000190065	0.104333	0.505526	-0.223914	0.148897	0.378933	0.012216	0.044323	0.777775	0.0540047	0.730885	0.0465224	0.767048	-0.00264231	0.986583	-0.0721361	0.64574	0.715217	-0.0562443	0.720168	-0.0661715	0.673323	0.682108	-0.00928573	0.952874	-0.649825	2.41e-06	0.445143	0.00277985	0.00785373	0.960136	-0.0272435	0.862325	-0.132133	0.398314	0.0392306	0.802767	0.00729653	0.962962
MmugDNA.10718.1.S1_s_at	ADI1	acireductone dioxygenase 1	grey	2.34987	554	0.0857206	0.584687	0.0914152	0.559887	-0.439916	0.00315863	-0.219535	0.157217	-0.0574449	0.714444	-0.183804	0.238059	0.19613	0.207491	0.22505	0.146792	0.127118	0.416614	-0.0969495	0.536268	0.261406	0.0904118	0.42137	0.216075	0.164028	0.264597	0.0864069	0.361152	0.0510673	0.745018	0.100842	0.51995	0.0926429	0.554606	0.486175	0.000948563	0.33908	0.0261259	0.19344	0.213915	0.00693073	0.964817	0.309821	0.0431955
MmugDNA.14464.1.S1_at	AZIN1	antizyme inhibitor 1	turquoise	2.34959	555	0.250672	0.104946	0.126851	0.417603	-0.532763	0.000235223	0.0313116	0.842011	0.333424	0.0288943	-0.464269	0.00171198	-0.158548	0.30988	-0.166083	0.287148	-0.119108	0.446812	0.0389787	0.804008	-0.140146	0.370063	0.626038	-0.143454	0.358759	-0.12209	0.435431	0.600823	0.0455173	0.771945	-0.258292	0.0944577	0.0891518	0.569686	-0.193887	0.212837	-0.154284	0.323238	-0.140184	0.369934	-0.037329	0.812151	-0.122188	0.435062
MmugDNA.12002.1.S1_at	ATP6V1C1	ATPase, H+ transporting, lysosomal 42kDa, V1 subunit C1	turquoise	2.3493	556	0.21176	0.172819	0.153155	0.326835	-0.560906	9.14e-05	0.0215555	0.890873	0.304508	0.0471019	-0.49211	0.000802836	-0.158035	0.31147	-0.175208	0.261107	-0.109054	0.486353	0.0624892	0.690569	-0.163431	0.29502	0.588398	-0.210284	0.175902	-0.0879036	0.575122	0.653707	0.201708	0.1946	-0.280298	0.0686734	-0.044515	0.776837	-0.167499	0.282998	-0.237988	0.124348	-0.184886	0.23526	0.0536702	0.73249	-0.0104279	0.947086
MmugDNA.25662.1.S1_at	GORAB	golgin, RAB6-interacting	darkgreen	2.34876	557	0.393592	0.00902151	-0.136224	0.38374	-0.393068	0.00912194	0.299465	0.0510705	0.681464	4.9e-07	-0.443422	0.00289991	-0.230311	0.13733	-0.220937	0.154518	-0.214634	0.166927	-0.0204845	0.896265	-0.375772	0.013019	0.240926	-0.316695	0.0385364	-0.405639	0.00696164	0.154488	-0.101273	0.51816	0.0641625	0.682712	-0.356984	0.0187766	-0.299435	0.0510948	-0.313357	0.0407443	-0.298517	0.0518458	-0.210359	0.175744	-0.278318	0.0707359
MmuSTS.3477.1.S1_at	BAZ2A	bromodomain adjacent to zinc finger domain, 2A	grey	2.34871	558	-0.108938	0.486817	-0.0488453	0.755764	0.44	0.00315224	-0.113602	0.468244	-0.396649	0.00845455	0.421919	0.0048312	0.304407	0.0471787	0.249393	0.10679	0.323362	0.0344183	0.127511	0.415162	0.233399	0.131992	0.473595	0.219933	0.156447	0.228942	0.139748	0.424373	-0.00787739	0.960016	0.0713721	0.649247	0.209471	0.177617	0.132999	0.395203	0.276571	0.0725971	0.189299	0.224074	-0.142575	0.361743	0.169565	0.277019
MmuSTS.4646.1.S1_at	NTN4	netrin 4	pink	2.3484	559	0.497552	0.000687135	-0.218594	0.15905	-0.40568	0.0069554	0.276899	0.0722448	0.551916	0.00012474	-0.449794	0.00247702	-0.32268	0.0348218	-0.244497	0.114081	-0.386922	0.0103727	-0.215011	0.166164	-0.459975	0.00191347	0.14838	-0.345616	0.0232057	-0.565164	7.86e-05	0.0455203	-0.292077	0.0573656	-0.0593986	0.705164	-0.147527	0.345134	-0.197109	0.205185	-0.310337	0.0428306	-0.408378	0.00655465	-0.0872235	0.578094	-0.153325	0.326291
MmugDNA.31013.1.S1_at	PPFIA4	protein tyrosine phosphatase, receptor type, f polypeptide (PTPRF), interacting protein (liprin), alpha 4	green	2.34815	560	-0.301365	0.0495443	-0.0683666	0.66312	0.426288	0.00436674	-0.0904369	0.564113	-0.344638	0.0236246	0.426981	0.00429677	0.241286	0.119062	0.152635	0.328497	0.313057	0.040948	0.226289	0.144523	0.269093	0.0810004	0.410287	0.230608	0.136811	0.309194	0.0436422	0.286097	0.0942289	0.547819	0.0223916	0.886667	0.164609	0.291506	0.0370339	0.813609	0.212727	0.170821	0.23169	0.134928	-0.116094	0.458477	-0.0550394	0.725927
MmugDNA.20276.1.S1_at	ITGB7	integrin, beta 7	grey	2.34809	561	0.0271997	0.862544	0.108368	0.489116	-0.493173	0.000778946	-0.28347	0.0654681	-0.146769	0.347646	-0.280625	0.0683371	0.320446	0.0361726	0.218385	0.159458	0.36673	0.015568	0.219252	0.157768	0.237976	0.124367	0.464102	0.193377	0.214067	0.2743	0.0750731	0.343805	0.101286	0.518102	0.463793	0.00173332	-0.306463	0.0456325	0.0496118	0.752052	0.0403658	0.797178	0.199013	0.200754	-0.0841495	0.591614	0.172115	0.269752
Mmu.15572.1.S1_at	PIK3R1	phosphoinositide-3-kinase, regulatory subunit 1 (alpha)	brown	2.34799	562	-0.250344	0.105416	0.471789	0.00140398	-0.363371	0.0166168	-0.318402	0.0374453	-0.223601	0.149481	-0.40716	0.00673299	-0.166317	0.286458	-0.160056	0.30524	-0.111677	0.475864	0.0415668	0.791276	-0.125198	0.423744	0.647797	-0.213476	0.169283	-0.0215101	0.891102	0.732953	0.305165	0.0466038	-0.2209	0.154589	0.124302	0.427096	-0.137898	0.377864	-0.124132	0.427732	-0.0725485	0.643849	0.0546525	0.72778	0.224789	0.147275
Mmu.6687.1.S1_at	EIF3D	eukaryotic translation initiation factor 3, subunit D	brown	2.34787	563	-0.307356	0.044974	0.495895	0.000720686	-0.309053	0.0437428	-0.197784	0.203607	-0.0966627	0.53748	-0.412771	0.00594498	-0.406113	0.00688962	-0.295592	0.0542971	-0.444449	0.00282773	-0.229905	0.138044	-0.384122	0.0109897	0.229373	-0.372257	0.0139642	-0.353578	0.020022	0.219698	0.0636243	0.685235	-0.407979	0.00661261	0.131619	0.400168	-0.0857923	0.584372	-0.258624	0.0940204	-0.41479	0.00568165	0.0811641	0.604877	0.0973079	0.534755
MmugDNA.13062.1.S1_at	SMOC1	SPARC related modular calcium binding 1	grey	2.34761	564	-0.169231	0.277979	0.241092	0.119368	-0.299395	0.0511274	-0.361502	0.0172261	-0.267114	0.0833474	0.0151657	0.923105	0.224394	0.148006	0.317459	0.0380446	0.108531	0.488459	-0.227888	0.141632	0.448466	0.0025604	0.161831	0.482271	0.00105685	0.358993	0.0180734	0.214701	-0.229296	0.13912	0.171215	0.272301	0.156352	0.316716	0.524423	0.000306455	0.449292	0.00250825	0.334993	0.0281029	-0.0191163	0.903159	0.151936	0.330746
MmugDNA.879.1.S1_at	TBC1D16	TBC1 domain family, member 16	tan	2.34738	565	-0.324073	0.0340013	-0.0463079	0.768092	0.366534	0.0156276	-0.0680772	0.664462	-0.187991	0.22735	0.364487	0.016262	0.0105369	0.946533	0.109774	0.483461	-0.0863785	0.581797	-0.238323	0.123803	0.302142	0.0489318	0.354033	0.293603	0.0560166	0.286453	0.0625632	0.323436	-0.038943	0.804185	0.105403	0.501147	0.183315	0.239331	0.295041	0.0547691	0.322418	0.0349781	0.235335	0.128726	0.137458	0.379406	0.352619	0.0203846
MmugDNA.23169.1.S1_at	NR4A2	nuclear receptor subfamily 4, group A, member 2	darkgreen	2.34669	566	0.0772579	0.622421	-0.0440398	0.779159	-0.38326	0.0111857	0.0895863	0.567798	0.305006	0.0467242	-0.416667	0.00544603	-0.189631	0.223248	-0.165345	0.289323	-0.167099	0.284166	-0.023661	0.880288	-0.228438	0.140646	0.481313	-0.238014	0.124305	-0.212555	0.171175	0.451531	0.0607157	0.69893	-0.0723318	0.644842	-0.0790417	0.614383	-0.251938	0.103144	-0.138555	0.375574	-0.0588258	0.70788	-0.047021	0.764622	-0.224471	0.147862
MmugDNA.13993.1.S1_at	ANKRD52	ankyrin repeat domain 52	green	2.3465	567	-0.165272	0.28954	-0.162532	0.29772	0.655452	1.84e-06	0.0852066	0.586949	-0.290212	0.0590494	0.623969	7.8e-06	0.319376	0.0368344	0.240935	0.119616	0.372979	0.0137654	0.201184	0.195785	0.255107	0.0987394	0.435178	0.169957	0.275894	0.323501	0.0343363	0.262302	0.211197	0.17399	0.0268552	0.864269	0.0306331	0.845392	0.114962	0.462901	0.235509	0.128434	0.275972	0.0732434	0.0315832	0.840658	0.0935354	0.550782
MmugDNA.9892.1.S1_at	PACS2	phosphofurin acidic cluster sorting protein 2	green	2.34649	568	-0.495705	0.000724605	0.139201	0.373332	0.392961	0.00914247	-0.255451	0.0982699	-0.425482	0.00444936	0.4322	0.0038005	0.168822	0.279159	0.0692631	0.65897	0.280754	0.0682045	0.281246	0.067703	0.295282	0.0545623	0.366441	0.185733	0.233083	0.387314	0.0102888	0.177027	0.28088	0.0680762	0.101428	0.517513	0.185696	0.233178	0.175669	0.259833	0.287458	0.061608	0.37271	0.0138391	0.0349742	0.823807	0.130767	0.403253
MmugDNA.38550.1.S1_s_at	TIMM8B	translocase of inner mitochondrial membrane 8 homolog B (yeast)	turquoise	2.34629	569	0.0977855	0.532742	0.180398	0.247019	-0.406853	0.0067786	-0.00670397	0.965968	0.266828	0.0836906	-0.181628	0.243757	0.40119	0.00766929	0.409912	0.0063359	0.29508	0.0547359	-0.0947776	0.545479	0.247317	0.109837	0.448407	0.287078	0.0619677	0.155418	0.319652	0.551404	-0.222877	0.150838	0.224416	0.147964	-0.0157168	0.920319	0.174872	0.262035	0.177798	0.254012	0.305144	0.0466196	-0.229497	0.138765	-0.16727	0.283666
MmugDNA.20224.1.S1_at	CUL4B	cullin 4B	brown	2.3461	570	0.0847687	0.58888	0.218698	0.158846	-0.555539	0.000110153	-0.0489164	0.75542	0.217935	0.160341	-0.590332	3.09e-05	-0.383175	0.0112053	-0.307623	0.0447779	-0.405408	0.00699697	-0.16571	0.288246	-0.462008	0.0018156	0.145215	-0.438651	0.00325686	-0.458036	0.00201107	0.110538	0.0136098	0.930974	-0.486226	0.00094721	0.201442	0.1952	-0.206229	0.184576	-0.32911	0.0311652	-0.393956	0.00895228	0.00718293	0.963538	-0.144201	0.356236
MmugDNA.25468.1.S1_at	NRBP2	nuclear receptor binding protein 2	lightcyan	2.34589	571	0.162778	0.296982	-0.370653	0.0144144	0.419862	0.00506435	0.461439	0.0018425	0.412616	0.00596559	0.354596	0.0196426	-0.0299977	0.848561	0.108525	0.48848	-0.21021	0.176058	-0.396301	0.00851759	-0.12571	0.421837	0.647605	0.0421948	0.788194	-0.319525	0.0367417	0.267998	-0.540261	0.000184337	0.00600073	0.969536	0.0125668	0.936253	0.103826	0.50761	-0.0743372	0.635675	-0.0922361	0.556354	-0.0211931	0.892697	0.00495143	0.974861
MmugDNA.22923.1.S1_at	SGK269	NKF3 kinase family member	grey	2.34584	572	-0.139264	0.373112	-0.133807	0.392314	0.429263	0.00407317	-0.0362449	0.817512	-0.268748	0.0814056	0.46862	0.00152722	0.10054	0.521206	0.0963639	0.538744	0.114089	0.466324	0.0352941	0.822221	0.258087	0.0947296	0.428743	0.218237	0.159748	0.298849	0.0515732	0.302772	0.0984254	0.530052	-0.27241	0.0771832	0.210531	0.175383	0.266923	0.0835764	0.210554	0.175334	0.115417	0.461117	0.111744	0.475598	-0.0196273	0.900583
MmugDNA.10000.1.S1_at	TAPBP	TAP binding protein (tapasin)	green	2.34566	573	-0.257075	0.0960766	-0.0243955	0.876599	0.573594	5.8e-05	0.0256884	0.870114	-0.271252	0.0784998	0.478897	0.00115916	0.0930532	0.552846	-0.0555034	0.723708	0.274748	0.0745786	0.417991	0.00528491	0.226512	0.144117	0.485422	0.0931355	0.552494	0.364344	0.0163072	0.207851	0.393029	0.00912939	0.0447467	0.775705	-0.0449958	0.774489	0.0360587	0.818434	0.179086	0.250531	0.243904	0.114988	0.188436	0.226231	-0.016606	0.915827
MmuSTS.1305.1.S1_at	DIRC2	disrupted in renal carcinoma 2	grey	2.34555	574	0.0543729	0.729119	0.0101457	0.948515	-0.318988	0.0370769	-0.306247	0.0457932	-0.137343	0.379806	-0.00136896	0.993049	0.414891	0.00566874	0.480408	0.00111232	0.273645	0.0757996	-0.204007	0.189455	0.390015	0.00972594	0.22151	0.409275	0.00642599	0.29444	0.0552877	0.30911	-0.209732	0.177065	0.156509	0.316221	0.221256	0.153909	0.464783	0.00168915	0.418162	0.00526436	0.457092	0.00206021	-0.175658	0.259864	0.227794	0.1418
MmugDNA.25730.1.S1_at	MRPL1	mitochondrial ribosomal protein L1	grey	2.3454	575	0.256334	0.0970722	0.00178151	0.990954	-0.54815	0.000141743	-0.0502512	0.74896	0.175327	0.260778	-0.275163	0.0741246	0.429461	0.00405431	0.444437	0.00282858	0.328105	0.0317148	-0.0922399	0.556337	0.304764	0.0469072	0.349728	0.302739	0.0484642	0.256421	0.0969546	0.375739	-0.097884	0.532328	0.152995	0.327346	0.0862429	0.582392	0.302767	0.0484425	0.35311	0.0201982	0.233506	0.13181	-0.293451	0.0561503	0.0963288	0.538893
MmugDNA.7249.1.S1_at	IL6ST	interleukin 6 signal transducer (gp130, oncostatin M receptor)	brown	2.34503	576	-0.0896609	0.567475	0.213156	0.169938	-0.365697	0.0158843	-0.178337	0.252551	-0.0195387	0.90103	-0.391015	0.00952456	-0.193618	0.213485	-0.0668775	0.670035	-0.288989	0.0601745	-0.29461	0.0551411	-0.181617	0.243788	0.559109	-0.194384	0.211645	-0.172025	0.270004	0.524355	0.0519077	0.740966	-0.386866	0.0103847	0.300749	0.0500352	0.0734323	0.639805	-0.0370235	0.813661	-0.123474	0.430205	-0.0550616	0.725821	0.0412166	0.792996
MmugDNA.2807.1.S1_at	SLC2A13	solute carrier family 2 (facilitated glucose transporter), member 13	brown	2.34485	577	-0.277558	0.0715414	0.311472	0.0420361	-0.332276	0.0294844	-0.207951	0.180855	-0.080696	0.606968	-0.397423	0.00831613	-0.411952	0.00605477	-0.403939	0.00722508	-0.323471	0.034354	0.0513091	0.743851	-0.264238	0.0868516	0.417297	-0.367571	0.0153143	-0.139981	0.370633	0.575386	0.372847	0.0138014	-0.218144	0.15993	0.0677658	0.665907	-0.25242	0.102465	-0.216965	0.162256	-0.0820992	0.600709	0.168577	0.279867	0.202463	0.192899
MmugDNA.7809.1.S1_at	IL28RA	interleukin 28 receptor, alpha (interferon, lambda receptor)	blue	2.34479	578	-0.0560802	0.720951	-0.258833	0.0937454	0.548757	0.000138865	0.382599	0.0113381	0.264982	0.085934	0.201343	0.195425	-0.265763	0.0849791	-0.183542	0.23874	-0.293401	0.0561943	-0.165193	0.289774	-0.41724	0.00537569	0.18637	-0.377563	0.0125587	-0.414375	0.00573493	0.148017	-0.0181187	0.908191	-0.349513	0.0215983	-0.046328	0.767994	-0.189821	0.222776	-0.253487	0.100973	-0.404612	0.0071197	-0.0172708	0.91247	-0.0362161	0.817655
MmugDNA.33101.1.S1_s_at	NTRK3	neurotrophic tyrosine kinase, receptor, type 3	green	2.34457	579	-0.370724	0.0143943	-0.00595859	0.96975	0.619988	9.26e-06	0.0685429	0.662303	-0.266291	0.0843384	0.436553	0.00342562	-0.238055	0.124237	-0.281643	0.0672994	-0.136647	0.38225	0.150215	0.336315	-0.17127	0.272145	0.575019	-0.231155	0.135856	-0.0654825	0.676538	0.682706	0.267896	0.0824129	-0.0860883	0.583071	-0.0664644	0.671958	-0.232209	0.13403	-0.246048	0.111731	-0.170127	0.275405	0.214473	0.167253	-0.0267163	0.864964
MmugDNA.21413.1.S1_at	DCUN1D2	DCN1, defective in cullin neddylation 1, domain containing 2 (S. cerevisiae)	blue	2.34409	580	-0.148565	0.341711	-0.226751	0.143683	0.512225	0.000445801	0.145608	0.351514	-0.0309113	0.844005	0.349844	0.0214663	-0.148206	0.342894	-0.0495598	0.752304	-0.231485	0.135284	-0.24063	0.120099	-0.168375	0.280452	0.581148	-0.104711	0.50398	-0.230216	0.137498	0.421923	-0.175932	0.259109	0.24951	0.106621	-0.258948	0.0935939	-0.026422	0.866438	-0.109527	0.484453	-0.095216	0.543614	0.0410758	0.793687	4.12e-05	0.999791
MmugDNA.38356.1.S1_at	GNL3L	guanine nucleotide binding protein-like 3 (nucleolar)-like	grey	2.3437	581	-0.236606	0.126613	0.0414504	0.791847	0.439072	0.0032239	-0.153999	0.324144	-0.396579	0.00846726	0.473045	0.00135766	0.293579	0.0560379	0.224913	0.147046	0.330349	0.0304982	0.164855	0.290775	0.352887	0.0202829	0.277153	0.295871	0.0540591	0.358231	0.0183374	0.215638	0.0638754	0.684058	0.284058	0.0648874	0.010833	0.945033	0.303838	0.047614	0.365962	0.0158028	0.444823	0.00280189	-0.0984544	0.52993	-0.0248312	0.874413
MmugDNA.17719.1.S1_x_at	AP4E1	adaptor-related protein complex 4, epsilon 1 subunit	blue	2.34325	582	-0.152635	0.328498	-0.199758	0.199039	0.625336	7.35e-06	0.152989	0.327365	-0.110021	0.482473	0.452386	0.00232121	-0.0397984	0.79997	0.0483556	0.758139	-0.126529	0.418796	-0.218892	0.158469	-0.0789061	0.614992	0.706439	-0.0230126	0.883545	-0.13214	0.398291	0.584609	-0.159541	0.306821	-0.00795055	0.959645	-0.0273036	0.862024	0.00351585	0.982148	-0.0741081	0.63672	-0.0793417	0.613035	0.106215	0.497838	0.0890658	0.570059
MmugDNA.14822.1.S1_at	EHMT2	euchromatic histone-lysine N-methyltransferase 2	green	2.34318	583	-0.550241	0.000132059	0.160047	0.305268	0.447157	0.00264496	-0.162208	0.2987	-0.421632	0.00486311	0.418822	0.00518598	-0.0781876	0.618226	-0.109879	0.483038	-0.00014055	0.999286	0.127058	0.416837	0.126211	0.419974	0.647557	0.0557566	0.722497	0.223137	0.150349	0.435074	0.242731	0.1168	0.0618183	0.693727	-0.184948	0.235099	0.102673	0.512362	0.0719837	0.646439	0.0852197	0.586892	0.00760824	0.961381	-0.120199	0.442629
MmugDNA.24700.1.S1_at	IFT57	intraflagellar transport 57 homolog (Chlamydomonas)	brown	2.34235	584	0.0964923	0.538201	0.268095	0.0821776	-0.485501	0.000966519	-0.172048	0.269939	0.0542207	0.729849	-0.487856	0.000905055	-0.0509216	0.745721	-0.0181951	0.907806	-0.0729995	0.641784	-0.072912	0.642185	-0.251167	0.104239	0.442296	-0.270921	0.0788792	-0.22819	0.14109	0.425846	0.089495	0.568195	-0.28822	0.0608912	0.115052	0.462545	-0.0799207	0.610438	-0.163551	0.294662	-0.183575	0.238654	-0.125074	0.424207	0.114956	0.462924
MmugDNA.26978.1.S1_s_at	BSN	bassoon (presynaptic cytomatrix protein)	green	2.34231	585	-0.26051	0.091562	-0.198793	0.201264	0.593859	2.69e-05	0.101486	0.517274	-0.125282	0.423432	0.49568	0.000725132	-0.000548936	0.997213	-0.125472	0.422724	0.166294	0.286525	0.359386	0.0179381	0.125308	0.423335	0.647797	0.00954294	0.951571	0.262686	0.0887896	0.36488	0.37432	0.0134026	0.086192	0.582615	-0.14054	0.368708	-0.123974	0.428325	0.0478632	0.760529	0.118205	0.450291	0.244958	0.113378	-0.00416249	0.978866
Mmu.1995.1.S1_s_at	HSPA8	heat shock 70kDa protein 8	turquoise	2.34219	586	-0.0977481	0.5329	0.444394	0.00283155	-0.411126	0.00616724	-0.185327	0.234125	-0.0793124	0.613167	-0.4369	0.00339724	-0.223008	0.150592	-0.272148	0.0774798	-0.120727	0.440613	0.159716	0.306283	-0.205644	0.185851	0.521868	-0.27951	0.0694887	-0.100247	0.52243	0.634966	0.29271	0.0568033	-0.272943	0.0765837	0.0219055	0.889112	-0.171536	0.271388	-0.215144	0.165898	-0.185779	0.232967	0.0748072	0.633534	-0.0869404	0.579333
MmuSTS.1044.1.S1_at	ODZ2	odz, odd Oz/ten-m homolog 2 (Drosophila)	purple	2.34202	587	-0.249107	0.107207	0.117229	0.454064	0.314956	0.0396743	-0.108678	0.487864	-0.261818	0.0898869	0.0834713	0.594616	-0.309441	0.0434657	-0.39036	0.00965602	-0.128208	0.412598	0.286973	0.0620673	-0.180256	0.247398	0.560191	-0.287659	0.0614184	-0.0175754	0.910933	0.737646	0.428122	0.00418366	-0.313999	0.0403119	0.0704971	0.653274	-0.410872	0.00620224	-0.235186	0.128975	-0.131575	0.400327	0.21833	0.159567	-0.197081	0.20525
MmugDNA.22248.1.S1_at	MAPK8IP3	mitogen-activated protein kinase 8 interacting protein 3	green	2.34192	588	-0.481025	0.00109365	0.179349	0.249825	0.58968	3.17e-05	-0.0923538	0.555848	-0.456663	0.00208286	0.448329	0.0025691	0.211174	0.174038	0.139436	0.372518	0.291041	0.0582968	0.213229	0.169789	0.243428	0.115721	0.454806	0.178048	0.253334	0.322545	0.0349024	0.263108	0.197005	0.205429	0.00429607	0.978188	0.0539897	0.730957	-0.0658461	0.67484	0.160267	0.304596	0.160898	0.302669	0.0370109	0.813723	-0.10458	0.504516
MmugDNA.11038.1.S1_s_at	C1orf128	chromosome 1 open reading frame 128	turquoise	2.34189	589	-0.0525111	0.738061	0.385304	0.0107255	-0.382739	0.0113058	-0.0272923	0.86208	0.121601	0.437288	-0.422513	0.00476561	-0.266222	0.084422	-0.299756	0.0508345	-0.183917	0.237766	0.110333	0.481224	-0.33347	0.0288705	0.303369	-0.377911	0.0124709	-0.243339	0.115858	0.399508	0.235962	0.12768	-0.354388	0.0197196	0.0539396	0.731197	-0.252443	0.102432	-0.321715	0.0354002	-0.295973	0.0539723	-0.154203	0.323493	-0.129713	0.407087
Mmu.6310.1.S1_at	LOC100291757	hypothetical protein LOC100291757	red	2.34187	590	0.236033	0.127563	-0.0397307	0.800303	-0.271977	0.0776736	-0.0930692	0.552778	0.0318089	0.839534	-0.0681547	0.664102	0.285842	0.0631495	0.357077	0.0187437	0.157213	0.314024	-0.211089	0.174216	0.367825	0.0152384	0.254698	0.445362	0.00276491	0.236205	0.127277	0.41168	-0.353033	0.0202276	0.211618	0.173113	0.199923	0.198662	0.397971	0.00821905	0.385009	0.010791	0.26203	0.0896182	-0.146684	0.347927	0.172939	0.26743
MmugDNA.1391.1.S1_at	SPINLW1	serine peptidase inhibitor-like, with Kunitz and WAP domains 1 (eppin)	blue	2.34181	591	-0.123599	0.429736	-0.0972942	0.534813	0.493235	0.000777582	0.0596394	0.704022	-0.221537	0.153373	0.267746	0.0825913	-0.225789	0.145436	-0.162615	0.297471	-0.232936	0.132783	-0.111582	0.476242	-0.220198	0.155938	0.49452	-0.201947	0.19406	-0.219302	0.157669	0.440704	-0.00623104	0.968367	-0.267908	0.0823988	0.0367101	0.81521	-0.0431666	0.783432	-0.0774403	0.621597	-0.182396	0.241737	0.237479	0.125179	-0.101567	0.516938
MmugDNA.16314.1.S1_at	DIDO1	death inducer-obliterator 1	grey	2.34136	592	0.182802	0.240673	-0.0547163	0.727474	-0.374463	0.0133644	-0.16197	0.299418	-0.022413	0.88656	-0.118894	0.447636	0.177517	0.254775	0.161328	0.301363	0.176832	0.256644	0.0408425	0.794834	0.177472	0.254897	0.564456	0.135244	0.387203	0.187926	0.227515	0.49619	0.0650362	0.678623	0.0963608	0.538757	-0.038811	0.804835	0.349263	0.0216983	0.267416	0.0829858	0.158452	0.310175	-0.144168	0.356347	0.0463225	0.768021
MmugDNA.23163.1.S1_at	NMNAT1	nicotinamide nucleotide adenylyltransferase 1	blue	2.3413	593	-0.235859	0.127851	-0.163809	0.293891	0.693491	2.53e-07	0.130308	0.404919	-0.190643	0.220741	0.524311	0.000307531	-0.0381801	0.807948	-0.060227	0.701241	-0.00068619	0.996516	0.0688586	0.660841	-0.123505	0.430091	0.649412	-0.132703	0.396267	-0.0975466	0.533748	0.638067	0.0649231	0.679152	-0.0724979	0.644081	0.00192573	0.990222	-0.147688	0.3446	-0.183037	0.240058	-0.0186871	0.905324	0.0839508	0.592493	0.0662549	0.672934
Mmu.506.1.S1_at	PTAFR	platelet-activating factor receptor	grey	2.34121	594	0.0321275	0.837948	0.183115	0.239855	-0.24571	0.112239	-0.153028	0.327239	-0.0671861	0.6686	-0.118037	0.450938	0.307846	0.0446154	0.307006	0.0452306	0.234538	0.130062	-0.0535576	0.733031	0.347061	0.0225983	0.284227	0.387096	0.0103354	0.287795	0.0612897	0.321039	-0.184565	0.236089	0.309397	0.0434972	-0.0675019	0.667132	0.196878	0.205729	0.162179	0.298788	0.134799	0.388781	-0.114708	0.463896	0.222878	0.150836
MmugDNA.35687.1.S1_at	GOLPH3	golgi phosphoprotein 3 (coat-protein)	pink	2.34114	595	0.134939	0.388283	-0.166009	0.287366	-0.346223	0.0229489	0.228994	0.139657	0.398619	0.00810587	-0.336094	0.0275586	-0.285155	0.0638137	-0.281635	0.0673075	-0.244224	0.114497	0.011708	0.940601	-0.281077	0.0678744	0.38955	-0.269339	0.0807127	-0.265772	0.084968	0.358913	0.0312877	0.84213	0.143782	0.357652	-0.452478	0.00231582	-0.0047165	0.976054	-0.149816	0.337615	-0.290336	0.0589362	0.053212	0.734691	-0.0693692	0.658479
MmugDNA.8632.1.S1_at	MLL3	myeloid/lymphoid or mixed-lineage leukemia 3	yellow	2.34104	596	-0.419003	0.00516458	0.165569	0.288663	0.259026	0.0934915	-0.132764	0.396045	-0.230772	0.136524	0.0687113	0.661523	-0.202377	0.193093	-0.164956	0.290475	-0.17751	0.254793	-0.0375145	0.811234	-0.171336	0.271957	0.574878	-0.227511	0.142308	-0.101179	0.51855	0.633757	0.20923	0.178129	-0.267613	0.0827502	0.0627786	0.689207	0.00147192	0.992526	-0.0787032	0.615904	-0.0929912	0.553112	0.263666	0.0875613	0.18761	0.22831
MmugDNA.2557.1.S1_x_at	LOC100292074	hypothetical protein LOC100292074	blue	2.34099	597	-0.158384	0.310387	-0.10066	0.520706	0.510755	0.000465971	0.141184	0.366493	-0.120251	0.442428	0.27468	0.0746537	-0.244567	0.113973	-0.210375	0.175711	-0.2261	0.144867	-0.0474771	0.762405	-0.201158	0.195845	0.527341	-0.20602	0.18503	-0.146821	0.347473	0.565073	0.107642	0.492049	-0.208906	0.178816	-0.112883	0.471084	-0.247977	0.108862	-0.23942	0.122032	-0.246633	0.110854	0.144671	0.354655	-0.094355	0.547281
Mmu.11093.1.S1_at	GABARAPL2	GABA(A) receptor-associated protein-like 2	turquoise	2.34074	598	0.20237	0.193107	0.141977	0.363782	-0.42132	0.00489812	0.104579	0.504519	0.394964	0.00876314	-0.332139	0.0295557	-0.075368	0.630984	0.0317366	0.839894	-0.203573	0.190418	-0.298836	0.0515833	-0.164038	0.293206	0.587597	-0.0782283	0.618042	-0.257406	0.0956337	0.374285	-0.258049	0.0947792	0.150536	0.335274	-0.19482	0.210602	0.0183081	0.907235	-0.151291	0.332826	-0.171243	0.27222	-0.177426	0.255023	-0.0575225	0.714075
MmugDNA.37636.1.S1_at	STYX	serine/threonine/tyrosine interacting protein	grey	2.34064	599	-0.353732	0.019964	0.201148	0.195869	0.358581	0.0182158	-0.0864082	0.581667	-0.273425	0.076044	0.468677	0.00152492	0.191888	0.217684	0.242154	0.117698	0.122261	0.434786	-0.123009	0.431956	0.299672	0.0509024	0.357654	0.298935	0.0515022	0.243655	0.115371	0.398811	-0.110801	0.479351	-0.0321073	0.838049	0.327389	0.0321113	0.448097	0.00258398	0.428341	0.00416219	0.360476	0.0175684	-0.121458	0.437831	0.189527	0.223506
MmugDNA.30673.1.S1_s_at	CACYBP	calcyclin binding protein	pink	2.34057	600	0.250821	0.104733	-0.080265	0.608896	-0.507623	0.000511675	0.0357977	0.819726	0.250347	0.105413	-0.446502	0.00268817	-0.0554035	0.724185	-0.0339802	0.828739	-0.0898745	0.566549	-0.0763584	0.626491	-0.166128	0.287015	0.584229	-0.137607	0.378884	-0.189815	0.222789	0.491961	-0.0641063	0.682975	0.104268	0.505794	-0.203456	0.190678	-0.210969	0.174467	-0.241395	0.11889	-0.0876584	0.576193	0.0223758	0.886747	-0.0683397	0.663245
MmuSTS.2203.1.S1_at	ZNF711	zinc finger protein 711	brown	2.33891	601	-0.0384022	0.806851	0.273464	0.0760005	-0.393721	0.00899693	-0.182344	0.241873	-0.0613615	0.695881	-0.398757	0.00808181	-0.130568	0.403975	-0.0266485	0.865304	-0.215756	0.164667	-0.246912	0.110439	-0.155909	0.318104	0.600806	-0.144832	0.354113	-0.165222	0.28969	0.534633	-0.0162425	0.917663	-0.408414	0.00654947	0.3057	0.0462018	-0.00384643	0.98047	-0.120332	0.442119	-0.120734	0.440585	-0.012726	0.935447	0.194314	0.211814
MmugDNA.12573.1.S1_at	E2F3	E2F transcription factor 3	grey	2.33873	602	0.0253055	0.872034	-0.221498	0.153448	0.319668	0.0366527	-0.0659042	0.674569	-0.34227	0.0246648	0.396129	0.00854886	0.214756	0.16668	0.228566	0.140418	0.179356	0.249805	-0.0337676	0.829794	0.275718	0.0735192	0.397814	0.246992	0.11032	0.259949	0.0922881	0.36991	-0.00463649	0.97646	0.00159825	0.991884	0.209334	0.177906	0.155472	0.319482	0.255031	0.0988427	0.333663	0.0287722	0.0440244	0.779235	0.11453	0.464595
MmugDNA.4740.1.S1_at	C2orf7	chromosome 2 open reading frame 7	lightyellow	2.33831	603	0.00462845	0.9765	0.268899	0.0812278	-0.408326	0.00656218	-0.251982	0.103082	-0.217518	0.161162	-0.201992	0.193959	0.27862	0.0704189	0.178571	0.251918	0.332794	0.0292169	0.221666	0.153128	0.280087	0.0688911	0.391382	0.246746	0.110686	0.294125	0.0555612	0.309276	0.0464119	0.767586	0.291415	0.0579593	0.0510798	0.744958	0.0794125	0.612717	0.165857	0.287812	0.252774	0.101968	-0.266798	0.0837268	0.0458482	0.770331
MmugDNA.20219.1.S1_at	MYCT1	myc target 1	grey	2.33805	604	0.122852	0.432551	0.00870986	0.955794	-0.388639	0.0100093	-0.0562461	0.720159	0.0434283	0.782151	-0.113438	0.468889	0.191052	0.219733	0.226441	0.144245	0.103529	0.508831	-0.12893	0.40995	0.238478	0.12355	0.464042	0.276786	0.0723662	0.142731	0.361213	0.571464	-0.225433	0.146089	0.0580871	0.711389	0.241387	0.118903	0.435413	0.00352049	0.419749	0.00507746	0.254984	0.0989065	-0.161947	0.299487	-0.0590608	0.706765
MmugDNA.31454.1.S1_at	RAB1A	RAB1A, member RAS oncogene family	turquoise	2.33669	605	0.189561	0.22342	0.121504	0.437656	-0.445849	0.00273194	0.0663534	0.672475	0.266078	0.0845962	-0.456123	0.00211171	-0.173915	0.264697	-0.201088	0.196005	-0.113762	0.467613	0.0863961	0.581719	-0.237892	0.124503	0.464102	-0.268673	0.0814935	-0.186518	0.231079	0.4984	0.147718	0.344502	-0.25829	0.0944603	0.0133752	0.932161	-0.306335	0.0457279	-0.29931	0.0511963	-0.162802	0.296908	0.0600242	0.702201	-0.0125132	0.936524
MmugDNA.33402.1.S1_at	ZNF780B	zinc finger protein 780B	grey	2.33656	606	-0.0287217	0.854932	0.028508	0.856001	0.299021	0.0514324	-0.222668	0.151231	-0.419486	0.00510806	0.304845	0.0468459	0.339327	0.0260106	0.31633	0.0387725	0.332512	0.0293624	0.0617797	0.69391	0.295825	0.0540982	0.365036	0.240386	0.120486	0.309611	0.0433444	0.285496	0.0794081	0.612737	-0.095822	0.54104	0.363483	0.016581	0.272067	0.0775719	0.35456	0.019656	0.291686	0.0577159	-0.0680753	0.664471	0.217882	0.160445
MmugDNA.43394.1.S1_at	RNF157	ring finger protein 157	green	2.33646	607	-0.167914	0.281792	-0.0253427	0.871848	0.442328	0.00297856	-0.167313	0.28354	-0.420161	0.00502984	0.46656	0.00161236	0.35567	0.0192492	0.193578	0.213581	0.492026	0.00080474	0.409288	0.00642414	0.357877	0.0184613	0.269361	0.265595	0.0851837	0.443382	0.00290278	0.121135	0.2379	0.124491	0.0671123	0.668943	0.140507	0.368821	0.0251043	0.873043	0.258391	0.0943267	0.338044	0.0266158	0.0258307	0.869401	0.0434443	0.782073
Mmu.15592.2.S1_at	PIGF	phosphatidylinositol glycan anchor biosynthesis, class F	turquoise	2.3361	608	0.321899	0.0352895	0.0900949	0.565593	-0.576285	5.25e-05	-0.120618	0.441027	0.126568	0.418649	-0.348979	0.0218129	0.446176	0.00270995	0.429361	0.00406382	0.364428	0.0162807	-0.0280191	0.858445	0.224416	0.147965	0.488481	0.265329	0.0855079	0.121526	0.437572	0.601952	-0.238778	0.123065	0.281551	0.067393	0.116903	0.45533	0.108083	0.490264	0.151697	0.331516	0.286692	0.0623346	-0.247421	0.109683	0.125883	0.421192
MmugDNA.7670.1.S1_at	C5orf43	chromosome 5 open reading frame 43	turquoise	2.33571	609	0.367639	0.0152941	-0.0316859	0.840146	-0.541836	0.000175008	0.101304	0.51803	0.390148	0.00969909	-0.477719	0.00119691	-0.211673	0.173	-0.161629	0.30045	-0.23773	0.124768	-0.118896	0.447625	-0.290885	0.058437	0.371906	-0.225427	0.146099	-0.33352	0.0288453	0.248491	-0.138468	0.37588	-0.127082	0.416749	-0.214034	0.168144	-0.0301297	0.847902	-0.19594	0.20794	-0.34354	0.0241023	-0.181783	0.24335	-0.104596	0.504451
MmugDNA.24334.1.S1_at	RNF207	ring finger protein 207	grey	2.33559	610	0.0470733	0.764367	-0.169826	0.276269	0.464765	0.00168997	0.502001	0.000603889	0.347644	0.0223571	0.0781394	0.618443	-0.356647	0.0188967	-0.417301	0.00536829	-0.228565	0.14042	0.188968	0.224901	-0.434524	0.00359608	0.174863	-0.443874	0.00286794	-0.371126	0.0142805	0.20005	0.150687	0.334781	-0.139058	0.373827	-0.162543	0.297688	-0.300443	0.0502803	-0.269252	0.080814	-0.419558	0.00509965	-0.0785147	0.616753	-0.177683	0.254322
MmuSTS.3744.1.S1_at	RAB2A	RAB2A, member RAS oncogene family	turquoise	2.33527	611	0.221144	0.154123	0.072267	0.645139	-0.47904	0.00115466	0.104891	0.503243	0.333667	0.0287707	-0.549678	0.000134605	-0.208396	0.179903	-0.228937	0.139758	-0.156027	0.317734	0.0642314	0.682389	-0.411053	0.00617732	0.195355	-0.412102	0.00603444	-0.380524	0.0118281	0.18654	0.0865914	0.580863	-0.192365	0.216521	-0.120328	0.442137	-0.307272	0.0450352	-0.363683	0.0165169	-0.334239	0.0284811	-0.0556776	0.722875	-0.0122989	0.937609
MmugDNA.27875.1.S1_at	LOC401397	hypothetical LOC401397	turquoise	2.33497	612	0.343357	0.0241825	-0.0409843	0.794137	-0.62654	6.97e-06	0.175436	0.260476	0.688353	3.37e-07	-0.510254	0.000473019	0.0119858	0.939194	0.054313	0.729407	-0.073242	0.640675	-0.157187	0.314104	-0.213658	0.168911	0.506651	-0.14731	0.34585	-0.278906	0.070118	0.335639	-0.180848	0.245822	0.147902	0.343896	-0.259888	0.0923679	-0.0878466	0.575371	-0.190589	0.220875	-0.159697	0.306342	-0.248639	0.107889	-0.235891	0.127798
MmugDNA.3247.1.S1_at	HIST1H4J	histone cluster 1, H4j	purple	2.33486	613	0.0320496	0.838336	0.209241	0.178105	-0.474392	0.00130947	-0.316468	0.0386829	-0.239132	0.122494	-0.14854	0.341795	0.456911	0.00206975	0.43842	0.00327509	0.373358	0.013662	-0.027012	0.863484	0.405804	0.00693652	0.200294	0.424182	0.00458544	0.337178	0.0270311	0.241515	-0.169918	0.276005	0.154038	0.324018	0.296221	0.053762	0.298352	0.051981	0.371229	0.0142513	0.352845	0.0202989	-0.249281	0.106954	-0.000281733	0.998569
MmugDNA.23240.1.S1_at	DGKE	diacylglycerol kinase, epsilon 64kDa	cyan	2.3344	614	0.0569109	0.716988	-0.00327147	0.983389	0.336898	0.0271664	-0.128483	0.411586	-0.391417	0.00944444	0.33912	0.0261072	0.262535	0.0889791	0.143431	0.358838	0.381667	0.011556	0.325278	0.033304	0.310162	0.0429538	0.343104	0.23585	0.127866	0.390082	0.00971235	0.174257	0.205855	0.18539	-0.127313	0.415894	0.240951	0.11959	0.0253804	0.871659	0.229211	0.139272	0.212885	0.170495	-0.103267	0.509909	0.0365866	0.815821
MmugDNA.16912.1.S1_s_at	PDS5B	PDS5, regulator of cohesion maintenance, homolog B (S. cerevisiae)	grey	2.33434	615	0.305663	0.0462291	-0.0939693	0.548927	-0.501246	0.000617357	0.0929158	0.553435	0.300387	0.0503251	-0.515515	0.000403503	-0.196645	0.206276	-0.345679	0.0231793	0.0100337	0.949083	0.413208	0.00588704	-0.305658	0.0462332	0.348804	-0.393203	0.00909599	-0.169777	0.27641	0.527721	0.369149	0.0148477	-0.244456	0.114142	-0.0971349	0.535485	-0.384504	0.0109036	-0.263092	0.0882793	-0.229335	0.139052	0.131219	0.401615	-0.156735	0.315517
MmuSTS.3322.1.S1_at	CCNL1	cyclin L1	lightcyan	2.33389	616	0.507242	0.000517498	-0.488117	0.000898465	0.275278	0.0739986	0.592839	2.8e-05	0.581898	4.26e-05	0.243134	0.116175	-0.0760269	0.627993	0.0728897	0.642287	-0.272624	0.0769417	-0.43539	0.00352251	-0.122083	0.435457	0.651082	0.0511903	0.744424	-0.317724	0.0378754	0.271635	-0.551795	0.000125258	0.359491	0.0179024	-0.333415	0.0288989	0.0635579	0.685547	-0.0874657	0.577035	-0.0961723	0.539555	-0.16585	0.287833	-0.116729	0.456005
MmugDNA.17642.1.S1_at	CACNG2	calcium channel, voltage-dependent, gamma subunit 2	green	2.33343	617	-0.432739	0.00375215	0.262653	0.0888311	0.337548	0.0268531	-0.337385	0.0269316	-0.546776	0.000148451	0.33476	0.0282192	0.169475	0.277277	0.0317181	0.839986	0.33295	0.0291369	0.39192	0.00934524	0.268987	0.0811248	0.410287	0.133193	0.394509	0.416946	0.00541164	0.144754	0.407759	0.00664479	-0.177269	0.255449	0.218275	0.159674	-0.0191439	0.90302	0.154383	0.322923	0.249989	0.105928	0.176918	0.256407	-0.0475495	0.762053
MmugDNA.30869.1.S1_s_at	FAM69A	family with sequence similarity 69, member A	turquoise	2.3334	618	0.401302	0.00765073	-0.0440418	0.77915	-0.417495	0.00534474	0.114932	0.463016	0.291271	0.0580887	-0.370386	0.0144904	-0.0915156	0.559455	-0.142411	0.362301	-0.0260534	0.868285	0.131368	0.401076	-0.195278	0.20951	0.536423	-0.228252	0.140978	-0.147152	0.346374	0.564302	0.142251	0.362845	-0.122136	0.435256	-0.0802806	0.608826	-0.164702	0.291229	-0.183998	0.237554	-0.143785	0.357641	-0.120364	0.441998	-0.0252211	0.872457
MmugDNA.23122.1.S1_at	MEX3C	mex-3 homolog C (C. elegans)	grey	2.33331	619	0.0538096	0.731821	0.221556	0.153336	-0.401812	0.00756677	-0.190533	0.221013	-0.0232867	0.882168	-0.21578	0.16462	0.428463	0.00415035	0.348071	0.022182	0.439894	0.00316035	0.163271	0.2955	0.307183	0.0451004	0.347147	0.313479	0.040662	0.272576	0.0769968	0.347051	-0.0908941	0.562136	0.0891467	0.569708	0.13218	0.398147	0.273207	0.0762878	0.381506	0.0115942	0.229647	0.138499	-0.217108	0.161974	-0.0972782	0.53488
Mmu.11373.1.S1_at	FBXO11	F-box protein 11	brown	2.33323	620	-0.0783195	0.617632	0.258699	0.0939213	-0.416338	0.00548669	-0.114045	0.466498	0.0541024	0.730416	-0.376824	0.0127469	-0.153161	0.326815	-0.0926933	0.55439	-0.185491	0.233704	-0.131469	0.400711	-0.120437	0.441721	0.653175	-0.152215	0.329848	-0.104943	0.503027	0.628424	0.0847658	0.588893	-0.279933	0.0690498	0.166669	0.285425	0.124691	0.425641	-0.00232813	0.988178	-0.036306	0.81721	0.0687186	0.661489	0.151757	0.331321
MmugDNA.20456.1.S1_at	HSBP1	heat shock factor binding protein 1	turquoise	2.33316	621	0.0984118	0.530109	0.249155	0.107136	-0.459455	0.00193922	-0.114631	0.464197	0.0463034	0.768114	-0.220577	0.155209	0.400966	0.00770652	0.461715	0.00182943	0.235838	0.127886	-0.231034	0.136068	0.234333	0.130409	0.471671	0.305005	0.046725	0.105017	0.502726	0.628424	-0.325892	0.0329538	0.185068	0.234792	0.109825	0.483257	0.254478	0.0996012	0.231291	0.13562	0.24916	0.107128	-0.2247	0.147439	-0.168455	0.280222
MmuSTS.2932.1.S1_at	KCNJ4	potassium inwardly-rectifying channel, subfamily J, member 4	green	2.3324	622	-0.453503	0.00225676	0.251619	0.103597	0.453103	0.00227965	-0.280318	0.0686522	-0.562136	8.75e-05	0.468606	0.00152778	0.20482	0.187658	0.115022	0.462666	0.312635	0.0412353	0.269302	0.0807557	0.301618	0.0493444	0.354175	0.204041	0.18938	0.385156	0.0107583	0.179442	0.248776	0.107689	-0.16297	0.296404	0.251493	0.103775	0.206526	0.18393	0.324982	0.0334742	0.284477	0.0644755	0.0106692	0.945863	0.119485	0.445364
MmugDNA.9179.1.S1_at	C1orf103	chromosome 1 open reading frame 103	turquoise	2.33221	623	0.339292	0.0260269	0.0141771	0.928104	-0.474599	0.00130219	0.135385	0.386702	0.378961	0.0122092	-0.486712	0.000934464	-0.228943	0.139747	-0.286567	0.0624536	-0.143647	0.358106	0.146905	0.347193	-0.38706	0.0103431	0.226172	-0.38896	0.00994269	-0.347837	0.0222777	0.226931	0.0985052	0.529716	-0.226842	0.143518	-0.030072	0.848191	-0.466331	0.00162207	-0.445716	0.0027409	-0.283726	0.0652147	-0.141795	0.364404	-0.0567876	0.717576
MmugDNA.24215.1.S1_at	C1orf63	chromosome 1 open reading frame 63	lightcyan	2.33209	624	0.316639	0.0385722	-0.404807	0.00708944	0.301092	0.0497619	0.448859	0.00253547	0.442239	0.00298503	0.151954	0.330689	-0.208178	0.180368	-0.000938865	0.995233	-0.425587	0.00443844	-0.546826	0.0001482	-0.30983	0.0431891	0.343454	-0.135109	0.387681	-0.48513	0.000976538	0.0881656	-0.505804	0.000540013	0.218065	0.160085	-0.412896	0.00592834	0.104241	0.505903	-0.171613	0.271171	-0.329287	0.0310693	-0.108863	0.48712	-0.00860462	0.956328
Mmu.1527.1.S1_at	RPRD1A	regulation of nuclear pre-mRNA domain containing 1A	turquoise	2.33154	625	-0.138365	0.376238	0.425785	0.00441813	-0.392735	0.00918609	-0.10928	0.485443	0.064319	0.681979	-0.353722	0.019968	-0.283606	0.0653328	-0.280552	0.0684116	-0.222345	0.151841	0.0386222	0.805766	-0.258953	0.0935884	0.426954	-0.306888	0.0453178	-0.18218	0.242303	0.505821	0.214484	0.167231	-0.336816	0.0272062	-0.0505805	0.747369	-0.0538364	0.731692	-0.171395	0.271789	-0.235076	0.129159	-0.00367393	0.981346	-0.0838564	0.592911
MmugDNA.23864.1.S1_at	CCL5	chemokine (C-C motif) ligand 5	blue	2.33131	626	-0.183079	0.239948	-0.113339	0.469281	0.552198	0.000123544	0.087071	0.578762	-0.210797	0.174825	0.512019	0.000448589	0.144973	0.353639	0.123375	0.430578	0.141663	0.364855	0.0395141	0.80137	0.29534	0.0545131	0.366372	0.275553	0.0736987	0.300266	0.0504225	0.300233	0.0100324	0.94909	0.23721	0.125619	-0.142427	0.362248	0.144668	0.354664	0.13725	0.380134	0.243465	0.115664	0.0449856	0.774539	0.088003	0.574688
MmuSTS.4837.1.S1_at	GNAI1	guanine nucleotide binding protein (G protein), alpha inhibiting activity polypeptide 1	darkgreen	2.33121	627	0.1976	0.204036	0.0695938	0.657442	-0.422363	0.00478213	0.0185624	0.905953	0.234393	0.130308	-0.405927	0.00691779	-0.0429241	0.78462	-0.0738158	0.638054	0.00466656	0.976307	0.0914854	0.559585	-0.131042	0.402254	0.640912	-0.15719	0.314096	-0.10363	0.508416	0.629526	0.0945679	0.546373	-0.0138011	0.930006	-0.106667	0.496001	-0.227371	0.142561	-0.160671	0.303361	-0.0303504	0.846802	0.00841067	0.957311	-0.1484	0.342255
MmugDNA.27844.1.S1_at	DPP10	dipeptidyl-peptidase 10	grey	2.33111	628	0.301577	0.049377	-0.0156777	0.920517	-0.398138	0.00818971	0.135271	0.387106	0.274632	0.074707	-0.500856	0.0006244	-0.318243	0.0375456	-0.382065	0.0114626	-0.192523	0.216136	0.194566	0.21121	-0.44943	0.00249962	0.16118	-0.451103	0.00239721	-0.411755	0.00608143	0.151061	0.101875	0.515663	-0.208311	0.180085	-0.1433	0.359281	-0.4685	0.00153205	-0.421041	0.00492951	-0.287591	0.0614825	0.00027173	0.99862	-0.359595	0.0178667
MmuSTS.1402.1.S1_at	KCNJ3	potassium inwardly-rectifying channel, subfamily J, member 3	salmon	2.3308	629	0.132443	0.397199	0.0981011	0.531414	-0.475265	0.00127907	-0.115559	0.460562	0.00818559	0.958452	-0.397723	0.00826293	-0.073441	0.639765	-0.181434	0.244272	0.068696	0.661594	0.298539	0.0518277	-0.0793271	0.613101	0.706226	-0.148168	0.343018	0.0198689	0.899366	0.735093	0.26339	0.0879064	-0.212957	0.170346	0.151435	0.33236	-0.328423	0.0315399	-0.205898	0.185297	-0.0552311	0.72501	-0.112773	0.471516	-0.0843794	0.590598
MmugDNA.27470.1.S1_at	WDR33	WD repeat domain 33	blue	2.33056	630	0.0373368	0.812112	-0.24001	0.121087	0.573357	5.85e-05	0.231634	0.135025	0.000975727	0.995045	0.428653	0.00413196	-0.242986	0.116405	-0.225335	0.146269	-0.221241	0.153937	-0.0238975	0.8791	-0.241728	0.118367	0.458488	-0.187092	0.229622	-0.256869	0.0963529	0.375137	-0.0853716	0.586222	-0.03874	0.805185	-0.231485	0.135283	-0.167538	0.282886	-0.253615	0.100794	-0.255359	0.0983948	0.15534	0.319895	-0.155331	0.319925
Mmu.6053.1.S1_at	EFTUD1	elongation factor Tu GTP binding domain containing 1	brown	2.32992	631	0.0275056	0.861013	0.151112	0.333406	-0.343331	0.0241942	-0.0486568	0.756678	0.182771	0.240753	-0.358986	0.0180755	-0.19995	0.1986	-0.00526131	0.973288	-0.375241	0.0131582	-0.477003	0.00122038	-0.20145	0.195183	0.527013	-0.128815	0.410371	-0.28671	0.0623176	0.323222	-0.221618	0.153219	-0.269552	0.0804632	0.183453	0.238973	-0.0163047	0.917349	-0.106719	0.495788	-0.154767	0.321708	0.00980394	0.950248	0.193602	0.213524
MmugDNA.24856.1.S1_at	hCG_1645220	hCG1645220	grey	2.32984	632	0.252477	0.102385	-0.0634647	0.685984	-0.41858	0.00521456	0.137911	0.37782	0.337493	0.0268798	-0.510423	0.00047063	-0.0160103	0.918837	0.013486	0.9316	-0.0552808	0.724772	-0.0867866	0.580007	-0.289872	0.0593607	0.373832	-0.204576	0.188196	-0.340701	0.0253746	0.236929	-0.182033	0.24269	-0.351773	0.0207096	0.207739	0.18131	-0.200974	0.196263	-0.243821	0.115116	-0.369091	0.0148646	-0.161132	0.301959	-0.0621411	0.692207
MmugDNA.4060.1.S1_at	DSTN	destrin (actin depolymerizing factor)	brown	2.32933	633	-0.0428112	0.785173	0.242052	0.117859	-0.283375	0.0655623	-0.0175371	0.911126	0.15493	0.321192	-0.371383	0.014208	-0.218714	0.158816	-0.149701	0.337991	-0.260532	0.0915339	-0.162065	0.299131	-0.379062	0.0121841	0.23601	-0.374183	0.0134393	-0.376574	0.012811	0.192041	0.0325765	0.835714	-0.174735	0.262415	-0.126154	0.420184	-0.0376229	0.810698	-0.230332	0.137295	-0.288146	0.0609603	-0.0459636	0.769769	0.0485534	0.75718
MmugDNA.3974.1.S1_at	WNK1	WNK lysine deficient protein kinase 1	tan	2.32929	634	-0.0473535	0.763005	-0.173133	0.266886	0.339074	0.0261289	0.0716403	0.648015	0.0886976	0.571661	0.353741	0.0199609	0.127989	0.413404	0.175848	0.259342	0.0507529	0.746536	-0.138288	0.376505	0.196484	0.206654	0.534388	0.241588	0.118587	0.121422	0.437966	0.602024	-0.201447	0.195191	0.0594768	0.704793	0.0808923	0.60609	0.449638	0.00248667	0.310828	0.0424855	0.101363	0.517785	-0.0987772	0.528575	0.187883	0.227622
MmugDNA.31801.1.S1_at	CAB39L	calcium binding protein 39-like	turquoise	2.32889	635	0.0640926	0.68304	0.154259	0.323318	-0.371771	0.0140992	0.0724406	0.644343	0.330621	0.0303536	-0.336274	0.0274702	-0.0835942	0.594071	-0.0390342	0.803735	-0.136936	0.381233	-0.131095	0.402065	-0.282426	0.0665092	0.387089	-0.237762	0.124715	-0.319297	0.0368836	0.268318	-0.0979084	0.532225	-0.38573	0.0106317	0.16167	0.300327	-0.0262623	0.867238	-0.191975	0.217471	-0.245881	0.111983	-0.266531	0.0840479	-0.120148	0.442825
MmugDNA.39228.1.S1_at	LOC646214	p21-activated kinase 2 pseudogene	blue	2.32762	636	-0.103471	0.50907	-0.0880504	0.574482	0.63328	5.17e-06	-0.00843676	0.957179	-0.360547	0.0175444	0.576519	5.21e-05	0.113626	0.468149	0.165433	0.289065	0.0478917	0.76039	-0.129911	0.406364	0.221141	0.154128	0.492728	0.216039	0.1641	0.18919	0.224346	0.493537	-0.0606551	0.699217	0.138782	0.374785	-0.0612117	0.696588	0.332466	0.0293863	0.227224	0.142826	0.236922	0.126093	0.129056	0.409486	0.228641	0.140284
MmugDNA.40818.1.S1_at	LOC283174	hypothetical LOC283174	grey	2.3272	637	-0.275636	0.0736079	-0.0846327	0.58948	0.383553	0.0111188	-0.12316	0.43139	-0.329444	0.0309842	0.401457	0.00762505	0.295244	0.0545952	0.191839	0.217803	0.385405	0.0107032	0.274034	0.0753666	0.24464	0.113862	0.453621	0.183324	0.239308	0.281343	0.0676037	0.331529	0.127599	0.414839	0.0114007	0.942157	0.268294	0.0819418	0.132999	0.395202	0.33778	0.0267421	0.330322	0.0305125	-0.100388	0.521839	0.0838872	0.592774
MmugDNA.2927.1.S1_at	FBXO45	F-box protein 45	blue	2.32661	638	-0.0149635	0.924127	-0.155091	0.320682	0.417204	0.00538016	0.232669	0.13324	0.0313165	0.841986	0.184243	0.236921	-0.407338	0.00670665	-0.31993	0.0364905	-0.42687	0.00430784	-0.179091	0.250518	-0.40137	0.00763949	0.205429	-0.380839	0.0117527	-0.392946	0.00914532	0.170326	0.0188171	0.904668	-0.192406	0.216422	-0.170449	0.274484	-0.0740506	0.636982	-0.252679	0.102101	-0.358112	0.018379	0.245959	0.111865	-0.0540933	0.73046
MmugDNA.36324.1.S1_at	AGPS	alkylglycerone phosphate synthase	grey	2.32637	639	0.16803	0.281453	0.000919217	0.995332	-0.411271	0.00614729	-0.0719592	0.646551	0.10668	0.495947	-0.149566	0.338433	0.239679	0.121615	0.178459	0.252222	0.234687	0.129812	0.09549	0.542449	0.178543	0.251995	0.562717	0.158009	0.31155	0.156507	0.31623	0.549939	-0.0174796	0.911416	-0.0439496	0.7796	0.170083	0.275533	0.251681	0.103508	0.187108	0.229582	0.226669	0.143832	-0.0449784	0.774574	0.0296812	0.850141
MmugDNA.23920.1.S1_at	SCAND2	SCAN domain containing 2 pseudogene	blue	2.3263	640	-0.143917	0.357194	-0.157037	0.314574	0.669658	9.08e-07	0.0696362	0.657246	-0.25285	0.101862	0.581827	4.27e-05	0.120904	0.439937	0.164125	0.292948	0.0524022	0.738585	-0.12259	0.433541	0.166591	0.285655	0.583669	0.182252	0.242116	0.105651	0.500137	0.627159	-0.131141	0.401896	0.130193	0.405339	0.0554894	0.723774	0.204743	0.187828	0.14494	0.35375	0.224501	0.147806	0.0495488	0.752357	0.325316	0.0332826
MmugDNA.6877.1.S1_at	ANKS1B	ankyrin repeat and sterile alpha motif domain containing 1B	pink	2.3255	641	0.328955	0.0312497	-0.202501	0.192813	-0.295928	0.0540112	0.234098	0.130806	0.374673	0.0133084	-0.331811	0.0297268	-0.147647	0.344737	-0.136688	0.382104	-0.132937	0.395426	-0.0128634	0.934751	-0.293957	0.0557077	0.367187	-0.23327	0.132213	-0.329272	0.0310774	0.253944	-0.119788	0.444201	-0.107042	0.494479	-0.188644	0.225711	-0.230411	0.137155	-0.242744	0.116779	-0.249304	0.106919	0.0772578	0.622421	-0.174291	0.263649
MmugDNA.29654.1.S1_s_at	PAIP1	poly(A) binding protein interacting protein 1	pink	2.32432	642	0.28991	0.0593259	-0.0689226	0.660545	-0.583835	3.96e-05	0.0701318	0.654959	0.378356	0.0123594	-0.452565	0.00231073	-0.0997704	0.524417	-0.122473	0.433982	-0.0657806	0.675146	0.0571341	0.715925	-0.11013	0.482037	0.666822	-0.0883196	0.573308	-0.123601	0.429726	0.59801	-0.0437734	0.780462	0.147582	0.344951	-0.263531	0.0877294	-0.0226277	0.88548	-0.0429316	0.784583	-0.127599	0.41484	-0.0541698	0.730093	-0.23246	0.1336
MmugDNA.29571.1.S1_at	STAG2	stromal antigen 2	magenta	2.324	643	0.362881	0.0167747	-0.178704	0.251559	-0.388571	0.0100235	0.226646	0.143873	0.488657	0.000884973	-0.342481	0.0245704	-0.215507	0.165167	-0.10049	0.521417	-0.33458	0.0283095	-0.314382	0.0400556	-0.192809	0.215443	0.540805	-0.0751661	0.631902	-0.316172	0.0388755	0.274133	-0.349994	0.0214065	0.147525	0.345138	-0.177694	0.254294	0.0715094	0.648616	-0.136006	0.384507	-0.19309	0.21476	-0.00368711	0.981279	0.0735095	0.639452
MmugDNA.15638.1.S1_at	PNPLA6	patatin-like phospholipase domain containing 6	green	2.32372	644	-0.363801	0.0164795	0.0275388	0.860847	0.570273	6.54e-05	-0.0370364	0.813597	-0.315319	0.0394345	0.457116	0.00205893	0.0653984	0.67693	0.0105475	0.94648	0.133839	0.392199	0.160094	0.305126	0.197604	0.204028	0.53251	0.145223	0.352801	0.252684	0.102094	0.38327	0.145273	0.352633	0.0730693	0.641465	0.0401275	0.79835	-0.127937	0.413593	0.0776906	0.620467	0.239602	0.121739	0.0353123	0.822131	-0.132767	0.396034
MmugDNA.3846.1.S1_at	TMED7	transmembrane emp24 protein transport domain containing 7	turquoise	2.32353	645	0.464294	0.00171086	-0.141578	0.365145	-0.488119	0.00089843	0.233358	0.132063	0.521852	0.000332042	-0.425009	0.00449843	-0.0407284	0.795395	0.0261448	0.867827	-0.139688	0.371645	-0.210114	0.17626	-0.249308	0.106914	0.445405	-0.150023	0.336942	-0.347067	0.0225959	0.22826	-0.277602	0.0714937	-0.184677	0.235798	0.0215382	0.89096	-0.0906575	0.563159	-0.283572	0.0653672	-0.250503	0.105188	-0.0745058	0.634907	-0.0438477	0.780099
MmugDNA.37310.1.S1_at	CTAGE5	CTAGE family, member 5	blue	2.32313	646	-0.0166844	0.915432	-0.12002	0.443315	0.762805	2.76e-09	0.0794541	0.612531	-0.39926	0.00799494	0.674738	6.98e-07	0.365518	0.0159397	0.361302	0.0172922	0.30593	0.0460292	-0.0245194	0.875978	0.324574	0.0337099	0.31846	0.355995	0.0191315	0.273272	0.0762149	0.345841	-0.156988	0.314725	0.0431724	0.783404	0.118632	0.448642	0.165786	0.288022	0.179017	0.250716	0.2365	0.12679	-0.0734769	0.639601	0.278615	0.070424
MmugDNA.18516.1.S1_at	CLASP1	cytoplasmic linker associated protein 1	grey	2.32306	647	-0.0993952	0.525986	-0.234013	0.130949	0.494362	0.00075301	0.261908	0.0897734	0.131547	0.400428	0.180587	0.246516	-0.230085	0.137727	-0.144395	0.355583	-0.266254	0.0843836	-0.175575	0.260093	-0.373214	0.0137013	0.245446	-0.310163	0.0429529	-0.423806	0.00462552	0.137858	-0.138515	0.375716	-0.244769	0.113666	0.118395	0.449554	-0.0988805	0.528142	-0.141204	0.366427	-0.283896	0.0650463	0.0817644	0.6022	-0.246744	0.110689
MmunewRS.414.1.S1_at	TCEAL1	transcription elongation factor A (SII)-like 1	turquoise	2.3228	648	0.386587	0.010445	0.00101465	0.994848	-0.534935	0.000219316	0.167117	0.284113	0.481091	0.0010917	-0.431421	0.00387117	0.1403	0.369534	0.134088	0.391311	0.0931491	0.552436	-0.0353487	0.821951	-0.121641	0.437134	0.651792	-0.0848529	0.588508	-0.184193	0.23705	0.503417	-0.139063	0.37381	-0.0977781	0.532773	0.126106	0.420363	-0.0975872	0.533578	-0.0707602	0.652062	-0.0139375	0.929316	-0.2033	0.191026	-0.0837156	0.593534
MmuSTS.376.1.S1_at	LAMP2	lysosomal-associated membrane protein 2	red	2.32273	649	0.1321	0.398435	0.0216964	0.890164	-0.264193	0.0869067	-0.147149	0.346384	-0.0310894	0.843117	-0.0618654	0.693506	0.193914	0.212773	0.273352	0.0761256	0.0715936	0.64823	-0.224366	0.148057	0.361673	0.0171694	0.263395	0.418034	0.00527971	0.2504	0.105337	0.385867	-0.288845	0.0603084	0.0454521	0.772263	0.319815	0.0365615	0.414342	0.00573914	0.403834	0.00724159	0.25345	0.101024	0.0192527	0.902472	0.182591	0.241224
MmugDNA.4029.1.S1_at	SERBP1	SERPINE1 mRNA binding protein 1	salmon	2.32209	650	0.252375	0.102528	0.0237272	0.879955	-0.436084	0.00346443	-0.220074	0.156175	-0.0550291	0.725977	-0.252452	0.10242	0.199474	0.199694	0.141353	0.365914	0.238482	0.123544	0.143343	0.359134	0.187559	0.22844	0.549782	0.163547	0.294673	0.185402	0.233933	0.501413	0.0166076	0.915819	-0.0301451	0.847826	0.211845	0.172642	-0.0278367	0.859357	0.0949859	0.544593	0.205636	0.185868	-0.0253465	0.871829	0.207875	0.181018
MmugDNA.9938.1.S1_at	C10orf72	chromosome 10 open reading frame 72	grey	2.32148	651	-0.0203852	0.896765	-0.207192	0.182488	0.394109	0.00892339	0.35089	0.0210531	0.248973	0.107401	0.214168	0.167873	-0.306706	0.0454523	-0.417143	0.00538761	-0.153389	0.326086	0.285568	0.0634143	-0.351068	0.0209833	0.280443	-0.404959	0.00706591	-0.250962	0.104532	0.385343	0.267368	0.0830423	0.00216145	0.989025	-0.32877	0.0313505	-0.357698	0.0185241	-0.378962	0.012209	-0.248689	0.107816	0.164998	0.290352	-0.0992206	0.526717
MmugDNA.39160.1.S1_at	NXF1	nuclear RNA export factor 1	blue	2.32122	652	-0.153394	0.32607	-0.181791	0.243329	0.68479	4.09e-07	0.3513	0.0208929	0.152074	0.330299	0.49092	0.000830333	-0.42301	0.00471129	-0.317027	0.0383222	-0.460626	0.0018816	-0.225911	0.145212	-0.240509	0.120292	0.460072	-0.196712	0.206119	-0.263803	0.0873914	0.362473	-0.0804614	0.608017	0.0640803	0.683097	-0.25989	0.092365	0.0197061	0.900186	-0.0843741	0.590622	-0.170761	0.273593	0.0187719	0.904896	-0.221951	0.152586
MmugDNA.33172.1.S1_at	CLDN11	claudin 11	red	2.32098	653	0.185303	0.234185	0.0364012	0.816739	-0.142372	0.362434	-0.168255	0.280801	-0.114264	0.465636	0.033468	0.831282	0.300219	0.0504601	0.339959	0.0257164	0.217217	0.161758	-0.114017	0.466611	0.446056	0.00271799	0.163215	0.47411	0.00131943	0.360693	0.0174955	0.212707	-0.213891	0.168437	0.0570833	0.716167	0.393563	0.0090271	0.36916	0.0148445	0.412136	0.00602991	0.336077	0.027567	-0.0847021	0.589174	0.312294	0.0414689
MmugDNA.5580.1.S1_s_at	NAP1L1	nucleosome assembly protein 1-like 1	brown	2.32011	654	-0.113913	0.467019	0.106985	0.49471	-0.296543	0.0534898	0.098011	0.531793	0.256266	0.0971646	-0.47152	0.00141412	-0.424894	0.00451043	-0.362227	0.0169875	-0.405512	0.00698107	-0.102614	0.512606	-0.407975	0.00661325	0.197718	-0.441254	0.00305764	-0.348009	0.0222073	0.226798	0.180816	0.245907	0.00769688	0.960931	-0.25382	0.100511	-0.197493	0.204285	-0.298209	0.0520992	-0.326143	0.0328113	-0.0101969	0.948256	0.0997619	0.524453
MmuSTS.1985.1.S1_at	CDKN2C	cyclin-dependent kinase inhibitor 2C (p18, inhibits CDK4)	grey	2.31984	655	0.0228398	0.884414	0.0745525	0.634695	-0.377989	0.0124513	-0.228918	0.139791	-0.077689	0.620474	-0.161386	0.301188	0.305563	0.0463045	0.227703	0.141964	0.318893	0.0371361	0.146876	0.347291	0.289558	0.0596494	0.374431	0.296172	0.0538036	0.276435	0.0727435	0.340124	-0.0578487	0.712523	0.145348	0.352382	0.0545453	0.728293	0.197908	0.203319	0.189863	0.222671	0.107188	0.493885	-0.129992	0.406071	0.0158892	0.919448
MmugDNA.5708.1.S1_at	NAP1L4	nucleosome assembly protein 1-like 4	black	2.31903	656	-0.415949	0.00553504	0.699232	1.83e-07	-0.286423	0.0625912	-0.605447	1.7e-05	-0.636053	4.57e-06	-0.157569	0.312917	-0.0099715	0.949398	-0.0413897	0.792146	0.0560776	0.720964	0.120124	0.442914	0.227567	0.142208	0.483193	0.14392	0.357185	0.299794	0.0508037	0.301247	0.217163	0.161864	-0.120839	0.440184	0.23415	0.130717	0.165518	0.288812	0.173647	0.265445	0.17841	0.252355	0.214683	0.166827	0.131877	0.399237
MmugDNA.37766.1.S1_at	SH2B1	SH2B adaptor protein 1	green	2.31895	657	-0.255705	0.0979233	-0.149912	0.337301	0.62501	7.45e-06	0.145336	0.352424	-0.0864423	0.581517	0.383836	0.0110544	-0.202271	0.19333	-0.246739	0.110696	-0.108625	0.488078	0.145873	0.350627	-0.17581	0.259446	0.566852	-0.214222	0.167763	-0.0893759	0.568712	0.65104	0.205743	0.185635	-0.0389616	0.804093	-0.0415152	0.791529	-0.305688	0.0462102	-0.233262	0.132225	-0.197588	0.204065	0.165859	0.287806	-0.103605	0.508519
MmuSTS.1441.1.S1_at	LIG4	ligase IV, DNA, ATP-dependent	grey	2.31873	658	0.0934753	0.551039	0.157802	0.31219	-0.484532	0.000992865	-0.0723806	0.644618	0.0712227	0.649935	-0.416905	0.00541668	-0.33425	0.0284755	-0.310996	0.042368	-0.296141	0.0538297	-0.0211323	0.893003	-0.263395	0.0878996	0.418814	-0.300711	0.0500657	-0.220913	0.154563	0.438221	0.147315	0.345833	-0.335294	0.027953	0.0443884	0.777456	-0.000930431	0.995275	-0.133972	0.391723	-0.15453	0.322457	-0.0539918	0.730947	-0.0718197	0.647191
MmugDNA.34157.1.S1_at	SRRM4	serine/arginine repetitive matrix 4	yellow	2.31814	659	-0.113717	0.467791	-0.157996	0.311588	0.304496	0.0471112	0.216691	0.162801	0.172607	0.268364	0.0182797	0.907379	-0.45728	0.00205032	-0.317582	0.0379661	-0.510314	0.000472169	-0.289237	0.059945	-0.409524	0.00639055	0.197325	-0.38737	0.0102768	-0.413411	0.00586034	0.148985	-0.00120608	0.993876	-0.103649	0.508338	-0.189515	0.223536	-0.0979355	0.532111	-0.192896	0.21523	-0.312662	0.0412168	-0.0166501	0.915605	-0.00359419	0.981751
Mmu.12863.1.S1_at	RPF1	ribosome production factor 1 homolog (S. cerevisiae)	turquoise	2.31808	660	0.366849	0.0155317	0.0301817	0.847643	-0.494017	0.000760443	0.0609821	0.697672	0.28426	0.0646882	-0.278982	0.0700386	0.217973	0.160266	0.215338	0.165506	0.167988	0.281577	-0.0330866	0.833178	0.0866619	0.580554	0.698697	0.109823	0.483266	0.041572	0.791251	0.710575	-0.111772	0.475488	0.0156636	0.920588	-0.0083626	0.957555	0.148381	0.342315	0.0765229	0.625745	0.0312649	0.842243	-0.268095	0.0821776	-0.0818751	0.601706
MmugDNA.31018.1.S1_at	GRIN1	glutamate receptor, ionotropic, N-methyl D-aspartate 1	green	2.31803	661	-0.277534	0.0715666	0.00113797	0.994222	0.697445	2.03e-07	0.00553066	0.971921	-0.401626	0.00759728	0.568413	7e-05	-0.00909676	0.953832	-0.0208924	0.894211	0.0235005	0.881094	0.0544483	0.728758	0.206991	0.182922	0.518952	0.180582	0.246531	0.249243	0.107009	0.387744	0.0843456	0.590747	0.20071	0.196863	-0.129652	0.407309	0.0301615	0.847744	0.121833	0.436406	0.12567	0.421987	0.0960214	0.540195	-0.128725	0.410701
MmugDNA.28947.1.S1_at	LACTB2	lactamase, beta 2	green	2.31794	662	0.130674	0.403592	0.0647319	0.680046	-0.5972	2.36e-05	0.0681902	0.663938	0.415095	0.00564271	-0.617301	1.04e-05	-0.234136	0.130741	-0.135887	0.384927	-0.304481	0.0471225	-0.234642	0.129887	-0.386316	0.0105036	0.227061	-0.332474	0.0293819	-0.421276	0.00490308	0.139762	-0.0995372	0.525392	-0.206551	0.183876	0.0638936	0.683972	-0.168929	0.27885	-0.213975	0.168265	-0.299814	0.0507876	-0.237517	0.125116	-0.216222	0.163736
MmugDNA.15048.1.S1_at	LANCL1	LanC lantibiotic synthetase component C-like 1 (bacterial)	turquoise	2.3179	663	0.378678	0.0122793	0.0786929	0.615951	-0.519705	0.000354862	-0.158183	0.311009	0.0110861	0.943751	-0.35253	0.0204187	0.17307	0.267063	0.209174	0.178247	0.114795	0.463554	-0.0944297	0.546962	0.26145	0.0903569	0.42137	0.263644	0.0875889	0.226845	0.143512	0.428448	-0.0799989	0.610087	0.113297	0.469448	0.130397	0.404597	0.0224181	0.886534	0.167624	0.282634	0.251837	0.103288	-0.0335442	0.830904	-0.0914189	0.559872
MmugDNA.10336.1.S1_at	RFT1	RFT1 homolog (S. cerevisiae)	blue	2.31764	664	-0.00902571	0.954193	-0.32666	0.0325194	0.645986	2.89e-06	0.420586	0.00498118	0.332545	0.0293453	0.335906	0.0276508	-0.183114	0.239857	-0.238904	0.122862	-0.086416	0.581632	0.165392	0.289184	-0.307565	0.0448206	0.346061	-0.324324	0.0338549	-0.254673	0.099334	0.379476	0.134556	0.389645	-0.046596	0.766689	-0.282349	0.0665869	-0.130905	0.402751	-0.194472	0.211434	-0.337587	0.0268342	0.046309	0.768087	0.0803409	0.608556
MmugDNA.41576.1.S1_at	ZZEF1	zinc finger, ZZ-type with EF-hand domain 1	blue	2.31746	665	-0.0949627	0.544691	-0.252388	0.10251	0.623487	7.96e-06	0.338841	0.0262382	0.203513	0.190553	0.337565	0.0268449	-0.263452	0.0878287	-0.303018	0.0482478	-0.156201	0.31719	0.149793	0.337691	-0.323443	0.0343703	0.320099	-0.309953	0.0431013	-0.265619	0.0851543	0.359157	0.0956398	0.541814	-0.193923	0.212752	-0.212569	0.171146	-0.486776	0.000932803	-0.366733	0.0155669	-0.317581	0.0379668	0.0990831	0.527293	-0.336296	0.0274596
MmugDNA.21761.1.S1_at	GOLGA6L1	golgi autoantigen, golgin subfamily a, 6-like 1	grey	2.31661	666	-0.0753778	0.63094	-0.122324	0.434547	0.363142	0.0166907	0.17275	0.267962	0.0150246	0.923818	0.137596	0.378922	-0.252428	0.102454	-0.324777	0.0335923	-0.137183	0.380368	0.199474	0.199692	-0.276904	0.0722395	0.395261	-0.323134	0.0345528	-0.200139	0.198166	0.472334	0.213513	0.169208	-0.17643	0.257742	-0.0201928	0.897734	-0.438847	0.00324145	-0.311494	0.0420215	-0.100428	0.521672	0.172427	0.26887	-0.289964	0.0592765
MmugDNA.20329.1.S1_at	NSMAF	neutral sphingomyelinase (N-SMase) activation associated factor	blue	2.31582	667	0.00190481	0.990328	-0.267127	0.0833314	0.581145	4.38e-05	0.308197	0.0443605	0.109399	0.484964	0.416824	0.00542666	-0.303442	0.0479192	-0.267603	0.0827623	-0.29374	0.055897	-0.0682892	0.663479	-0.253694	0.100685	0.437343	-0.199725	0.199115	-0.267506	0.0828775	0.35579	-0.0811932	0.604747	0.0602939	0.700925	-0.281287	0.0676606	-0.184592	0.236019	-0.222011	0.152472	-0.275597	0.0736509	0.106245	0.497716	-0.174757	0.262356
MmugDNA.10301.1.S1_at	STOX2	storkhead box 2	turquoise	2.31522	668	-0.236438	0.126891	-0.128835	0.410297	0.529092	0.000264498	0.0636957	0.6849	-0.275806	0.073424	0.301953	0.0490801	-0.319561	0.0367189	-0.332851	0.0291875	-0.215648	0.164883	0.107805	0.491387	-0.224471	0.147863	0.488314	-0.253122	0.10148	-0.134862	0.388557	0.581601	0.199737	0.199089	-0.378021	0.0124432	0.103379	0.509448	-0.270931	0.0788673	-0.222657	0.151252	-0.258755	0.0938475	0.324502	0.0337516	-0.0461497	0.768863
MmugDNA.36675.1.S1_at	MRPS16	mitochondrial ribosomal protein S16	turquoise	2.31522	669	0.104554	0.504622	0.258016	0.0948238	-0.473407	0.00134456	-0.19442	0.21156	0.0166343	0.915684	-0.202274	0.193323	0.167696	0.282427	0.199868	0.198787	0.0868652	0.579663	-0.119612	0.444877	0.237853	0.124568	0.464102	0.229223	0.13925	0.192513	0.216162	0.487249	-0.0765448	0.625646	0.113492	0.468678	0.147479	0.345292	0.228671	0.14023	0.188342	0.226469	0.326258	0.0327461	-0.121245	0.438641	0.0791745	0.613786
Mmu.14202.1.S1_at	ARF4	ADP-ribosylation factor 4	turquoise	2.31494	670	0.262704	0.0887659	0.158961	0.308605	-0.490732	0.000834756	-0.0529352	0.736021	0.174586	0.26283	-0.393211	0.00909447	-0.0236889	0.880148	0.00335817	0.982949	-0.0583969	0.709917	-0.0790705	0.614253	-0.123059	0.431767	0.649661	-0.101238	0.518304	-0.147392	0.345579	0.563924	-0.0586425	0.70875	-0.145217	0.352823	-0.0402204	0.797893	0.0779841	0.619143	-0.0853932	0.586128	-0.153547	0.325583	-0.122264	0.434773	0.0610456	0.697372
MmugDNA.21815.1.S1_x_at	ORAI2	ORAI calcium release-activated calcium modulator 2	grey	2.31485	671	0.0705075	0.653226	-0.417709	0.00531891	0.423475	0.00466101	0.373051	0.0137457	0.394796	0.00879439	0.210311	0.175846	-0.42438	0.0045645	-0.276848	0.0722987	-0.510444	0.000470334	-0.336573	0.0273243	-0.386479	0.0104683	0.226959	-0.3155	0.039315	-0.448993	0.00252699	0.117034	-0.167424	0.283218	-0.0205481	0.895945	-0.304579	0.047048	-0.179261	0.250061	-0.346794	0.0227098	-0.241323	0.119003	0.200281	0.197843	0.135664	0.385716
MmugDNA.30429.1.S1_at	NFAT5	nuclear factor of activated T-cells 5, tonicity-responsive	grey60	2.3148	672	0.0133417	0.93233	-0.301558	0.049392	0.520832	0.000342712	0.179183	0.250269	-0.0238116	0.879531	0.34281	0.0244241	-0.308685	0.0440075	-0.284979	0.0639853	-0.260956	0.0909882	-0.00596116	0.969737	-0.202423	0.19299	0.52532	-0.199983	0.198525	-0.183004	0.240143	0.504631	0.044473	0.777042	-0.234079	0.130838	0.178943	0.250917	-0.167394	0.283306	-0.197602	0.204033	-0.143755	0.357742	0.316832	0.0384477	0.113154	0.47001
MmugDNA.40790.1.S1_at	MATR3	matrin 3	brown	2.31443	673	0.110197	0.481765	0.0786681	0.616063	-0.241318	0.119011	-0.0265968	0.865562	0.127306	0.415919	-0.344559	0.0236588	-0.329647	0.0308749	-0.195193	0.209713	-0.407091	0.00674328	-0.29807	0.0522146	-0.315956	0.0390165	0.332865	-0.299853	0.0507557	-0.328336	0.0315877	0.255376	-0.0132751	0.932668	-0.257028	0.096139	0.0318463	0.839348	-0.0770811	0.62322	-0.22157	0.15331	-0.228378	0.140753	0.0602065	0.701338	0.111403	0.476955
MmugDNA.27869.1.S1_at	ANKRD10	ankyrin repeat domain 10	blue	2.31398	674	0.0305385	0.845864	-0.280665	0.0682964	0.550957	0.000128884	0.406062	0.00689739	0.283719	0.0652213	0.391977	0.00933396	-0.293319	0.0562659	-0.196755	0.206016	-0.375843	0.0130004	-0.256031	0.0974817	-0.230399	0.137177	0.479362	-0.14555	0.351708	-0.299707	0.0508737	0.301323	-0.214462	0.167276	0.198594	0.201723	-0.40062	0.0077643	0.0245183	0.875983	-0.197954	0.203211	-0.230745	0.136572	0.0945996	0.546238	0.0206719	0.895321
MmugDNA.37838.1.S1_at	LOC100291293	hypothetical protein LOC100291293	blue	2.31388	675	-0.191448	0.218761	-0.0668033	0.67038	0.643295	3.28e-06	0.0285131	0.855975	-0.301077	0.0497739	0.555153	0.000111631	0.215563	0.165055	0.19023	0.221762	0.211466	0.173429	0.0519647	0.740691	0.199987	0.198514	0.529466	0.218482	0.159268	0.151227	0.333034	0.558656	-0.120786	0.440386	0.058632	0.7088	0.123341	0.430706	0.130064	0.405808	0.17274	0.267989	0.235374	0.12866	-0.0885661	0.572233	0.0298445	0.849326
MmugDNA.19526.1.S1_at	CD164	CD164 molecule, sialomucin	turquoise	2.31367	676	0.216839	0.162507	0.188284	0.226613	-0.429347	0.00406514	-0.078856	0.615217	0.119289	0.446114	-0.411511	0.00611462	-0.0727981	0.642706	0.00539267	0.972622	-0.151859	0.330991	-0.201753	0.194499	-0.201875	0.194222	0.526135	-0.128733	0.410671	-0.278915	0.0701092	0.335639	-0.210192	0.176095	-0.264228	0.0868634	0.249307	0.106915	-0.0451082	0.77394	-0.120726	0.440615	-0.170649	0.273912	-0.258158	0.0946348	-0.0338882	0.829195
MmugDNA.41419.1.S1_at	UBE2R2	ubiquitin-conjugating enzyme E2R 2	grey	2.31365	677	-0.0346107	0.82561	-0.102252	0.514102	0.458136	0.00200597	-0.0186438	0.905542	-0.271501	0.0782151	0.405937	0.00691624	0.234642	0.129887	0.163662	0.294329	0.296573	0.0534648	0.192298	0.216684	0.268408	0.0818061	0.410287	0.212431	0.171429	0.332806	0.0292109	0.249857	0.157928	0.311802	-0.287075	0.0619704	0.339092	0.0261204	-0.0210128	0.893605	0.163375	0.295188	0.139272	0.373087	0.253174	0.101408	0.0891203	0.569822
MmugDNA.17467.1.S1_at	BBS5	Bardet-Biedl syndrome 5	turquoise	2.31324	678	0.312622	0.0412444	-0.0829414	0.596966	-0.451646	0.00236474	0.322797	0.0347526	0.711381	8.95e-08	-0.429502	0.00405037	-0.229711	0.138387	-0.19699	0.205464	-0.255491	0.0982153	-0.100814	0.520065	-0.390807	0.00956615	0.220797	-0.308512	0.0441321	-0.455144	0.00216492	0.113515	-0.187574	0.228402	-0.0248035	0.874552	-0.252517	0.102328	-0.213515	0.169203	-0.351012	0.0210051	-0.327945	0.0318029	-0.113403	0.469028	-0.289496	0.059706
MmugDNA.5460.1.S1_at	RCC2	regulator of chromosome condensation 2	steelblue	2.31249	679	-0.175942	0.259081	0.044178	0.778484	0.381151	0.0116782	-0.294121	0.0555651	-0.518765	0.000365291	0.402005	0.00753508	0.280753	0.068206	0.252708	0.10206	0.296132	0.0538375	0.0886167	0.572013	0.303065	0.0482114	0.352682	0.250237	0.105571	0.318813	0.0371865	0.269688	0.0774956	0.621347	-0.166241	0.286683	0.436077	0.00346495	0.290016	0.0592288	0.448157	0.00258016	0.308022	0.0444874	-0.0312216	0.842459	0.091652	0.558867
MmugDNA.25067.1.S1_at	ST3GAL2	ST3 beta-galactoside alpha-2,3-sialyltransferase 2	green	2.31219	680	-0.259807	0.092473	-0.0685796	0.662133	0.413199	0.00588829	-0.136945	0.381203	-0.357019	0.0187641	0.463047	0.0017673	0.285748	0.0632398	0.281842	0.0670975	0.27532	0.0739521	0.0280861	0.85811	0.389456	0.00984038	0.222428	0.373259	0.013689	0.398474	0.00813105	0.16448	0.00134447	0.993173	0.233031	0.132621	-0.0502482	0.748974	0.219463	0.157358	0.32102	0.0358212	0.272177	0.0774466	-0.0369359	0.814094	0.039222	0.802809
MmugDNA.38362.1.S1_at	BVES	blood vessel epicardial substance	blue	2.31215	681	-0.139468	0.372408	-0.201165	0.195828	0.53029	0.0002546	0.171751	0.270779	0.0461906	0.768663	0.343875	0.0239557	-0.118928	0.447505	0.0102418	0.948029	-0.247585	0.109439	-0.330608	0.0303603	-0.157999	0.311579	0.59829	-0.0636803	0.684973	-0.254578	0.0994636	0.379561	-0.276827	0.0723222	0.193629	0.213458	-0.263032	0.0883541	0.0773509	0.622001	-0.0851365	0.587258	-0.154686	0.321962	-0.0502986	0.748731	0.0485268	0.757308
Mmu.7847.1.S1_s_at	SEPT7	septin 7	brown	2.31209	682	0.0581622	0.711032	-0.0325664	0.835764	-0.357382	0.0186355	0.0228932	0.884145	0.228606	0.140347	-0.355042	0.0194785	-0.162845	0.296779	-0.0374145	0.811728	-0.269999	0.0799441	-0.304278	0.0472772	-0.16482	0.290881	0.586478	-0.143165	0.359741	-0.203184	0.191286	0.466354	-0.0751476	0.631986	-0.121831	0.436413	0.111227	0.477653	0.0669698	0.669605	-0.0639587	0.683667	-0.077077	0.623238	0.0962053	0.539416	0.337015	0.0271098
MmugDNA.10459.1.S1_at	MKX	mohawk homeobox	grey	2.31196	683	0.256005	0.0975174	0.144816	0.354169	-0.408883	0.00648189	-0.378751	0.0122611	-0.351766	0.0207122	-0.140682	0.368218	0.447828	0.00260131	0.314346	0.0400797	0.537491	0.000201845	0.327973	0.0317879	0.468601	0.00152799	0.137974	0.396952	0.00840019	0.513562	0.000428154	0.0677758	0.134535	0.389717	0.0914302	0.559823	0.22058	0.155202	0.25779	0.0951224	0.422433	0.00477435	0.352938	0.0202635	-0.0123617	0.937291	0.238262	0.123901
MmugDNA.37125.1.S1_at	GLRB	glycine receptor, beta	turquoise	2.31192	684	0.152799	0.327972	0.198911	0.200991	-0.3748	0.0132748	-0.0238648	0.879264	0.122079	0.435474	-0.439323	0.00320433	-0.261273	0.0905828	-0.311552	0.0419809	-0.155814	0.318403	0.160173	0.304883	-0.284924	0.0640391	0.383841	-0.348509	0.0220031	-0.187414	0.228806	0.497111	0.27244	0.0771493	-0.127731	0.414352	-0.193999	0.212568	-0.22732	0.142653	-0.257909	0.094965	-0.253266	0.10128	0.0781211	0.618526	-0.0985077	0.529706
MmuSTS.644.1.S1_at	CIT	citron (rho-interacting, serine/threonine kinase 21)	turquoise	2.31123	685	-0.240722	0.119953	-0.177255	0.255489	0.573234	5.88e-05	0.104363	0.505403	-0.117567	0.452755	0.358871	0.0181151	-0.471015	0.00143326	-0.393925	0.00895818	-0.436518	0.0034285	-0.105826	0.49942	-0.221919	0.152647	0.491765	-0.239602	0.121739	-0.165452	0.289009	0.534373	0.133045	0.395039	0.017006	0.913807	-0.257824	0.0950785	-0.0144844	0.92655	-0.0402421	0.797786	-0.17631	0.258071	0.242356	0.117383	-0.0734377	0.63978
MmugDNA.5287.1.S1_at	RAB5A	RAB5A, member RAS oncogene family	brown	2.30996	686	-0.0923702	0.555777	0.347168	0.0225541	-0.374778	0.0132806	-0.127644	0.414673	0.0331681	0.832773	-0.290874	0.0584473	-0.197759	0.203666	-0.114751	0.463728	-0.263886	0.0872877	-0.206855	0.183217	-0.181947	0.242916	0.558488	-0.18323	0.239553	-0.197083	0.205246	0.478059	-0.00284636	0.985547	-0.229097	0.139474	0.0923558	0.555839	0.229809	0.138213	-0.0294028	0.85153	-0.11488	0.46322	-0.0508341	0.746144	0.160926	0.302586
MmugDNA.37149.1.S1_s_at	OSBPL6	oxysterol binding protein-like 6	grey	2.30961	687	-0.130885	0.402826	0.00834815	0.957628	0.437023	0.00338722	-0.151397	0.332482	-0.444847	0.0028002	0.383197	0.0112003	0.360613	0.0175222	0.164129	0.292934	0.54117	0.000178896	0.506659	0.00052653	0.306789	0.0453912	0.347233	0.174623	0.262726	0.446631	0.00267962	0.118629	0.386348	0.0104967	0.00529165	0.973134	0.13337	0.393873	-0.135854	0.385045	0.153685	0.325143	0.305958	0.0460086	0.0272459	0.862313	0.161947	0.299489
Mmu.11826.1.S1_at	HINT1	histidine triad nucleotide binding protein 1	turquoise	2.30948	688	0.253727	0.10064	0.0683968	0.66298	-0.488646	0.000885259	0.207526	0.181769	0.531577	0.000244347	-0.470218	0.00146394	-0.0778522	0.619738	-0.0608085	0.698492	-0.108722	0.487688	-0.0695563	0.657615	-0.305197	0.0465794	0.349201	-0.256888	0.0963265	-0.328998	0.0312262	0.254292	-0.0820909	0.600746	0.083019	0.596621	-0.397126	0.00836905	-0.142792	0.361004	-0.321602	0.0354687	-0.315004	0.0396424	-0.249505	0.106628	-0.0828195	0.597507
Mmu.616.1.S1_at	C6orf120	chromosome 6 open reading frame 120	turquoise	2.30947	689	0.215806	0.164567	0.0526289	0.737494	-0.474807	0.00129494	0.152573	0.328697	0.465872	0.00164171	-0.356704	0.0188766	-0.241794	0.118263	-0.146381	0.348936	-0.321543	0.035504	-0.244457	0.114141	-0.192798	0.215469	0.540805	-0.130086	0.405728	-0.267067	0.0834035	0.35702	-0.190493	0.22111	0.00271799	0.986199	-0.0846152	0.589557	-0.0514523	0.743161	-0.214461	0.167277	-0.0991387	0.52706	-0.0738654	0.637827	-0.126714	0.418109
MmugDNA.24742.1.S1_at	NSD1	nuclear receptor binding SET domain protein 1	green	2.30937	690	-0.174519	0.263016	-0.100078	0.523133	0.488185	0.000896773	-0.0406925	0.795571	-0.250312	0.105462	0.549485	0.000135489	0.143759	0.35773	0.116273	0.457777	0.156297	0.316886	0.0665787	0.671426	0.360029	0.0177191	0.265407	0.330137	0.0306115	0.356859	0.0188211	0.216082	0.00774119	0.960706	0.180292	0.247301	0.0893193	0.568958	0.232215	0.134022	0.27945	0.0695507	0.362465	0.0169099	-0.0527503	0.73691	0.0189131	0.904184
MmuSTS.531.1.S1_at	B3GNT2	UDP-GlcNAc:betaGal beta-1,3-N-acetylglucosaminyltransferase 2	turquoise	2.30923	691	0.00766993	0.961068	0.384082	0.0109986	-0.505531	0.000544399	-0.374276	0.0134143	-0.2491	0.107216	-0.258505	0.0941768	0.256833	0.0964013	0.218344	0.159539	0.25897	0.093566	0.0805656	0.607551	0.292744	0.0567732	0.369569	0.231291	0.13562	0.328869	0.0312961	0.254292	0.122315	0.434578	-0.153484	0.325783	0.336786	0.027221	0.142926	0.36055	0.202515	0.192783	0.187955	0.22744	-0.0527671	0.736829	0.266988	0.0834986
Mmu.11640.1.S1_at	BSG	basigin (Ok blood group)	green	2.30905	692	-0.534656	0.000221301	0.230525	0.136955	0.518466	0.000368664	-0.17977	0.248695	-0.488054	0.000900067	0.514653	0.000414225	0.128932	0.409941	0.112118	0.474112	0.148911	0.340576	0.0618809	0.693432	0.259482	0.0928955	0.425879	0.228628	0.140308	0.28285	0.0660852	0.329104	0.0583041	0.710357	0.0192311	0.902581	0.0486976	0.756481	0.195111	0.209907	0.217495	0.161208	0.252367	0.102539	0.0954096	0.542791	-0.179962	0.248182
MmugDNA.30294.1.S1_s_at	NFE2L1	nuclear factor (erythroid-derived 2)-like 1	green	2.3087	693	-0.171999	0.270079	-0.0442626	0.77807	0.445409	0.00276169	-0.203736	0.190056	-0.453835	0.0022379	0.428973	0.00410104	0.113611	0.46821	0.107541	0.492456	0.160118	0.30505	0.0816102	0.602887	0.314457	0.0400058	0.334894	0.246616	0.11088	0.363648	0.0165283	0.208861	0.149672	0.338084	-0.0280137	0.858472	0.111477	0.476658	0.234002	0.130968	0.304772	0.0469012	0.282702	0.0662324	0.135669	0.385696	0.0757434	0.629279
MmugDNA.36047.1.S1_at	PSMB8	proteasome (prosome, macropain) subunit, beta type, 8 (large multifunctional peptidase 7)	grey	2.30848	694	0.0822087	0.600222	0.0741519	0.63652	-0.48642	0.000942122	-0.0961674	0.539576	0.108634	0.488043	-0.184395	0.236528	0.36518	0.0160447	0.372137	0.0139973	0.273619	0.0758285	-0.0786651	0.616076	0.26741	0.0829927	0.412623	0.312459	0.0413556	0.196959	0.205537	0.478059	-0.201373	0.195358	0.380367	0.011866	-0.258179	0.0946077	0.346781	0.0227151	0.204802	0.187699	0.0966222	0.537651	-0.327236	0.0321966	-0.0522879	0.739135
MmugDNA.35810.1.S1_at	ADORA2B	adenosine A2b receptor	magenta	2.3083	695	0.0282273	0.857404	0.0575454	0.713966	-0.309009	0.0437746	-0.157118	0.314321	-0.0639396	0.683757	-0.0277076	0.860003	0.165083	0.290101	0.212976	0.170308	0.0731635	0.641034	-0.15243	0.329156	0.340283	0.0255666	0.295593	0.36683	0.0155375	0.262517	0.089002	0.36531	-0.190039	0.222234	0.434379	0.00360856	-0.0813487	0.604053	0.362321	0.0169567	0.361443	0.0172454	0.320638	0.0360545	-0.0542731	0.729598	-0.0434679	0.781957
MmuSTS.3720.1.S1_at	PTGS1	prostaglandin-endoperoxide synthase 1 (prostaglandin G/H synthase and cyclooxygenase)	grey	2.30818	696	0.139138	0.373552	0.0977945	0.532705	-0.433078	0.00372209	-0.287211	0.0618418	-0.141847	0.364225	-0.157981	0.311634	0.405923	0.00691842	0.29469	0.0550715	0.461043	0.00186149	0.252312	0.102617	0.271712	0.0779749	0.406734	0.212076	0.172163	0.268621	0.0815547	0.354585	0.0633458	0.686542	0.200413	0.197542	0.0724831	0.644149	0.359468	0.0179103	0.387046	0.0103462	0.37163	0.0141387	-0.190609	0.220825	0.129231	0.408847
Mmu.3719.1.S1_at	MACF1	microtubule-actin crosslinking factor 1	darkorange	2.30794	697	-0.504895	0.000554711	0.211038	0.174322	0.524412	0.000306557	-0.05728	0.71523	-0.300235	0.0504472	0.334098	0.0285519	-0.323536	0.0343158	-0.267307	0.0831155	-0.308772	0.0439451	-0.0879837	0.574773	-0.150747	0.334588	0.609663	-0.182453	0.241587	-0.0848756	0.588408	0.657614	0.162255	0.298557	-0.243596	0.115462	-0.0124796	0.936694	0.0899434	0.56625	-0.141293	0.366121	-0.220353	0.155638	0.312912	0.0410465	0.13285	0.395738
MmugDNA.17792.1.S1_at	LOC100134015	hypothetical LOC100134015	grey	2.30767	698	-0.205336	0.186526	0.0790232	0.614466	0.39377	0.0089877	-0.0671355	0.668835	-0.324331	0.0338511	0.453429	0.00226096	0.412468	0.00598534	0.251294	0.104058	0.546837	0.000148144	0.413019	0.00591205	0.362713	0.0168292	0.261845	0.264844	0.0861036	0.464976	0.00168067	0.104743	0.271095	0.0786792	-0.055673	0.722897	0.130269	0.405062	0.0302987	0.84706	0.19171	0.218119	0.277737	0.0713512	0.00186038	0.990553	-0.0914706	0.559649
MmugDNA.33757.1.S1_at	RAB39B	RAB39B, member RAS oncogene family	turquoise	2.30744	699	0.184277	0.236834	0.116848	0.455542	-0.469038	0.00151043	0.0472332	0.76359	0.25229	0.102648	-0.516005	0.000397522	-0.339527	0.0259169	-0.334085	0.0285585	-0.276165	0.0730343	0.0313227	0.841956	-0.32554	0.033154	0.317092	-0.365152	0.0160534	-0.251659	0.103539	0.384524	0.203485	0.190615	-0.321882	0.0352995	-0.0276671	0.860205	-0.388935	0.00994772	-0.372403	0.0139236	-0.216567	0.163048	0.000782414	0.996027	-0.135908	0.384852
MmugDNA.12059.1.S1_at	DBF4B	DBF4 homolog B (S. cerevisiae)	blue	2.30675	700	-0.104626	0.504328	-0.226714	0.14375	0.45888	0.00196806	0.199058	0.200651	0.0520614	0.740226	0.18609	0.232171	-0.409118	0.00644826	-0.246121	0.111621	-0.512989	0.000435638	-0.375432	0.0131079	-0.353856	0.0199177	0.275695	-0.277882	0.0711967	-0.394988	0.00875868	0.167864	-0.146764	0.347661	-0.134081	0.391333	-0.00510578	0.974078	-0.22746	0.142401	-0.241648	0.118492	-0.305031	0.0467053	0.0577086	0.713189	-0.138603	0.37541
MmugDNA.26365.1.S1_at	CLDND1	claudin domain containing 1	red	2.3067	701	0.28568	0.0633056	0.00636897	0.967668	-0.243501	0.115608	0.0469821	0.764811	0.14497	0.353652	-0.101529	0.517096	0.280728	0.0682312	0.348442	0.0220304	0.149921	0.337272	-0.210478	0.175495	0.325741	0.0330393	0.316871	0.395992	0.00857387	0.209506	0.177543	0.455966	-0.31466	0.0398701	-0.00255016	0.987051	0.359948	0.0177468	0.258163	0.0946292	0.298069	0.0522153	0.227257	0.142766	-0.0904967	0.563854	0.134164	0.39104
MmugDNA.13723.1.S1_s_at	ARMCX1	armadillo repeat containing, X-linked 1	green	2.3066	702	0.310202	0.0429258	-0.010873	0.94483	-0.610769	1.36e-05	0.119667	0.444665	0.478113	0.00118416	-0.574319	5.65e-05	-0.274833	0.0744863	-0.174756	0.262357	-0.354348	0.0197343	-0.253833	0.100493	-0.338131	0.0265745	0.298691	-0.229809	0.138214	-0.420186	0.00502702	0.141013	-0.260017	0.0922	-0.113679	0.46794	-0.0422765	0.787794	-0.317926	0.0377471	-0.343219	0.0242433	-0.345346	0.0233208	0.0428356	0.785053	-0.128946	0.409891
Mmu.6311.1.S1_at	REEP3	receptor accessory protein 3	grey	2.30569	703	-0.0899704	0.566133	0.220418	0.155513	-0.32225	0.0350789	-0.263563	0.0876895	-0.175674	0.25982	-0.16218	0.298783	0.427778	0.00421745	0.434051	0.00363689	0.366764	0.0155575	-0.030442	0.846345	0.420277	0.00501648	0.18409	0.378228	0.0123915	0.405678	0.00695574	0.154488	0.00417771	0.978788	0.200414	0.197538	0.218499	0.159236	0.400559	0.00777439	0.505759	0.000540734	0.395502	0.00866366	-0.169825	0.27627	0.25101	0.104463
MmugDNA.32259.1.S1_s_at	HDLBP	high density lipoprotein binding protein	tan	2.30568	704	-0.349389	0.0216479	0.1164	0.457285	0.322798	0.0347518	-0.24461	0.113908	-0.393364	0.00906504	0.396563	0.00847022	-0.0339248	0.829014	-0.0473307	0.763116	0.0305624	0.845745	0.0941551	0.548134	0.309852	0.0431733	0.343454	0.240198	0.120785	0.366737	0.0155658	0.206138	0.164384	0.292175	0.0768881	0.624092	0.0586935	0.708508	0.243894	0.115004	0.266254	0.0843826	0.292062	0.0573792	0.184783	0.235525	0.141901	0.364041
MmuSTS.3077.1.S1_at	LEPROTL1	leptin receptor overlapping transcript-like 1	turquoise	2.30559	705	0.254674	0.0993322	-0.00364576	0.981489	-0.449781	0.0024778	0.167908	0.281808	0.383744	0.0110753	-0.449276	0.00250923	-0.227795	0.141798	-0.277061	0.0720709	-0.135939	0.384743	0.145821	0.350803	-0.286114	0.0628881	0.381647	-0.338936	0.026194	-0.193758	0.213148	0.484927	0.24792	0.108945	-0.0675164	0.667065	-0.24	0.121102	-0.397703	0.00826634	-0.321828	0.0353323	-0.175449	0.260441	-0.100741	0.52037	-0.374217	0.0134302
MmugDNA.40665.1.S1_at	SFRS13A	splicing factor, arginine/serine-rich 13A	darkgreen	2.30551	706	0.156939	0.314879	-0.0613109	0.69612	-0.281077	0.0678752	0.143477	0.358682	0.334339	0.0284307	-0.326365	0.0326856	-0.164612	0.291497	-0.134312	0.390512	-0.16015	0.304953	-0.0506508	0.747029	-0.268529	0.0816638	0.410287	-0.233982	0.131002	-0.274237	0.0751429	0.343929	-0.0370828	0.813367	0.0926984	0.554368	-0.368699	0.0149795	-0.0935287	0.550811	-0.269433	0.0806024	-0.299508	0.0510354	-0.121112	0.439144	-0.0576469	0.713483
Mmu.8731.1.S1_x_at	FUNDC2	FUN14 domain containing 2	turquoise	2.30548	707	0.113086	0.470282	0.166852	0.284891	-0.420784	0.00495871	-0.0197945	0.899741	0.176797	0.256737	-0.179717	0.248839	0.406775	0.00679019	0.390761	0.00957528	0.319502	0.0367556	-0.0411594	0.793277	0.264442	0.0865983	0.417297	0.284727	0.0642307	0.202554	0.192695	0.467218	-0.149294	0.339321	0.44011	0.00314379	-0.164214	0.292683	0.243942	0.11493	0.154922	0.321215	0.237913	0.124469	-0.298413	0.0519308	-0.0491328	0.754372
MmugDNA.28971.1.S1_at	TPMT	thiopurine S-methyltransferase	blue	2.30517	708	-0.132379	0.397429	-0.21548	0.165221	0.428855	0.00411233	0.300064	0.0505856	0.214124	0.167963	0.235656	0.12819	-0.21258	0.171122	-0.157684	0.312557	-0.238276	0.123879	-0.124167	0.427602	-0.36163	0.0171837	0.263395	-0.291609	0.0577843	-0.393129	0.00911014	0.170194	-0.122335	0.434504	-0.249322	0.106893	-0.102181	0.514395	-0.0091715	0.953453	-0.201044	0.196104	-0.406698	0.00680174	-0.0427283	0.785579	-0.185905	0.232642
Mmu.13746.1.S1_at	CCL25	chemokine (C-C motif) ligand 25	grey	2.30464	709	-0.214154	0.167902	0.0386141	0.805806	0.430133	0.00399067	0.256224	0.0972207	0.115078	0.462446	0.149869	0.337442	-0.412743	0.00594869	-0.413918	0.00579404	-0.351806	0.0206967	0.0263862	0.866618	-0.432499	0.00377361	0.175259	-0.441252	0.0030578	-0.351699	0.0207381	0.221417	0.175343	0.260733	-0.222613	0.151335	-0.214291	0.167622	-0.404749	0.00709853	-0.579428	4.67e-05	-0.431837	0.00383323	0.127273	0.416042	-0.228411	0.140695
MmugDNA.25873.1.S1_x_at	RPL7	ribosomal protein L7	grey	2.30393	710	0.201736	0.194536	-0.0252652	0.872236	-0.417063	0.0053973	0.283578	0.0653606	0.521205	0.000338767	-0.48433	0.000998447	-0.26573	0.0850193	-0.166082	0.287149	-0.35324	0.0201493	-0.26245	0.0890867	-0.334717	0.0282409	0.302124	-0.268482	0.0817197	-0.381333	0.0116351	0.185797	-0.141364	0.365876	0.103077	0.510694	-0.378769	0.0122567	-0.087519	0.576802	-0.183317	0.239327	-0.372606	0.0138676	-0.0947695	0.545514	-0.236268	0.127173
MmugDNA.22027.1.S1_at	TMEM85	transmembrane protein 85	turquoise	2.30352	711	0.0548254	0.726952	0.33332	0.028947	-0.40673	0.00679701	-0.350819	0.021081	-0.256994	0.0961853	-0.0960977	0.539871	0.525982	0.00029182	0.482129	0.00106098	0.460365	0.00189434	0.0343879	0.826715	0.389648	0.00980083	0.222041	0.374682	0.0133061	0.340036	0.0256807	0.238381	-0.0875261	0.576771	0.103363	0.509512	0.217855	0.160499	0.300577	0.0501732	0.24003	0.121055	0.394774	0.00879864	-0.28947	0.0597303	0.212212	0.171883
MmugDNA.30200.1.S1_at	CC2D2A	coiled-coil and C2 domain containing 2A	grey	2.30344	712	0.232145	0.134141	-0.301398	0.0495187	0.461189	0.00185448	0.386892	0.0103793	0.295605	0.0542863	0.138719	0.375005	-0.311878	0.0417556	-0.262141	0.0894773	-0.304211	0.0473286	-0.0880942	0.574291	-0.437535	0.00334572	0.171687	-0.365329	0.0159984	-0.457391	0.00204455	0.110829	-0.101199	0.518467	0.00228648	0.98839	-0.336265	0.0274748	-0.30225	0.0488467	-0.344825	0.0235442	-0.429233	0.00407601	-0.0719511	0.646588	-0.112081	0.474261
MmugDNA.14113.1.S1_at	TACC1	transforming, acidic coiled-coil containing protein 1	blue	2.30342	713	-0.177247	0.255511	-0.143726	0.357839	0.572848	5.96e-05	0.153852	0.324611	-0.0966196	0.537662	0.52607	0.000291018	0.00704375	0.964244	0.0351647	0.822863	-0.0162366	0.917693	-0.0616237	0.694645	0.170211	0.275164	0.577319	0.14435	0.355734	0.188121	0.227022	0.495809	0.0509484	0.745592	0.287717	0.0613633	-0.268238	0.0820083	0.11379	0.467501	0.104734	0.503882	0.187147	0.229482	0.00212445	0.989213	-0.0174334	0.91165
MmugDNA.33024.1.S1_at	PDE1A	phosphodiesterase 1A, calmodulin-dependent	brown	2.30297	714	-0.0353105	0.82214	0.200224	0.197973	-0.321593	0.0354738	0.0745672	0.634628	0.255154	0.0986747	-0.442571	0.00296095	-0.370008	0.0145989	-0.311425	0.0420688	-0.37283	0.0138061	-0.119366	0.445819	-0.392629	0.00920667	0.217769	-0.421623	0.00486417	-0.341971	0.0247986	0.236269	0.158771	0.309191	-0.279109	0.0699063	0.018382	0.906863	-0.267003	0.0834805	-0.338283	0.0265021	-0.280294	0.0686778	0.0555035	0.723707	-0.0575741	0.713829
MmuSTS.3336.1.S1_at	SIPA1L1	signal-induced proliferation-associated 1 like 1	yellow	2.3029	715	-0.330065	0.0306504	-0.0729193	0.642151	0.295356	0.0544987	0.104721	0.503938	0.0599132	0.702726	0.102801	0.511833	-0.412423	0.00599136	-0.279482	0.0695178	-0.475581	0.0012682	-0.288641	0.0604983	-0.290477	0.0588075	0.372463	-0.272271	0.077341	-0.280501	0.068465	0.333303	0.0140844	0.928573	-0.164394	0.292145	-0.0433504	0.782532	-0.105904	0.499104	-0.220727	0.154921	-0.261272	0.0905833	0.208272	0.180169	0.120063	0.443147
MmugDNA.29433.1.S1_at	ZNF434	zinc finger protein 434	yellow	2.30271	716	-0.130015	0.405986	-0.123549	0.429922	0.453102	0.00227971	0.19007	0.222157	0.0619534	0.693091	0.206234	0.184563	-0.43215	0.00380499	-0.294758	0.0550128	-0.493992	0.000760996	-0.294653	0.0551037	-0.310125	0.0429802	0.343104	-0.283488	0.0654501	-0.311605	0.041944	0.28168	-0.0143124	0.92742	-0.0871465	0.578431	-0.159365	0.30736	-0.0691755	0.659375	-0.213606	0.169019	-0.259237	0.0932157	0.173916	0.264694	0.0498812	0.750749
Mmu.10030.1.S1_at	SDCBP	syndecan binding protein (syntenin)	turquoise	2.30234	717	0.231464	0.135319	0.0994325	0.52583	-0.371317	0.0142264	0.03427	0.8273	0.247154	0.110079	-0.330728	0.0302969	-0.18219	0.242278	-0.125305	0.423347	-0.221146	0.154118	-0.139609	0.371918	-0.240265	0.120679	0.46037	-0.212233	0.171839	-0.259737	0.0925633	0.370228	-0.0499295	0.750515	-0.188665	0.225657	-0.0618397	0.693627	0.064872	0.67939	-0.16611	0.287068	-0.258264	0.0944946	-0.175875	0.259268	-0.0304394	0.846358
MmugDNA.976.1.S1_at	C8orf76	chromosome 8 open reading frame 76	turquoise	2.30211	718	0.236558	0.126693	0.0982355	0.53085	-0.46179	0.00182589	-0.0433526	0.782521	0.0747687	0.63371	-0.189338	0.223976	0.313366	0.040738	0.394231	0.00890032	0.145732	0.351099	-0.268894	0.0812335	0.334459	0.0283704	0.302124	0.408856	0.0064858	0.201142	0.19588	0.470013	-0.347369	0.0224706	0.231288	0.135625	0.0579363	0.712106	0.277559	0.0715402	0.235761	0.128015	0.277569	0.0715293	-0.103726	0.508021	-0.0429005	0.784735
MmuSTS.3009.1.S1_at	NAB2	NGFI-A binding protein 2 (EGR1 binding protein 2)	steelblue	2.30175	719	-0.410854	0.00620473	0.310161	0.0429546	0.303621	0.0477813	-0.337336	0.026955	-0.51699	0.000385737	0.382084	0.0114583	0.391454	0.0094371	0.236263	0.127182	0.529185	0.000263711	0.4077	0.0066535	0.315911	0.0390457	0.332886	0.197443	0.204404	0.41182	0.00607256	0.151061	0.298718	0.0516801	-0.281906	0.0670334	0.464961	0.00168134	0.134128	0.391169	0.375768	0.0130201	0.303173	0.0481274	0.0099458	0.949529	0.167941	0.281712
MmuSTS.942.1.S1_at	FMNL1	formin-like 1	green	2.30171	720	-0.362276	0.0169716	0.210559	0.175323	0.396847	0.00841895	-0.35172	0.02073	-0.609924	1.41e-05	0.348039	0.0221949	0.105537	0.500601	0.00153777	0.992191	0.230152	0.13761	0.294523	0.0552158	0.235795	0.127958	0.468365	0.145541	0.351737	0.334894	0.0281525	0.245943	0.266633	0.0839247	0.0132395	0.932848	0.198806	0.201235	-0.0922334	0.556365	0.0846848	0.58925	0.229986	0.137902	0.14736	0.345686	0.0059305	0.969892
MmugDNA.9551.1.S1_at	SDHC	succinate dehydrogenase complex, subunit C, integral membrane protein, 15kDa	turquoise	2.3015	721	0.140815	0.367762	0.249633	0.106443	-0.38731	0.0102897	-0.254147	0.100057	-0.184557	0.236108	-0.162653	0.297356	0.244219	0.114504	0.250763	0.104816	0.194117	0.212286	-0.0404682	0.796674	0.303339	0.0479989	0.351772	0.314363	0.040068	0.247076	0.110195	0.391607	-0.13009	0.405714	0.155823	0.318375	0.0502075	0.749171	0.308651	0.0440324	0.244858	0.113529	0.257077	0.0960736	-0.14158	0.365137	0.107601	0.492211
MmugDNA.18831.1.S1_at	ABCC5	ATP-binding cassette, sub-family C (CFTR/MRP), member 5	blue	2.30141	722	0.0844095	0.590465	-0.328548	0.0314714	0.663911	1.21e-06	0.418119	0.00526953	0.304569	0.0470558	0.447926	0.00259498	-0.336547	0.0273371	-0.265037	0.0858669	-0.381782	0.0115289	-0.184609	0.235974	-0.342069	0.0247547	0.292442	-0.251879	0.103228	-0.404889	0.00707674	0.155444	-0.202496	0.192824	0.0449624	0.774652	-0.199348	0.199981	-0.135051	0.387885	-0.250981	0.104505	-0.260478	0.0916032	-0.140118	0.370159	-0.149279	0.33937
MmugDNA.17186.1.S1_at	LOC100289949	hypothetical protein LOC100289949	blue	2.30121	723	-0.141742	0.364584	-0.13025	0.405129	0.535818	0.000213132	0.00507309	0.974244	-0.286598	0.0624241	0.48201	0.00106446	0.449651	0.00248588	0.411368	0.00613409	0.411101	0.00617064	0.0529052	0.736165	0.297499	0.0526887	0.360623	0.31088	0.0424492	0.236115	0.127426	0.411982	-0.140837	0.367687	-0.185725	0.233105	0.443325	0.00290679	0.284215	0.064733	0.284495	0.0644577	0.28329	0.0656461	0.0898595	0.566614	0.346305	0.0229146
MmugDNA.19839.1.S1_at	MT1G	metallothionein 1G	grey	2.30106	724	0.0218782	0.88925	0.161122	0.301989	-0.473788	0.00133088	-0.325471	0.0331935	-0.224649	0.147534	-0.205126	0.186987	0.240238	0.120723	0.283377	0.0655598	0.160365	0.304296	-0.121688	0.436955	0.315021	0.0396313	0.334653	0.329679	0.0308573	0.278899	0.0701255	0.335639	-0.107098	0.49425	0.1074	0.493027	0.191979	0.217461	0.273206	0.0762887	0.375685	0.0130417	0.211539	0.173278	-0.0294159	0.851465	0.156096	0.317519
MmugDNA.17430.1.S1_at	TFE3	transcription factor binding to IGHM enhancer 3	green	2.301	725	-0.345792	0.0231312	-0.00887633	0.95495	0.443353	0.00290483	-0.053414	0.73372	-0.248036	0.108774	0.479672	0.00113493	-0.0152439	0.92271	-0.0524479	0.738365	0.0417256	0.790496	0.114453	0.464897	0.218973	0.158309	0.497461	0.194145	0.212218	0.25502	0.0988582	0.378916	0.0714945	0.648685	0.320229	0.036306	-0.29554	0.0543414	0.138489	0.375806	0.145726	0.351119	0.130911	0.402731	0.0980032	0.531826	-0.13809	0.377197
MmugDNA.21061.1.S1_s_at	RNH1	ribonuclease/angiogenin inhibitor 1	grey	2.30065	726	-0.355381	0.0193543	0.109958	0.482722	0.45336	0.00226492	-0.0648585	0.679454	-0.261267	0.0905896	0.45488	0.00217947	0.156899	0.315005	0.162083	0.299076	0.136241	0.383678	-0.0122889	0.937659	0.349716	0.021517	0.280443	0.341404	0.0250544	0.330069	0.0306478	0.253178	-0.0497599	0.751335	0.0644864	0.681195	0.226504	0.144131	0.227873	0.141658	0.261871	0.0898204	0.30558	0.0462918	-0.109115	0.486105	0.0790493	0.614348
MmugDNA.17658.1.S1_at	RWDD1	RWD domain containing 1	turquoise	2.30065	727	0.142694	0.361339	0.126104	0.420373	-0.44158	0.00303347	-0.0107757	0.945323	0.276358	0.0728267	-0.198316	0.202369	0.248149	0.108607	0.223119	0.150384	0.207379	0.182085	0.00861707	0.956265	0.252419	0.102466	0.440176	0.279064	0.0699532	0.189224	0.22426	0.493537	-0.160112	0.30507	0.498885	0.000661183	-0.337549	0.0268525	0.251244	0.104129	0.184321	0.236719	0.236898	0.126133	-0.297869	0.0523807	-0.183276	0.239433
MmugDNA.14484.1.S1_at	GPN1	GPN-loop GTPase 1	turquoise	2.30058	728	0.281512	0.0674316	0.0448935	0.774989	-0.534843	0.000219968	0.0793138	0.61316	0.421922	0.00483082	-0.449823	0.00247521	-0.0106843	0.945787	-0.0333683	0.831778	-0.00722217	0.963339	0.029342	0.851834	-0.215171	0.165842	0.503731	-0.169602	0.276911	-0.236304	0.127113	0.411525	-0.0825019	0.598918	0.0407157	0.795457	-0.0604035	0.700406	-0.368049	0.0151717	-0.357941	0.0184387	-0.176388	0.257859	-0.282761	0.0661743	-0.0558356	0.72212
MmugDNA.9743.1.S1_at	IL28RA	interleukin 28 receptor, alpha (interferon, lambda receptor)	blue	2.30052	729	-0.257991	0.0948568	-0.0447391	0.775742	0.56594	7.65e-05	-0.00236152	0.988009	-0.352303	0.0205057	0.552374	0.000122804	0.214075	0.168062	0.216824	0.162536	0.17195	0.270218	-0.0297059	0.850017	0.215466	0.165248	0.503125	0.198792	0.201265	0.207245	0.182374	0.460388	-0.00666092	0.966186	0.123341	0.430707	0.0685247	0.662387	0.220182	0.155968	0.231512	0.135237	0.239353	0.122139	-0.136712	0.382021	0.0866605	0.58056
MmugDNA.10775.1.S1_at	CDC42SE1	CDC42 small effector 1	turquoise	2.30051	730	-0.146842	0.347403	0.515719	0.000400993	-0.313044	0.040957	-0.25536	0.0983928	-0.280333	0.0686369	-0.164346	0.292289	0.141033	0.367013	0.112923	0.470925	0.164405	0.292113	0.0808969	0.60607	0.26979	0.0801859	0.410149	0.190479	0.221146	0.320259	0.0362873	0.266704	0.173989	0.26449	-0.232466	0.133588	0.442301	0.00298052	0.0913565	0.560141	0.195206	0.209681	0.277863	0.0712168	0.0673189	0.667982	0.171881	0.270413
MmugDNA.6971.1.S1_at	ZBED1	zinc finger, BED-type containing 1	grey	2.29993	731	-0.113381	0.469115	-0.068147	0.664138	0.45493	0.0021767	-0.110667	0.479888	-0.319784	0.0365809	0.502037	0.00060326	0.125833	0.42138	0.0682262	0.663771	0.199652	0.199283	0.178033	0.253374	0.297808	0.0524316	0.359956	0.228498	0.140539	0.35391	0.0198976	0.219546	0.163844	0.293786	-0.185545	0.233564	0.166652	0.285476	0.240602	0.120143	0.214051	0.16811	0.247609	0.109404	0.248471	0.108136	0.199296	0.200103
MmuSTS.3601.1.S1_at	DHX15	DEAH (Asp-Glu-Ala-His) box polypeptide 15	pink	2.29985	732	0.295745	0.054167	-0.197622	0.203985	-0.423541	0.00465399	0.231764	0.1348	0.477101	0.00121713	-0.364863	0.0161438	-0.135274	0.387094	-0.170841	0.273364	-0.0966332	0.537604	0.0734234	0.639846	-0.169162	0.278177	0.5793	-0.152489	0.328968	-0.171213	0.272306	0.525538	-0.0130354	0.933881	0.296009	0.0539419	-0.431301	0.00388218	-0.12581	0.421465	-0.148646	0.341446	-0.16134	0.301328	-0.0954737	0.542519	-0.186982	0.229899
MmugDNA.10073.1.S1_s_at	RNF130	ring finger protein 130	magenta	2.2989	733	0.132569	0.396747	-0.0110207	0.944082	-0.234368	0.130349	0.00644237	0.967295	0.150221	0.336298	-0.00634978	0.967765	0.059026	0.70693	0.155802	0.31844	-0.0662226	0.673085	-0.265673	0.085088	0.239612	0.121723	0.46122	0.28673	0.0622989	0.153479	0.325798	0.554739	-0.2252	0.146516	0.185987	0.232434	0.0205002	0.896186	0.428564	0.00414051	0.265105	0.085783	0.17894	0.250925	-0.103562	0.508695	0.0672654	0.668231
MmugDNA.4091.1.S1_at	KLHDC3	kelch domain containing 3	green	2.29882	734	-0.172118	0.269743	0.0275946	0.860568	0.552173	0.000123653	-0.0944469	0.546888	-0.435395	0.00352203	0.550714	0.000129953	0.45128	0.00238659	0.387	0.010356	0.478168	0.0011824	0.167467	0.283093	0.397165	0.0083621	0.212279	0.374653	0.0133138	0.414006	0.00578263	0.148119	0.022167	0.887797	0.0671427	0.668801	0.144444	0.355418	0.0010601	0.994617	0.232909	0.132829	0.335388	0.0279066	-0.216809	0.162567	0.0315766	0.840691
MmugDNA.38165.1.S1_at	CCDC41	coiled-coil domain containing 41	grey	2.29839	735	0.355504	0.0193096	-0.545483	0.000155023	0.397979	0.00821779	0.5192	0.000360429	0.487047	0.000925765	0.172601	0.26838	-0.450796	0.00241574	-0.433394	0.0036942	-0.397186	0.00835834	-0.00948368	0.951871	-0.552716	0.000121377	0.0707363	-0.514306	0.000418603	-0.553735	0.000117211	0.052653	-0.00879804	0.955347	-0.0829666	0.596854	-0.35199	0.0206257	-0.283232	0.0657042	-0.436976	0.00339104	-0.391311	0.00946542	0.0208875	0.894235	-0.126992	0.41708
MmugDNA.42440.1.S1_at	LARP1	La ribonucleoprotein domain family, member 1	green	2.29789	736	-0.204085	0.189283	-0.188077	0.227134	0.516797	0.00038801	0.0797085	0.611389	-0.12489	0.424896	0.357292	0.0186673	-0.313279	0.0407973	-0.240281	0.120654	-0.298339	0.0519918	-0.105849	0.499329	-0.172701	0.2681	0.57209	-0.205313	0.186576	-0.13375	0.392515	0.583359	0.125899	0.421132	-0.193774	0.21311	0.00156376	0.992059	6.69e-05	0.99966	-0.00748033	0.962029	-0.00130942	0.993351	0.296776	0.0532938	-0.0186002	0.905762
MmugDNA.15358.1.S1_at	ZFR	zinc finger RNA binding protein	pink	2.29789	737	0.276333	0.0728529	-0.215002	0.166184	-0.526483	0.000287257	0.318594	0.037324	0.678939	5.6e-07	-0.672912	7.68e-07	-0.451611	0.00236686	-0.389219	0.0098891	-0.448943	0.00253018	-0.127272	0.416046	-0.585169	3.77e-05	0.0587814	-0.517994	0.000374041	-0.594775	2.6e-05	0.0363476	-0.0638097	0.684366	-0.207466	0.181899	-0.264776	0.0861875	-0.409125	0.00644738	-0.460859	0.00187035	-0.528536	0.000269207	-0.0836414	0.593862	-0.247929	0.108931
Mmu.7445.1.S1_at	NAP1L1	nucleosome assembly protein 1-like 1	brown	2.29775	738	-0.120106	0.442984	0.201358	0.195392	-0.382667	0.0113223	-0.0388673	0.804558	0.110867	0.479089	-0.38764	0.0102195	-0.403141	0.00735164	-0.279361	0.0696436	-0.467324	0.00158031	-0.27815	0.0709133	-0.236934	0.126072	0.466063	-0.261169	0.0907153	-0.20773	0.181329	0.459607	0.104426	0.505146	0.0579205	0.712181	-0.156275	0.316957	-0.0343573	0.826867	-0.127599	0.414837	-0.132064	0.398564	-0.0387117	0.805325	0.111991	0.474617
MmugDNA.33911.1.S1_s_at	MRPS10	mitochondrial ribosomal protein S10	brown	2.29773	739	-0.166764	0.285148	0.288141	0.0609655	-0.340682	0.0253836	-0.0583994	0.709905	0.0711339	0.650343	-0.447053	0.00265175	-0.273085	0.0764239	-0.237014	0.125942	-0.242916	0.116512	-0.038279	0.80746	-0.285857	0.0631353	0.38206	-0.338905	0.0262082	-0.197884	0.203375	0.476804	0.241757	0.118321	-0.425511	0.00444635	0.139223	0.373255	-0.272371	0.0772278	-0.280582	0.0683817	-0.232071	0.134268	0.225267	0.146394	0.025908	0.869013
MmugDNA.28336.1.S1_at	GNPNAT1	glucosamine-phosphate N-acetyltransferase 1	blue	2.29751	740	-0.202966	0.191772	-0.163365	0.295218	0.591597	2.94e-05	0.134016	0.391566	-0.132711	0.396237	0.402447	0.00746329	-0.0258463	0.869323	0.00908412	0.953896	-0.0458099	0.770518	-0.0694963	0.657892	-0.125668	0.421991	0.647605	-0.122232	0.434893	-0.088978	0.570441	0.651825	0.0610937	0.697145	-0.0825168	0.598852	-0.126582	0.418599	-0.121098	0.4392	-0.192752	0.215581	-0.19646	0.206712	-0.000279915	0.998579	0.0713074	0.649545
MmugDNA.9301.1.S1_at	ADAP1	ArfGAP with dual PH domains 1	green	2.29666	741	-0.389329	0.00986633	0.114345	0.465319	0.406077	0.0068951	-0.19792	0.203289	-0.396006	0.00857126	0.442238	0.00298512	0.198935	0.200936	0.0629857	0.688234	0.331228	0.0300322	0.353496	0.0200527	0.382351	0.0113959	0.231766	0.277257	0.071862	0.487675	0.000909675	0.0867092	0.285144	0.0638249	0.172633	0.26829	-0.0475865	0.761873	0.0357659	0.819884	0.206694	0.183566	0.360484	0.0175655	0.2114	0.173566	-0.0630224	0.688061
MmugDNA.5631.1.S1_at	ATG3	ATG3 autophagy related 3 homolog (S. cerevisiae)	turquoise	2.29661	742	0.338748	0.0262822	0.040753	0.795274	-0.499113	0.000656832	0.0783064	0.617691	0.367228	0.0154174	-0.417458	0.00534919	0.0758023	0.629012	0.156853	0.315148	-0.0400467	0.798748	-0.23319	0.132348	-0.140753	0.367975	0.625559	-0.0468999	0.765211	-0.240771	0.119875	0.404336	-0.282854	0.0660807	-0.107531	0.492495	0.0513075	0.743859	0.0608078	0.698495	-0.0674411	0.667415	-0.19095	0.219985	-0.217838	0.160532	-0.0639342	0.683782
MmugDNA.26430.1.S1_at	ITPK1	inositol 1,3,4-triphosphate 5/6 kinase	green	2.2959	743	-0.432631	0.00376178	-0.00297642	0.984887	0.404124	0.00719599	-0.0814014	0.603818	-0.239424	0.122025	0.527228	0.000280581	0.1663	0.286508	0.193713	0.213256	0.127925	0.413639	-0.0596231	0.7041	0.392257	0.00927912	0.218216	0.382304	0.0114069	0.373924	0.0135088	0.196743	-0.0493273	0.75343	0.318116	0.0376264	-0.0927405	0.554187	0.314892	0.0397167	0.309325	0.0435485	0.337923	0.0266735	0.126507	0.418876	0.123313	0.430812
MmugDNA.23304.1.S1_at	STX3	syntaxin 3	grey	2.29579	744	0.128565	0.411287	-0.27254	0.0770368	0.34206	0.0247586	0.420626	0.0049766	0.362253	0.0169791	0.253287	0.101251	-0.183948	0.237687	-0.104842	0.503442	-0.255464	0.0982517	-0.207486	0.181855	-0.369338	0.0147929	0.253015	-0.251013	0.104459	-0.450432	0.00243785	0.115752	-0.271373	0.0783613	-0.199738	0.199085	-0.174592	0.262814	-0.22171	0.153044	-0.383494	0.0111323	-0.366773	0.0155548	-0.0679867	0.664882	-0.366725	0.0155696
MmugDNA.35309.1.S1_at	ZXDC	ZXD family zinc finger C	grey	2.29557	745	-0.0109124	0.944631	-0.197863	0.203423	0.504903	0.000554581	0.17866	0.25168	0.0325878	0.835658	0.591676	2.93e-05	0.220061	0.156201	0.282455	0.0664807	0.114458	0.464875	-0.179722	0.248826	0.386984	0.0103595	0.226172	0.398769	0.00807973	0.308836	0.0438988	0.286263	-0.171806	0.270626	0.562378	8.68e-05	-0.238006	0.124317	0.338355	0.026468	0.338251	0.0265176	0.425815	0.00441498	-0.0219989	0.888643	0.170026	0.275696
MmugDNA.27561.1.S1_at	PGAP1	post-GPI attachment to proteins 1	grey	2.29504	746	0.0965394	0.538001	-0.339164	0.0260868	0.313166	0.0408738	0.440246	0.0031335	0.405049	0.00705215	0.0101224	0.948634	-0.589179	3.23e-05	-0.534507	0.000222372	-0.546173	0.000151483	-0.0842074	0.591359	-0.527048	0.000282182	0.085874	-0.490022	0.000851636	-0.518944	0.000363275	0.0647054	0.00443263	0.977494	0.0293674	0.851707	-0.494834	0.000742909	-0.325195	0.0333521	-0.388565	0.0100248	-0.42396	0.00460911	0.2936	0.0560193	-0.271707	0.0779809
MmugDNA.3762.1.S1_at	CBL	Cas-Br-M (murine) ecotropic retroviral transforming sequence	green	2.29492	747	-0.306738	0.0454285	-0.0396976	0.800467	0.500052	0.000639177	-0.0349804	0.823776	-0.304925	0.0467856	0.441317	0.0030529	-0.164584	0.29158	-0.183827	0.237999	-0.0848309	0.588605	0.103656	0.50831	0.238345	0.123766	0.464042	0.148069	0.343344	0.337023	0.0271061	0.241793	0.265799	0.0849358	0.328405	0.0315499	-0.231753	0.134819	0.156866	0.315106	0.174988	0.261715	0.139221	0.373263	0.277918	0.0711589	0.181468	0.24418
MmugDNA.2767.1.S1_at	TMEM126B	transmembrane protein 126B	turquoise	2.2946	748	0.334877	0.028161	-0.00851772	0.956768	-0.490617	0.000837469	0.137955	0.377667	0.474353	0.00131084	-0.372305	0.013951	0.205627	0.185888	0.179532	0.249335	0.156858	0.315132	-0.00595188	0.969784	-0.146388	0.34891	0.617725	-0.09033	0.564576	-0.211065	0.174265	0.45421	-0.17025	0.275054	0.14603	0.350104	-0.209878	0.176757	-0.113303	0.469422	-0.173749	0.26516	-0.098197	0.531011	-0.375045	0.0132098	-0.206214	0.184608
MmugDNA.22638.1.S1_at	ZFC3H1	zinc finger, C3H1-type containing	yellow	2.29456	749	-0.144612	0.354853	-0.0758029	0.629009	0.183493	0.238868	0.0777423	0.620234	0.0885557	0.572279	-4.9e-05	0.999751	-0.298073	0.0522119	-0.165885	0.287731	-0.381868	0.0115088	-0.299535	0.051013	-0.29671	0.0533492	0.363229	-0.282922	0.066013	-0.306067	0.0459272	0.291283	-0.00699642	0.964484	-0.113585	0.468311	-0.108339	0.489233	-0.0311516	0.842808	-0.175247	0.261	-0.182596	0.241213	0.0502351	0.749038	0.147172	0.346309
Mmu.14874.1.S1_at	ADD3	adducin 3 (gamma)	brown	2.29455	750	-0.227872	0.14166	0.373254	0.0136903	-0.351819	0.0206918	-0.226634	0.143895	-0.0944112	0.547041	-0.353206	0.0201621	-0.315024	0.0396287	-0.148257	0.342726	-0.443086	0.00292387	-0.398763	0.00808083	-0.182789	0.240705	0.557655	-0.135285	0.387054	-0.242351	0.117391	0.401298	-0.145647	0.351384	-0.27134	0.0783992	0.346479	0.0228415	0.0913792	0.560043	-0.0677951	0.66577	-0.103719	0.50805	0.121338	0.438284	0.175643	0.259906
MmugDNA.3293.1.S1_at	ATM	ataxia telangiectasia mutated	blue	2.29424	751	-0.0840333	0.592128	-0.251685	0.103502	0.59849	2.24e-05	0.305022	0.0467121	0.115587	0.460455	0.435705	0.00349603	-0.161912	0.299594	-0.0860568	0.583209	-0.229662	0.138473	-0.196021	0.207748	-0.14834	0.342451	0.614754	-0.0985877	0.52937	-0.186471	0.231199	0.498568	-0.120755	0.440506	-0.149477	0.338722	0.00257127	0.986944	-0.0569047	0.717018	-0.17941	0.249661	-0.17925	0.250089	0.148062	0.343365	0.0772683	0.622374
MmugDNA.26770.1.S1_s_at	SDHC	succinate dehydrogenase complex, subunit C, integral membrane protein, 15kDa	turquoise	2.29399	752	0.0808026	0.606491	0.362351	0.016947	-0.49598	0.00071893	-0.415417	0.00560196	-0.396758	0.00843497	-0.227155	0.142951	0.286032	0.0629671	0.293939	0.0557235	0.223758	0.149189	-0.0523052	0.739052	0.398247	0.00817076	0.209592	0.39587	0.00859614	0.347777	0.0223023	0.226987	-0.109504	0.484543	0.173121	0.26692	0.16093	0.302574	0.317398	0.0380839	0.278246	0.0708126	0.345891	0.0230891	-0.143627	0.358173	0.156909	0.314972
MmugDNA.26451.1.S1_at	LSM4	LSM4 homolog, U6 small nuclear RNA associated (S. cerevisiae)	turquoise	2.29392	753	-0.0916455	0.558895	0.480754	0.00110182	-0.477475	0.00120488	-0.331303	0.0299931	-0.249143	0.107153	-0.323687	0.0342272	0.135611	0.385904	0.104438	0.505096	0.158064	0.311377	0.0825586	0.598666	0.174499	0.263071	0.569068	0.110736	0.479612	0.216064	0.164052	0.445526	0.14544	0.352075	-0.0294361	0.851365	0.0951457	0.543913	0.123463	0.430247	0.14282	0.360909	0.160674	0.303352	-0.00341181	0.982676	0.0352152	0.822612
MmugDNA.30458.1.S1_at	FLJ44342	hypothetical LOC645460	blue	2.29385	754	-0.00887836	0.95494	-0.210484	0.175481	0.602607	1.9e-05	0.227636	0.142083	-0.000687008	0.996511	0.567307	7.28e-05	0.286329	0.0626812	0.34616	0.0229755	0.153039	0.327205	-0.203822	0.189866	0.241801	0.118252	0.458284	0.314547	0.0399459	0.128551	0.411339	0.590299	-0.306072	0.045923	0.188731	0.225493	0.036285	0.817314	0.190643	0.220742	0.195546	0.208873	0.218583	0.159072	0.0572959	0.715154	0.0742912	0.635885
MmunewRS.868.1.S1_at	C18orf55	chromosome 18 open reading frame 55	green	2.29352	755	0.419582	0.00509688	-0.110889	0.479001	-0.449961	0.00246669	0.114308	0.465464	0.350384	0.0212521	-0.55499	0.000112262	-0.297476	0.052708	-0.28416	0.0647871	-0.271025	0.0787594	-0.0198731	0.899345	-0.489119	0.000873556	0.119189	-0.437673	0.00333459	-0.523879	0.000311718	0.0641144	-0.085534	0.585508	-0.0100537	0.948982	-0.276793	0.0723583	-0.2285	0.140536	-0.35783	0.0184778	-0.342406	0.0246041	-0.160049	0.305263	-0.229008	0.139631
Mmu.9308.1.S1_at	MRPS30	mitochondrial ribosomal protein S30	turquoise	2.29288	756	0.0584111	0.709849	0.284044	0.0649006	-0.492147	0.000801985	-0.0586736	0.708603	0.0988099	0.528438	-0.509857	0.000478671	-0.391096	0.00950827	-0.385574	0.0106659	-0.316796	0.0384708	0.0386373	0.805692	-0.375678	0.0130435	0.240926	-0.391099	0.00950761	-0.292897	0.056638	0.311741	0.183324	0.23931	-0.483246	0.00102882	-0.0261224	0.867939	-0.197065	0.205288	-0.342063	0.0247573	-0.467934	0.00155514	-0.0441295	0.778721	-0.285415	0.0635615
MmugDNA.14194.1.S1_at	SF3B2	splicing factor 3b, subunit 2, 145kDa	grey	2.29216	757	-0.273164	0.0763361	0.145231	0.352776	0.31903	0.0370503	-0.351584	0.0207826	-0.552288	0.000123166	0.299607	0.0509547	0.0739313	0.637526	0.0529899	0.735758	0.138675	0.375158	0.117173	0.454283	0.314752	0.0398092	0.334791	0.239587	0.121763	0.37861	0.0122961	0.188731	0.18295	0.240284	-0.134188	0.390953	0.239051	0.122625	0.187068	0.229683	0.280568	0.0683962	0.220609	0.155147	0.189063	0.224663	0.144641	0.354755
MmuSTS.3139.1.S1_at	MAPKAPK5	mitogen-activated protein kinase-activated protein kinase 5	grey	2.29199	758	0.289303	0.0598845	-0.138099	0.377163	-0.402681	0.00742541	0.203327	0.190967	0.401802	0.00756838	-0.352063	0.0205977	-0.119509	0.445273	-0.0727665	0.64285	-0.171457	0.271613	-0.136476	0.38285	-0.241203	0.119193	0.459293	-0.15346	0.325861	-0.298847	0.0515743	0.302772	-0.200698	0.196891	-0.146681	0.347936	0.0155455	0.921185	-0.154819	0.321542	-0.226933	0.143353	-0.347407	0.0224551	-0.273099	0.0764088	-0.257045	0.096116
MmugDNA.9445.1.S1_s_at	RNF40	ring finger protein 40	grey	2.29185	759	-0.414249	0.00575122	0.130652	0.40367	0.474167	0.00131742	-0.15281	0.327938	-0.453035	0.00228352	0.448287	0.00257184	0.050706	0.746762	-0.0762623	0.626926	0.226733	0.143715	0.380213	0.0119031	0.228792	0.140016	0.480436	0.0957848	0.541198	0.352629	0.020381	0.220273	0.371481	0.0141803	0.111732	0.475646	0.012968	0.934222	-0.116454	0.457075	0.0867025	0.580376	0.346419	0.0228667	0.183706	0.238314	0.0666494	0.671097
MmugDNA.14052.1.S1_at	TPO	thyroid peroxidase	grey	2.29176	760	0.112671	0.47192	0.0131665	0.933217	-0.386234	0.0105216	-0.181782	0.243353	-0.0304805	0.846153	-0.124727	0.425503	0.247179	0.110041	0.19477	0.210721	0.265938	0.084766	0.116835	0.455591	0.323281	0.0344663	0.320099	0.31453	0.0399571	0.303	0.0482619	0.29478	-0.0474548	0.762513	0.349202	0.021723	-0.112305	0.473371	0.228297	0.140898	0.346215	0.0229523	0.286444	0.0625714	-0.277103	0.0720267	0.00641526	0.967433
MmugDNA.6656.1.S1_at	GABRA4	gamma-aminobutyric acid (GABA) A receptor, alpha 4	brown	2.29169	761	-0.118265	0.450056	0.198436	0.20209	-0.385393	0.0107058	-0.16858	0.279859	-0.0331881	0.832674	-0.453505	0.00225662	-0.376743	0.0127676	-0.323085	0.0345815	-0.348215	0.0221229	-0.074174	0.636419	-0.260466	0.091619	0.423859	-0.321063	0.0357955	-0.185105	0.234696	0.501788	0.232528	0.133482	-0.373038	0.0137493	0.174223	0.263839	-0.0824599	0.599105	-0.111263	0.477513	-0.15009	0.336722	0.219515	0.157257	0.0816851	0.602553
MmugDNA.4381.1.S1_at	BSDC1	BSD domain containing 1	grey	2.29158	762	-0.238527	0.123472	-0.0699896	0.655615	0.367221	0.0154195	-0.0178125	0.909736	-0.151439	0.332347	0.495458	0.000729753	0.100697	0.520553	0.0995523	0.525329	0.0966814	0.537401	0.00919034	0.953358	0.340346	0.0255376	0.295582	0.265345	0.0854884	0.364594	0.0162282	0.207851	0.121504	0.437654	0.250593	0.105059	-0.0530384	0.735525	0.362729	0.016824	0.372265	0.0139618	0.389102	0.0099132	0.124846	0.425061	0.218252	0.15972
MmugDNA.6778.1.S1_at	LARP4B	La ribonucleoprotein domain family, member 4B	green	2.29157	763	-0.21285	0.170567	-0.0708635	0.651587	0.480333	0.00111458	-0.116981	0.455026	-0.465177	0.00167186	0.449551	0.00249208	0.0196835	0.9003	-0.0928158	0.553864	0.180865	0.245777	0.34033	0.025545	0.164958	0.290471	0.586119	0.0287952	0.854565	0.284698	0.0642593	0.325931	0.376553	0.0128166	0.129432	0.408112	-0.0957259	0.541448	0.152262	0.329696	0.282581	0.0663539	0.315492	0.0393206	0.122315	0.434578	-0.0288843	0.85412
MmuSTS.3114.1.S1_at	PNKD	paroxysmal nonkinesigenic dyskinesia	cyan	2.29156	764	-0.0748891	0.633162	0.0114675	0.941819	0.44819	0.00257801	-0.161484	0.300891	-0.485488	0.00096687	0.448942	0.00253021	0.402768	0.0074114	0.249773	0.10624	0.526834	0.000284096	0.389027	0.00992876	0.410656	0.00623203	0.195966	0.307133	0.0451371	0.505047	0.000552221	0.075358	0.263725	0.0874883	-0.131255	0.401486	0.380059	0.0119405	0.0136427	0.930808	0.302638	0.048543	0.433648	0.003672	-0.0231209	0.883001	-0.0119884	0.939181
Mmu.14509.2.S1_at	MDH1	malate dehydrogenase 1, NAD (soluble)	turquoise	2.29154	765	0.19204	0.217313	0.206377	0.184254	-0.48137	0.00108336	-0.0380631	0.808525	0.156426	0.316484	-0.42283	0.00473093	-0.0114191	0.942064	-0.0353922	0.821735	0.00878187	0.955429	0.0522897	0.739127	-0.100646	0.520764	0.680954	-0.127162	0.41645	-0.0671958	0.668555	0.681032	0.101166	0.518602	-0.144856	0.354033	0.0829507	0.596924	-0.194093	0.212343	-0.20952	0.177514	-0.0682568	0.663629	-0.101715	0.516324	0.0405653	0.796197
Mmu.828.1.S1_at	LRRC40	leucine rich repeat containing 40	brown	2.2914	766	0.0391792	0.80302	0.20678	0.18338	-0.582516	4.16e-05	-0.0748842	0.633184	0.231214	0.135753	-0.475522	0.00127023	-0.25009	0.105783	-0.148106	0.343221	-0.336053	0.0275789	-0.261139	0.0907543	-0.250538	0.105138	0.442958	-0.214611	0.166975	-0.299415	0.0511109	0.301593	-0.104991	0.502834	-0.236064	0.127512	0.14643	0.348772	-0.0494971	0.752607	-0.265817	0.0849131	-0.144551	0.355057	0.0759334	0.628417	0.128254	0.412429
MmugDNA.9246.1.S1_s_at	PAIP1	poly(A) binding protein interacting protein 1	salmon	2.29131	767	0.38473	0.0108531	-0.0697857	0.656555	-0.563587	8.31e-05	0.0124351	0.936919	0.226262	0.144572	-0.426051	0.00439086	0.0661018	0.673648	0.0201062	0.898171	0.102388	0.513539	0.108534	0.488444	-0.110415	0.480895	0.666771	-0.105842	0.499357	-0.112424	0.472898	0.616561	0.000460749	0.99766	-0.217122	0.161947	0.214949	0.166291	-0.252579	0.102242	-0.159059	0.308302	-0.0513202	0.743798	-0.139393	0.372666	-1.02e-05	0.999948
MmugDNA.7017.1.S1_at	STK17B	serine/threonine kinase 17b	blue	2.2913	768	-0.0891827	0.569551	-0.151917	0.330806	0.573727	5.77e-05	0.188463	0.226165	-0.0547719	0.727208	0.328741	0.031366	-0.0737357	0.63842	-0.0663089	0.672682	-0.0627203	0.689481	-0.00396308	0.979878	-0.226009	0.145034	0.486137	-0.200311	0.197773	-0.208582	0.179505	0.458371	0.00707711	0.964075	-0.139507	0.372271	-0.0890637	0.570069	-0.216674	0.162835	-0.167885	0.281876	-0.212008	0.172304	-0.210172	0.176138	-0.307991	0.0445103
Mmu.5587.1.S1_at	FAM8A1	family with sequence similarity 8, member A1	brown	2.29124	769	0.136241	0.383679	0.061195	0.696667	-0.491928	0.000806989	-0.0545982	0.72804	0.132268	0.397828	-0.617045	1.05e-05	-0.336045	0.0275828	-0.241409	0.118868	-0.359871	0.0177727	-0.183761	0.238171	-0.31319	0.0408578	0.336828	-0.326267	0.0327409	-0.264503	0.0865234	0.361438	0.123051	0.4318	-0.253412	0.101078	-0.020716	0.895099	-0.280938	0.0680171	-0.237625	0.12494	-0.269362	0.0806855	-0.0214053	0.891629	-0.105394	0.501186
MmugDNA.8957.1.S1_at	RIT1	Ras-like without CAAX 1	magenta	2.29105	770	0.175636	0.259926	0.0609839	0.697664	-0.399604	0.00793609	-0.139411	0.372605	0.016821	0.914742	-0.144667	0.354669	0.300474	0.0502556	0.304004	0.0474871	0.231349	0.135518	-0.0541864	0.730014	0.235171	0.129	0.469806	0.245938	0.111897	0.16408	0.29308	0.536749	-0.145081	0.353277	0.259071	0.0934336	0.0970812	0.535712	0.432247	0.00379622	0.409563	0.00638512	0.273732	0.0757019	-0.220005	0.156308	0.128488	0.411569
MmugDNA.33271.1.S1_at	PLXNC1	plexin C1	blue	2.29099	771	-0.0421829	0.788253	-0.326995	0.0323313	0.569893	6.63e-05	0.368516	0.0150334	0.269867	0.0800972	0.365795	0.0158542	-0.228952	0.13973	-0.202232	0.193418	-0.238713	0.123171	-0.0731432	0.641127	-0.341941	0.0248124	0.292442	-0.312612	0.0412514	-0.340871	0.0252971	0.236671	-0.0117115	0.940583	-0.261537	0.090245	-0.0970837	0.535701	-0.0968957	0.536495	-0.291311	0.0580529	-0.277591	0.0715063	0.149975	0.337096	-0.0421171	0.788575
MmugDNA.31871.1.S1_at	CCDC122	coiled-coil domain containing 122	blue	2.29094	772	-0.0421073	0.788623	-0.136754	0.381872	0.691139	2.89e-07	0.115268	0.4617	-0.241486	0.118747	0.636105	4.56e-06	0.239535	0.121846	0.230332	0.137294	0.216969	0.162249	0.012611	0.936029	0.340518	0.0254586	0.295353	0.30952	0.0434095	0.319972	0.0364646	0.2674	-0.0143863	0.927046	0.24226	0.117534	-0.080494	0.607871	0.305882	0.0460649	0.306737	0.0454292	0.414246	0.00575155	-0.12349	0.430144	0.116733	0.455988
MmugDNA.24450.1.S1_at	RBM11	RNA binding motif protein 11	turquoise	2.2909	773	0.166849	0.284898	0.129507	0.40784	-0.482627	0.00104654	-0.119247	0.446278	0.0984	0.530158	-0.241841	0.11819	0.478549	0.00117022	0.401253	0.00765884	0.457363	0.002046	0.124177	0.427563	0.200265	0.197879	0.529066	0.219177	0.157914	0.156805	0.315296	0.549314	-0.113613	0.4682	-0.0265536	0.865779	0.193537	0.213682	0.0898271	0.566754	0.0925398	0.555049	0.123597	0.429744	-0.31234	0.0414372	-0.0446585	0.776136
MmugDNA.31394.1.S1_at	NOC2L	nucleolar complex associated 2 homolog (S. cerevisiae)	green	2.29089	774	-0.314234	0.0401547	0.0732177	0.640786	0.445056	0.00278587	-0.195833	0.208193	-0.457012	0.0020644	0.488823	0.00088086	-0.0180766	0.908403	-0.0102962	0.947753	-0.00903167	0.954162	0.000295171	0.998501	0.211615	0.173119	0.510466	0.173029	0.267177	0.242449	0.117239	0.401124	0.0862001	0.58258	0.115032	0.462623	-0.0869347	0.579359	0.239676	0.121621	0.198302	0.202401	0.194715	0.210852	0.0484035	0.757907	0.0109487	0.944447
MmugDNA.29640.1.S1_s_at	CFL2	cofilin 2 (muscle)	turquoise	2.29087	775	0.208409	0.179876	0.177694	0.254294	-0.328555	0.0314677	-0.0219375	0.888951	0.141829	0.364287	-0.16548	0.288926	0.215454	0.165272	0.275867	0.0733573	0.0905063	0.563813	-0.20293	0.191854	0.246968	0.110355	0.449386	0.286328	0.062683	0.141181	0.366505	0.573884	-0.242796	0.116698	0.136691	0.382094	0.247416	0.10969	0.298986	0.0514604	0.264639	0.0863562	0.289199	0.0599805	-0.207551	0.181715	0.204518	0.188325
MmugDNA.28254.1.S1_x_at	FBXL18	F-box and leucine-rich repeat protein 18	blue	2.29061	776	-0.17628	0.258153	-0.153743	0.324957	0.442874	0.00293912	0.166064	0.287203	-0.0283438	0.856821	0.232164	0.134109	-0.146753	0.347697	-0.108718	0.487704	-0.165869	0.287777	-0.0876504	0.576228	-0.202117	0.193677	0.525845	-0.173523	0.265792	-0.207976	0.180802	0.459251	-0.0343197	0.827054	-0.10843	0.488863	-0.0240713	0.878227	-0.139472	0.372393	-0.19747	0.20434	-0.193918	0.212764	0.187508	0.228569	0.088842	0.571033
Mmu.10135.1.S1_at	CCNH	cyclin H	turquoise	2.29014	777	0.222598	0.151364	0.139203	0.373324	-0.43803	0.00330603	-0.00443272	0.977494	0.169269	0.277869	-0.407228	0.00672289	-0.000651988	0.996689	0.0373247	0.812172	-0.0743659	0.635545	-0.138962	0.374161	-0.301272	0.0496188	0.354787	-0.217388	0.161419	-0.364121	0.0163776	0.207958	-0.196521	0.206567	-0.160622	0.30351	-0.00535335	0.972821	-0.0499201	0.750561	-0.278967	0.0700545	-0.397358	0.00832766	-0.253434	0.101046	-0.00139196	0.992932
MmugDNA.37475.1.S1_s_at	MRPS7	mitochondrial ribosomal protein S7	turquoise	2.29009	778	0.0151196	0.923338	0.416037	0.00552405	-0.516611	0.000390231	-0.345581	0.0232209	-0.278085	0.0709821	-0.260091	0.092104	0.334914	0.0281422	0.292524	0.0569684	0.339832	0.0257755	0.0987707	0.528602	0.26772	0.082623	0.411702	0.234801	0.12962	0.255124	0.0987162	0.37882	0.00745771	0.962144	-0.0669294	0.669794	0.300931	0.0498898	0.243701	0.115301	0.284385	0.0645654	0.334996	0.0281016	-0.138809	0.374693	0.00233391	0.988149
MmuSTS.2292.1.S1_at	PPP1R3F	protein phosphatase 1, regulatory (inhibitor) subunit 3F	green	2.2898	779	-0.219792	0.156721	-0.0162331	0.917711	0.481254	0.00108681	-0.127286	0.415993	-0.41984	0.00506694	0.604041	1.8e-05	0.414805	0.00567966	0.310027	0.0430492	0.483016	0.00103538	0.262841	0.0885935	0.54033	0.000183918	0.0761369	0.429876	0.00401491	0.623823	7.85e-06	0.0363476	0.245996	0.111809	0.212214	0.171879	-0.064457	0.681332	0.334971	0.0281141	0.460505	0.00188748	0.519274	0.000359609	-0.0561798	0.720476	-0.00280788	0.985743
Mmu.4403.1.S1_at	DRG1	developmentally regulated GTP binding protein 1	turquoise	2.28978	780	0.0800972	0.609647	0.358374	0.0182877	-0.441157	0.00306484	-0.23179	0.134755	-0.09165	0.558876	-0.255819	0.0977691	0.179271	0.250034	0.188382	0.226366	0.137426	0.379518	-0.0412184	0.792987	0.130521	0.404146	0.641852	0.129869	0.406519	0.11143	0.476848	0.618181	-0.0398697	0.799619	-0.156399	0.316568	0.27336	0.0761172	-0.00302732	0.984629	0.0460983	0.769113	0.143263	0.359407	-0.220311	0.15572	-0.070122	0.655004
MmugDNA.38309.1.S1_s_at	ATP5G1	ATP synthase, H+ transporting, mitochondrial F0 complex, subunit C1 (subunit 9)	turquoise	2.28974	781	0.247742	0.109208	0.160497	0.303892	-0.532904	0.000234163	0.00196503	0.990022	0.302562	0.0486023	-0.356005	0.0191277	0.33505	0.0280744	0.256318	0.097094	0.332965	0.0291292	0.131856	0.399314	0.109781	0.483433	0.667316	0.0870166	0.579	0.108125	0.490097	0.623142	0.0228887	0.884168	0.126319	0.419572	-0.0100853	0.948822	-0.0155688	0.921068	0.0274474	0.861304	0.163113	0.295975	-0.339459	0.0259487	-0.0542017	0.72994
MmugDNA.3770.1.S1_at	WDYHV1	WDYHV motif containing 1	turquoise	2.2897	782	0.233104	0.132496	0.158145	0.311128	-0.46464	0.00169548	-0.226958	0.143307	-0.0723913	0.644569	-0.198754	0.201353	0.453654	0.00224814	0.417982	0.00528596	0.39669	0.00844719	0.026693	0.865081	0.381639	0.0115626	0.233445	0.3883	0.0100803	0.301212	0.0496659	0.298029	-0.166577	0.285696	0.0439283	0.779705	0.397477	0.0083064	0.293982	0.055686	0.376149	0.0129209	0.416429	0.00547538	0.0610394	0.697401	0.238132	0.124113
[truncated: 30,697 more rows]
[truncated: 32 more columns]
