# Supplementary material for: Cross-Species Co-analysis of Prefrontal Cortex Chronic Ethanol Transcriptome Responses in Mice and Monkeys
Source: Front Mol Neurosci. 2019 Aug 13;12:197. doi: 10.3389/fnmol.2019.00197 (PMC6701453; doi:10.3389/fnmol.2019.00197)
Supplement: Supplementary file 6 [file Table_6.XLSX]

## Sheet: Sheet1
Module	Module Size	Number of EtOH-Regulated Genes by LIMMA	P-value for Over-Representation of LIMMA-Positive Genes	Module Eigengene Correlation to EtOH Intake	Correlation P-value	Has a Correlated Cross-Species Module?
black	310	0	1	0.061	0.7	no
blue*	3172	1027	~0	-0.11	0.5	yes
brown	1391	64	1	-0.17	0.3	no
cyan	114	2	1	0.23	0.1	yes
darkgreen	40	2	1	-0.25	0.1	no
darkgrey	39	0	1	-0.4	0.009	no
darkorange	34	13	6.67e-06	-0.09	0.6	no
darkred	44	0	1	0.088	0.6	no
darkturquoise	39	0	1	0.17	0.3	no
green*	1131	283	2.53e-82	0.21	0.2	yes
greenyellow	199	2	1	0.1	0.5	yes
grey60	72	16	0.0009383	0.031	0.8	no
lightcyan	82	6	1	-0.21	0.2	no
lightgreen	54	0	1	-0.027	0.9	no
lightyellow	49	0	1	0.37	0.01	no
magenta	238	3	1	0.082	0.6	yes
midnightblue	106	2	1	-0.041	0.8	no
orange	36	0	1	-0.31	0.04	no
pink*	291	59	3.58e-12	-0.27	0.08	yes
purple	213	8	1	-0.11	0.5	yes
red*	353	0	1	0.39	0.01	yes
royalblue	45	0	1	-0.32	0.04	no
saddlebrown	32	0	1	-0.51	0.0005	no
salmon	173	13	1	0.039	0.8	yes
skyblue	33	0	1	-0.082	0.6	no
steelblue	31	0	1	0.3	0.05	no
tan	195	0	1	0.2	0.2	yes
turquoise*	3985	558	1.17e-61	-0.04	0.8	yes
white	33	0	1	-0.13	0.4	yes
yellow	1213	21	1	-0.16	0.3	yes
