# Supplementary material for: Cross-Species Co-analysis of Prefrontal Cortex Chronic Ethanol Transcriptome Responses in Mice and Monkeys
Source: Front Mol Neurosci. 2019 Aug 13;12:197. doi: 10.3389/fnmol.2019.00197 (PMC6701453; doi:10.3389/fnmol.2019.00197)
Supplement: Supplementary file 7 [file Table_7.XLSX]

## Sheet: Sheet1
Module	ModuleSize	Module TO	Avgerage TO Random Genes	Z-score	p-value	FDR
black	310	0.020811	0.002164	47.2219	0	0
blue	3172	0.02506	0.003182	115.076	0	0
brown	1393	0.017869	0.002831	59.0445	0	0
cyan	114	0.013777	0.001899	20.7763	0	0
darkgreen	40	0.022202	0.001983	20.1212	0	0
darkgrey	39	0.032652	0.001828	35.0249	0	0
darkorange	34	0.023941	0.001641	29.3073	0	0
darkred	44	0.021479	0.001928	20.7125	0	0
darkturquoise	39	0.012392	0.001946	8.55839	0	0
green	1131	0.02166	0.002696	73.9736	0	0
greenyellow	199	0.019315	0.001979	34.7937	0	0
grey	17730	0.000674	0.003647	-45.575	1	1
grey60	72	0.019866	0.001878	29.2981	0	0
lightcyan	82	0.015399	0.001822	23.3647	0	0
lightgreen	54	0.012285	0.001637	17.4914	0	0
lightyellow	49	0.014862	0.001945	14.7749	0	0
magenta	238	0.010889	0.002046	21.023	0	0
midnightblue	106	0.017864	0.001791	34.3897	0	0
orange	36	0.010143	0.001751	10.2209	0	0
pink	291	0.020426	0.002176	42.1813	0	0
purple	213	0.013451	0.00207	26.1635	0	0
red	353	0.028937	0.002181	67.8455	0	0
royalblue	45	0.013498	0.001699	13.5165	0	0
saddlebrown	32	0.010207	0.001819	7.18856	3.27e-13	3.38e-13
salmon	173	0.022909	0.001881	45.3833	0	0
skyblue	33	0.014032	0.001828	12.052	0	0
steelblue	31	0.011866	0.00187	10.321	0	0
tan	195	0.011883	0.001996	22.9131	0	0
turquoise	3985	0.022012	0.003268	102.581	0	0
white	33	0.012117	0.001823	7.88372	1.55e-15	1.66e-15
yellow	1213	0.039814	0.002825	144.735	0	0
