# Supplementary material for: Cross-Species Co-analysis of Prefrontal Cortex Chronic Ethanol Transcriptome Responses in Mice and Monkeys
Source: Front Mol Neurosci. 2019 Aug 13;12:197. doi: 10.3389/fnmol.2019.00197 (PMC6701453; doi:10.3389/fnmol.2019.00197)
Supplement: Supplementary file 8 [file Table_8.XLSX]

## Sheet: Sheet1
module/overlap	genes in gene set	genes overlapping	overlap p-value	enrichment
red	277			myelination, cell motility
Van der Vaart; 87733; mouse PFC chronic	646	18	0.0006363	myelination
Liu; 37108; human PFC	428	41	2.2e-16	myelination, transmembrane transporter activity, JUN kinase activity
Lewohl; 75606; human PFC	131	10	3.977e-06	myelination, cell adhesion, peptidase activity, BMP signaling
McClintick; 218676; human hipp	703	39	1.665e-14	myelination, choline transport
Farris; 246373; human hipp	1697	54	1.4e-09	myelination, APP metabolism, tube development, peptidase activity
blue	2359			DNA repair, chromatin modification, cell cycle, ubiquitin, calcium, RNA processing, transcription factors
Wolen; 73824; mouse PFC acute	1181	153	0.02521	abnormal learning/memory, response to organonitrogen, neurodevelopment, microtubule binding, RNA processing, response to insulin, nucleus, cell division, circadian rhythm
Van der Vaart; 87733; mouse PFC chronic	646	90	0.01032	nucleus, abnormal learning/memory, cell motility, synaptic transmission, response to morphine, NURF complex, ubiquitin proteolysis, cellular component organization
Liu; 37108; human PFC	428	66	0.002908	DNA metabolism, cytokinesis, coated pits
McClintick; 218676; human hipp	703	91	0.04835	organelle organization, RNA binding, DNA repair, ribosome disassembly, MAPK signaling, cellular response to stress,
Farris; 246373; human hipp	1697	248	6.07e-05	brain ventricle morphology, apoptosis, CLICs, RNA processing, p53 pathway, VEGF signaling, neurodevelopment
Ponomarev; 137413; human amyg	2272	348	9.59e-07	nucleus, zinc fingers, TNF secretion, RNA processing, estrogen receptor signaling, protein stabilization, N-methyltransferase, DNA repair, histone deacetylase
green	1010			synaptic transmission, adhesion, intracellular transport, neurodevelopment, post-translational modification, GTP, chromatin modification
Wolen; 73824; mouse PFC acute	1181	195	< 2.2e-16	synaptic transmission, synaptic vesicles, neurodevelopment, synaptic plasticity, acetylated histone binding, tubulin binding, endocytosis, JUNK binding
Van der Vaart; 87733; mouse PFC chronic	646	46	0.00117	chromatin modification, regulation of transcription, stem cell number maintenance, synaptic vesicles, brain development, histone deacetylase, methylation, SWI/SNF, helicase
Liu; 37108; human PFC	428	29	0.01515	autophagy, transcription factor binding, response to nutrient levels
Lewohl; 75606; human PFC	131	11	0.02785	phosphatase activity, ion channels, transmembrane transport
McClintick; 218676; human hipp	703	16	0.01467	stereotypy, chromatin binding, learning/memory
Farris; 246373; human hipp	1697	127	1.984e-07	synaptic transmission, postsynaptic density, tubulin binding, G protein binding, immune response
Ponomarev; 137413; human amyg	2272	256	< 2.2e-16	dendrite, synapse, abnormal learning/memory, microtubule, organelle localization, neurodevelopment, MAPK binding, chromatin binding, kinase activity, vesicular transport, cellular response to stress, histone acetylation, JUNK binding
turquoise	3052			translation, respiration, intracellular transport
Wolen; 73824; mouse PFC acute	1181	218	0.0006699	synaptic transmission, endomembrane organization, transmembrane transport, ion channel complex, vesicle pathway, regulation of transcription, kinase activity
Van der Vaart; 87733; mouse PFC chronic	646	118	0.006967	synatpic transmission, coated vesicles, abnormal learning, calcium regulation, cellular component organization, ER/Golgi transport, G protein signaling, ubiquitin/proteasome, GABA, RNA processing, cocaine/morphine addiction, MAPK signaling, mitosis
Liu; 37108; human PFC	428	91	0.0002927	Golgi processing, cell cycle, ubiqutination, protein synthesis, organelle transport along microtubule, cell differentiation
Lewohl; 75606; human PFC	131	35	0.0006536	viral life cycle, cellular respiration, protein targeting, histone acetylation, hydrogen ion transport
McClintick; 218676; human hipp	703	134	0.001069	ribosome, targeting to ER, viral gene expression, translation, cellular response to stress, RNA processing, MAPK signaling
Farris; 246373; human hipp	1697	323	4.651e-05	Ras protein signal transduction, ribosome, angiogenesis, nucleolus, translation, G protein, RNA processing, Rho protein signaling, GTPase
Ponomarev; 137413; human amyg	2272	524	6.956e-15	translation, ribosome, mitochondria, respiration, viral gene expression, nucleolus, targeting to ER, Golgi transport, cholesterol biosynthesis, RNA processing
