# Supplementary material for: Cross-Species Co-analysis of Prefrontal Cortex Chronic Ethanol Transcriptome Responses in Mice and Monkeys
Source: Front Mol Neurosci. 2019 Aug 13;12:197. doi: 10.3389/fnmol.2019.00197 (PMC6701453; doi:10.3389/fnmol.2019.00197)
Supplement: Supplementary file 9 [file Table_9.XLSX]

## Sheet: Sheet1
Module	Cell Type	Module Size	Cell Type Specific Genes	Enrichment Corrected p-value
red	oligodendrocytic	353	87	1.55094e-55
tan	astrocytic	195	48	9.5461e-20
purple	neuronal	213	57	4.18242e-14
darkgrey	vascular mural	39	9	3.67198e-11
magenta	astrocytic	238	41	8.15737e-11
green	neuronal	1131	150	3.02441e-09
darkturquoise	vascular endothelial	39	10	3.73312e-08
salmon	neuronal	173	42	2.59635e-07
cyan	neuronal	114	27	0.000263
yellow	neuronal	1213	123	0.00743
greenyellow	astrocytic	199	21	0.0142
white	neuronal	33	11	0.0248
brown	neuronal	1391	143	0.0354
darkred	neuronal	44	13	0.0414
