# Supplementary material for: Cross-Species Co-analysis of Prefrontal Cortex Chronic Ethanol Transcriptome Responses in Mice and Monkeys
Source: Front Mol Neurosci. 2019 Aug 13;12:197. doi: 10.3389/fnmol.2019.00197 (PMC6701453; doi:10.3389/fnmol.2019.00197)
Supplement: Supplementary file 10 [file Table_10.XLSX]

## Sheet: monkeyMouseMasterSpreadsheet
				RMA
hybrid symbol	monkey symbol	mouse symbol	moduleColors	Coh4_EtOH_1	Coh4_EtOH_2	Coh4_EtOH_3	Coh4_EtOH_4	Coh4_EtOH_5	Coh4_EtOH_6	Coh4_EtOH_7	Coh4_EtOH_8	Coh4_EtOH_9	Coh4_EtOH_10	Coh4_EtOH_11	Coh5_Ctrl_12	Coh5_Ctrl_13	Coh5_Ctrl_14	Coh5_Ctrl_15	Coh5_Ctrl_16	Coh5_EtOH_17	Coh5_EtOH_18	Coh5_EtOH_19	Coh5_EtOH_20	Coh5_EtOH_21	Coh5_EtOH_22	Coh5_EtOH_23	Coh5_EtOH_24	Coh7a_Ctrl_25	Coh7a_Ctrl_26	Coh7a_Ctrl_27	Coh7a_Ctrl_28	Coh7a_EtOH_29	Coh7a_EtOH_30	Coh7a_EtOH_31	Coh7a_EtOH_32	Coh7a_EtOH_33	Coh7a_EtOH_34	Coh7a_EtOH_35	Coh7a_EtOH_36	Coh7b_Ctrl_37	Coh7b_Ctrl_38	Coh7b_EtOH_39	Coh7b_EtOH_40	Coh7b_EtOH_41	Coh7b_EtOH_42	Coh7b_EtOH_43	X1_pfc2_etoh_drinker	X2_pfc2_etoh_drinker	X3_pfc2_etoh_drinker
MARCH1_ March1	MARCH1	March1	grey	8.8055	8.5014	8.38261	8.63575	8.58651	8.53421	8.32213	8.47703	8.48508	8.51189	8.62011	8.67088	8.34909	8.82239	8.6111	8.58635	8.33196	8.57237	8.12627	8.23343	8.43895	8.49931	8.53855	8.61589	8.68133	8.57219	8.75745	8.73216	8.36781	8.29455	8.41955	8.31972	8.47144	8.47713	8.50406	8.58139	8.69441	8.46541	8.34499	8.26792	8.59159	8.40536	8.20538	8.82085	8.73896	8.74801
MARCH11_ March11	MARCH11	March11	grey	6.99331	6.8637	6.90031	6.85475	7.07743	6.95717	6.96549	6.91105	6.96505	6.87149	6.93235	6.74337	6.95918	7.17989	6.90865	7.00101	7.2339	7.03805	6.97298	6.91667	7.11506	7.11093	7.14355	7.19005	6.91495	7.00595	7.08341	6.98719	7.04144	6.95783	6.89947	7.00101	7.064	6.91522	7.02732	6.99445	7.07628	7.12274	6.93825	6.86245	6.84888	7.02015	7.06614	6.80571	6.75312	6.98167
MARCH2_ March2	MARCH2	March2	grey	8.9856	8.9517	8.93478	8.93388	9.01819	9.16625	9.24806	9.03934	9.04623	9.0394	9.09326	9.24732	8.96767	8.85619	8.91707	8.89578	9.12338	8.9894	9.16619	9.01206	8.98858	9.29513	9.2047	9.22762	8.96678	9.2708	9.09432	9.19118	9.03045	8.96195	9.18168	8.92858	9.01885	9.0729	8.96416	9.12808	9.22375	9.16727	8.91799	8.97461	8.81661	9.10298	9.11725	9.66429	9.72678	9.83716
MARCH3_ March3	MARCH3	March3	grey	6.27229	6.45624	6.38784	6.22474	6.27546	6.34979	6.61654	6.38066	6.53602	6.54599	6.49835	6.54542	6.28943	6.43264	6.46952	6.50759	6.61594	6.35378	6.61864	6.55449	6.72586	6.54836	6.49772	6.38638	6.58635	6.43392	6.43114	6.62046	6.53956	6.34089	6.57653	6.31041	6.42162	6.65323	6.42929	6.42202	6.37151	6.37686	6.21175	6.33124	6.35127	6.52334	6.43777	5.26986	5.24251	5.15958
MARCH4_ March4	MARCH4	March4	grey	8.47591	8.57528	8.37189	8.6236	8.39415	8.33887	8.3491	8.59366	8.69858	8.56328	8.43874	8.34262	8.46798	8.75867	8.62567	8.63555	8.65894	8.43108	8.34491	8.59207	8.4652	8.35725	8.61358	8.34642	8.4143	8.40677	8.37815	8.41939	8.67116	8.6263	8.58586	8.66661	8.6022	8.62258	8.75418	8.70897	8.14379	8.13216	8.56781	8.64528	8.30944	8.42891	8.58705	8.11923	8.14546	8.16155
MARCH5_ March5	MARCH5	March5	grey	7.67023	7.36222	7.29041	7.60637	7.10905	7.41369	7.64005	7.44311	7.36914	7.64964	7.52882	7.56058	7.51495	7.67808	7.57874	7.34444	7.57924	7.57383	7.48804	7.67659	7.65607	7.58869	7.68844	7.64025	7.57355	7.72199	7.79004	7.71969	7.42342	7.28803	7.42248	7.56862	7.39694	7.38537	7.48023	7.68481	7.70461	7.65638	7.28175	7.12309	7.41216	7.44686	7.21933	11.4138	11.4203	11.4628
MARCH6_ March6	MARCH6	March6	grey	9.12564	9.29437	9.26875	9.13693	9.375	9.03795	9.12074	9.31752	9.38254	9.09198	9.36911	9.13666	9.23324	9.13326	9.39018	9.2063	9.23609	9.26673	9.336	9.16957	9.38234	9.36563	9.06448	9.23866	9.32323	9.11983	9.20844	9.07978	9.36396	9.44004	9.15251	9.39464	9.39118	9.17897	9.38891	9.32749	9.18154	9.19079	9.26574	9.26039	9.50074	9.06849	9.24476	12.6729	12.6295	12.5918
MARCH7_ March7	MARCH7	March7	salmon	9.84409	9.57997	9.40638	9.64296	9.46996	9.68769	9.79338	9.57852	9.48985	9.56359	9.58243	9.71131	9.60956	9.76741	9.56132	9.48503	9.66718	9.67594	9.48551	9.51821	9.80755	9.60454	9.5324	9.82258	9.48418	9.62298	9.66124	9.538	9.3401	9.3505	9.54609	9.49786	9.42247	9.67572	9.56994	9.49211	9.74379	9.76861	9.78039	9.4434	9.55916	9.52476	9.6314	11.4119	11.3397	11.1346
MARCH8_ March8	MARCH8	March8	grey	5.54395	5.52249	5.44512	5.23521	5.51025	5.4463	5.43039	5.21107	5.39651	5.59973	5.41407	5.24711	5.49894	5.4456	5.60525	5.5675	5.46952	5.53093	5.51842	5.51982	5.52561	5.39753	5.37899	5.46493	5.46952	5.51524	5.4532	5.29074	5.44144	5.42892	5.49718	5.54096	5.46071	5.30188	5.52986	5.47483	5.52458	5.54607	5.46179	5.4008	5.61194	5.47334	5.29372	8.03537	7.97805	8.06375
MARCH9_ March9	MARCH9	March9	grey	7.6031	7.54952	7.70944	7.67251	7.55914	7.76447	7.57236	7.78914	7.78725	7.51773	7.61476	7.50098	7.70209	7.8712	7.51084	7.52164	7.72779	7.56287	7.67927	7.74147	7.65126	7.48491	7.78262	7.9019	7.83353	7.63869	7.83195	7.69506	7.74501	7.63743	7.65378	7.82419	7.54799	7.77839	7.72723	7.72366	7.70036	7.7896	7.56129	7.60794	7.53556	7.60439	7.79116	6.523	6.32015	6.32542
SEP15_ Sep15	SEP15	Sep15	turquoise	11.2094	11.115	11.2832	11.0822	11.1921	11.1812	11.1887	11.2203	11.2213	11.1677	11.208	11.4068	11.206	11.1525	11.2212	11.2232	11.0995	11.3584	11.1695	10.9898	11.2439	11.1896	11.0766	11.2147	11.2391	11.3602	11.4505	11.243	10.9122	11.013	11.0193	11.0573	10.9663	11.0263	10.9069	10.8444	11.7147	11.6127	11.2595	11.1504	11.4149	11.3111	11.191	11.381	11.3454	11.3999
SEPT1_ Sept1	SEPT1	Sept1	grey	5.78061	5.75716	5.62189	5.78334	5.74223	5.83702	5.74988	5.78329	5.53318	5.71187	5.89215	5.74742	5.7822	5.8152	5.68823	5.72976	5.69655	5.70799	5.86045	5.89005	5.77409	5.572	5.7816	5.83299	5.80006	5.76923	5.83041	5.76678	5.82317	5.63249	5.83921	5.65798	5.87977	5.72013	5.79369	5.67918	5.78219	5.79697	5.60264	5.7173	5.68831	5.87594	5.83204	4.19839	4.10818	4.34034
SEPT11_ Sept11	SEPT11	Sept11	grey	9.55048	9.46375	9.49948	9.5814	9.49401	9.82179	9.80712	9.58619	9.63928	9.49978	9.54444	9.45949	9.64822	9.42477	9.35173	9.58293	9.61755	9.58067	9.57356	9.67972	9.45762	9.55455	9.61565	9.55169	9.44725	9.70761	9.52737	9.64072	9.61123	9.54427	9.57017	9.60149	9.47265	9.58542	9.70528	9.62472	9.53654	9.41692	9.50319	9.45694	9.64882	9.39878	9.53136	10.1228	10.1263	10.3879
SEPT12_ Sept12	SEPT12	Sept12	grey	5.15831	5.20448	4.84322	5.63088	6.27055	5.59623	5.96269	5.54126	5.25147	5.58357	5.54817	5.64384	5.43065	5.19049	4.76664	5.46129	5.8324	5.26574	6.17721	4.90407	5.33155	5.08674	5.82876	5.63613	5.41757	5.36716	5.26136	5.55851	5.56096	5.48601	5.52863	5.28585	5.49278	5.68348	5.42463	5.40384	5.34356	5.10369	5.47335	5.59537	5.32343	5.6031	5.68437	3.52317	3.59588	3.56549
SEPT14_ Sept14	SEPT14	Sept14	grey	3.81519	3.89061	3.85095	3.94658	3.76696	3.91955	3.7378	4.17895	3.94891	4.09181	3.89006	3.8693	3.97848	3.93716	3.87254	4.03368	4.15879	3.65071	3.95219	3.97186	4.2201	3.90388	3.9035	3.97537	4.08858	3.82025	3.76402	4.07056	3.77925	4.14139	3.85648	3.98096	3.92919	3.9283	3.75628	3.82974	3.70117	3.744	3.92418	4.01497	3.96387	4.19657	3.73364	3.49604	3.55306	3.70582
SEPT2_ Sept2	SEPT2	Sept2	cyan	11.7324	11.6159	11.5328	11.6043	11.7627	11.7756	11.8391	11.6197	11.5772	11.5406	11.592	11.5359	11.5994	11.5698	11.5655	11.679	11.6433	11.6463	11.8366	11.8042	11.5751	11.5527	11.5992	11.6658	11.5824	11.6828	11.6203	11.7526	11.4923	11.5245	11.6537	11.6644	11.5372	11.5355	11.4983	11.6241	11.6553	11.5353	11.6527	11.6224	11.6789	11.5607	11.5391	9.27133	9.35933	9.33692
SEPT3_ Sept3	SEPT3	Sept3	turquoise	10.4568	10.5497	10.2533	10.2876	10.4028	10.2665	10.5498	10.382	10.6199	10.4442	10.3942	10.176	10.338	10.2762	10.3459	10.4055	10.2452	10.0981	10.4805	10.2698	10.2351	10.3758	10.3912	10.4503	10.4115	10.3109	10.2488	10.3907	10.548	10.4226	10.5726	10.5212	10.5542	10.4522	10.4896	10.6127	10.1085	10.0941	10.3535	10.5737	10.3318	10.4813	10.234	11.4841	11.5091	11.5075
SEPT4_ Sept4	SEPT4	Sept4	black	8.44875	8.58314	8.87096	8.35219	8.34201	8.63504	8.751	7.98933	8.6555	8.71168	8.62083	8.81084	8.65974	8.57548	8.30939	8.63506	8.51369	9.16098	9.08734	8.48722	9.14793	8.6021	8.78632	9.27926	8.54234	8.82585	8.552	9.03468	8.6741	8.45967	9.11424	8.96884	8.21331	8.85522	8.38131	8.4853	8.71743	8.89937	8.48361	8.27139	9.33773	8.40622	8.38854	12.1402	12.3125	12.3931
SEPT6_ Sept6	SEPT6	Sept6	pink	9.89816	10.1085	9.96689	10.1689	9.88311	10.0745	9.80881	10.0903	10.1167	9.98092	10.0545	9.96375	10.148	10.0712	10.0171	9.8732	10.0535	9.79283	9.9542	9.88057	10.0094	9.83947	10.0843	10.0963	9.85261	9.8915	9.88701	9.85562	10.1185	10.0489	9.97439	10.0656	9.94852	9.99656	10.0772	9.87157	9.89581	9.99861	10.0585	9.93284	10.0708	9.86616	10.1383	10.1076	10.1162	10.1673
SEPT7_ Sept7	SEPT7	Sept7	turquoise	13.1726	13.1101	13.1266	13.0788	13.0441	13.1176	13.1548	13.0424	13.1132	13.018	13.1286	13.1745	13.0664	13.1667	13.046	13.1184	13.1269	13.1475	13.193	13.0562	13.1573	13.1296	13.1425	13.1476	13.2168	13.1609	13.1322	13.2407	12.9822	13.0587	13.1126	13.1497	12.9546	13.1301	12.9779	13.0856	13.1925	13.1591	13.0231	13.0151	13.2383	12.957	13.033	13.1193	13.0974	13.0892
SEPT8_ Sept8	SEPT8	Sept8	grey	11.3188	11.3357	11.2308	11.275	11.1657	11.3206	11.296	11.2423	11.4385	11.1798	11.3561	11.2612	11.3437	11.2915	11.277	11.2736	11.4237	11.2547	11.1543	11.0991	11.3372	11.4125	11.3382	11.1365	11.2895	11.2234	11.2183	11.2724	11.3351	11.2922	11.227	11.2427	11.265	11.3793	11.3208	11.2014	11.1419	11.1377	11.2129	11.2667	11.3248	11.1877	11.3451	12.7498	12.7493	12.7553
SEPT9_ Sept9	SEPT9	Sept9	grey	8.67628	8.70881	8.9087	8.96789	9.03032	8.90017	8.84	8.95375	8.75178	8.7888	8.94959	8.56211	8.79328	8.7537	8.72819	8.69463	8.87472	8.48762	8.80593	8.94189	8.83909	9.02648	8.90899	8.57069	8.83517	8.78314	8.62524	8.86728	9.0548	8.91787	8.94889	8.9207	8.90266	9.05293	8.87517	8.84967	8.43322	8.38497	8.60601	8.9793	8.75033	8.9552	8.74624	9.44897	9.43628	9.56271
A2M_A2m	A2M	A2m	grey	10.2605	9.90895	10.2719	10.067	10.2661	10.3191	10.5329	10.2826	10.1709	10.3265	10.0526	10.0531	10.3177	10.1985	10.1428	10.5542	10.1601	10.2033	10.4674	10.7607	10.0445	10.3114	10.3136	10.4452	10.1865	10.2825	10.2245	10.4401	10.009	9.99235	10.5274	10.5256	10.2213	10.199	10.1378	10.3814	9.94924	10.2065	10.4841	10.1272	10.3491	9.95606	10.2512	5.06725	4.88251	4.67128
A4GALT_A4galt	A4GALT	A4galt	grey	6.12876	5.98983	5.95649	5.99151	6.20722	6.08013	5.94128	6.1433	6.00578	6.07486	6.08867	6.02479	6.13723	6.12474	6.14102	5.97402	6.01063	6.07332	5.79215	6.01103	6.01625	6.01338	5.86605	6.31123	6.10114	5.88246	6.09631	6.11223	6.10616	5.97652	6.07154	5.88476	6.10025	6.07144	6.00227	5.93599	6.03131	6.00573	5.97513	5.91458	6.10824	6.06733	6.03128	4.52878	4.60184	4.45223
AAAS_Aaas	AAAS	Aaas	grey	6.3997	6.46731	6.48227	6.31604	6.26092	6.50256	6.27858	6.59042	6.34285	6.43205	6.23086	6.4423	6.22806	6.30671	6.30108	6.44009	6.57896	6.24739	6.44262	6.47978	6.44269	6.22825	6.57943	6.54639	6.31875	6.46267	6.26107	6.41239	6.55291	6.64613	6.43528	6.40217	6.38656	6.27068	6.4159	6.30873	6.69608	6.35787	6.46953	6.50304	6.4523	6.63897	6.48762	7.12618	7.18699	7.37485
AACS_Aacs	AACS	Aacs	grey	9.71725	9.8647	9.741	9.8868	9.8124	9.43326	9.52938	9.72147	9.61298	9.74365	9.85369	9.42093	9.80328	9.74578	9.62433	9.51178	9.83009	9.47712	9.62459	9.6046	9.82457	9.81465	9.65527	9.49712	9.42589	9.68349	9.49534	9.53653	9.91424	9.78209	9.71514	9.62575	9.81649	9.75208	9.84855	9.6216	9.44925	9.55411	9.70666	9.76578	9.62543	9.64209	9.75946	8.42706	8.54079	8.59185
AADAT_Aadat	AADAT	Aadat	grey	8.08833	8.16766	8.10656	8.24105	7.86746	7.84555	8.06302	7.86614	7.97324	8.12408	8.02508	8.0723	8.09789	7.77831	7.77204	7.96209	7.97803	7.89714	8.03443	7.76048	7.74175	7.91234	8.07082	7.62299	7.89135	8.05241	7.97424	7.90236	7.74772	7.77185	7.72177	7.95197	7.73904	7.8155	7.56631	7.71083	8.0885	8.13333	7.80861	7.8459	8.00132	7.88578	7.95922	3.63126	3.63239	3.69579
AAK1_Aak1	AAK1	Aak1	red	10.5937	10.7804	10.6085	10.5416	10.5175	10.5661	10.4901	10.5856	10.7187	10.6691	10.6524	10.5621	10.5768	10.6169	10.7064	10.6408	10.6066	10.5016	10.5217	10.5036	10.7033	10.6199	10.6877	10.6439	10.4565	10.6675	10.5485	10.5409	10.6467	10.6171	10.5592	10.5831	10.6509	10.5742	10.6098	10.6542	10.4064	10.4932	10.5346	10.5439	10.5605	10.5811	10.4954	12.1613	12.1701	12.1292
AAMP_Aamp	AAMP	Aamp	grey	9.8299	9.94689	10.0483	10.0183	9.89792	9.96318	9.87291	10.0086	10.0211	9.7938	9.90396	9.83426	9.94822	9.95603	9.86633	9.82501	9.9638	10.0012	9.83319	9.99386	10.0415	9.96653	9.86124	9.95766	9.82531	10.0572	10.0405	10.0049	10.0126	9.89797	9.96014	9.91332	9.97485	9.90483	10.0779	9.98229	9.97835	9.89834	9.91889	9.87198	10.0353	9.79515	9.98827	10.16	10.2355	10.348
AANAT_Aanat	AANAT	Aanat	grey	5.73367	5.40323	5.54768	5.69257	5.59538	5.75614	5.48991	5.6087	5.55125	5.70292	5.64675	5.75278	5.76109	5.66969	5.67108	5.5979	5.74748	5.70684	5.70541	5.65321	5.56775	5.59089	5.55313	5.78084	5.7567	5.74053	5.73637	5.64951	5.54093	5.73466	5.56289	5.50353	5.71667	5.6057	5.5997	5.61601	5.7475	5.68658	5.62977	5.7098	5.59573	5.7091	5.67152	5.97757	6.06148	6.00995
AARS_Aars	AARS	Aars	grey	10.1335	10.3162	10.3952	10.1242	10.1644	10.0388	10.0293	10.3162	10.4371	10.1326	10.2945	10.1751	10.2988	10.2903	10.3002	10.2463	10.4629	10.2697	10.3601	10.354	10.2387	10.3778	10.3846	10.3377	10.18	10.2078	10.2135	10.1301	10.4738	10.3714	10.2683	10.4275	10.3826	10.3395	10.4792	10.3335	9.97501	10.1031	10.2757	10.3104	10.368	10.1643	10.2988	10.6602	10.7431	10.8079
AASDHPPT_Aasdhppt	AASDHPPT	Aasdhppt	grey	11.6507	11.6377	11.5094	11.5906	11.5716	11.4911	11.5205	11.665	11.5529	11.6496	11.7804	11.4795	11.5283	11.6244	11.6375	11.5794	11.4688	11.4713	11.4323	11.4684	11.6217	11.6882	11.7211	11.5793	11.468	11.4885	11.5811	11.5269	11.67	11.6484	11.4202	11.5065	11.5733	11.4465	11.447	11.4004	11.6445	11.6493	11.5931	11.5976	11.6528	11.5597	11.553	9.20583	9.22393	9.21196
AATF_Aatf	AATF	Aatf	grey	6.95783	6.70051	6.97663	7.05538	7.01045	6.94152	7.05307	6.9222	6.8426	7.01291	6.82433	6.93029	7.06649	7.03529	6.96461	6.98474	7.12164	7.17377	7.13888	6.81571	7.23342	6.97479	7.10685	7.04621	7.10824	7.10256	7.20441	7.15173	7.09763	6.97632	6.92427	7.23847	7.00826	7.10082	7.08508	7.21364	6.81198	7.04518	6.87694	6.88597	6.91839	6.96372	6.89814	8.72974	8.7227	8.82513
AATK_Aatk	AATK	Aatk	brown	9.16455	9.04573	9.13579	9.17488	9.11473	8.98414	9.09693	9.03494	9.16455	8.99457	8.93865	9.04074	9.18398	9.07946	9.09988	8.96417	9.25225	9.32437	9.18064	9.13234	8.75039	9.05608	9.13273	9.07989	9.10953	9.081	8.90072	9.02383	9.20144	9.14891	9.29776	9.12799	9.31412	9.16808	9.23342	9.02153	8.76765	8.80255	9.00676	9.23888	9.24749	9.27373	8.99303	10.0113	10.1559	10.1697
ABCA1_Abca1	ABCA1	Abca1	tan	8.24166	8.1827	8.26985	8.30577	8.38474	8.25983	8.43656	8.17296	8.16395	8.10963	8.24715	8.14498	8.12033	8.21297	8.04188	8.06534	8.25311	8.07889	8.39897	8.62254	8.20056	8.56785	8.18853	8.47392	8.29466	8.33904	8.00705	8.28009	8.05159	8.14874	8.30618	8.23194	8.29777	8.16949	8.19548	8.23961	8.03085	8.01808	7.9893	8.09913	8.18837	8.16683	8.09965	9.88251	9.99129	9.75062
ABCA2_Abca2	ABCA2	Abca2	brown	8.21897	8.03158	8.23522	8.11314	8.04648	8.24403	8.0133	7.93694	7.82882	8.03509	8.07747	7.86615	8.08251	7.85282	7.89275	8.1648	8.01344	7.94303	8.34554	8.13352	8.2247	8.15251	8.13552	8.0185	7.82204	8.10461	7.82561	7.98959	8.28593	8.12569	8.41737	8.27308	8.32942	8.1014	8.17553	8.0308	7.72147	7.69904	8.0858	8.35435	7.97009	8.40793	8.08139	7.89065	8.12883	8.1329
ABCA3_Abca3	ABCA3	Abca3	grey	9.22002	9.14708	9.34068	9.27242	9.22797	9.33178	9.2216	9.38591	9.18694	9.12965	9.29648	9.05751	9.29183	9.24036	9.06185	9.15854	9.35314	9.19042	9.14227	9.21408	9.39995	9.30925	9.33219	9.17197	9.06406	9.24674	9.17953	9.07797	9.47473	9.40008	9.20169	9.31077	9.41415	9.25521	9.41175	9.34265	9.0442	9.14129	9.22516	9.35235	9.23088	9.33905	9.16083	10.5687	10.5536	10.574
ABCA4_Abca4	ABCA4	Abca4	grey	5.10602	4.94729	5.04741	4.87199	4.96777	4.94045	4.96868	4.89572	4.95255	4.94421	4.73961	4.73556	4.9059	5.05997	5.04174	4.8776	5.03947	5.09744	4.79288	5.05102	5.02248	5.03636	4.92055	5.05078	5.08945	4.98047	4.76847	5.04726	4.85738	5.09472	5.02705	4.88542	5.07559	4.86131	4.77273	4.87714	4.94995	4.94297	4.93798	5.03744	5.12175	4.92973	4.86885	5.31226	5.10927	5.2707
ABCA5_Abca5	ABCA5	Abca5	grey	7.70427	7.93532	7.83866	8.09395	7.98916	7.85443	7.7157	7.64439	7.9585	7.64442	7.83442	7.8981	7.78249	7.82351	7.75563	7.73593	7.87774	7.98096	7.84588	7.64638	7.8666	7.96918	7.93294	7.91794	7.86866	7.93787	7.98816	7.77325	7.75498	7.77693	7.69261	7.80272	7.65055	7.82796	7.74125	7.86242	8.06015	8.06081	7.75764	7.7083	7.74924	7.63813	7.92834	10.5053	10.6291	10.4811
ABCA6_Abca6	ABCA6	Abca6	grey	6.00129	6.33694	5.73559	5.93932	6.41913	6.5397	6.38014	5.8956	6.45956	6.02022	6.26789	6.21636	6.40977	5.96392	6.27407	6.55661	6.22125	6.38221	6.21206	5.7997	6.18807	6.13041	5.99187	6.33205	5.66503	6.45572	6.23299	6.00436	6.02387	5.99434	5.91963	6.02532	5.95574	6.07757	5.98874	6.06537	6.31752	6.45613	6.21468	5.8142	5.89072	5.90461	6.4283	3.87978	4.03647	4.01668
ABCA7_Abca7	ABCA7	Abca7	grey	7.70145	7.37536	7.46391	7.56995	7.60797	7.59044	7.34876	7.33514	7.29902	7.3301	7.59334	7.36436	7.02647	7.3862	7.02196	7.27857	7.57375	7.12253	7.49867	7.45939	7.40397	7.62851	7.54355	7.50984	7.07138	7.35655	7.10325	7.32085	7.716	7.40484	7.69044	7.52817	7.49832	7.46001	7.45455	7.50983	6.90645	7.20934	7.26488	7.46321	7.19835	7.72918	7.18219	7.48564	7.49852	7.436
ABCA8_Abca8b	ABCA8	Abca8b	grey	8.44238	8.47047	8.88109	8.0742	8.80066	8.38665	8.30154	7.98685	8.03462	8.55626	8.46469	8.20866	8.44609	8.37879	8.42367	8.45466	7.9824	8.58017	8.8189	8.57955	8.59279	8.01787	8.08394	8.7051	8.09352	8.52273	8.39172	8.46858	8.44372	8.11855	8.62158	8.47872	8.04964	8.27316	8.13613	8.11812	8.43898	8.55157	8.1255	8.00033	8.79697	8.20445	8.08848	5.58268	5.65576	5.51284
ABCB1_Abcb1a	ABCB1	Abcb1a	grey	7.29892	6.84406	7.08779	6.849	7.07263	7.39026	7.07245	6.84705	7.3758	6.9591	6.90671	7.02958	7.29656	7.13616	7.20326	7.37365	7.40948	7.61409	7.43717	6.96076	7.2295	7.03177	6.94294	7.4515	7.33494	6.96641	7.26362	7.47828	7.03797	6.78995	7.22339	6.94164	7.14313	7.02838	6.94644	7.34146	7.32537	7.37232	7.06992	6.71924	6.75747	6.81386	7.23304	8.09143	8.09656	8.25896
ABCB10_Abcb10	ABCB10	Abcb10	grey	7.74923	7.6345	7.65697	7.78243	7.77235	7.67595	7.78555	7.66808	7.79729	7.85925	7.76881	8.01432	7.65192	7.98652	7.72192	7.9553	7.58886	7.89177	7.6236	7.83248	7.60698	7.62561	7.55016	7.56403	7.68639	7.57557	7.80099	7.79261	7.53708	7.49481	7.57991	7.55629	7.516	7.69898	7.65776	7.7313	7.75348	7.63121	7.73437	7.52819	7.50874	7.60572	7.49251	9.2861	9.48448	9.28566
ABCB4_Abcb4	ABCB4	Abcb4	grey	4.03197	4.14564	4.14618	4.14199	4.04325	4.34826	4.3663	3.9732	4.10886	4.31516	4.16748	4.33372	4.43089	3.95813	3.84431	4.17076	4.33404	4.31679	4.1061	3.99728	4.12718	4.21052	4.28554	4.25506	4.34144	4.23093	4.26413	4.15003	3.9151	4.01526	4.26471	4.29935	4.09432	4.09295	4.23043	4.17477	4.18102	4.15649	4.14281	4.18031	4.23487	3.93946	4.19772	6.96791	7.07369	7.00047
ABCB6_Abcb6	ABCB6	Abcb6	grey	7.01873	7.19171	7.26428	7.32801	7.24089	7.51038	7.20718	7.13308	7.09059	6.80008	6.74776	7.13747	7.16471	7.23246	7.05011	7.14174	7.29061	7.18925	7.23598	7.25199	7.25689	7.13058	7.26928	7.32772	7.20459	7.35142	7.30054	7.21742	7.24723	6.98869	7.32765	7.30204	7.15389	7.23717	7.23542	7.26096	7.13624	7.27325	7.01266	7.04447	7.33529	6.92525	7.2335	8.70474	8.77663	8.68101
ABCB7_Abcb7	ABCB7	Abcb7	grey	7.55023	7.74567	7.60278	7.62718	7.80759	7.5292	7.60975	7.52831	7.46438	7.69567	7.6499	7.62325	7.63373	7.39141	7.71666	7.81547	7.42571	7.29128	7.81135	7.55958	7.46592	7.68122	7.70578	7.32983	7.634	7.84287	7.69612	7.77511	7.51352	7.50579	7.75009	7.66582	7.68211	7.54901	7.39547	7.84772	7.78004	7.80689	7.45609	7.46315	7.44676	7.78247	7.43944	10.8983	10.907	10.7697
ABCB8_Abcb8	ABCB8	Abcb8	yellow	6.19373	6.12331	6.10897	6.10524	6.0916	6.00589	5.96229	6.01735	6.20738	6.09069	6.0282	6.2241	6.26188	6.10265	6.21475	6.25022	6.05791	6.22282	6.06911	5.96309	5.91648	6.30927	6.11564	6.24296	6.27302	6.25751	6.18426	6.2462	6.07111	6.16071	6.16461	6.17306	6.16071	6.18365	6.07716	6.25365	6.07663	6.27617	6.08658	6.0921	5.97963	6.15018	6.23423	7.05245	7.07576	7.06082
ABCB9_Abcb9	ABCB9	Abcb9	green	6.77895	6.83402	6.81075	6.67241	6.6978	6.72606	6.80192	6.80701	6.90958	6.79542	6.78651	6.75121	6.6663	6.98025	6.70851	6.59608	6.896	6.62174	6.59925	7.02488	6.61172	6.85073	6.84482	7.01253	6.70416	6.79704	6.58613	6.59162	6.86722	6.87279	6.88224	6.872	6.85141	6.8488	6.94963	6.76289	6.54884	6.78446	6.81741	6.78334	6.68956	6.94544	6.77997	7.7946	7.90095	8.12377
ABCC1_Abcc1	ABCC1	Abcc1	grey	6.84499	6.62062	6.79348	6.81858	6.91223	6.78136	6.87237	6.76921	6.71124	6.46357	6.59606	6.69561	6.69647	6.79212	6.60637	6.75939	6.57096	6.79161	6.65248	6.64755	6.51427	6.90814	6.81847	6.81221	6.73694	6.7116	6.85098	6.66708	6.74578	6.69953	6.56134	6.80333	6.72818	6.76962	6.836	6.6585	6.6013	6.68615	6.58743	6.60317	6.64017	6.72624	6.73291	8.93356	8.98046	8.9789
ABCC12_Abcc12	ABCC12	Abcc12	grey	3.98278	3.87262	3.96457	4.03197	3.75069	4.09577	4.29659	4.05845	3.76102	3.7386	3.74145	4.29943	4.03195	3.99081	3.75465	3.72124	4.09645	3.92807	3.76061	3.92956	4.08193	4.1454	3.67339	3.93829	4.09477	3.92401	3.95493	4.1454	3.95489	3.95422	3.96838	3.9144	3.92322	3.86509	3.86563	3.66797	4.03074	3.80588	3.7615	4.05153	4.17526	3.85449	4.0686	4.40546	4.51825	4.30576
ABCC2_Abcc2	ABCC2	Abcc2	grey	4.62579	5.0023	4.79267	4.70907	4.60004	4.68102	4.46383	4.43989	4.96846	4.68112	4.44811	4.51422	4.54475	4.43116	4.7376	4.62262	4.87309	4.71083	4.83854	4.93897	4.72241	4.86042	4.67926	4.93542	4.63846	4.71579	4.74965	4.82652	4.82503	4.89994	4.59306	4.76114	4.71966	4.6461	4.58071	4.55664	4.67094	4.90558	4.68868	4.58689	4.85529	4.58228	4.90926	3.39349	3.49368	3.48991
ABCC3_Abcc3	ABCC3	Abcc3	grey	7.81401	7.61383	7.8123	7.64322	7.65336	7.72405	7.7661	7.83447	7.67964	7.82257	7.67615	7.81916	7.61161	7.71038	7.84102	7.70112	7.60788	7.67375	7.69821	7.7567	7.77484	7.74426	7.67469	7.74987	7.72192	7.7166	7.62065	7.71203	7.71668	7.79349	7.76583	7.5669	7.78583	7.7647	7.8199	7.62887	7.74587	7.62684	7.76328	7.7677	7.8159	7.72834	7.82753	5.81541	5.67137	5.67701
ABCC4_Abcc4	ABCC4	Abcc4	grey	6.57428	6.45788	6.75797	6.29041	6.56179	6.56409	6.61156	6.41618	6.63373	6.29149	6.68867	6.7208	6.59921	6.53265	6.52881	6.46642	6.44336	6.72357	6.98323	6.6778	6.12954	6.4857	6.66678	6.72933	6.44663	6.36609	6.72132	6.64579	6.45296	6.16419	6.53147	6.49411	6.60651	6.54189	6.46817	6.62706	6.338	6.46942	6.73285	6.48617	6.52801	6.19232	6.56461	8.42712	8.36404	8.24513
ABCC5_Abcc5	ABCC5	Abcc5	grey	9.29862	9.32351	9.44677	9.50068	9.48187	9.43219	9.35551	9.50792	9.4363	9.3706	9.47367	9.15973	9.44448	9.34846	9.28433	9.36454	9.31913	9.3211	9.25444	9.3547	9.54328	9.48852	9.37562	9.35356	9.07494	9.34744	9.23101	9.17452	9.52602	9.53873	9.34651	9.46779	9.4533	9.44293	9.50271	9.21725	9.09715	9.12291	9.44842	9.53384	9.41097	9.45212	9.47586	10.0688	10.0076	10.0357
ABCC6_Abcc6	ABCC6	Abcc6	grey	6.46856	6.39401	6.3301	6.34093	6.13698	6.511	6.26123	6.36395	6.19616	6.26218	6.0919	6.38412	6.41557	6.26417	6.4193	6.64968	6.29095	6.52657	6.06793	6.68008	6.13418	6.42059	6.38107	6.36639	6.46839	6.26738	6.25436	6.29405	6.42035	6.30167	6.42349	6.25473	6.31657	6.20026	6.25597	6.05851	6.56477	6.42329	6.14349	6.37263	6.39623	6.53016	6.31252	3.64312	3.59963	3.83694
ABCC8_Abcc8	ABCC8	Abcc8	grey	8.12711	8.21671	8.27355	8.3341	8.29033	8.35778	8.07841	8.03429	8.1196	7.72243	8.19397	8.338	8.00274	8.17823	7.74265	7.90123	8.3777	8.14913	8.22083	8.11607	8.05515	8.21192	8.04799	8.27697	7.90092	7.83616	7.8638	7.75867	8.34135	8.33697	7.93138	8.17986	8.37184	8.1261	8.14684	7.95649	7.7218	7.9403	8.24739	8.40767	8.07112	8.51477	7.89028	8.40969	8.44221	8.49548
ABCC9_Abcc9	ABCC9	Abcc9	grey	3.83438	4.11409	3.71523	3.80912	3.92054	3.82533	3.89909	4.04131	3.9457	3.86166	3.82652	3.83685	3.95582	3.86508	4.01272	3.95829	3.97215	3.92178	4.00156	3.88033	4.16177	3.79855	3.85794	4.12719	4.11055	3.99361	3.87609	3.73979	3.84946	3.86132	4.05382	3.81519	4.00113	3.91347	3.94451	3.78279	3.92137	4.04233	3.76379	3.98092	3.92276	3.99388	3.96673	8.61875	8.57096	8.65031
ABCD1_Abcd1	ABCD1	Abcd1	grey	6.00528	5.86827	5.92284	5.97325	5.79717	5.7055	5.84976	5.78152	5.86771	5.73078	5.80884	5.93346	5.70398	5.88975	5.87241	5.74225	5.67031	5.89283	6.02697	5.98556	5.67751	5.90924	5.84355	5.90758	5.8965	6.07725	5.9103	5.9334	5.80564	5.77579	5.98545	5.75709	5.74325	5.89985	5.84071	5.8378	5.98749	5.8461	5.72174	5.82872	5.75193	5.95214	5.87473	6.76553	6.72194	6.7358
ABCD2_Abcd2	ABCD2	Abcd2	grey	4.36408	4.32843	4.55322	4.07751	4.29526	4.50837	4.4062	4.40771	4.25755	4.57903	4.59304	4.28486	4.74015	4.00582	4.67131	4.33906	4.43215	4.60222	4.59779	4.20339	4.4582	4.32985	4.74178	4.2677	4.89875	4.50646	4.55954	4.66665	4.19856	4.49595	4.28062	4.40643	4.21134	4.40159	4.14101	4.72738	4.81875	4.59284	4.39746	4.40805	4.47426	4.21813	4.19835	8.87139	8.76829	8.67597
ABCD3_Abcd3	ABCD3	Abcd3	grey	9.66477	9.4532	9.74674	9.14383	9.43589	9.03923	9.53896	9.3304	9.36234	9.54364	9.48401	9.68298	9.44648	9.77412	9.42691	9.72261	9.39301	9.63672	9.7086	9.6414	9.0358	9.4127	9.66463	9.37844	9.4171	9.63451	9.47127	9.81732	9.33428	9.33448	9.47922	9.56538	9.17426	9.58789	9.13383	9.45228	9.62158	9.56719	9.49669	9.33881	9.74513	9.08273	9.4202	10.822	10.8073	10.8491
ABCD4_Abcd4	ABCD4	Abcd4	grey	8.15103	8.28204	8.11575	8.20595	8.10766	8.15901	8.10878	7.72455	8.06987	7.8933	8.07417	7.73412	8.12841	7.87816	7.41279	7.96011	8.08834	7.89286	8.06621	7.80768	8.04202	8.08994	7.97138	8.05854	7.56787	7.71421	7.53643	7.72367	8.18569	8.06558	8.02775	7.89974	7.97392	7.96725	7.84555	7.62609	7.99852	8.03378	8.09131	8.10189	8.19363	8.129	7.9549	7.35612	7.49458	7.47283
ABCE1_Abce1	ABCE1	Abce1	turquoise	9.09559	8.89829	8.86778	8.88777	9.02543	8.92203	9.07526	8.99807	9.00694	8.80151	8.92737	9.01984	9.08635	9.20847	9.07936	8.78612	9.11936	9.09019	8.9894	8.93372	8.7484	8.88885	8.8651	9.0645	8.99215	8.99026	9.15132	8.88433	8.83216	8.79262	8.70977	8.96114	8.79753	8.8573	8.8101	8.97751	9.18867	9.25363	8.93889	8.81861	8.93787	8.67492	8.93852	9.99044	9.95628	10.0228
ABCF1_Abcf1	ABCF1	Abcf1	grey	8.84008	8.83348	8.91385	8.97438	8.86849	8.88726	8.86641	8.87206	9.09903	8.83811	8.92242	8.89329	8.95318	9.117	8.94268	8.79985	9.02306	9.03534	8.81285	8.83472	9.04331	8.99512	8.89134	8.9736	8.76825	8.89528	8.82756	8.91439	9.10195	8.91032	9.01235	8.98938	8.977	8.96629	9.0593	8.88593	8.71068	8.81738	8.84077	8.84003	8.99451	8.84342	8.98592	9.91033	9.94553	9.93848
ABCF2_Abcf2	ABCF2	Abcf2	grey	7.3037	6.97213	7.16645	7.00584	7.03146	6.81988	6.78758	7.20245	6.9376	7.10382	7.39175	6.89187	7.3632	7.22135	6.84786	7.21671	7.31555	7.24157	6.8372	6.92093	7.34192	7.38456	6.93182	7.04365	6.96625	7.3204	7.13449	7.08099	7.29977	7.27427	7.04042	7.11857	7.22006	7.18305	7.23593	7.14614	7.08782	7.24756	7.06009	7.03509	7.05992	7.29464	7.10259	8.77537	8.88466	8.93203
ABCF3_Abcf3	ABCF3	Abcf3	grey	8.86718	8.90447	8.93753	9.0845	8.87361	8.80691	8.81136	8.99481	8.99198	8.73351	8.88838	8.76269	9.09448	9.03834	8.76337	8.77026	9.04864	8.83604	8.94215	9.0032	8.79399	8.93525	8.876	8.91438	8.86492	8.98778	9.1127	8.85778	9.1175	8.89	8.89536	9.05684	9.05929	9.01509	9.1033	8.92573	8.80302	8.89166	8.92253	8.95531	8.89272	9.0854	9.00702	9.08388	9.14139	9.12696
ABCG1_Abcg1	ABCG1	Abcg1	brown	7.79624	7.53154	7.65366	7.62501	7.50484	7.57861	7.47181	7.57645	7.55962	7.37579	7.37346	7.49305	7.55542	7.82393	7.51641	7.49481	7.51967	7.76982	7.63678	7.67268	7.56762	7.36544	7.55707	7.97127	7.69302	7.69382	7.77342	7.76205	7.5103	7.51884	7.48552	7.71813	7.42073	7.58736	7.64237	7.68851	7.73225	7.66813	7.51499	7.29889	7.80628	7.24237	7.43988	10.5883	10.5735	10.5615
ABCG2_Abcg2	ABCG2	Abcg2	grey	7.38933	7.09692	7.42783	7.19568	7.72081	7.85846	7.82478	7.34671	7.67776	7.19588	7.42415	7.58013	7.56708	7.50567	7.38389	7.52834	7.72095	7.77892	7.76497	7.13309	7.45842	7.43282	7.59539	7.7032	7.48327	7.43922	7.60737	7.579	7.56155	7.32006	7.43495	7.42612	7.41664	7.21411	7.47119	7.74704	7.9659	7.75173	7.40474	7.08548	7.35185	7.0566	7.6104	9.15149	9.15252	9.00142
ABCG4_Abcg4	ABCG4	Abcg4	brown	7.80437	7.91311	7.82851	7.79721	7.85906	8.01837	7.89819	7.76012	7.86778	7.86239	8.01524	7.81347	7.92946	7.82736	7.82377	7.94303	8.00147	7.93173	7.89141	7.91265	7.99972	7.95841	7.95159	7.852	7.88439	7.81824	7.76999	7.79826	7.87425	7.95566	7.94347	7.89671	7.94445	7.93203	7.91478	7.84656	7.75092	7.72011	7.93506	7.99013	7.82812	7.9609	7.95449	8.91611	8.96228	8.93629
ABCG5_Abcg5	ABCG5	Abcg5	grey	4.52989	4.85281	4.69755	4.69304	4.1474	4.44008	4.59742	4.56516	4.41487	4.44544	4.36859	4.45818	4.65469	4.29081	4.33107	4.49886	4.32252	4.45735	4.31742	4.73863	4.47002	4.45592	4.43814	4.27517	4.27469	4.49005	4.27307	4.2754	4.35858	4.50575	4.52527	4.43359	4.45451	4.28769	4.52673	4.29669	4.55035	4.51267	4.55833	4.44277	4.46817	4.5488	4.51932	3.5081	3.47812	3.46754
ABCG8_Abcg8	ABCG8	Abcg8	grey	6.41165	6.271	6.27364	6.08207	6.16774	6.31335	6.27117	6.27108	6.37752	6.41398	6.41115	6.46057	6.18396	6.46817	6.36778	6.34701	6.50679	6.22354	6.21174	6.1995	6.44077	6.45531	6.36624	6.34786	6.46881	6.27611	6.24647	6.16644	6.3548	6.2996	6.39206	6.13081	6.35077	6.24375	6.32893	6.10458	6.44587	6.36569	6.16107	6.3655	6.36058	6.45949	6.3514	4.87538	5.13099	5.03416
ABHD10_Abhd10	ABHD10	Abhd10	grey	9.90011	9.9517	10.0393	10.0505	9.88946	10.084	9.81134	10.0441	10.0652	9.84102	10.0529	10.0725	10.0689	9.97201	9.80262	9.96493	10.1376	9.94992	9.96287	9.89731	10.0742	10.1357	10.0026	10.0803	9.95425	10.1614	10.111	10.0189	10.0192	9.97107	9.96637	10.0804	10.0348	9.95411	9.99643	10.06	10.0516	10.1359	9.87903	9.85898	10.0287	9.82294	10.0557	8.77421	8.74715	8.80044
ABHD11_Abhd11	ABHD11	Abhd11	turquoise	7.56033	7.58403	7.56166	7.33307	7.63578	7.43711	7.53331	7.59902	7.63735	7.49595	7.63009	7.48852	7.63028	7.6993	7.69126	7.59081	7.66453	7.54976	7.74893	7.38912	7.62443	7.60464	7.84813	7.7628	7.79014	7.64737	7.85946	7.63976	7.49293	7.43967	7.60112	7.67775	7.52181	7.54737	7.50392	7.54805	7.93528	7.9796	7.6214	7.56359	7.57785	7.61981	7.79861	9.21317	9.26172	9.34899
ABHD12_Abhd12	ABHD12	Abhd12	grey	9.20825	9.19675	9.09304	9.19863	8.97447	9.09175	9.09783	9.34271	9.1751	9.04482	9.11974	9.14558	9.23217	9.06999	9.22777	8.98746	9.30916	9.11485	9.22398	9.03434	9.38394	9.22427	9.14099	9.2764	9.04367	9.18532	9.09917	9.1732	9.47727	9.28016	9.31158	9.34971	9.32997	9.35411	9.31185	9.10867	9.04084	9.02056	9.17845	9.38523	9.38942	9.24401	9.25607	11.1905	11.2009	11.2803
ABHD13_Abhd13	ABHD13	Abhd13	blue	8.18875	7.92891	8.0351	8.04712	8.04909	8.08224	8.15591	8.1323	8.07729	8.21608	8.17484	8.50327	7.9958	8.4186	8.25178	7.91029	8.03314	8.28094	7.8153	7.76548	8.1839	8.07003	8.20299	8.28167	8.10648	8.31367	8.43084	8.13688	8.03697	7.95325	7.79276	7.95936	7.91389	8.2093	7.99659	8.24461	8.41721	8.47416	7.92117	7.85874	8.20351	7.75163	7.83262	9.13778	9.15128	9.21056
ABHD14A_Abhd14a	ABHD14A	Abhd14a	grey	9.0789	9.30396	8.97561	9.27663	9.19906	9.081	9.0172	9.25696	9.28102	9.00195	9.15526	9.06358	9.11531	9.16901	9.17983	9.1255	9.38313	9.16438	9.24841	9.20814	9.23736	9.00187	9.13481	9.21515	9.22118	9.2818	9.30376	9.24475	9.24515	9.07642	9.17889	9.34208	9.14585	9.13641	9.15471	9.13734	9.30987	9.30303	9.10054	9.099	9.0922	9.30214	9.25734	10.6517	10.6991	10.6885
ABHD16A_Abhd16a	ABHD16A	Abhd16a	grey	9.0201	8.88843	8.96337	8.98119	8.99211	9.08869	9.03176	9.0639	9.07565	8.98313	9.04329	9.06859	9.08423	9.08157	9.06894	8.89464	8.99233	8.98065	8.98512	8.89669	9.01183	9.00226	8.93285	9.11422	8.9105	8.99364	8.91236	8.85431	9.0829	8.96981	8.96864	8.87863	9.00453	8.94622	9.01481	8.87315	9.07964	8.94574	8.91895	8.99207	9.0177	8.94864	9.06371	10.6106	10.651	10.6377
ABHD2_Abhd2	ABHD2	Abhd2	grey	10.1405	10.3493	10.0504	9.85413	10.4575	10.0675	10.2487	9.94765	10.0458	10.0666	9.99263	9.93634	9.86638	9.84296	10.2785	10.2756	10.0067	9.70733	10.3898	10.0955	9.76557	10.0155	10.1405	9.74699	10.1188	9.92734	9.80486	10.0724	10.237	10.2457	10.2371	10.2181	10.354	10.2239	10.2602	10.1815	9.63165	9.59719	10.0544	10.2418	10.0951	10.3249	9.78365	10.972	10.9392	10.7587
ABHD3_Abhd3	ABHD3	Abhd3	green	8.5238	7.87761	8.01264	8.12046	7.89134	8.04826	8.52562	7.95207	7.88353	8.21312	7.81747	8.23347	7.81605	7.82646	7.96715	8.18067	7.75387	8.19394	8.21679	7.84343	8.05423	7.90441	7.95935	7.84938	7.9827	8.32769	8.11697	8.04412	7.79967	7.7255	8.05251	7.95233	7.71899	7.71774	7.63184	8.07513	8.50419	8.40792	7.79084	7.91772	8.18554	7.8099	7.60323	10.0042	9.97514	9.94673
ABHD4_Abhd4	ABHD4	Abhd4	grey	7.82494	7.6648	7.70745	7.84928	7.66611	7.83374	7.85903	7.77209	7.80303	7.76332	7.73301	7.70137	7.71606	7.87877	7.7063	7.75382	7.90475	7.81311	7.87378	7.86526	7.97002	7.85254	7.87628	7.91701	7.87495	7.98058	7.78905	7.95321	7.74045	7.86253	7.94535	7.84562	7.87782	7.72967	7.88551	7.85951	7.79642	7.87571	7.76092	7.66155	7.59691	7.94325	7.89074	11.3928	11.4249	11.3104
ABHD5_Abhd5	ABHD5	Abhd5	grey	8.06539	7.98267	8.04948	7.95451	8.14864	8.10333	7.9164	7.87122	8.12161	7.91608	8.23039	8.01669	7.88822	8.02631	7.90475	8.0753	8.04204	8.19017	8.02449	7.90266	7.93645	8.08175	8.12843	8.03043	8.12567	8.19712	8.18338	8.21338	7.84931	7.95793	7.88981	8.1495	7.82275	8.07056	8.06804	8.17656	7.97909	7.91708	7.87118	7.81032	7.96097	7.77592	7.8626	8.13715	8.07429	8.36331
ABHD6_Abhd6	ABHD6	Abhd6	grey	8.03427	8.1689	8.17351	8.31064	8.24118	8.13757	7.99461	8.18302	8.38183	8.30714	8.36955	8.24952	8.4291	8.47951	8.30792	8.23816	8.49141	8.21412	8.36833	8.1081	8.44692	8.21645	8.25463	8.20178	8.14756	8.16909	8.32563	8.21475	8.46774	8.19611	8.30989	8.23928	8.24986	8.21191	8.23567	8.2094	8.47822	8.51915	8.31061	8.12776	8.2796	8.15037	8.44346	10.3842	10.5152	10.4432
ABHD8_Abhd8	ABHD8	Abhd8	grey	8.53616	8.58411	8.5646	8.74635	8.59343	8.67195	8.31041	8.8222	8.56587	8.58328	8.71769	8.44016	8.57931	8.55851	8.35374	8.64554	8.6748	8.52168	8.47168	8.66339	8.50274	8.4243	8.77552	8.5859	8.56438	8.66202	8.49528	8.58876	9.00523	8.84439	8.80602	8.63677	8.98614	8.65744	8.78965	8.78088	8.48999	8.42801	8.56646	8.8932	8.55444	8.77914	8.74831	9.51157	9.38542	9.38755
ABI1_Abi1	ABI1	Abi1	turquoise	8.97322	9.04954	9.07604	9.00447	9.34301	9.03818	9.02622	9.01935	9.0925	9.01503	8.918	8.98355	8.87772	9.15354	9.04594	9.22419	9.02955	8.88392	9.17661	8.86433	9.15579	8.92068	8.97195	8.93597	9.20224	9.00427	9.26565	9.20786	8.85111	8.90418	8.90418	9.05905	8.8509	8.90468	8.83706	9.0838	9.34839	9.24689	9.10088	8.93392	9.15159	8.83076	8.93266	6.64047	6.72573	6.60806
ABI2_Abi2	ABI2	Abi2	green	11.9327	11.891	11.9482	12.0626	12.0778	12.0697	11.9805	11.9826	11.9932	11.9545	12.0352	11.9612	12.0775	12.103	12.0422	11.9172	11.9722	11.9589	11.9779	11.8891	12.0049	12.0529	12.1126	12.0861	11.8222	11.9373	11.7504	11.8029	12.0404	11.9708	12.1096	12.0165	12.039	12.0448	12.0983	11.9877	11.7038	11.7142	12.0021	12.032	11.8565	11.9305	12.011	11.621	11.5774	11.5328
ABI3_Abi3	ABI3	Abi3	grey	5.71133	5.79198	5.76702	5.70711	5.54706	5.56786	5.83037	5.91396	5.74797	5.56005	5.76137	5.71776	5.71366	5.74965	5.42994	5.91742	5.59662	5.71809	5.59955	5.88941	5.71659	5.66461	5.5497	5.65988	5.82162	5.74384	5.93001	5.84394	5.63589	5.52278	5.69199	5.78636	5.75144	5.68007	5.78984	5.76011	5.59984	5.53485	5.63585	5.76388	5.60498	5.82608	5.61857	4.95596	5.17118	5.24222
ABI3BP_Abi3bp	ABI3BP	Abi3bp	grey	4.6823	5.20696	4.42043	4.40912	4.83301	4.30032	4.66645	4.50227	4.23811	4.20703	4.97093	4.33293	4.90271	4.65443	4.38551	4.11708	5.27635	4.74471	4.81326	4.7453	4.99411	4.46361	4.37366	4.62552	4.32443	4.97677	4.9978	4.63362	4.54248	4.43013	4.26563	4.77607	4.49491	4.74635	4.46165	4.80477	4.44521	5.02124	4.81346	4.20236	4.78983	3.95626	4.78747	6.45955	6.04221	5.98242
ABL1_Abl1	ABL1	Abl1	brown	8.42014	8.59425	8.60472	8.43385	8.46942	8.63533	8.61983	8.40744	8.5762	8.31278	8.60009	8.4654	8.67803	8.65353	8.34534	8.72561	8.6074	8.6443	8.71291	8.69084	8.56877	8.70414	8.81714	8.75028	8.4991	8.70103	8.53962	8.62987	8.57111	8.58204	8.70164	8.71358	8.67665	8.68437	8.7752	8.77407	8.3139	8.34919	8.62673	8.54644	8.48683	8.55112	8.56452	8.78696	8.95972	8.85249
ABL2_Abl2	ABL2	Abl2	grey	8.66018	8.69137	8.68403	8.72622	8.52961	8.82077	8.59388	8.72329	8.68046	8.30346	8.57221	8.34098	8.69084	8.53765	8.42153	8.41652	8.67535	8.45744	8.46131	8.54078	8.60813	8.63771	8.6644	8.62373	8.24251	8.443	8.24492	8.35807	8.77325	8.68191	8.6701	8.66439	8.63716	8.781	8.7503	8.55886	8.13398	8.15205	8.66304	8.70149	8.60472	8.54859	8.53362	10.046	9.98658	10.0227
ABLIM1_Ablim1	ABLIM1	Ablim1	grey	10.4573	10.376	10.5876	10.3876	10.6503	10.6541	10.4949	10.4245	10.2893	10.1555	10.2275	10.2148	10.4376	10.3812	10.2377	10.473	10.6122	10.3551	10.6729	10.5176	10.5211	10.3538	10.3241	10.4188	10.203	10.4303	10.4011	10.4241	10.6436	10.3374	10.5295	10.6112	10.5578	10.4065	10.5902	10.5233	10.1177	10.081	10.4303	10.5186	10.5814	10.2028	10.3673	10.8217	10.8598	10.7362
ABLIM2_Ablim2	ABLIM2	Ablim2	grey	9.2	9.26654	9.31652	9.45245	9.20376	9.36354	9.36626	9.27785	9.33128	9.19341	9.22035	9.38532	9.33944	9.36469	9.16059	9.03611	9.31879	9.25673	9.21195	9.21458	9.47965	9.36633	9.10072	9.43187	9.21435	9.35717	9.21226	9.29777	9.43697	9.30654	9.39279	9.40862	9.43319	9.31799	9.40736	9.24047	9.07764	9.0968	9.24346	9.35031	9.39299	9.31549	9.26516	7.93676	8.01525	8.09027
ABLIM3_Ablim3	ABLIM3	Ablim3	turquoise	9.54973	9.71518	9.60915	9.82847	9.82757	9.98147	9.76955	9.65095	9.80237	9.4863	9.59647	9.47079	9.65746	9.59369	9.47477	9.72668	9.74927	9.6763	9.48649	9.71026	9.5329	9.69636	9.79052	9.61821	9.62864	9.8908	9.6194	9.83774	9.74074	9.57264	9.89672	9.78205	9.77449	9.78557	9.78046	9.91467	9.28412	9.29071	9.41684	9.66142	9.3906	9.71252	9.62146	7.78244	7.70585	7.69167
ABO_Abo	ABO	Abo	grey	6.28255	6.70614	6.02025	6.14057	6.67254	6.86748	6.53422	6.45909	6.55611	6.7375	6.41687	6.69	6.65099	5.84779	6.93734	6.84903	6.51318	6.26299	6.75004	6.77372	5.9897	6.69225	6.66771	6.88402	6.7947	6.31796	6.24254	6.60263	6.99772	6.94965	6.70046	6.5649	7.23984	6.44437	6.38359	6.72924	6.39492	6.41851	6.58742	7.10203	6.49139	6.97731	6.50332	3.40372	3.4297	3.37116
ABR_Abr	ABR	Abr	grey	10.7742	10.7993	10.6708	10.7387	10.6225	10.472	10.7492	10.7529	10.6597	10.7038	10.5547	10.6329	10.6572	10.6257	10.6789	10.7517	10.5321	10.6702	10.5513	10.6488	10.6031	10.5649	10.5642	10.4989	10.6369	10.5656	10.6611	10.6597	10.6979	10.5424	10.7225	10.8264	10.6495	10.7868	10.8615	10.7139	10.3038	10.3519	10.6992	10.6277	10.5098	10.5132	10.8516	10.2613	10.3128	10.3218
ABT1_Abt1	ABT1	Abt1	grey	7.96032	8.11688	8.44055	8.33689	8.18919	8.08198	8.06265	8.18682	8.56206	8.14096	8.31041	8.43814	8.55734	8.43354	8.14927	7.89176	8.31773	8.56925	8.19404	7.8666	8.33605	8.31767	8.16259	8.55957	8.49842	8.46708	8.6979	8.42197	8.22139	8.13048	8.11446	8.32603	8.13812	8.25522	8.15095	8.17238	8.71236	8.67377	8.08782	8.08918	8.48198	8.06843	8.43891	9.03134	9.07374	9.17522
ABTB1_Abtb1	ABTB1	Abtb1	green	8.32593	7.99346	8.1709	8.20709	7.99184	8.31372	8.31329	8.10642	8.28199	7.97288	8.26926	8.04416	8.17005	8.22421	7.87924	8.02911	8.33609	8.111	8.11556	8.19974	8.10557	8.64185	8.30228	8.21634	7.99053	8.03165	8.1033	8.01625	8.48208	8.15463	8.22812	8.04088	8.36482	8.34093	8.18854	8.12927	7.92561	7.99029	8.07209	8.40396	8.10156	8.36816	8.18523	8.39337	8.43805	8.59582
ABTB2_Abtb2	ABTB2	Abtb2	grey	6.64502	6.34263	6.60894	6.2424	6.59538	6.6515	6.36648	6.35567	6.37454	6.18133	6.53216	6.27893	6.37817	6.59358	6.46856	6.51716	6.43244	6.43807	6.68997	6.54465	6.67576	6.523	6.39754	6.59769	6.63311	6.56267	6.63354	6.59051	6.49084	6.32164	6.4838	6.70088	6.24786	6.4614	6.50591	6.51759	6.31359	6.28914	6.1556	6.37437	6.55355	6.2465	6.48339	5.75824	5.62632	5.5865
ACAA2_Acaa2	ACAA2	Acaa2	grey	8.06195	8.43671	8.53039	8.31547	8.4825	8.30226	8.31568	8.47028	8.38578	8.09003	8.15015	8.28275	8.19683	8.16165	8.17973	8.46363	8.23631	8.52146	8.27531	8.68503	8.18239	8.21158	8.25425	8.27992	8.20847	8.58372	8.36085	8.64492	8.24438	8.1158	8.41285	8.23897	8.13679	8.20332	8.07269	8.38102	8.60397	8.43447	8.07854	8.08703	8.27807	7.94527	8.42376	8.19969	8.29551	8.27415
ACACB_Acacb	ACACB	Acacb	grey	8.12506	7.94078	8.18003	8.14752	7.92351	8.173	8.1837	8.13384	8.01413	7.7742	7.88165	7.96029	8.06041	7.73326	7.50266	7.93462	7.9304	8.22373	8.20681	8.40334	7.77764	7.78593	7.72643	8.19252	7.69858	7.7755	7.6274	7.88567	8.19568	8.01073	8.13771	8.05067	8.12745	8.11933	8.10648	8.03922	7.58071	7.69276	8.10559	8.02892	7.91846	8.15903	7.75687	4.94936	4.82937	4.76844
ACAD10_Acad10	ACAD10	Acad10	grey	6.57952	6.59844	6.57701	6.56862	6.56332	6.74428	6.72384	6.76642	6.60617	6.55484	6.5613	6.61992	6.6731	6.67346	6.66862	6.55208	6.66101	6.53031	6.59427	6.61067	6.77251	6.61396	6.68033	6.7853	6.72155	6.64807	6.51136	6.71175	6.54515	6.78484	6.58834	6.73675	6.42128	6.68702	6.66473	6.56868	6.60233	6.47771	6.63733	6.68661	6.75057	6.49469	6.76531	5.19299	5.26087	5.36601
ACAD11_Nphp3	ACAD11	Nphp3	grey	7.31242	7.69657	7.37377	7.69005	7.43758	7.79541	7.89556	7.81227	7.68417	7.44513	7.68528	7.73924	7.3507	7.50932	7.39455	7.37174	7.66395	7.64343	7.33265	7.65303	7.73293	7.39231	7.76437	7.5774	7.46624	7.53468	7.67912	7.49453	7.71235	7.50598	7.37525	7.51985	7.50617	7.42821	7.56006	7.51031	7.77894	7.75119	7.44336	7.32243	7.45271	7.58543	7.60923	8.71042	8.77043	8.74593
ACAD8_Acad8	ACAD8	Acad8	grey	6.67598	6.71943	6.78503	6.99523	6.6246	6.94217	6.71298	6.58073	6.78038	6.57463	6.58185	6.64553	6.96413	6.75354	6.61931	6.70135	6.74101	6.75835	6.68563	6.63988	6.85277	6.8692	6.71285	6.75926	6.77276	6.8375	6.93776	6.73756	6.79303	6.60303	6.72323	6.69503	6.70629	6.81155	6.67895	6.76376	6.82752	6.91457	6.6531	6.74106	6.63734	6.75457	6.89075	7.91831	8.00005	8.14663
ACAD9_Acad9	ACAD9	Acad9	grey	8.17267	8.36747	8.21389	8.337	8.26665	8.23142	8.18308	8.29627	8.38236	8.01261	8.40992	8.21042	8.40823	8.17715	8.25844	8.13805	8.32975	8.44895	8.18912	8.08942	8.24416	8.22174	8.25017	8.13059	8.25339	8.32209	8.40329	8.37862	8.34134	8.30853	8.17674	8.44223	8.2369	8.32444	8.18143	8.30329	8.22398	8.32669	8.24061	8.25589	8.33917	8.15934	8.33358	9.62917	9.54574	9.40287
ACADL_Acadl	ACADL	Acadl	grey	5.43939	5.65894	6.34133	5.30287	5.99165	6.11918	4.68587	5.18179	4.70109	5.48759	5.95092	5.33387	5.94002	5.62053	5.1777	5.23156	5.45324	5.08747	5.98294	6.08431	5.96455	5.38084	4.76338	6.07612	5.43323	5.76704	5.4151	5.3785	5.3953	5.68186	5.2537	5.81693	5.10633	5.32762	5.46998	5.37281	5.78921	5.93139	5.60742	5.4091	5.58242	5.36822	5.73193	9.21607	9.34883	9.37536
ACADM_Acadm	ACADM	Acadm	grey	9.70025	9.33366	9.33344	9.58619	9.5877	9.29413	9.41563	9.51047	9.25356	9.50214	9.3202	9.74518	9.51856	9.44098	9.63715	9.48561	9.5018	9.77921	9.37128	9.41903	9.4668	9.81693	9.30317	9.79233	9.57177	9.55773	9.74298	9.64441	9.44126	9.27938	9.4262	9.30548	9.45432	9.31426	9.4018	9.55594	9.7583	9.65726	9.34086	9.23354	9.49919	9.18001	9.48094	10.5456	10.5847	10.5918
ACADS_Acads	ACADS	Acads	grey	7.39459	7.32497	7.52773	7.12005	7.24212	7.17822	7.35384	7.16192	7.23413	7.26694	7.19167	7.18695	7.21537	7.52185	7.19166	7.27932	7.26598	7.35507	7.42108	7.55729	7.28377	7.08876	7.22494	7.3994	7.28208	7.39224	7.1656	7.74091	7.5081	7.32977	7.61062	7.44842	7.31885	7.27266	7.26854	7.44784	7.21247	7.20821	7.13503	7.24282	7.34794	7.30553	7.29488	6.2516	6.32596	6.40291
ACADSB_Acadsb	ACADSB	Acadsb	grey	10.3961	10.3926	10.5252	10.3802	10.3938	10.4676	10.4054	10.2446	10.5082	10.6424	10.6338	10.8646	10.4635	10.6011	10.7303	10.4121	10.4361	10.8031	10.3928	10.3921	10.5038	10.5033	10.464	10.4314	10.4317	10.4879	10.5712	10.6575	10.4411	10.4536	10.316	10.2477	10.5972	10.4357	10.2695	10.4297	10.5492	10.5478	10.4803	10.4064	10.6495	10.284	10.3703	9.2822	9.28228	9.25868
ACADVL_Acadvl	ACADVL	Acadvl	turquoise	9.94423	9.72498	9.95783	9.83199	9.84549	9.84382	9.78513	9.58314	9.69166	9.5359	9.69307	9.55023	9.61664	9.70513	9.38566	9.78456	9.80258	9.71966	9.83799	10.0168	9.58104	10.0497	9.7461	9.77206	9.61757	9.79858	9.58929	10.0862	9.89157	9.6957	9.93149	9.72353	9.82927	9.77803	9.57179	9.68434	9.51317	9.60298	9.59173	9.69644	9.62993	9.917	9.68184	9.31322	9.40436	9.49033
ACAT1_Acat1	ACAT1	Acat1	grey	10.3911	10.7296	10.7013	10.471	10.57	10.5714	10.4841	10.4202	10.5633	10.4155	10.4862	10.461	10.5985	10.4419	10.6137	10.6031	10.5999	10.5635	10.6381	10.7258	10.6538	10.6893	10.5257	10.5256	10.5672	10.6025	10.6449	10.753	10.4233	10.4621	10.5428	10.5937	10.4441	10.5058	10.41	10.4371	10.668	10.5247	10.5843	10.5238	10.657	10.4647	10.6108	10.9117	11.0151	11.0419
ACBD3_Acbd3	ACBD3	Acbd3	blue	9.95361	9.95281	9.94192	10.0195	9.92321	9.96755	9.96448	10.0406	9.84999	9.88296	9.94597	9.97475	9.9727	9.94654	9.85901	9.92835	9.96796	9.91164	9.8947	9.87449	10.0436	9.88293	9.92438	9.87927	9.83544	9.91445	9.97404	9.89696	9.93656	9.85597	9.83123	9.8757	9.83563	9.93011	9.86328	9.9535	9.99335	10.0052	9.90538	9.83536	9.90022	9.82265	9.88565	9.39259	9.3699	9.39193
ACBD4_Acbd4	ACBD4	Acbd4	grey	6.44293	6.58709	6.57245	6.44347	6.36435	6.57242	6.70026	6.66487	6.60358	6.49969	6.69403	6.58373	6.49117	6.54576	6.50361	6.39194	6.55499	6.67801	6.43283	6.80257	6.54089	6.64346	6.78566	6.74487	6.43642	6.41768	6.4077	6.34315	6.70307	6.76406	6.56157	6.54149	6.76035	6.58816	6.50128	6.48643	6.40789	6.6839	6.74895	6.78074	6.52935	6.74642	6.74351	8.92009	8.99177	8.99675
ACBD5_Acbd5	ACBD5	Acbd5	grey	11.155	10.8961	11.1412	11.0459	11.0451	11.2021	11.29	11.2243	11.0345	11.2045	11.2498	11.0728	11.1144	11.1927	11.0476	11.1391	11.0279	11.0754	11.2192	11.1419	11.2228	11.0399	11.2682	11.1505	11.2427	11.0585	11.1145	11.3133	11.0163	11.0332	11.1822	11.1527	10.9701	11.0758	11.1142	11.133	11.2004	11.0756	11.0403	10.9494	11.1679	10.9446	10.9393	10.5451	10.4373	10.4169
ACBD6_Acbd6	ACBD6	Acbd6	grey	6.84682	7.09913	6.84913	6.81885	7.05113	6.84475	6.95479	7.0052	7.04149	6.75008	7.04784	6.99517	7.20366	6.98654	7.18459	7.03423	7.04474	7.06764	7.06684	6.84027	6.99741	6.83236	6.81221	6.8371	7.04091	7.07611	7.24012	7.05269	6.94834	6.85909	6.8909	7.14055	6.90195	6.98748	6.93362	7.06265	7.12989	7.17712	6.93214	6.89812	7.16282	6.80468	6.94072	9.42648	9.4749	9.5351
ACCS_Accs	ACCS	Accs	grey	5.83418	6.20932	5.9762	6.20896	5.86489	5.38448	5.51712	5.80389	5.32312	5.64154	5.63446	5.35635	6.15769	6.01599	5.35148	5.66539	5.83289	5.17886	5.91831	5.60481	6.06446	5.54512	5.57251	5.74933	5.90868	5.30213	6.16864	6.06518	5.60809	5.37833	5.53465	5.60912	6.14174	5.59085	5.58956	5.51736	5.51257	5.79482	6.11833	5.55348	5.65025	5.97052	5.79442	6.87468	6.94818	6.93217
ACD_Acd	ACD	Acd	grey	7.23852	7.05437	7.05869	7.10052	6.99746	7.27686	7.20036	7.37743	7.20849	7.10414	7.27118	7.19191	7.18007	7.23603	7.14378	7.11787	7.25592	7.0786	7.19693	7.32627	7.21445	7.14319	7.07322	7.26241	7.28924	7.17959	7.20401	7.28516	7.21347	7.16433	7.18534	7.19857	7.24538	7.10218	7.19338	7.07904	7.25228	7.13941	7.08589	7.18362	7.13695	7.31294	7.27582	8.27854	8.29864	8.23738
ACE_Ace	ACE	Ace	grey	4.0524	4.05054	4.21095	3.96055	4.00782	4.13593	4.19984	4.16133	3.98192	4.25049	4.102	4.19306	4.2124	4.24915	4.12695	4.194	4.06245	4.03556	4.03499	4.18526	4.25604	4.12426	4.14794	4.17991	4.21109	4.21359	4.1268	4.09023	4.05384	4.04384	4.25415	4.04445	4.19065	4.18499	4.04097	4.20085	4.10418	4.28868	4.10193	4.16946	4.1159	4.12582	4.13018	5.96694	5.90862	6.09639
ACE2_Ace2	ACE2	Ace2	grey	4.58348	4.32954	4.07737	4.41376	4.43765	4.39155	4.49083	4.55845	4.53506	4.36729	4.35667	4.60737	4.17517	4.11682	4.63568	4.05075	4.34447	4.29393	4.15487	4.20025	4.04029	4.51955	4.15983	4.35145	4.54567	4.12635	4.55061	4.00461	4.37876	4.06224	4.4197	4.1806	4.48828	4.39349	4.39159	4.35923	4.29417	4.65422	4.27472	4.38549	4.54512	4.2387	4.21184	5.85567	5.81859	5.76372
ACHE_Ache	ACHE	Ache	grey	5.6475	5.68091	5.33752	5.48908	5.48417	5.27996	5.60269	5.51227	5.49921	5.60765	5.45169	5.21023	5.52265	5.5612	5.73611	5.41577	5.53351	5.66327	5.31985	5.52137	5.70844	5.60073	5.62535	5.54304	5.62409	5.445	5.41227	5.61335	5.57214	5.71364	5.54469	5.41383	5.64571	5.45202	5.55807	5.59411	5.67262	5.39853	5.53197	5.5645	5.43107	5.55297	5.75191	7.54386	7.60537	7.57988
ACIN1_Acin1	ACIN1	Acin1	grey	8.62124	8.52585	8.56011	8.63922	8.50541	8.4279	8.47994	8.70064	8.58959	8.50715	8.62245	8.4736	8.52631	8.5513	8.36981	8.41527	8.52815	8.42323	8.45456	8.43635	8.44632	8.5149	8.5615	8.53859	8.15591	8.43665	8.17268	8.23445	8.83581	8.59894	8.72927	8.4592	8.78456	8.59833	8.62931	8.45815	8.15296	8.22545	8.54904	8.79614	8.62239	8.55831	8.59449	9.20915	9.35998	9.33514
ACLY_Acly	ACLY	Acly	grey	9.19044	9.16581	9.16579	9.31507	9.20137	9.23414	9.19169	9.34731	9.18425	9.16915	9.29056	9.24291	9.27004	9.16778	9.21242	9.15199	9.32621	9.30425	9.30048	9.09638	9.35013	9.16272	9.32603	9.20914	9.20338	9.13463	9.28407	9.20227	9.24101	9.18272	9.15457	9.2672	9.15082	9.3221	9.29155	9.17614	9.19291	9.3031	9.35992	9.13137	9.37258	9.08064	9.22567	11.3515	11.3709	11.409
ACO1_Aco1	ACO1	Aco1	grey	8.84772	8.73231	8.69232	8.81171	8.83681	8.88588	8.78934	8.93311	8.59605	8.60911	8.66414	8.733	8.74417	8.71111	8.78954	8.7574	8.61966	8.68136	8.67226	8.69321	8.75632	8.75293	8.75021	8.88339	8.75617	8.67642	8.63468	8.64599	8.88463	8.73007	8.75987	8.8008	8.67148	8.62256	8.75426	8.80234	8.79872	8.7992	8.64686	8.61185	8.78982	8.6069	8.72884	8.50602	8.59984	8.37794
ACO2_Aco2	ACO2	Aco2	grey	9.82691	9.98096	9.91417	9.96039	9.97727	9.87827	9.99513	9.90363	9.81027	9.79175	10.0523	9.87535	9.95614	9.87652	9.71743	9.8795	10.0516	9.89779	10.0842	10.0412	10.0042	10.0082	9.93188	9.81089	10.2312	10.2319	10.2748	10.3401	9.94979	10.019	10.0036	10.2109	9.92487	10.0237	10.0498	10.103	10.1732	10.1298	9.95182	9.98197	10.0665	9.93455	10.0387	11.8355	11.9455	11.9688
ACOT11_Acot11	ACOT11	Acot11	grey	7.14901	6.93331	7.1775	7.15172	6.97055	7.1536	7.14916	6.9602	7.00058	7.04777	7.00479	7.12407	6.98186	7.10067	6.92777	7.006	6.95173	7.07872	7.13178	7.08504	7.12886	7.00199	6.97843	7.07588	7.07418	7.06674	6.94487	6.94782	7.09822	7.01908	7.15764	7.0355	7.18199	7.07034	7.1866	7.1649	6.87624	7.04559	7.00775	6.94703	7.04457	6.91822	7.07499	9.1416	9.08419	9.09369
ACOT7_Acot7	ACOT7	Acot7	grey	10.7783	10.9209	10.9211	10.8287	10.8015	10.7711	10.7381	10.9368	10.8268	10.7498	10.9163	10.7181	10.8477	10.9119	10.7678	10.7985	10.9512	10.7504	10.6987	10.7493	10.998	10.8462	10.9427	10.7406	10.8299	10.8114	10.9027	10.7217	10.9672	10.7945	10.8849	10.8401	10.9405	10.7892	10.9293	10.9542	10.9314	10.8753	10.7662	10.9649	10.7542	10.8276	10.8604	11.6849	11.6907	11.8401
ACOX1_Acox1	ACOX1	Acox1	grey	9.20907	9.02127	9.11108	9.34329	9.19086	9.41678	9.26859	9.22319	9.21314	8.9847	9.24891	9.02041	9.29377	9.09242	9.02669	9.03824	9.15757	9.1499	9.06801	9.08847	9.17087	9.31326	9.14052	9.15628	9.13	9.11847	9.09549	9.33701	9.27268	9.15896	9.1657	9.35525	9.08848	9.02313	9.13031	9.23393	9.09672	8.92452	9.01754	9.12825	9.24895	8.83537	9.18512	10.0671	10.0306	10.0586
ACOX2_Acox2	ACOX2	Acox2	grey	5.31412	5.01317	4.96526	5.2523	5.44747	5.42852	5.59743	5.33961	5.18524	5.08916	5.41805	5.44734	5.05623	5.21962	5.03788	5.27638	5.15435	5.25368	5.5144	5.33847	5.05213	5.11461	5.14769	5.36211	5.1959	5.061	5.23308	5.41405	5.4413	4.96201	5.31271	5.19822	5.23925	5.26154	4.91789	5.31329	5.10792	5.19173	5.08557	5.24606	5.08675	5.02551	5.22943	3.65659	3.92962	4.13022
ACOX3_Acox3	ACOX3	Acox3	grey	6.37326	6.20028	6.32802	6.59333	6.81977	6.78919	6.3586	6.55793	6.52255	6.52374	6.64199	6.59115	6.40644	6.25244	6.43107	6.33067	6.74946	6.88463	6.46739	6.30032	6.63682	6.77277	6.85024	6.82262	6.30552	6.72921	6.3281	6.41334	6.64897	6.69773	6.62798	6.41455	6.68549	6.52667	6.46793	6.77667	6.3307	6.62286	6.39778	6.57736	6.60387	6.30713	6.48484	5.8671	5.76275	6.02705
ACOXL_Acoxl	ACOXL	Acoxl	grey	4.36291	4.4513	4.56422	4.92417	4.67096	4.54205	4.42825	4.68562	4.50014	4.67377	4.57618	4.64821	4.56897	4.7121	4.69556	4.41524	4.64103	4.73602	4.66875	4.92834	4.54486	4.5106	4.60182	4.64486	4.7937	4.68284	4.72552	4.53989	4.65535	4.52941	4.59169	4.38668	4.70346	4.76018	4.64748	4.39338	4.61406	4.57945	4.3791	4.66299	4.70216	4.70179	4.74855	3.93074	4.09848	3.82952
ACP1_Acp1	ACP1	Acp1	grey	9.75403	9.75304	9.8717	9.78918	9.73511	9.76899	9.67715	10.0245	9.78005	9.62426	9.8537	9.80955	9.86002	9.77019	9.79526	9.69656	9.59879	9.78132	9.66164	9.71149	9.8184	9.66224	9.61968	9.81576	9.74435	9.88152	9.90157	9.56332	9.55061	9.71396	9.49942	9.66458	9.65158	9.64241	9.71394	9.7123	10.0653	9.97784	9.78088	9.73728	9.89894	9.59271	9.71171	11.1976	11.2259	11.3355
ACP2_Acp2	ACP2	Acp2	grey	8.57498	8.8014	8.82434	8.68636	8.73245	8.5939	8.56677	8.73805	8.84569	8.49596	8.69526	8.59178	8.5774	8.79902	8.63371	8.68698	8.64506	8.71947	8.49924	8.62407	8.66115	8.58668	8.69645	8.56989	8.8751	8.82398	8.77992	8.70525	8.64015	8.65342	8.72419	8.86137	8.6037	8.66384	8.79721	8.83427	8.74531	8.78909	8.5033	8.52107	8.67501	8.49624	8.68216	10.0408	9.96494	10.0451
ACP5_Acp5	ACP5	Acp5	grey	5.71898	5.69599	5.56224	5.60735	5.49844	5.69073	5.73999	5.7128	5.66793	5.62939	5.50801	5.61502	5.56499	5.65171	5.7738	5.58243	5.85696	5.48468	5.73022	5.6441	5.86346	5.81301	5.80775	5.73391	5.82285	5.55206	5.76492	5.88432	5.5744	5.71345	5.4816	5.56836	5.62703	5.72711	5.68987	5.50761	5.71044	5.64815	5.78191	5.53578	5.68797	5.74213	5.74691	3.83571	3.64529	3.94694
ACP6_Acp6	ACP6	Acp6	grey	8.12842	8.00623	8.31092	7.92455	8.10795	8.25489	8.21108	8.10829	8.10141	7.97849	8.174	7.9732	8.077	8.09844	7.83327	7.98363	8.133	8.18706	8.06268	8.27898	7.91208	7.88901	8.00241	8.06336	8.05659	8.22044	8.19607	8.31653	7.98586	7.93018	8.05397	8.0673	7.91258	7.98343	7.91867	8.02807	8.23662	8.20244	7.97949	7.87192	8.21652	7.92887	8.05168	7.14565	7.21169	7.24281
ACPP_Acpp	ACPP	Acpp	grey	4.7352	4.6188	4.47344	4.6212	4.62693	4.36187	4.8	4.68113	4.46321	4.78173	4.55458	4.76452	4.51342	4.71863	4.66798	4.53716	4.46608	4.63314	4.46683	4.39933	4.64838	4.4832	4.53523	4.55138	4.69606	4.47425	4.36724	4.57977	4.52852	4.71646	4.58286	4.53797	4.56864	4.51484	4.42484	4.55934	4.70567	4.54598	4.58084	4.71852	4.74308	4.60552	4.48354	4.23198	4.30909	4.14226
ACR_Acr	ACR	Acr	grey	4.26003	4.27599	4.25169	4.06611	4.29981	4.25762	4.23429	4.1138	4.03567	4.34864	4.29703	4.39222	4.26822	4.33892	4.35061	4.16489	4.25379	4.13741	4.14456	4.30111	4.17022	4.24002	4.11592	4.17336	4.28208	4.21894	4.21216	4.39684	4.30457	4.29372	4.13498	4.11316	4.28583	4.14447	4.19215	4.19847	4.24372	4.10556	4.0878	4.28134	4.15872	4.2111	4.3325	4.75353	4.75121	4.76744
ACRBP_Acrbp	ACRBP	Acrbp	grey	7.29147	7.23835	7.13412	7.11791	7.08369	7.21997	7.32494	7.18633	7.16562	7.39576	7.08195	7.18886	7.1676	7.11399	7.24474	7.31569	7.25524	7.08724	7.31614	7.30848	7.37709	7.21255	7.15395	7.29495	7.46522	7.16196	7.32692	7.24957	7.16637	7.24481	7.13096	7.21713	7.13786	7.29256	7.23129	7.24724	7.11064	7.26658	7.20342	7.1501	7.05499	7.26159	7.35263	5.51628	5.51535	5.42436
ACRV1_Acrv1	ACRV1	Acrv1	grey	3.87413	3.98605	3.81557	3.65253	3.78087	3.75193	3.93538	3.74573	3.66047	3.89757	3.86504	3.85935	3.82005	3.87037	3.83648	3.8617	3.92919	3.66427	3.81183	3.91	3.94866	3.90414	3.7664	3.76334	3.80569	3.75765	3.7463	3.81736	3.9501	3.86732	3.87512	3.71844	3.89757	3.78615	3.82526	3.68557	3.78683	3.7539	3.75369	3.89926	3.89047	3.82625	3.91618	3.277	3.11471	3.43772
ACSBG2_Acsbg2	ACSBG2	Acsbg2	grey	4.49795	4.47473	4.65083	4.46955	4.47064	5.02125	4.57283	4.467	4.54979	4.6196	4.75106	4.85556	4.66011	4.65606	4.53553	4.36487	4.60816	4.67427	4.5533	4.52909	4.71173	4.53172	4.63515	4.95167	4.70916	4.64908	4.7408	4.64738	4.53616	4.51375	4.64518	4.78611	4.53756	4.54301	4.45914	4.78419	4.64675	4.86247	4.59929	4.46162	4.52381	4.61635	4.58263	3.56724	3.75268	3.74285
ACSL1_Acsl1	ACSL1	Acsl1	grey	8.20277	8.07137	8.29734	8.10038	8.20634	8.2077	8.09386	8.13277	8.15098	7.98472	8.32423	8.21468	8.10128	8.21959	7.91568	8.174	8.20461	8.37429	8.42069	8.14358	8.53379	8.14999	7.99972	8.41462	7.98799	8.20301	8.18091	8.08863	8.05136	7.96856	8.25661	8.26096	7.99468	8.27237	8.07708	8.09921	8.07437	8.3291	8.27708	8.09101	8.42495	7.88778	8.07282	10.8124	10.7641	10.6979
ACSL3_Acsl3	ACSL3	Acsl3	grey	10.0291	10.2829	10.1507	10.6672	10.3587	10.342	9.02162	9.94863	9.97804	10.1931	9.52617	8.72654	9.79327	9.21506	10.3396	10.285	8.66171	8.0898	10.1793	8.81451	9.90016	9.78415	10.5477	9.23018	9.77375	9.60913	9.99652	9.65622	10.3177	9.8621	9.84429	10.1329	9.62164	10.3577	10.2801	9.97086	9.71786	10.0728	9.99482	9.67597	9.8915	9.76523	9.9993	11.4088	11.4916	11.3347
ACSL4_Acsl4	ACSL4	Acsl4	blue	10.9766	11.0497	10.9218	11.1272	10.9689	10.884	10.8889	11.1595	10.9991	11.1014	11.0411	11.0754	11.0328	11.106	11.2418	11.0581	11.029	11.0822	10.8036	10.845	11.0616	11.0249	11.1793	10.8505	11.1148	11.0953	11.2054	10.9984	10.8204	10.9753	10.8883	10.9231	11.0033	11.0229	11.0777	11.0797	11.1275	11.1614	11.0767	10.8925	11.1315	10.9189	10.8662	9.96556	9.88385	9.77554
ACSL5_Acsl5	ACSL5	Acsl5	grey	5.2491	5.11206	5.56622	5.00428	5.29577	5.45829	5.03809	5.04482	5.6148	5.13317	5.23256	5.34165	5.47109	5.23986	5.28336	5.32028	5.16158	5.59704	5.18285	5.13855	4.99517	5.46173	5.10421	5.68338	5.17139	5.40317	5.43242	5.58432	5.18186	5.02402	5.3218	5.36588	5.04057	5.17849	5.00674	5.41394	5.47643	5.26887	5.2507	5.22322	4.88471	5.21942	5.39676	10.2762	10.3198	10.4475
ACSL6_Acsl6	ACSL6	Acsl6	grey	9.95513	9.83012	10.1237	9.96702	10.0588	10.2444	10.186	10.0731	10.0543	10.0655	9.94968	10.2262	9.95981	9.95398	10.0628	10.1998	9.98491	10.0731	10.0575	10.1455	9.90548	10.1376	10.0936	9.92768	10.0855	9.99942	9.93023	10.2376	9.96779	10.0096	10.0751	9.91335	10.0687	10.049	9.90953	10.1125	10.033	9.91512	10.0076	10.0253	10.1004	9.90075	9.83416	11.1564	11.1747	11.0948
ACSM2A_Acsm2	ACSM2A	Acsm2	grey	4.79851	4.71443	4.56624	4.76395	4.66672	4.78034	4.85211	4.67184	4.60226	4.83812	4.8175	4.80983	4.89486	4.74755	4.75859	4.87924	4.64	4.91784	4.61544	4.72932	4.79738	4.79039	4.73329	4.75462	4.71303	4.88713	4.60584	4.67025	4.65839	4.77902	4.82047	4.63744	4.83095	4.73431	4.83012	4.60962	4.81075	4.59649	4.73634	4.84655	4.79984	4.74712	4.86406	3.23737	3.43959	3.59778
ACTA1_Acta1	ACTA1	Acta1	grey	8.26499	8.17133	8.1591	8.1736	8.07731	8.21289	7.94321	8.16748	8.16131	7.92851	8.21747	7.91051	8.29359	8.18639	8.02242	7.96858	8.02294	8.23072	7.73972	7.87071	7.89316	8.0669	8.19112	8.16594	8.18919	8.07744	8.0881	7.83098	8.02325	8.10443	7.93012	8.0433	8.14406	8.0106	8.07994	8.0976	8.20898	8.21783	7.93548	8.12264	7.96492	8.17	7.96873	8.66251	8.78952	8.84999
ACTA2_Acta2	ACTA2	Acta2	grey	8.85388	7.8353	8.94475	8.23004	10.2096	9.45868	10.1449	9.24178	9.3176	8.7723	8.72667	8.08415	8.12479	8.74299	8.24709	8.71704	8.69448	8.9983	8.22824	10.0496	8.31833	8.44309	7.63905	8.20317	7.93718	8.01718	8.55797	8.61634	8.79179	8.93981	8.3904	8.52814	8.58387	8.70152	8.10956	9.00602	8.91394	9.45545	10.0824	8.63353	8.42194	8.08921	9.15813	8.15368	8.27523	8.39396
ACTB_Actb	ACTB	Actb	red	13.4773	13.4543	13.3951	13.4962	13.4443	13.4299	13.4659	13.5172	13.4173	13.3559	13.3623	13.3751	13.4204	13.3777	13.3637	13.3557	13.5175	13.3938	13.458	13.4242	13.3982	13.4343	13.4782	13.4652	13.3888	13.3447	13.3181	13.4151	13.5456	13.4934	13.5089	13.4461	13.5115	13.5073	13.5672	13.4876	13.2841	13.2954	13.457	13.4272	13.514	13.285	13.428	13.7021	13.686	13.6321
ACTC1_Actc1	ACTC1	Actc1	grey	5.10419	6.51632	6.32378	5.76503	5.99261	6.12652	6.43779	5.87458	6.59347	6.21001	5.93719	6.20301	6.61143	5.47949	5.51444	5.77162	6.82825	6.1028	6.11231	5.83509	5.81787	5.89032	6.17748	5.58465	6.36443	6.5688	6.37286	5.69863	5.4853	5.69981	6.22353	6.49996	5.43448	6.16728	6.19744	5.7812	6.01074	6.4676	5.91708	5.86073	6.08838	6.21931	6.09405	3.75216	3.90195	3.85214
ACTG1_Actg1	ACTG1	Actg1	grey	13.7483	13.7908	13.7817	13.7394	13.7971	13.7745	13.8245	13.8154	13.7834	13.6671	13.5774	13.7457	13.7643	13.7359	13.7968	13.7841	13.7434	13.701	13.7818	13.6783	13.7319	13.6845	13.751	13.7382	13.6777	13.7796	13.6845	13.6853	13.7875	13.7637	13.7373	13.6854	13.775	13.7023	13.7468	13.6965	13.7316	13.6689	13.6828	13.7883	13.6784	13.7483	13.768	13.3145	13.2609	13.2434
ACTG2_Actg2	ACTG2	Actg2	grey	6.41497	6.56536	6.04335	6.2097	7.31455	6.54627	6.92307	6.39416	6.74196	6.34633	6.02134	6.17863	5.98567	6.53283	6.60031	6.45247	6.64001	6.45871	6.02527	6.82326	6.15767	6.50826	5.98939	6.4671	6.35664	6.30882	6.39632	6.57548	6.12922	6.48745	6.41628	6.34057	6.38828	6.45451	6.41698	6.46889	6.69201	6.65578	7.41647	6.24458	6.62676	6.06661	6.59258	3.51592	3.95967	3.8857
ACTL6A_Actl6a	ACTL6A	Actl6a	grey	6.67269	6.45773	6.64176	6.49549	6.42352	6.89826	6.45791	6.30156	6.52844	6.38304	6.63654	6.50324	6.60001	6.45694	6.1852	6.83252	6.59315	6.56303	6.71552	6.40917	6.29116	6.33499	6.67176	6.27906	6.11575	6.7008	6.62211	6.702	6.61521	6.27475	6.53035	6.27583	6.47793	6.22371	6.24325	6.61657	6.82317	6.72911	6.3752	6.28384	6.51386	6.25543	6.41234	8.21184	8.34368	8.2622
ACTL6B_Actl6b	ACTL6B	Actl6b	grey	8.04162	8.14598	8.15216	8.27619	8.0871	8.09428	7.96417	8.28482	8.19549	8.04519	8.17877	7.99684	8.14589	8.20534	8.06287	8.02872	8.22154	7.97717	8.08717	8.20541	8.10174	8.17637	8.3133	8.22093	8.21353	8.12669	8.28713	8.17712	8.31461	8.17423	8.15764	8.28266	8.24079	8.22501	8.28037	8.11581	8.21726	8.25163	8.19235	8.12596	8.31603	8.18149	8.29147	6.80541	7.05045	7.01825
ACTL7A_Actl7a	ACTL7A	Actl7a	grey	6.42942	6.3813	6.29256	6.22716	6.15661	6.35772	6.3609	6.15882	6.25207	6.45292	6.26559	6.31196	6.26535	6.23122	6.34066	6.17012	6.42401	6.19349	6.27839	6.31564	6.42254	6.46809	6.32243	6.38696	6.41165	6.16728	6.22511	6.43348	6.32547	6.38056	6.35249	6.17017	6.25968	6.31936	6.33488	6.27549	6.44027	6.19228	6.32459	6.30502	6.23284	6.41299	6.36328	4.42324	4.49746	4.70247
ACTL7B_Actl7b	ACTL7B	Actl7b	grey	6.19724	6.41114	5.90617	6.22446	5.97717	6.10769	6.2865	6.20339	6.2461	6.27487	6.2681	6.24897	6.37422	6.12581	6.27596	6.06312	6.28073	6.16539	6.09338	6.17607	6.15379	6.2111	6.14316	6.17825	6.27648	6.34581	6.20725	6.31325	6.02985	6.35264	6.05931	6.21667	6.04179	6.15071	6.21802	6.13283	6.35138	6.24168	6.11884	6.07646	6.29601	6.11875	6.20475	4.9718	5.27738	5.25328
ACTN1_Actn1	ACTN1	Actn1	grey	11.2982	10.9992	11.0133	11.4236	11.0101	11.3098	11.1805	11.009	11.1003	11.0728	11.1455	11.1439	11.2105	11.2	10.9802	10.9443	11.0543	11.0141	10.9981	11.1252	10.8881	11.1141	10.958	11.0162	10.7124	10.9348	10.8584	10.7078	11.2575	11.1129	11.0083	10.9737	11.2231	11.1191	11.1354	10.8679	10.7803	10.8506	11.1409	11.2799	11.0846	11.1188	11.1231	10.432	10.5118	10.3695
ACTN2_Actn2	ACTN2	Actn2	grey	8.15751	8.11653	8.23308	8.21408	8.13734	8.26884	8.14846	8.26745	8.39186	8.18754	8.16177	8.2068	8.16096	8.22095	8.13179	8.27043	8.38574	8.19241	7.99939	8.15751	8.13118	8.31311	8.36569	8.1479	8.25126	8.10879	8.29468	8.21949	8.36109	8.16781	8.14832	8.19944	8.31498	8.2601	8.30839	8.20349	8.07797	8.18475	8.11984	8.13689	8.37799	8.10868	8.26817	6.5225	6.45175	6.50566
ACTN3_Actn3	ACTN3	Actn3	grey	5.03527	4.83509	4.75704	4.90524	4.8468	4.94883	4.95159	4.92158	4.81165	4.94306	4.94353	4.95944	5.02666	4.97361	4.95137	4.83673	5.08772	4.86304	4.82607	4.92734	4.84593	4.90328	4.78008	4.7675	5.11667	4.87774	4.89326	4.97477	4.8647	4.94497	4.92103	4.77617	4.94037	4.93267	4.77624	4.8251	4.96158	5.05113	4.84481	4.8767	4.87295	4.95782	5.0217	4.28802	4.54861	4.3945
ACTN4_Actn4	ACTN4	Actn4	grey	5.5263	5.72784	5.35847	5.30071	5.58078	5.63682	5.64865	5.48101	5.76028	5.5763	5.66043	5.43673	5.46569	5.36593	5.76532	5.59629	5.41492	5.3221	5.69249	5.52567	5.6503	5.71276	5.54229	5.75436	5.51817	5.46884	5.45826	5.60921	5.97646	5.82565	5.71336	5.70852	5.85328	5.8218	5.64061	5.94682	5.27823	5.40945	5.58159	6.04257	5.53661	5.64309	5.51287	10.6797	10.7571	10.8026
ACTR10_Actr10	ACTR10	Actr10	turquoise	11.6318	11.7274	11.6254	11.7536	11.6827	11.5431	11.547	11.6266	11.6793	11.6165	11.737	11.6248	11.7639	11.7675	11.7581	11.6085	11.664	11.737	11.6135	11.522	11.675	11.6088	11.7128	11.5701	11.5958	11.7046	11.7348	11.5654	11.5129	11.6021	11.5703	11.6068	11.5386	11.6038	11.5798	11.5239	11.8947	11.8897	11.7688	11.6785	11.7616	11.5981	11.7099	10.7421	10.7794	10.8081
ACTR1A_Actr1a	ACTR1A	Actr1a	grey	9.80449	9.92007	9.87734	9.91154	9.92798	9.73886	9.67156	9.97511	9.73695	9.69628	9.83569	9.68095	9.83577	9.8754	9.79116	9.86817	9.94251	9.80397	9.88894	9.82017	9.94941	9.73838	9.95217	9.81265	9.90206	9.80895	9.82428	9.8475	9.92359	9.99193	9.9465	10.0198	9.86452	9.95758	10.0315	9.94137	9.76783	9.75477	9.93393	9.91008	9.85619	9.81562	9.94925	10.9406	10.8539	10.8712
ACTR1B_Actr1b	ACTR1B	Actr1b	grey	10.6004	10.5327	10.7343	10.5923	10.5438	10.6988	10.6639	10.6065	10.6958	10.5452	10.6545	10.675	10.597	10.693	10.521	10.4925	10.7533	10.7185	10.4595	10.4945	10.5972	10.7553	10.7983	10.629	10.6004	10.6937	10.6333	10.6557	10.7432	10.6077	10.6883	10.6478	10.6541	10.7915	10.7165	10.6472	10.5485	10.5749	10.5399	10.5797	10.5639	10.6285	10.6838	9.42679	9.40981	9.3557
ACTR2_Actr2	ACTR2	Actr2	grey	11.304	11.6331	11.3222	11.3172	11.7192	11.0822	11.4168	11.5418	11.5841	11.6135	11.4169	11.3559	11.508	11.3847	11.7598	11.7357	11.4026	11.3006	11.6205	11.2275	11.5046	11.5852	11.5571	11.336	11.7514	11.3945	11.6694	11.6289	11.4896	11.5685	11.3397	11.6904	11.5429	11.5892	11.6003	11.7703	11.3101	11.3712	11.4955	11.3749	11.4346	11.4658	11.3702	12.7811	12.8152	12.7425
ACTR3_Actr3	ACTR3	Actr3	blue	10.7949	10.7088	10.7878	10.7636	10.6426	10.6131	10.7153	10.7157	10.6298	10.8114	10.5818	10.8219	10.568	10.6446	10.6398	10.6711	10.575	10.6422	10.5625	10.6387	10.6866	10.7063	10.6528	10.7002	10.6745	10.7513	10.7135	10.6353	10.518	10.5629	10.6275	10.5256	10.6461	10.7331	10.5446	10.673	10.6556	10.7823	10.5969	10.6506	10.6542	10.6274	10.5525	11.8873	11.8338	11.7914
ACTR5_Actr5	ACTR5	Actr5	grey	7.25069	7.19993	7.30474	7.49527	7.47298	7.46022	7.38577	7.35851	7.37283	7.30159	7.35079	7.18915	7.58169	7.56009	7.28145	7.2169	7.48171	7.43421	7.30035	7.42641	7.27376	7.29967	7.3723	7.45142	7.1877	7.22355	7.39431	7.17488	7.4123	7.17426	7.39655	7.27488	7.39408	7.43676	7.4162	7.30548	7.2704	7.37844	7.44202	7.38504	7.27382	7.47155	7.30878	6.60074	6.67621	6.79796
ACTR6_Actr6	ACTR6	Actr6	blue	8.77749	8.47196	8.60444	8.71397	8.50239	8.51604	8.5678	8.65406	8.56642	8.8133	8.69317	8.76381	8.60039	8.69665	8.66575	8.64263	8.42853	8.6697	8.2859	8.25198	8.65396	8.78422	8.70995	8.48288	8.58662	8.59679	8.79982	8.63485	8.43867	8.50039	8.34979	8.43462	8.38215	8.54399	8.35599	8.60505	8.83537	8.82293	8.59177	8.49927	8.64858	8.38315	8.48215	9.01748	8.90569	8.85355
ACTR8_Actr8	ACTR8	Actr8	grey	7.74137	7.9596	7.88747	7.83865	7.90977	7.88419	7.84969	7.8356	7.9045	7.8224	7.89273	7.88709	7.96791	7.90456	7.70686	7.9552	7.85417	7.8998	7.93004	7.8896	7.95922	7.68707	7.69357	7.93025	7.94493	7.74533	7.85619	7.81019	7.92529	7.97102	7.85735	7.92765	7.94074	7.85504	8.02251	7.8737	7.81784	7.92694	7.92792	7.83803	7.8665	7.96441	7.88993	9.88225	9.86423	9.9555
ACVR1_Acvr1	ACVR1	Acvr1	grey	8.7596	8.69884	8.84299	8.7803	8.91715	8.78265	8.83892	8.73988	8.85099	8.59668	8.7059	8.72691	8.79433	8.84979	8.51415	8.88811	8.86302	8.93131	8.95518	8.82861	8.70963	8.67885	8.60866	8.78398	8.81332	8.79257	8.81255	8.92617	8.49847	8.52364	8.79048	8.67115	8.52097	8.828	8.5671	8.79424	8.84004	8.8775	8.72458	8.55782	8.83122	8.60815	8.47956	9.20382	9.18075	9.13369
ACVR1B_Acvr1b	ACVR1B	Acvr1b	grey	9.72706	9.61674	9.76367	9.82156	9.65102	9.84023	9.76367	9.77253	9.68031	9.85011	9.99485	9.86885	9.84952	9.82821	9.75667	9.67918	9.82878	9.86651	9.6725	9.82104	9.81061	9.9057	9.97549	9.76367	9.83407	9.71858	9.73416	9.69674	9.85982	9.86729	9.78474	9.87158	9.81441	9.91575	9.96111	9.94799	9.67734	9.63479	9.76621	9.74759	9.70142	9.70953	9.55254	12.0686	12.0753	12.0195
ACVR1C_Acvr1c	ACVR1C	Acvr1c	grey	8.07927	8.34358	8.39335	8.37217	8.50705	8.01058	8.06973	8.61945	8.44588	8.13019	8.0757	8.49462	8.11875	8.42821	7.97412	8.58657	8.18643	8.33523	8.40949	8.40694	7.92815	7.85804	8.00444	8.32425	8.20526	8.0465	8.21023	8.18188	8.4867	8.19227	8.30376	8.3698	8.31384	8.55335	8.32046	8.46281	7.92739	7.99666	8.28035	8.40575	8.35263	7.77243	8.31289	8.46063	8.42216	8.40563
ACVR2B_Acvr2b	ACVR2B	Acvr2b	grey	8.57464	8.37654	8.57695	8.58082	8.5675	8.62558	8.68915	8.51036	8.62933	8.53467	8.64619	8.53872	8.72032	8.74457	8.51432	8.43262	8.66217	8.70254	8.57088	8.49883	8.59375	8.57783	8.56745	8.58645	8.66427	8.44787	8.59752	8.48206	8.56925	8.39508	8.60229	8.62057	8.54261	8.63222	8.69349	8.53521	8.36491	8.42512	8.49307	8.51994	8.712	8.50249	8.45901	7.96852	7.92061	7.87863
ACVRL1_Acvrl1	ACVRL1	Acvrl1	grey	6.3918	6.19106	6.38749	6.10081	6.54003	6.53227	6.54728	6.45948	6.60144	6.09352	6.34305	6.1782	6.14908	6.37413	6.24534	6.42395	6.36193	6.60186	6.44104	6.49764	6.39885	6.31729	6.18404	6.5736	6.28166	6.44927	6.25872	6.3641	6.44477	6.48419	6.36203	6.2955	6.52914	6.47099	6.29833	6.39445	6.15458	6.46634	6.39521	6.29767	6.07063	6.42816	6.53765	5.56275	5.5747	5.58201
ACY1_Acy1	ACY1	Acy1	grey	7.24412	7.19028	7.41157	7.2416	7.48106	7.58834	7.44475	7.47776	7.53953	7.23664	7.3596	7.17539	7.21698	7.19819	7.26221	7.2205	7.21807	7.34932	7.00935	7.1102	7.18617	7.55602	7.61057	7.50371	7.39849	7.40402	7.60259	7.58526	7.52876	7.35063	7.20812	7.26538	7.20262	7.39696	7.34182	7.57628	7.67987	7.36968	7.13098	7.23285	7.33719	7.31646	7.27727	6.58029	6.73311	6.50928
ACY3_Acy3	ACY3	Acy3	grey	6.45767	6.52129	6.47211	6.61366	6.36854	6.50734	6.50592	6.57561	6.56811	6.47944	6.25052	6.65345	6.33992	6.29406	6.51071	6.39048	6.59005	6.29015	6.57561	6.47747	6.4297	6.53688	6.52309	6.42613	6.67714	6.48746	6.48983	6.56762	6.41468	6.41529	6.59255	6.36121	6.37613	6.59868	6.54738	6.34318	6.63641	6.46894	6.41716	6.44534	6.53209	6.50883	6.55577	4.39982	4.42346	4.50266
ACYP1_Acyp1	ACYP1	Acyp1	grey	10.7759	10.7109	10.7873	10.7695	10.5807	10.6035	10.7298	10.8963	10.751	10.8054	10.7712	10.8377	10.5496	10.6558	10.6684	10.5229	10.7094	10.5171	10.7126	10.6074	10.5929	10.5663	10.8329	10.5698	10.791	10.7115	10.6908	10.7045	10.5193	10.6433	10.5614	10.5718	10.5458	10.5228	10.4111	10.5972	10.9599	10.8516	10.5598	10.7263	10.7439	10.5614	10.6617	9.76449	9.74596	9.6639
ACYP2_Acyp2	ACYP2	Acyp2	midnightblue	12.1363	12.0811	12.1685	11.9755	11.9898	12.1076	12.0678	12.0406	12.338	12.1641	12.1199	12.1345	12.1214	12.0209	12.0053	12.1946	12.0386	12.1115	12.1395	11.9084	12.0755	12.0158	12.0127	12.1377	12.3075	12.2857	12.3899	12.0934	11.7448	11.926	11.8701	11.987	11.8402	11.9284	11.6678	11.7567	12.7086	12.5845	11.9654	12.1816	12.2095	12.4647	11.9894	10.1034	10.1548	10.1587
ADA_Ada	ADA	Ada	grey	7.87687	7.75756	7.92989	7.722	7.73056	7.88376	7.55801	7.54514	7.65743	7.76685	7.83298	7.76445	7.62236	7.6601	7.43635	7.85273	7.85086	7.66255	8.14638	7.94561	7.9492	7.78364	7.59146	7.99235	7.48251	7.58562	7.66519	7.797	7.83339	7.69409	7.82198	7.75168	7.83318	7.84614	7.71119	7.53515	7.48616	7.61004	7.90965	7.7936	7.78685	7.96073	7.68224	4.54516	4.50599	4.8444
ADAL_Adal	ADAL	Adal	grey	6.90661	7.01383	7.07288	6.8966	6.88324	6.82625	6.87848	6.94246	7.14882	7.00084	7.03607	6.84664	7.0386	7.12294	7.04678	6.98951	7.04189	6.81528	7.08378	7.14678	6.96067	6.97234	6.84457	6.88419	7.09398	7.05403	6.85374	6.80776	6.84989	7.03129	7.07174	7.09134	6.89874	7.0143	7.11605	7.02023	6.97974	6.99566	6.93769	6.97537	7.19184	6.90805	6.91504	5.0816	5.1013	5.04153
ADAM10_Adam10	ADAM10	Adam10	pink	9.55945	9.70848	9.77775	9.67113	9.64961	9.482	9.64034	9.79877	9.63922	9.55061	9.86608	9.6657	9.64113	9.70576	9.70332	9.53473	9.59228	9.77379	9.59551	9.73448	9.7356	9.86908	9.83992	9.70125	9.7213	9.48594	9.58308	9.67463	9.60203	9.74673	9.58856	9.82287	9.66492	9.7409	9.79965	9.71478	9.36965	9.49663	9.69914	9.39535	9.84242	9.50816	9.45252	10.696	10.7165	10.6079
ADAM11_Adam11	ADAM11	Adam11	green	9.08555	9.05844	9.32312	9.32595	9.08085	9.27684	9.11638	9.21989	9.01082	9.15386	9.30024	9.24359	9.25433	9.45737	8.9105	9.19907	9.28871	9.05127	9.15889	9.49935	9.32175	9.36456	9.32058	9.41551	9.02614	9.19064	9.03067	9.03835	9.38851	9.28262	9.35057	9.15362	9.38489	9.3196	9.4554	9.00424	8.9543	8.88401	9.22744	9.37401	9.13729	9.52329	9.30045	8.9783	9.0394	9.15288
ADAM12_Adam12	ADAM12	Adam12	grey	5.46842	5.57175	5.43679	5.39286	5.42538	5.43876	5.43914	5.38014	5.41226	5.40592	5.69462	5.5694	5.38215	5.39188	5.27772	5.54353	5.43835	5.53548	5.34277	5.5314	5.61761	5.64284	5.31283	5.44383	5.67957	5.30034	5.61471	5.52009	5.44362	5.36301	5.48524	5.53947	5.42562	5.35873	5.43569	5.35678	5.52922	5.5602	5.48532	5.40844	5.36901	5.66765	5.53276	5.04577	5.26871	5.04553
ADAM15_Adam15	ADAM15	Adam15	grey	8.52858	8.3093	8.45483	8.30209	8.53229	8.45098	8.34887	8.45053	8.32214	8.04804	8.45581	8.23604	8.36233	8.41581	8.0282	8.31115	8.7085	8.40278	8.35452	8.55359	8.05004	8.48045	8.42484	8.4098	8.29943	8.16992	8.17926	8.37436	8.45103	8.36464	8.47955	8.42404	8.50259	8.46942	8.43236	8.45321	7.96668	8.08136	8.39103	8.39473	8.13003	8.52421	8.26709	9.12532	9.21829	9.26964
ADAM17_Adam17	ADAM17	Adam17	grey	8.5921	8.36965	8.52768	8.6098	8.34666	8.65301	8.64354	8.48943	8.52943	8.40384	8.35508	8.58503	8.51578	8.37805	8.30806	8.4781	8.42992	8.51773	8.64155	8.26137	8.39606	8.36998	8.58558	8.44817	8.20652	8.43932	8.23896	8.5411	8.52699	8.54603	8.41837	8.43256	8.62802	8.37007	8.32959	8.42822	8.40597	8.37576	8.50718	8.41054	8.61864	8.44664	8.24935	7.70711	7.81301	7.75312
ADAM19_Adam19	ADAM19	Adam19	grey	6.94187	6.87201	6.84658	6.96674	7.00934	6.95533	6.71372	7.11598	6.99791	6.64989	6.82129	6.54751	7.25351	7.06962	7.19543	7.24292	6.79907	7.02265	6.76201	7.08285	6.88254	7.23571	6.95321	7.31138	6.97057	7.03861	7.16018	6.98991	7.05616	6.71001	7.04434	7.06345	7.08314	7.00122	7.10294	7.21977	6.65034	6.68909	6.90694	7.04272	6.69443	6.92024	7.03137	8.4217	8.48035	8.50406
ADAM21_Adam21	ADAM21	Adam21	grey	5.72968	5.59109	5.66901	5.75932	5.35621	5.95143	5.52272	5.76886	5.65133	5.58373	5.74682	5.81218	5.7747	5.52917	5.89875	5.49543	5.51246	5.74501	5.61537	5.61725	5.84667	5.6857	5.58969	5.8093	5.72522	5.83823	5.45744	5.74727	5.51627	5.6931	5.77159	5.48427	5.76467	5.79813	5.42356	5.59364	5.68071	5.76355	5.57396	5.70357	5.59361	5.78731	5.64013	5.67647	5.58047	5.78993
ADAM22_Adam22	ADAM22	Adam22	grey	5.86542	5.93828	5.88507	5.48363	6.06737	5.62497	6.05644	5.79466	6.01352	5.88899	5.99209	5.93636	5.79276	5.85402	6.36537	5.99721	5.81128	6.04263	6.14758	6.1128	6.07742	6.20025	5.50468	5.88453	6.01077	5.94263	6.01835	5.70189	5.93623	6.04044	5.78377	6.15727	5.89004	6.05981	6.18817	6.2364	5.63282	5.99421	6.06392	5.8348	5.87652	5.86763	5.76509	11.7045	11.6527	11.7323
ADAM23_Adam23	ADAM23	Adam23	grey	7.18532	7.12636	7.04942	6.89063	7.12169	6.79325	6.9492	6.89205	7.02876	7.18086	6.98362	7.02803	6.95539	7.07434	7.12696	7.14393	7.3134	7.2937	7.08721	6.94188	7.0037	7.11739	7.37059	7.15261	7.18953	7.18665	7.06536	7.2216	7.0466	7.2127	7.08669	7.21023	7.09594	7.29759	7.22015	7.28801	6.91755	7.02496	6.99145	6.89271	7.14061	7.1239	6.84294	9.7873	9.68817	9.63454
ADAM28_Adam28	ADAM28	Adam28	grey	3.62857	3.91403	3.88157	3.51896	3.76866	3.60851	3.89723	3.35512	3.63017	3.43419	3.64779	3.83411	3.74845	3.82422	3.61726	3.57044	3.49337	3.58257	3.67202	3.89661	3.37483	3.89455	3.4195	3.71635	3.75448	3.60687	3.79138	3.88354	3.44025	3.53583	3.62883	3.78652	3.46703	3.61387	3.51954	3.85488	3.71567	3.66865	3.7498	3.5161	3.61661	3.51028	3.50619	3.64605	3.55273	3.84897
ADAM32_Adam32	ADAM32	Adam32	grey	5.27176	5.41159	5.05066	5.57509	4.82834	5.25121	5.0182	6.07774	5.34773	4.88439	5.12174	4.83618	5.3928	4.89181	5.22056	5.28817	5.46148	5.1002	5.79123	6.14886	5.37655	5.07139	5.3303	5.70725	4.81858	4.87552	5.00495	4.87447	5.29707	5.38036	5.12301	4.93463	5.63932	5.36067	5.45919	5.17497	4.91377	4.88827	5.81671	5.60493	5.18537	5.06436	5.56201	3.57076	3.73268	3.71311
ADAM33_Adam33	ADAM33	Adam33	grey	7.22543	6.99987	7.1589	6.98164	7.01164	7.43011	7.56156	7.01784	7.06919	7.39296	7.04219	7.38048	7.16994	7.16128	6.95907	7.28247	7.06556	6.9995	7.01057	7.22918	6.91628	7.06036	7.05581	7.05631	6.75525	7.19098	6.89165	6.84154	7.2167	7.18557	7.11811	6.81653	7.25291	7.11112	7.037	7.06704	7.19129	7.14099	7.19659	7.34266	6.98227	7.15408	7.25787	4.96384	5.28678	5.35046
ADAM3A_Adam3	ADAM3A	Adam3	grey	3.81564	3.84287	3.69734	3.86433	4.16429	3.94498	3.73113	3.61058	4.03459	3.72368	3.76817	3.7143	3.50247	3.71282	3.67594	3.66825	4.09362	4.15235	3.42059	3.81564	3.71823	3.89475	3.5123	3.86446	3.81103	3.7885	3.62542	3.87299	3.57315	4.02304	3.75924	3.80647	3.65593	3.87777	3.84344	3.66559	3.79797	3.63924	4.02136	3.79275	3.96732	3.74656	3.80356	4.06305	3.89723	3.93456
ADAM7_Adam7	ADAM7	Adam7	grey	4.84009	4.74978	4.87144	4.64297	4.66723	4.68918	4.79051	4.81912	4.73015	4.86913	4.64035	4.9112	4.68148	4.71296	4.69041	4.63709	4.7238	4.75567	4.66081	4.6947	4.58631	4.69991	4.86197	4.90776	4.8819	4.64054	4.63428	4.80475	4.70172	4.75309	4.78903	4.65343	4.77095	4.66636	4.81001	4.53941	4.76881	4.69583	4.64602	4.63821	4.72593	4.75596	4.84157	4.94625	4.73	4.82972
ADAM8_Adam8	ADAM8	Adam8	grey	7.21701	7.29626	7.1815	7.40498	7.14896	7.18185	7.21124	7.27978	7.06505	7.10033	7.08592	7.17487	7.21232	7.18461	7.18909	7.07431	7.13678	7.1017	7.13368	7.47923	7.08239	7.26539	7.22156	7.2757	7.19	7.22135	7.04898	7.07581	7.02304	7.16292	7.20274	7.04128	7.25336	7.17853	7.13385	7.06543	7.18255	7.01965	7.19425	7.36248	7.22569	7.20919	7.19901	5.13362	5.29372	5.44594
ADAM9_Adam9	ADAM9	Adam9	blue	9.48088	9.2078	9.36418	9.29233	9.30829	9.31263	9.27536	9.31196	9.30424	9.38734	9.3706	9.33588	9.14841	9.19425	9.26333	9.30626	9.20161	9.27814	9.12542	9.12308	9.24171	9.31566	9.20808	9.05784	9.15716	9.22814	9.28664	9.20807	9.28748	9.12332	9.05067	9.12377	9.16247	9.13011	9.12373	9.24242	9.41741	9.27879	9.14528	9.18906	9.23076	8.9936	9.16049	10.6391	10.588	10.6214
ADAMTS1_Adamts1	ADAMTS1	Adamts1	grey	7.11308	6.74088	7.00475	6.62189	7.20986	7.02805	6.82422	6.67363	7.22129	6.8404	7.14061	6.83907	6.98507	6.93585	6.97141	6.7652	7.15565	7.28753	7.21118	6.58932	6.92686	6.87509	6.73367	7.04579	7.06171	6.7061	7.02296	7.13108	7.06048	6.89606	6.82465	7.04095	6.73979	7.12452	6.77328	6.90346	6.68652	7.05789	6.7994	6.56374	7.02748	6.81392	6.57688	6.76709	6.93122	7.06055
ADAMTS10_Adamts10	ADAMTS10	Adamts10	grey	8.83855	8.57523	9.02697	8.87084	8.58763	9.07279	8.83521	8.81461	8.82223	8.74571	8.5852	8.7454	8.7763	8.55585	8.63554	8.61601	8.84237	8.64689	8.81207	8.95325	8.61173	8.86968	8.79509	8.69986	8.45715	8.7209	8.51568	8.66931	8.87769	8.70858	8.87838	8.50553	8.78233	8.69003	8.71862	8.59959	8.8374	8.45052	8.7614	8.99694	8.58309	8.97109	8.79707	4.99345	5.15051	5.51896
ADAMTS12_Adamts12	ADAMTS12	Adamts12	grey	5.55288	5.55382	5.31059	5.27004	5.22649	5.51641	5.4805	5.37726	5.38648	5.53121	5.34237	5.38604	5.45795	5.42698	5.72906	5.44414	5.54042	5.27146	5.4488	5.41453	5.64793	5.39663	5.42012	5.32593	5.38878	5.34923	5.21758	5.27192	5.48644	5.57222	5.51478	5.23823	5.40705	5.37758	5.48864	5.25848	5.56172	5.41942	5.46502	5.54249	5.46377	5.38573	5.65106	3.49846	3.67149	3.68602
ADAMTS15_Adamts15	ADAMTS15	Adamts15	grey	6.63947	6.47772	6.51888	6.59949	6.54039	6.58243	6.63474	6.59571	6.64994	6.71295	6.41137	6.7642	6.48277	6.55762	6.67864	6.6354	6.68254	6.69532	6.6427	6.67811	6.59014	6.64739	6.5474	6.69406	6.74079	6.6741	6.63625	6.65981	6.5984	6.53902	6.70505	6.51937	6.62503	6.66217	6.69309	6.50664	6.67766	6.74706	6.49153	6.46058	6.59981	6.66603	6.65213	5.40278	5.23867	5.28469
ADAMTS16_Adamts16	ADAMTS16	Adamts16	grey	3.66548	3.82608	3.6595	4.65828	3.74163	3.43821	3.92876	3.78947	4.70365	4.61263	3.54633	3.65392	3.94531	4.05384	3.61392	3.74123	4.45043	3.79404	3.88541	3.95772	3.81011	3.77268	3.59429	3.65426	3.85692	3.67683	3.44903	3.7234	4.31348	3.92541	4.12681	3.45278	4.50391	3.87192	3.72126	3.81828	3.83231	4.09274	3.67793	4.0724	3.93053	3.91717	3.92901	7.08058	7.0337	6.80941
ADAMTS17_Adamts17	ADAMTS17	Adamts17	grey	5.82749	5.43075	5.85034	5.43869	5.46828	6.01614	5.76363	5.73587	5.91453	5.50904	5.84182	5.58528	5.6157	6.05399	5.67185	5.6214	6.11675	5.73197	5.8699	5.98754	6.02293	5.9799	5.90268	6.0626	5.83542	5.8957	5.67834	5.8953	5.76172	5.77865	5.82455	5.84407	5.79201	6.06269	5.91359	6.00427	5.4248	5.50476	5.55156	5.64515	5.75822	5.52063	5.81501	8.4613	8.65221	8.58197
ADAMTS18_Adamts18	ADAMTS18	Adamts18	grey	7.10078	6.25043	7.35761	7.21176	5.93886	6.74816	6.78101	6.10301	6.63778	7.36165	6.40458	5.95336	7.15203	6.63429	6.51897	6.93134	5.80598	6.02663	6.48042	6.16199	6.20582	6.48628	6.77916	5.73743	6.4113	6.532	5.93232	6.23749	7.23984	7.13346	6.43239	6.69424	6.60938	6.74199	6.28565	6.20052	6.39673	7.24797	5.80116	6.1871	6.30358	6.88426	6.48574	4.8424	4.73182	5.24251
ADAMTS19_Adamts19	ADAMTS19	Adamts19	grey	5.20597	5.29468	5.53318	5.38347	5.28519	5.18001	5.27085	5.0403	5.0442	5.4062	5.31422	5.55934	5.24477	5.07379	4.85149	5.17862	5.11568	5.19381	5.29575	4.92167	5.06584	5.19894	5.31786	5.15886	5.08684	5.06228	5.03756	4.96512	5.44406	5.44833	5.27803	5.1303	5.16868	5.24007	5.18712	5.18755	5.35457	5.34375	5.33819	5.37517	5.21017	5.35104	5.18303	3.6379	3.62543	3.76911
ADAMTS2_Adamts2	ADAMTS2	Adamts2	grey	6.60437	6.85511	6.38542	6.67594	6.51232	6.65283	6.59629	6.71514	6.51155	6.71337	6.62362	6.85892	6.6314	6.6051	6.86741	6.74286	6.76695	6.49922	6.76759	6.6848	6.82128	6.40194	6.63395	6.55854	6.6261	6.63713	6.4834	6.74157	6.71596	6.78368	6.60731	6.68733	6.70531	6.53795	6.59112	6.5028	6.5848	6.59235	6.62844	6.6583	6.61442	6.77763	6.70174	5.8364	6.14674	6.13172
ADAMTS3_Adamts3	ADAMTS3	Adamts3	grey	8.71004	9.03648	8.72262	8.98197	8.71589	8.44967	8.72071	8.69055	8.3907	8.72503	8.96155	8.66559	8.67475	8.72721	8.58352	8.59085	8.61892	8.36801	8.42026	8.74039	8.70167	8.90035	8.8421	8.2737	8.3523	8.5795	8.72121	8.20562	8.70113	8.56171	8.53742	8.68153	8.61955	8.50151	8.60551	8.58005	8.5029	8.65826	8.61097	8.7523	8.77645	8.78123	8.22767	7.27719	7.38906	7.17593
ADAMTS4_Adamts4	ADAMTS4	Adamts4	black	6.84317	6.6582	7.16822	6.13784	6.36802	6.73044	6.66941	5.91858	6.4749	6.73644	6.71949	6.96507	6.81296	7.0226	6.62968	6.82406	6.66085	7.74693	7.27149	6.89852	7.52312	6.60242	6.7165	7.85438	6.73413	6.78516	6.88499	6.86272	6.87629	6.41497	7.14585	7.20646	6.41095	6.69872	6.62033	6.52047	6.72106	7.25739	6.39824	6.11878	7.61367	6.15404	6.55618	8.27755	8.45253	8.35425
ADAMTS5_Adamts5	ADAMTS5	Adamts5	grey	5.15499	5.17123	4.82671	5.54792	5.57847	5.64931	5.42217	5.3852	5.70872	5.275	5.62464	5.48303	5.47699	5.98662	5.55401	5.5902	5.43684	5.79634	5.275	5.33369	5.80507	5.22309	5.11436	5.62171	5.38269	5.58706	5.68352	5.28617	5.36332	5.29014	5.20261	5.6987	5.37333	5.51947	5.55951	5.26944	5.12125	5.63062	5.39272	5.1907	5.33048	5.20891	5.76573	5.42363	5.20552	5.21306
ADAMTS6_Adamts6	ADAMTS6	Adamts6	grey	4.19968	4.0185	4.36211	4.19496	4.05321	4.49523	4.07681	4.32962	4.42299	3.95876	4.02861	4.2401	3.98089	4.30299	3.80493	4.31058	4.19282	4.07331	4.03805	4.18156	4.23444	3.99382	3.89633	4.44653	4.04007	4.18881	4.11439	4.165	4.20854	3.84966	4.27578	3.98416	4.23059	4.17151	4.08248	4.22539	3.98209	4.13204	3.90376	4.03995	4.14669	4.10669	3.94084	5.0073	5.14414	4.88025
ADAMTS7_Adamts7	ADAMTS7	Adamts7	grey	5.87998	5.98587	5.94144	5.8041	5.91586	5.75696	5.7393	6.08846	5.78752	6.17132	5.96073	5.83619	5.79466	5.89183	6.12206	5.85764	5.79177	5.76934	5.73629	5.93377	5.89924	5.64651	5.93047	5.67906	5.69909	6.17243	5.82184	5.85441	5.82179	5.85005	5.89275	5.60935	5.80703	5.82673	5.74774	5.72249	6.17731	5.8502	5.73808	5.95234	6.0012	5.95159	5.83515	4.01611	4.00548	4.04613
ADAMTS8_Adamts8	ADAMTS8	Adamts8	grey	8.5708	8.49722	8.52462	8.65265	8.62663	8.56478	8.46363	8.69304	8.63518	8.42035	8.57946	8.30411	8.68242	8.671	8.43328	8.65015	8.70664	8.57883	8.46242	8.37111	8.58441	8.426	8.63481	8.41261	8.55604	8.53297	8.63897	8.54493	8.60498	8.49265	8.56683	8.67205	8.68897	8.57146	8.7075	8.66093	8.43536	8.50281	8.5383	8.44797	8.6126	8.59137	8.3906	6.49033	6.37108	6.4813
ADAMTS9_Adamts9	ADAMTS9	Adamts9	grey	5.66017	5.77011	5.92741	5.73014	5.89971	6.00086	6.04192	6.01387	5.90297	5.75524	5.79496	6.10633	5.99153	5.89417	5.93979	6.09484	6.05737	5.94703	6.16683	6.21307	5.82856	5.99947	5.95989	6.00975	5.90851	6.09399	6.00399	5.92384	6.01771	5.99738	5.83101	6.05487	5.79079	5.89286	5.95063	6.1744	6.07882	6.01692	5.75431	5.81283	5.84913	5.76185	5.99624	5.18472	5.07713	5.13397
ADAMTSL1_Adamtsl1	ADAMTSL1	Adamtsl1	brown	5.72224	5.73001	5.46984	5.6721	5.72434	5.39359	5.49815	5.52435	5.60195	5.79562	5.6936	5.70558	5.60195	5.72793	5.7129	5.36812	5.83757	5.7178	5.50624	5.20972	5.71878	5.56337	5.7076	5.69544	5.62665	5.88033	5.75903	5.412	5.50306	5.55793	5.5853	5.65206	5.67942	5.51636	5.51702	5.41022	5.56125	5.81786	5.53296	5.69704	5.75844	5.61742	5.73288	6.20824	6.05746	6.32537
ADAMTSL2_Adamtsl2	ADAMTSL2	Adamtsl2	grey	7.06716	7.06217	6.81492	7.14304	6.92303	7.13632	7.0416	6.97826	6.91508	7.07183	6.99912	6.92743	7.14136	7.09182	6.98015	7.15915	6.99813	6.82557	7.06421	6.99537	7.13403	7.07086	7.10691	7.07477	7.01173	6.99937	6.89692	6.94442	7.13386	7.16362	7.13274	6.97419	7.13364	7.09465	7.15083	6.99719	6.94398	7.02282	7.03047	7.11282	6.98479	7.23349	7.11056	6.97014	7.03616	6.92757
ADAMTSL3_Adamtsl3	ADAMTSL3	Adamtsl3	grey	6.71791	6.89263	6.84482	6.90225	6.86631	7.21896	6.84568	6.95835	7.13697	6.7807	7.19584	6.86221	7.26593	7.18499	6.96085	6.47832	7.19041	7.05969	6.52166	6.99571	7.06687	7.05906	6.84836	7.26421	7.03054	6.88382	7.21384	7.25249	6.84233	6.98944	6.52534	7.05629	6.95713	6.85418	6.86215	7.32473	6.82504	6.80815	6.82694	6.62384	6.77578	6.68239	6.80857	5.12374	4.86846	4.92628
ADAR_Adar	ADAR	Adar	grey	10.5735	10.5704	10.7172	10.7185	10.7225	10.7085	10.5982	10.6814	10.72	10.6181	10.7135	10.5333	10.7968	10.7138	10.5622	10.5018	10.7408	10.7424	10.7629	10.7142	10.6452	10.6296	10.7214	10.9067	10.536	10.5932	10.5266	10.6296	10.7586	10.7803	10.7524	10.7854	10.8311	10.798	10.8371	10.7472	10.3612	10.397	10.8399	10.798	10.5565	10.6488	10.7854	9.63146	9.68235	9.65639
ADARB1_Adarb1	ADARB1	Adarb1	grey	9.53647	9.42507	9.62651	9.67214	9.6454	9.75264	9.5722	9.82285	9.72406	9.55667	9.65451	9.63427	9.67697	9.54041	9.64931	9.28223	9.84342	9.62956	9.50682	9.39902	9.80816	9.80656	9.65802	9.83836	9.48435	9.70776	9.40308	9.5309	9.75521	9.65276	9.81301	9.74586	9.70038	9.75834	9.74323	9.73801	9.15527	9.2041	9.49217	9.80613	9.66537	9.46553	9.61295	9.49729	9.50258	9.57303
ADARB2_Adarb2	ADARB2	Adarb2	grey	6.65199	6.55151	6.62593	6.54961	6.49122	6.65823	6.62593	6.60145	6.66952	6.64146	6.46676	6.5706	6.46757	6.79137	6.65665	6.55296	6.52866	6.43974	6.57281	6.67598	6.62072	6.54365	6.56108	6.70717	6.61516	6.51764	6.42272	6.55878	6.77793	6.74941	6.51542	6.56212	6.78067	6.48601	6.61299	6.5745	6.51035	6.5247	6.50267	6.60749	6.64294	6.56595	6.60936	7.4126	7.47951	7.28512
ADAT1_Adat1	ADAT1	Adat1	grey	4.24573	4.48853	4.26387	4.08498	4.47542	4.20993	4.30312	4.47336	4.21953	4.3644	4.38977	4.393	4.11428	4.04011	4.31193	4.59145	4.32574	4.25146	4.34341	4.35483	4.38043	4.26922	4.25052	4.18301	4.39136	4.25337	4.25707	4.28155	4.27021	4.47146	4.19176	4.3058	4.50096	4.34067	4.41692	4.45932	4.21479	4.33509	4.38023	4.2204	4.24967	4.27125	4.22453	5.78034	5.70647	5.51656
ADCK1_Adck1	ADCK1	Adck1	grey	7.38749	7.35395	7.26365	7.36837	7.24515	7.17717	7.06159	7.36441	7.33063	7.19353	7.2645	7.31081	7.37848	7.42782	7.11989	7.39164	7.3892	7.25507	7.27132	7.19665	7.15472	7.17965	7.23737	7.35851	7.19073	7.36204	7.1705	7.25697	7.24513	7.38423	7.35427	7.41767	7.28707	7.31303	7.44098	7.26038	7.18106	7.24515	7.34868	7.2807	7.32137	7.3794	7.18669	7.90051	7.82323	7.97888
ADCK2_Adck2	ADCK2	Adck2	grey	9.07047	9.03325	9.34018	8.52347	9.18893	9.16128	9.22003	9.36485	9.23449	9.07793	9.25022	8.56102	9.16211	9.22152	8.98802	8.77244	9.1681	9.26805	8.44892	8.57391	9.43366	9.01314	9.311	9.28072	8.74833	9.38899	9.32657	8.87143	9.19237	8.72368	9.13517	9.37173	9.01913	8.95936	9.4215	8.66277	9.03155	9.32346	8.9999	8.6228	9.27098	9.16332	9.16529	7.70512	7.70024	7.73633
ADCK4_Adck4	ADCK4	Adck4	grey	7.08752	7.22145	7.0557	7.19505	7.15499	7.17344	7.20854	7.30186	7.20788	6.9975	7.30643	7.23726	7.13386	7.23945	7.09537	7.12258	7.20597	7.01146	7.237	7.36346	7.02229	7.13129	7.11257	7.09476	7.08629	7.07417	7.16245	7.40718	7.34336	7.08287	7.30685	7.17685	7.2097	7.14731	7.11739	7.0147	7.21054	7.15036	7.21194	7.15435	7.20905	7.15162	7.30806	6.51966	6.70886	6.74702
ADCK5_Adck5	ADCK5	Adck5	grey	7.14334	6.69666	6.88756	6.81678	7.14421	7.09932	6.7672	7.06987	6.7585	6.66584	7.09674	6.76777	6.90169	6.94116	6.80938	6.87029	7.13	6.89156	6.8964	6.88589	6.8877	6.86034	6.72248	6.82	6.79281	7.00223	7.01641	6.91672	7.01772	6.75057	7.04518	6.94489	6.82318	7.15511	7.01864	6.94235	6.90636	6.9001	6.86958	6.96084	6.81682	7.232	6.77905	8.34222	8.42635	8.42641
ADCY1_Adcy1	ADCY1	Adcy1	pink	11.782	11.8281	11.9086	11.9553	11.8372	11.7816	11.738	11.9567	11.9699	11.837	11.9511	11.8023	11.8642	11.7474	11.8006	11.7079	11.846	11.8909	11.6638	11.7714	11.8062	12.0034	11.8913	11.8351	11.8509	11.7481	11.7744	11.7858	11.7408	11.835	11.8687	11.9185	11.8576	11.9061	11.9748	11.7884	11.5	11.5332	11.9915	11.8997	11.9214	11.6871	11.9168	12.3478	12.3984	12.4194
ADCY2_Adcy2	ADCY2	Adcy2	red	10.1929	10.0552	10.0407	10.1141	9.91449	10.0204	9.93746	10.3559	10.1811	10.2056	10.2144	10.3319	10.0542	10.2236	10.265	9.86914	10.3138	9.97777	10.0198	10.0039	10.1348	10.1875	10.283	10.3257	10.0884	10.0732	9.95783	9.96105	10.3618	10.2696	10.1583	10.2352	10.3238	10.2534	10.3144	10.3382	9.82372	9.82368	10.0529	10.2042	10.2487	10.0895	9.95755	11.2276	11.1635	11.3188
ADCY3_Adcy3	ADCY3	Adcy3	grey	7.08262	6.95732	7.03157	6.99194	6.8882	6.99785	6.90064	7.19756	7.29011	6.7821	6.87406	6.84804	7.11849	7.10298	7.16275	6.86113	7.1214	7.11688	6.95831	6.95354	6.97009	7.01789	7.00477	7.20599	7.09629	7.0087	7.21642	7.02018	7.09423	6.85515	7.13573	7.36068	6.97422	7.12712	7.21761	7.03305	6.88536	6.99097	7.0051	6.94469	7.24916	6.90715	7.05318	9.08049	9.05862	8.978
ADCY4_Adcy4	ADCY4	Adcy4	grey	5.62297	5.45383	5.46163	5.40478	5.66818	5.54281	5.63909	5.68714	5.63236	5.57847	5.51044	5.46114	5.56817	5.46138	5.59385	5.45817	5.75372	5.5204	5.44681	5.62543	5.39037	5.6692	5.4158	5.61847	5.53688	5.58388	5.41323	5.48747	5.53835	5.50943	5.64905	5.58086	5.63212	5.45382	5.51273	5.47684	5.33335	5.45927	5.40412	5.67346	5.4613	5.67997	5.47261	4.81736	5.00789	5.15307
ADCY6_Adcy6	ADCY6	Adcy6	grey	7.26358	7.35824	7.46087	7.47255	7.47405	7.32963	7.43872	7.43004	7.38329	7.27918	7.40922	7.18992	7.43526	7.47967	7.23744	7.21656	7.35989	7.36391	7.42444	7.39723	7.53173	7.33296	7.33839	7.40684	7.34155	7.35725	7.3917	7.41192	7.34559	7.40497	7.19094	7.44752	7.31576	7.39226	7.49588	7.21984	7.08522	7.13581	7.36236	7.21726	7.37802	7.46232	7.30382	8.92928	8.91391	8.93121
ADCY7_Adcy7	ADCY7	Adcy7	grey	6.95553	6.96434	6.94459	6.82194	7.1706	6.95191	6.97022	7.03505	6.90049	7.16705	6.91892	6.82542	6.87104	6.86729	6.75685	7.10032	6.99757	6.94419	6.91707	6.90476	6.99324	6.7618	6.95783	7.06003	7.03286	6.94414	6.95601	6.8132	6.89222	6.90727	7.00417	6.76017	7.05366	6.96843	7.05296	6.93366	6.98852	6.88972	6.90858	7.03292	6.96473	6.99386	6.87194	7.45691	7.31172	7.19897
ADCY8_Adcy8	ADCY8	Adcy8	grey	7.75294	8.01184	7.94669	8.02283	7.76696	7.5664	7.58736	7.78686	7.67995	7.69724	7.79657	7.62159	7.80194	7.76521	7.70578	7.87911	7.68294	7.7754	7.88704	8.02301	7.79699	7.69445	7.74442	7.62451	7.68958	7.82625	7.8221	7.70801	7.65563	7.77186	7.71884	7.85208	7.52893	7.76597	7.75232	7.8999	7.74187	7.71971	7.81679	7.83313	7.68365	7.59469	7.75844	7.38541	7.43673	7.23097
ADCY9_Adcy9	ADCY9	Adcy9	grey	8.27008	7.69871	8.26483	8.49887	7.94023	8.32024	8.17027	7.66984	8.27719	8.36291	7.93697	8.23085	7.9627	8.62246	7.99576	7.57641	8.33155	8.2382	8.17963	8.53152	7.60218	7.84462	8.18591	8.22021	7.63952	8.25553	7.69487	8.03511	8.32162	8.38532	8.30764	8.15116	8.4867	8.2276	8.26374	8.15435	7.68699	7.97422	8.19642	8.12494	7.82844	8.14936	8.31853	11.2023	11.2487	11.2539
ADCYAP1_Adcyap1	ADCYAP1	Adcyap1	grey	8.56585	8.78364	8.56756	8.61924	8.94875	8.30641	8.07688	8.60107	8.65543	8.22228	8.68278	8.51933	8.38462	8.79032	8.45457	8.87386	8.73301	8.76257	8.46295	8.48244	8.52708	8.57512	8.3088	8.54842	8.67764	8.60058	8.58518	8.45741	8.42247	8.64911	8.47095	8.47095	8.87727	8.72138	8.5923	8.87175	8.45648	8.5467	8.57264	8.7079	8.279	8.36503	8.7176	7.45395	7.20491	7.39379
ADCYAP1R1_Adcyap1r1	ADCYAP1R1	Adcyap1r1	grey	6.18539	6.42505	6.41062	5.93239	5.90148	6.05238	6.0287	6.13727	6.06358	6.16301	6.13167	6.09993	6.31347	6.19156	6.05269	6.25124	6.08063	5.97691	6.15724	6.46582	6.09007	6.10831	6.08395	6.30981	6.38509	5.97043	6.1791	6.40251	6.14235	6.26095	6.19408	6.26696	6.14635	6.12431	6.32387	6.29617	6.11994	6.12151	6.25595	5.94993	5.90882	6.09407	6.37904	10.1721	10.2956	10.2751
ADD1_Add1	ADD1	Add1	green	10.4412	10.4213	10.4505	10.4631	10.559	10.49	10.4628	10.5008	10.5383	10.2528	10.4096	10.3014	10.5059	10.4975	10.3733	10.3206	10.4753	10.4673	10.5298	10.37	10.4195	10.378	10.45	10.6069	10.3258	10.5378	10.3444	10.5325	10.4665	10.4811	10.5045	10.519	10.4749	10.5119	10.4932	10.489	10.2588	10.2449	10.4747	10.4729	10.431	10.4345	10.418	11.2277	11.3327	11.367
ADD2_Add2	ADD2	Add2	grey	6.53044	6.26223	6.46756	6.57242	6.43539	6.49181	6.50344	6.56377	6.25479	6.40605	6.38139	6.43512	6.48008	6.52138	6.38299	6.45628	6.39774	6.50677	6.29178	6.18967	6.42161	6.35256	6.49536	6.14519	6.46695	6.56493	6.61789	6.50644	6.56702	6.51679	6.39286	6.48895	6.39735	6.61189	6.6427	6.43993	6.41208	6.38274	6.34092	6.39874	6.61815	6.48047	6.36332	11.6178	11.5894	11.5836
ADD3_Add3	ADD3	Add3	cyan	11.2198	11.1184	11.2753	11.1341	11.4441	11.4617	11.5043	11.1693	11.1194	11.1842	11.1042	11.0956	11.2782	11.0521	11.144	11.2502	11.0308	11.2429	11.3954	11.4469	11.0822	11.1316	11.0638	11.2342	11.2664	11.3083	11.279	11.4091	11.039	11.1571	10.9612	11.1557	10.9245	11.2624	11.0352	11.1975	11.2546	11.2497	11.0891	11.0327	11.2973	11.0732	11.0355	10.7183	10.7611	10.7748
ADH1A_Adh1	ADH1A	Adh1	grey	4.5761	4.51775	4.51711	4.45313	4.31891	4.38578	4.35799	4.32657	4.38454	4.21838	4.24719	4.53484	4.23361	4.52877	4.46763	4.28955	4.40452	4.43706	4.4573	4.4589	4.37654	4.57092	4.52012	4.62217	4.66752	4.43543	4.40104	4.39448	4.30953	4.39007	4.53224	4.23734	4.51319	4.46315	4.49281	4.44527	4.51185	4.63259	4.37332	4.26482	4.31218	4.5441	4.47098	4.49825	4.28207	4.63621
ADH4_Adh4	ADH4	Adh4	grey	4.50055	4.38816	4.68184	4.65508	4.50412	4.30793	4.54504	4.60209	4.60534	4.98403	4.56052	4.97154	4.39023	4.44701	4.43931	4.31451	4.60628	4.56617	4.47961	4.4713	4.28686	4.50269	4.43371	4.43871	4.71007	4.59028	4.4589	4.56147	4.39162	4.43403	4.56872	4.36802	4.69154	4.59104	4.39877	4.52119	4.42086	4.42922	4.26847	4.60365	4.39771	4.71065	4.33877	4.04289	3.73069	3.88681
ADH5_Adh5	ADH5	Adh5	grey	9.62323	9.59258	9.77275	9.49621	9.68518	9.78031	9.62271	9.58523	9.69337	9.44419	9.69848	9.38985	9.79487	9.66184	9.78304	9.51582	9.82118	9.93395	9.9033	9.79975	9.77062	9.5991	9.70532	9.81519	9.80597	9.8515	9.85418	9.82116	9.45476	9.61671	9.65297	9.64616	9.50304	9.66817	9.56219	9.58161	9.97058	9.97097	9.61478	9.54764	9.76379	9.57559	9.7782	11.2633	11.2842	11.2994
ADH6_Adh6a	ADH6	Adh6a	grey	5.23971	5.30604	5.26508	5.37825	5.14852	5.29997	5.19911	5.56857	5.31785	5.46242	5.38807	5.28761	5.48893	5.27072	5.38374	5.67429	5.27646	5.35874	5.25878	5.56787	5.3834	5.20774	5.28525	5.231	5.49782	5.14172	5.23997	5.29688	5.41665	5.50471	5.32938	5.24367	5.36864	5.2639	5.41235	5.1722	5.45634	5.48748	5.37412	5.21096	5.26095	5.5132	5.39528	3.54226	3.43625	3.56767
ADH7_Adh7	ADH7	Adh7	grey	4.80249	4.48861	4.59084	4.56331	4.51993	4.59636	4.45553	4.64546	4.46013	4.69105	4.40767	4.73608	4.32436	4.31233	4.74252	4.65825	4.89745	4.49181	4.77755	4.66737	4.41278	4.59716	4.62879	4.33416	4.74336	4.67991	4.44253	4.6228	4.48291	4.511	4.73053	4.50309	4.55314	4.57115	4.44421	4.43438	4.75586	4.74864	4.40933	4.4844	4.6258	4.60569	4.63031	4.4452	4.58376	4.57078
ADHFE1_Adhfe1	ADHFE1	Adhfe1	grey	7.09517	7.10797	7.15848	7.13842	7.41963	7.37844	7.36478	7.31159	6.90386	6.94805	7.43854	7.5851	7.25189	7.82116	6.91567	7.61523	7.27366	7.36091	7.35711	7.32326	7.12818	7.08288	7.73632	7.52254	7.46914	7.23089	7.37136	7.62507	7.29959	7.37928	7.0239	7.62542	7.23765	7.04784	6.95916	7.45185	7.34171	7.48613	7.11057	7.09452	7.30221	7.03827	7.19516	7.72523	7.77265	7.66864
ADI1_Adi1	ADI1	Adi1	grey	8.2462	8.3899	8.65152	8.49267	8.60028	8.63308	8.62089	8.53575	8.83953	8.27083	8.61468	8.53009	8.54219	8.31769	8.09645	8.3644	8.62112	8.59047	8.94556	8.63764	8.43366	8.39536	8.29955	8.61468	8.3184	8.80621	8.62737	8.97227	8.63202	8.32808	8.70761	8.5069	8.39601	8.43271	8.36605	8.71177	8.81901	8.65192	8.32122	8.24449	8.73126	8.31316	8.32613	8.88537	8.99916	8.94795
ADIPOQ_Adipoq	ADIPOQ	Adipoq	grey	4.96559	4.83762	5.10791	4.73084	4.69933	5.2907	4.76076	4.6843	4.70818	5.25507	5.06664	5.04692	4.71275	4.81813	5.16763	4.73225	5.13061	4.79298	4.79568	5.17016	5.22758	5.21551	4.9826	4.76604	4.99301	4.96867	5.08824	4.98673	5.00943	4.62171	5.01924	4.68757	4.80939	4.86471	4.98415	4.83911	5.39202	4.72736	4.66829	4.93424	5.27012	4.88491	4.74679	3.48213	3.61189	3.60597
ADIPOR1_Adipor1	ADIPOR1	Adipor1	grey	8.85947	8.73505	8.88539	8.89851	8.72723	8.80199	8.76223	8.99632	8.95043	8.77168	8.71197	8.71218	8.78595	8.80242	8.83925	8.65206	8.89787	8.81662	8.82513	8.78112	8.93922	8.81489	8.84561	8.97896	8.91955	8.86742	8.98701	8.9445	8.84205	8.81113	8.74062	8.90433	8.80633	8.81545	8.72827	8.8896	8.98373	8.87603	8.75392	8.84143	8.93124	8.63906	8.87885	10.0383	10.0869	10.1008
ADIPOR2_Adipor2	ADIPOR2	Adipor2	black	9.06622	8.88928	8.98399	8.67095	8.78387	9.01144	9.12656	8.90503	8.70425	8.61629	8.82699	8.90819	8.97636	8.91338	8.79651	9.00692	8.91929	9.16328	9.22775	9.02446	9.1917	8.86803	8.85153	9.19601	9.07412	9.0285	8.94734	9.27363	8.93831	8.78211	9.1531	9.19085	8.69603	8.88514	8.8601	8.92128	9.0178	8.89084	8.70268	8.78462	9.16589	8.79812	8.80308	9.26664	9.3522	9.3102
ADK_Adk	ADK	Adk	blue	8.8235	8.20535	8.59557	8.6076	8.52963	8.58963	8.67905	8.66063	8.53048	8.5462	8.37737	8.63469	8.33118	8.73203	8.59803	8.39923	8.51012	8.64465	8.18911	8.35778	8.49081	8.61632	8.42412	8.34212	8.68865	8.59363	8.79064	8.65451	8.39885	8.29795	8.38542	8.37885	8.35128	8.42695	8.26047	8.5525	8.92505	8.83341	8.36176	8.40382	8.45047	8.37239	8.52779	11.6762	11.7128	11.5639
ADM_Adm	ADM	Adm	grey	4.40636	4.61059	4.67277	4.4391	4.62342	4.66616	4.79447	4.6088	4.76903	4.44652	4.45396	4.68394	4.62105	4.85474	4.66522	4.62125	4.72173	4.64307	5.03064	4.91874	4.87753	4.60599	4.53638	5.04831	4.59286	4.78187	4.78973	4.88965	4.87048	4.62207	4.66722	4.48171	4.55145	4.67642	4.59754	4.65019	4.86428	4.81851	4.515	4.47341	4.58307	4.64986	4.7905	6.3965	6.33863	6.51914
ADM2_Adm2	ADM2	Adm2	grey	6.96785	6.83482	6.75095	6.92932	6.93422	6.87904	7.04809	6.9327	6.82524	7.05779	6.76973	6.89965	6.91189	6.90358	6.96678	6.86449	6.90946	6.78642	6.88369	6.93281	6.9856	6.90553	6.67813	6.87022	6.95155	6.88648	6.76237	6.74658	6.91092	6.90853	6.99616	6.83657	6.93267	6.82456	6.9078	6.82564	6.94864	6.92917	6.85635	7.00923	6.87331	7.00294	6.90671	5.31228	5.28166	5.56748
ADNP_Adnp	ADNP	Adnp	grey	9.69998	9.57384	9.67185	9.81275	9.80828	9.72353	9.7025	9.80965	9.71674	9.78656	9.74417	9.75919	9.64757	9.87285	9.7722	9.6579	9.693	9.77847	9.5427	9.63605	9.68071	9.6587	9.75858	9.59495	9.69531	9.85931	9.83976	9.74656	9.5711	9.61485	9.52054	9.6282	9.65245	9.69894	9.69989	9.69809	9.7863	9.82908	9.65478	9.48498	9.81275	9.65241	9.46093	11.8391	11.8549	11.8104
ADNP2_Adnp2	ADNP2	Adnp2	grey	8.40068	8.36455	8.34551	8.47383	8.25303	8.4734	8.42428	8.40124	8.44396	8.24622	8.38142	8.28751	8.34692	8.41352	8.29883	8.24563	8.31402	8.27582	8.3522	8.31389	8.33838	8.30774	8.53406	8.46405	8.21062	8.41716	8.3093	8.26966	8.3705	8.31798	8.37396	8.40961	8.43762	8.29072	8.41176	8.34914	8.29296	8.40556	8.33821	8.20556	8.43753	8.23519	8.33457	8.46992	8.45387	8.42741
ADO_Ado	ADO	Ado	grey	8.97745	8.80136	8.89408	8.90039	8.83801	8.96186	8.76393	8.70106	9.14351	8.84845	8.92267	8.939	9.13405	9.18973	9.08686	8.71995	9.09099	9.07908	8.86573	8.71191	8.98584	9.01426	8.81707	9.15972	9.16184	9.14192	9.21691	9.08553	8.85464	8.83194	8.8394	9.03733	8.78361	9.08406	8.83457	9.09705	9.06875	9.15179	8.72662	8.71942	8.81209	8.74126	8.9752	4.50077	4.64887	4.74263
ADORA1_Adora1	ADORA1	Adora1	grey	8.00522	7.78144	7.95901	7.76576	7.78627	7.952	8.00917	7.82333	7.84675	7.70018	8.04675	7.77177	7.81819	8.14845	7.91125	7.51269	7.99025	8.21184	7.69305	7.87442	8.08808	7.92534	8.1517	8.06446	7.83196	7.9672	7.93044	7.89068	8.29314	7.98286	7.99014	8.04517	7.96243	8.15251	8.15064	7.98965	7.73522	7.9065	7.64145	7.79065	8.04299	8.03924	7.69403	10.8512	10.8306	10.9285
ADORA2A_Adora2a	ADORA2A	Adora2a	grey	5.67413	5.40462	5.48385	5.48993	5.73536	5.67203	5.61995	5.30184	5.41343	5.5304	5.5555	5.62641	5.51532	5.61846	5.65394	5.5602	5.86865	5.8002	5.72785	5.79512	5.3747	5.49022	5.54373	5.39651	5.49465	5.75662	5.49024	5.76601	5.53758	5.54566	5.58146	5.53034	5.53577	5.53262	5.49959	5.47079	5.60426	5.42631	5.4226	5.44612	5.41015	5.77537	5.46093	6.83355	6.91683	6.83705
ADORA2B_Adora2b	ADORA2B	Adora2b	grey	7.87424	7.9882	8.395	8.13121	8.06591	8.2536	8.12858	8.23509	8.0016	7.8428	8.16062	8.16741	8.33355	8.04773	7.85417	8.25996	8.29269	8.17857	8.27013	8.55581	8.11798	8.51794	8.22924	8.15619	8.31845	8.34253	8.34035	8.50073	7.98667	8.03091	8.21746	8.14671	7.99388	8.01225	8.1173	8.40451	8.49388	8.23696	7.95452	7.93615	8.00424	8.08162	8.04875	5.84561	5.80641	5.85932
ADPGK_Adpgk	ADPGK	Adpgk	grey	8.31888	8.52346	8.4486	8.5195	8.40516	8.47921	8.37069	8.55913	8.59002	8.45286	8.53191	8.40485	8.42429	8.5636	8.47183	8.40467	8.62395	8.56433	8.34175	8.52254	8.56547	8.30268	8.52035	8.40899	8.40736	8.5339	8.49588	8.37763	8.46984	8.40418	8.49041	8.44605	8.45807	8.39999	8.53387	8.38049	8.56431	8.48484	8.39631	8.43059	8.51282	8.3453	8.55969	5.8152	5.8706	5.75193
ADPRH_Adprh	ADPRH	Adprh	grey	6.64675	6.92274	6.59168	7.01617	6.95438	6.77816	6.34772	6.6143	7.05568	6.2566	6.52967	6.64547	6.60605	6.77505	6.9277	6.44895	6.36281	7.13445	6.33775	6.52653	6.6313	6.44334	6.20201	7.06611	6.34747	6.81457	6.12509	6.48862	6.48598	6.768	6.77682	6.84449	6.54043	6.66558	6.90182	6.81611	6.48818	6.72571	6.96662	6.46102	6.65757	6.41469	6.74738	11.2678	11.2754	11.3453
ADPRHL1_Adprhl1	ADPRHL1	Adprhl1	grey	6.27725	6.26567	6.10359	6.07026	6.00231	6.23142	6.46578	6.3325	6.36227	6.41013	6.01416	6.33199	6.28791	6.20891	6.2672	6.25696	6.40155	5.9084	6.0789	6.09364	6.34811	6.39739	6.1178	6.22785	6.36732	6.21892	6.19399	6.40332	6.36242	6.34783	6.16968	6.21991	6.25207	6.11884	6.17381	6.09274	6.33022	6.0759	6.0201	6.28988	6.20874	6.34991	6.32016	4.35694	4.463	4.64929
ADPRHL2_Adprhl2	ADPRHL2	Adprhl2	grey	8.80116	8.88475	8.91477	8.85049	8.85956	8.85352	8.87194	8.78552	8.79412	8.66449	8.80041	8.83389	8.73555	8.89257	8.68181	8.73866	8.88441	8.8144	8.87746	8.8443	8.95819	8.85899	8.82872	8.89619	8.73317	8.9258	8.89112	8.84681	8.9369	8.87021	8.79748	8.8568	8.95727	8.85385	8.92921	8.85668	8.76706	8.82183	8.78307	8.80062	8.83108	8.84905	8.84485	7.28528	7.25574	7.27148
ADRA1A_Adra1a	ADRA1A	Adra1a	grey	5.88509	6.13622	6.06879	5.68864	6.17212	5.97012	5.49196	5.47662	6.1296	6.15197	6.10887	6.02446	6.07207	5.91806	6.18213	5.95875	5.9582	6.20368	5.92153	5.72309	5.99488	5.71944	5.43508	5.99069	5.98234	6.04431	5.94136	6.01122	6.10106	6.08241	6.10194	6.39389	6.04061	5.94854	6.31821	6.21602	5.86681	5.92231	5.97357	5.76555	5.92375	5.68403	6.29499	9.42029	9.4891	9.35591
ADRA1B_Adra1b	ADRA1B	Adra1b	grey	5.32882	5.39464	5.29928	5.61202	5.28999	5.38754	5.25272	5.4995	5.38779	5.34324	5.27605	5.4648	5.18985	5.39289	5.38784	5.24155	5.46179	5.29362	5.3122	5.46528	5.39254	5.23932	5.3241	5.23325	5.44437	5.48418	5.593	5.31068	5.66066	5.36833	5.52814	5.25299	5.56128	5.50589	5.68866	5.62896	5.48181	5.39805	5.26593	5.38795	5.44062	5.25468	5.43989	5.91659	6.00415	6.06278
ADRA2A_Adra2a	ADRA2A	Adra2a	grey	6.6003	6.56817	6.692	6.84546	6.43658	6.98633	6.494	6.8436	6.89022	6.67189	6.97801	6.71997	6.88385	6.86817	6.93981	6.55273	6.95058	6.83268	6.46319	6.93336	7.04822	7.08408	6.84734	6.9404	6.74198	6.81279	6.87803	6.78652	7.06611	6.61488	7.00708	6.95858	6.8079	6.91902	7.09012	7.11092	6.55584	6.67248	6.54968	6.55831	6.53887	6.64555	6.79423	8.29057	8.33401	8.09539
ADRA2B_Adra2b	ADRA2B	Adra2b	grey	5.73784	5.77305	5.63057	5.72823	5.5716	5.71514	5.6089	5.5005	5.7781	5.82784	5.65886	5.70826	5.74785	5.66536	5.74501	5.75533	5.83442	5.73268	5.73455	5.63582	5.817	5.69117	5.64524	5.64351	5.80917	5.6344	5.71902	5.71011	5.69223	5.70778	5.80803	5.66205	5.72976	5.74801	5.80933	5.67812	5.69837	5.60239	5.78239	5.81809	5.73299	5.64592	5.84992	4.27928	4.26702	4.26288
ADRA2C_Adra2c	ADRA2C	Adra2c	grey	7.52034	7.7398	7.557	7.97397	7.67481	7.43403	7.56098	7.70094	7.66352	7.65426	7.48362	7.56094	7.53889	7.46138	7.60143	7.55773	7.64309	7.66961	7.49405	7.71133	7.46034	7.61585	7.60026	7.40469	7.79069	7.57241	7.7567	7.46708	7.57183	7.4944	7.63746	7.63046	7.72924	7.69421	7.84072	7.74573	7.31518	7.39114	7.4875	7.61537	7.40673	7.65385	7.57037	7.02457	7.08345	7.34572
ADRB2_Adrb2	ADRB2	Adrb2	grey	5.94373	6.13457	6.13799	6.29589	6.08791	6.22377	6.29489	5.98027	6.26	6.02483	6.22947	6.15977	6.14757	6.29408	6.14962	6.0018	6.16009	6.2757	6.18561	6.21103	6.23506	6.28956	6.36099	6.12207	6.19304	6.33044	6.19821	6.12851	5.98168	6.17393	6.13753	6.00464	6.11671	6.10694	6.18222	6.0292	6.4474	6.33266	6.12714	6.03771	6.15396	6.05593	6.34094	4.53793	4.41437	4.2421
ADRB3_Adrb3	ADRB3	Adrb3	grey	5.76584	5.89495	5.72054	6.04955	5.83322	5.9291	5.90351	5.84491	5.76044	5.8971	5.68309	5.90064	5.9254	5.81768	5.82165	5.90351	5.93449	5.89495	5.94107	6.15418	5.92752	5.85587	5.77308	6.05047	6.18184	5.8397	5.82498	5.96822	5.84808	5.99149	5.88558	5.82612	5.88898	5.9172	5.92527	5.99518	5.82241	5.95674	5.76938	5.72691	5.85989	5.82843	5.86332	4.12732	4.05856	3.98863
ADRBK1_Adrbk1	ADRBK1	Adrbk1	red	7.3027	7.12511	7.15161	7.28754	7.2892	7.30249	7.24461	7.35847	7.23208	7.36829	7.2224	7.3807	7.32682	7.30565	7.23456	7.31055	7.43952	7.35944	7.14557	7.14802	7.16163	7.18395	7.20992	7.1787	7.31571	7.12481	7.25392	7.26222	7.23175	7.18409	7.37263	7.12901	7.33006	7.34822	7.42701	7.2601	7.13892	7.11248	7.38282	7.3175	7.22364	7.18481	7.3619	8.82014	8.87183	8.91372
ADRBK2_Adrbk2	ADRBK2	Adrbk2	grey	10.0851	10.0971	10.0855	10.2271	10.0997	9.9116	10.0139	10.0886	10.0321	9.94028	10.0671	9.89418	10.011	10.1562	9.91744	9.93502	9.88633	9.86011	9.96112	9.77295	10.0352	9.90062	10.0513	9.86501	9.91138	9.90093	9.98946	9.79725	9.87702	9.90163	9.88609	9.92952	9.87253	10.0018	10.0649	9.85862	9.83795	9.83983	10.0886	10.0426	10.1137	9.80054	9.97044	11.2068	11.2125	11.2594
ADRM1_Adrm1	ADRM1	Adrm1	grey	7.69809	7.82625	7.92044	7.85156	7.89255	7.53083	7.71206	7.6606	7.62561	7.69494	7.89405	7.68609	8.00598	7.98988	7.62757	7.67792	7.76943	7.87894	7.86001	7.80361	7.74657	7.74555	7.88283	7.94548	7.82716	7.86196	8.04865	8.03941	8.10556	7.95103	7.82546	7.85972	7.90711	8.06877	7.91851	7.97918	7.82912	7.69281	7.82952	8.00404	7.79093	7.86289	8.03352	9.37579	9.46209	9.56047
ADSL_Adsl	ADSL	Adsl	grey	8.31467	8.04307	8.76035	8.21975	8.12428	8.4929	8.41999	8.77867	8.32156	8.32915	8.82398	8.11188	8.85316	8.99934	8.59657	8.54712	8.10527	8.07333	8.46907	8.23983	8.79206	8.43536	8.73211	8.14486	8.65935	8.21974	8.89147	8.45661	8.19889	8.42415	8.03415	8.27963	8.17927	8.51963	8.73618	8.41572	8.85743	8.52809	8.66458	8.16612	8.7929	7.97801	8.64636	8.58352	8.52794	8.49176
ADSS_Adss	ADSS	Adss	grey	8.59448	8.69445	8.83957	8.66443	8.72248	8.47966	8.76525	8.93717	8.63611	8.78929	8.66414	8.81922	8.90394	8.64894	9.22827	8.66365	8.64795	9.08685	8.82522	8.55494	8.93834	8.75372	9.04141	8.71217	8.89843	8.82445	9.01298	8.78953	8.64587	8.57451	8.59783	8.94002	8.34824	8.67249	8.83453	8.90694	9.00798	9.06208	8.65524	8.29291	8.73542	8.66292	8.23842	11.3927	11.402	11.3232
ADSSL1_Adssl1	ADSSL1	Adssl1	grey	7.8786	7.3972	7.7396	7.74492	7.6764	7.50631	7.42868	7.4313	7.15489	7.67141	7.41072	7.45613	7.38326	7.8281	7.13931	7.18779	8.00965	7.43999	7.1093	7.47732	7.87441	7.86321	7.43738	7.76129	7.68989	7.51023	7.73544	7.72493	7.54172	7.35611	7.56215	7.80686	7.63325	7.23813	7.61438	7.76233	7.60443	7.73067	7.44177	7.0955	7.72473	7.45691	7.22337	9.22854	9.31508	9.241
AEBP1_Aebp1	AEBP1	Aebp1	grey60	8.53055	8.59074	9.05544	8.29432	8.84357	8.74052	8.60911	8.49156	8.52307	8.07086	8.89501	8.8544	8.62538	8.78945	8.56783	8.14688	9.08809	9.09763	8.95979	9.04385	9.06248	8.73636	8.07623	8.82437	8.53446	8.95238	8.85385	8.88902	9.00797	8.58549	8.63224	8.68727	8.89332	9.0428	8.68097	8.8339	8.29961	8.49116	8.42522	8.61027	8.7153	8.41213	8.89813	5.981	6.21803	6.14579
AEBP2_Aebp2	AEBP2	Aebp2	grey	9.55635	9.48013	9.66665	9.7211	9.85112	9.47861	9.46435	9.55724	9.59054	9.79872	9.687	9.58911	9.56209	9.8328	9.6724	9.55998	9.48841	9.59175	9.44758	9.37291	9.64806	9.71179	9.67033	9.56472	9.61865	9.76476	9.78858	9.74524	9.40961	9.46	9.4904	9.48382	9.47975	9.72914	9.55334	9.70669	9.65239	9.70807	9.53261	9.37331	9.36793	9.66008	9.35669	10.3746	10.4066	10.3943
AES_Aes	AES	Aes	grey	9.58592	9.55492	9.74667	9.60393	9.55322	9.44568	9.34394	9.80171	9.60876	9.50453	9.64735	9.53024	9.70682	9.46934	9.618	9.60993	9.7003	9.60155	9.704	9.6972	9.38912	9.63738	9.71994	9.5563	9.72661	9.65076	9.69213	9.85623	9.94116	9.87586	9.7215	9.68892	9.86631	9.6558	9.7518	9.70958	9.74122	9.62488	9.76866	9.83243	9.82822	9.74491	9.75428	9.23542	9.18939	9.2419
AFF1_Aff1	AFF1	Aff1	grey	7.52145	7.24657	7.54737	7.44359	7.5381	7.51133	7.47786	7.53647	7.31884	7.18606	7.44957	7.34498	7.33251	7.47013	7.11351	7.56669	7.30777	7.32282	7.47088	7.51709	7.30677	7.50973	7.40796	7.43377	7.27576	7.14677	7.23279	7.49498	7.33786	7.21706	7.42179	7.3829	7.29455	7.50062	7.23996	7.50456	7.09112	7.08336	7.44533	7.25121	7.30849	7.11758	7.16375	7.99329	8.05461	7.89052
AFF2_Aff2	AFF2	Aff2	grey	7.23403	7.5769	7.70853	7.63858	7.48337	7.59651	7.51387	7.55898	7.66436	7.50544	7.55988	7.48346	7.68344	7.61867	7.38441	7.53769	7.22041	7.52458	7.18542	7.3289	7.49453	7.44374	7.66458	7.54243	7.35796	7.5468	7.41095	7.18754	7.54932	7.58412	7.42635	7.65554	7.52009	7.53069	7.73397	7.75325	7.19112	7.38273	7.45778	7.45179	7.35968	7.19839	7.38509	5.04905	5.09996	4.88748
AFF3_Aff3	AFF3	Aff3	grey	9.10665	9.4346	9.35519	9.40872	9.25256	9.06711	9.24312	9.19285	9.30402	9.56549	9.16826	9.32913	9.22718	9.14719	9.58541	9.32165	8.89725	9.16379	9.16572	9.05395	9.36652	9.21791	9.34736	9.13429	9.46467	9.14325	9.21343	9.30245	9.17256	9.28161	9.12205	9.22701	9.18364	9.34895	9.20564	9.37103	9.04297	8.92977	9.00158	9.24618	9.38585	8.87246	9.08394	10.1929	10.1989	10.1947
AFF4_Aff4	AFF4	Aff4	grey	10.0585	10.0862	10.1991	10.1915	10.1259	10.2281	10.277	10.2062	10.0919	10.2554	10.1349	10.2407	10.2051	10.1551	10.1137	10.1663	9.99049	10.0268	10.0844	10.1112	10.0403	10.0047	10.167	9.987	9.96301	10.0118	10.0907	10.0437	10.0612	9.99783	10.0988	10.1084	10.0983	10.2148	10.1751	10.1689	9.90522	9.90762	10.2507	10.1266	10.0899	9.93152	10.0229	10.7047	10.6806	10.6108
AFG3L1_Afg3l1	AFG3L1	Afg3l1	grey	5.84519	5.91201	5.86759	5.99705	5.48279	5.92568	6.04964	5.82443	6.02322	5.73131	5.83722	5.92059	5.97689	5.90887	5.80304	5.80081	5.75777	5.89372	6.04563	6.06681	5.96233	6.07154	6.07171	6.1958	5.87979	5.5935	6.06311	5.99667	6.18982	5.89308	5.82285	5.91563	6.11287	6.01104	6.01103	6.01825	5.69853	5.8789	6.05058	5.8995	5.73319	6.09495	5.92809	7.11782	7.27367	7.22441
AFG3L2_Afg3l2	AFG3L2	Afg3l2	grey	8.38236	8.32497	8.11727	8.57883	8.4039	8.43234	8.22231	8.34081	8.3584	8.24466	8.51042	8.39196	8.47132	8.35069	8.47935	8.14493	8.394	8.50716	8.63358	8.148	8.46842	8.1026	8.40019	8.46246	8.43473	8.32218	8.50984	8.36164	8.47746	8.26943	8.4583	8.54607	8.51099	8.5067	8.58423	8.56365	8.23663	8.31107	8.40258	8.3191	8.40993	8.19972	8.32839	9.52529	9.60998	9.58076
AFMID_Afmid	AFMID	Afmid	grey	7.65074	7.62229	7.66275	7.49847	7.42026	7.49978	7.62005	7.63145	7.53783	7.55821	7.59407	7.74965	7.53379	7.41708	7.52639	7.6323	7.47704	7.4057	7.71198	7.59878	7.46423	7.57561	7.45987	7.30475	7.4574	7.63029	7.36834	7.53578	7.46819	7.51584	7.66642	7.35418	7.63885	7.63304	7.61955	7.39287	7.44822	7.39201	7.54127	7.58193	7.57306	7.67671	7.53355	4.66498	4.66714	4.54583
AFP_Afp	AFP	Afp	grey	3.86242	3.86443	3.81837	4.25869	3.87287	3.92591	3.95521	4.08612	3.95564	4.10246	4.20896	4.20603	4.06425	4.28385	4.02927	3.82042	4.09616	4.04214	3.85755	3.93146	4.11579	4.0131	4.17997	3.94557	4.14067	4.15197	4.05753	4.05215	4.07069	3.9354	4.11023	3.87747	3.94775	4.07287	3.82941	4.05451	4.24545	4.26557	3.74382	3.99215	4.03402	3.96054	4.03967	4.29359	4.21187	4.32986
AFTPH_Aftph	AFTPH	Aftph	grey	9.97212	9.88003	9.96118	10.0649	9.885	9.9602	9.86703	10.0061	9.94588	10.0241	10.1928	10.0789	10.0387	10.0865	9.93987	9.89139	9.99347	10.0019	9.77439	9.88392	10.1185	10.1248	9.96952	9.99229	9.89449	9.97706	10.001	9.90122	10.1655	10.0714	9.88579	9.97258	9.98148	10.0549	10.132	10.0618	9.96409	10.0016	9.9006	9.93073	9.98974	9.85533	10.0176	9.87126	9.80886	9.98414
AGA_Aga	AGA	Aga	grey	7.30688	7.19856	7.65647	7.05227	7.73692	7.28758	7.00615	7.41745	7.47662	7.31789	7.43407	7.46628	7.05806	7.59342	7.30372	7.41693	7.46983	7.67892	7.57342	7.49875	6.98783	7.14491	7.48529	7.80843	7.45794	7.5729	7.53995	7.60961	7.11067	7.02572	7.6399	7.07985	7.22	7.44362	7.12823	7.40333	7.74153	7.78478	7.30735	7.08827	7.35349	7.31052	7.38723	8.42832	8.47441	8.49331
AGBL5_Agbl5	AGBL5	Agbl5	grey	6.63053	6.8623	6.44565	6.61497	6.50014	6.68787	6.6249	6.54126	6.49642	6.60356	6.71325	6.87051	6.71932	6.5954	6.5555	6.45472	6.86909	6.53986	6.75662	6.68034	6.68413	6.50995	6.43561	6.76973	6.66549	6.69674	6.6917	6.65794	6.75691	6.51664	6.70779	6.68199	6.7401	6.7324	6.7257	6.67956	6.52448	6.55712	6.56786	6.77072	6.63802	6.72309	6.58858	5.24177	5.42098	5.44467
AGER_Ager	AGER	Ager	grey	6.87871	6.87111	6.8405	7.04835	6.71199	6.93609	6.93484	7.00061	6.74727	7.0411	6.79544	6.98855	6.94376	6.87166	6.72906	6.81838	7.0826	6.68792	6.82051	6.98052	7.07993	6.97323	6.91133	6.9263	7.01874	6.76446	6.72986	6.91439	6.94608	6.84583	7.04599	6.66756	6.89983	6.93546	6.79821	6.6077	6.91224	6.80433	6.71433	6.97227	6.92269	7.01136	7.00171	5.13457	5.49797	5.4719
AGGF1_Aggf1	AGGF1	Aggf1	grey	9.48296	9.24052	9.28251	9.3203	9.29269	9.14626	8.9887	9.23767	9.21912	9.16902	9.42023	9.43506	9.2556	9.29796	9.23692	9.23199	9.2974	9.58069	9.13029	9.03001	9.43264	9.49849	9.23339	9.53676	9.37874	9.51622	9.5513	9.46399	9.199	9.1607	9.1772	9.39337	9.06944	9.27976	9.0769	9.37239	9.36774	9.35611	9.03755	9.25212	9.44606	9.09275	9.04218	9.78091	9.76494	9.78765
AGK_Agk	AGK	Agk	grey	10.0946	9.93616	10.0425	10.0603	10.0392	10.1101	10.0694	10.1849	9.9797	10.0694	9.9565	10.2197	10.0045	10.1585	10.0007	9.97993	10.129	9.95749	9.87669	9.94301	9.94914	10.0705	10.1729	10.1625	10.1328	10.0417	10.1179	10.0872	9.98816	9.98548	9.8266	9.88511	10.0114	9.94294	9.86281	10.0726	10.2115	10.157	9.83783	9.95212	10.0054	9.72257	9.99706	5.60759	5.72584	5.89013
AGL_Agl	AGL	Agl	grey	10.2703	9.82122	10.1984	9.99252	10.0592	10.0194	9.98401	10.1331	10.0929	10.0985	9.75706	10.1042	9.82831	10.2238	10.0712	10.1019	9.79025	10.0661	9.8808	9.80981	9.82985	9.72014	9.98776	9.97044	10.0124	10.0073	10.055	9.8191	9.981	9.87783	9.80234	10.0017	9.93132	9.9751	9.9076	9.81473	9.86439	10.1692	9.72228	9.79594	10.1108	9.86267	9.81671	7.80663	7.82075	7.70864
AGMAT_Agmat	AGMAT	Agmat	grey	7.19104	7.01011	6.924	6.94021	6.78068	6.73866	6.60952	6.7711	6.83694	6.94937	7.11681	6.58461	6.75054	6.95353	6.999	6.60695	6.82427	6.55543	7.00733	7.00325	6.8596	6.83329	6.8828	6.82715	6.95949	7.17038	7.18092	6.96226	6.74482	6.67794	6.78808	6.81706	6.57845	7.05955	6.84132	6.81979	7.17261	7.05286	6.63112	6.6527	6.81186	6.72026	7.18794	4.965	4.82224	5.0537
AGO2_Ago2	AGO2	Ago2	grey	6.88245	6.86277	7.10139	6.73974	7.06033	6.46169	6.73174	6.86283	6.93085	6.82105	6.84024	6.74252	6.80014	6.58314	6.7104	6.85551	6.51818	6.75457	7.03372	6.45097	6.48726	6.79617	6.86024	6.83623	6.81717	6.82931	6.7017	6.8438	7.1397	7.04559	6.99819	7.06189	7.17062	6.9488	7.05064	7.09638	6.49397	6.51595	6.82526	7.04281	7.11915	6.61753	6.873	9.86524	9.8879	9.86114
AGPAT1_Agpat1	AGPAT1	Agpat1	grey	9.6808	9.69526	9.7725	9.87224	9.69204	9.8692	9.68322	9.88227	9.81246	9.73118	9.72331	9.76855	9.75437	9.81344	9.62686	9.74414	9.95405	9.80477	9.70499	9.8559	9.72298	9.72307	9.89483	9.82078	9.76772	9.81492	9.69863	9.79495	9.95519	9.91099	9.92992	9.89111	9.96227	9.92005	9.99993	9.96209	9.56519	9.60453	9.75784	9.85295	9.71265	9.83453	9.82369	8.25063	8.23376	8.36896
AGPAT2_Agpat2	AGPAT2	Agpat2	grey	6.8405	6.75019	6.75341	6.66859	6.61963	6.82379	6.87387	6.7177	6.71282	6.70618	6.81272	6.6163	6.65894	6.76995	6.85019	6.58373	6.72804	6.80915	6.64098	6.96176	6.82225	6.75402	6.75237	6.63478	6.82913	6.80676	6.74371	6.82192	6.62737	6.60194	6.85464	6.71353	6.60489	6.80498	6.74281	6.65587	6.70356	6.72403	6.69089	6.66269	6.76567	6.90265	6.59035	4.01393	4.05272	4.08367
AGPAT3_Agpat3	AGPAT3	Agpat3	grey	9.51286	9.57709	9.53118	9.71409	9.3468	9.67534	9.46424	9.53536	9.54518	9.30331	9.67754	9.50645	9.60056	9.45328	9.31504	9.36455	9.54803	9.77351	9.30758	9.25698	9.82395	9.59524	9.65904	9.6272	9.64025	9.59148	9.47531	9.54969	9.49283	9.54027	9.53339	9.60539	9.57427	9.66423	9.66847	9.56424	9.16298	9.22793	9.32524	9.50313	9.662	9.22056	9.55362	9.82932	9.86001	9.90769
AGPAT4_Agpat4	AGPAT4	Agpat4	brown	8.93921	9.20567	9.20378	9.19512	9.21744	9.15455	8.98162	9.07645	9.10072	8.8857	8.93805	8.87675	8.98828	9.12322	9.1359	9.11228	8.88064	9.05855	8.93841	8.98885	9.08913	8.844	9.15044	8.88113	8.7966	8.99234	8.82984	8.81935	9.19057	9.13268	9.17117	9.2031	9.11143	9.07222	9.18478	9.05909	8.76893	8.84846	9.08741	9.14038	9.19493	9.03168	8.94265	11.0579	11.1887	11.1731
AGPAT5_Agpat5	AGPAT5	Agpat5	grey	9.95796	9.75027	10.0581	9.8735	10.0856	10.0191	10.2096	10.1423	9.97092	9.93556	9.91847	9.84387	10.0562	9.92394	9.75971	10.0745	9.83975	10.1183	9.86559	9.79502	9.73087	9.78458	10.1294	9.83016	9.9995	10.0167	10.0343	9.98101	9.67749	9.77044	9.89541	9.82452	9.71791	9.89957	9.73924	9.84915	10.1008	10.099	9.91708	9.83458	10.0131	9.71899	9.86987	9.52585	9.54101	9.53534
AGPS_Agps	AGPS	Agps	grey	8.91268	8.82717	8.91148	8.76865	8.94893	8.85454	8.88716	8.85375	8.73426	8.75905	8.82727	8.77203	8.83538	8.76349	8.71052	8.78366	8.83319	8.79633	8.8723	8.69448	8.84708	8.85292	8.92813	8.89963	8.57678	8.89283	8.72965	8.6826	8.82356	8.7583	8.88464	8.86297	8.75918	8.83556	8.88665	8.92513	8.6903	8.78937	8.78726	8.75853	8.72604	8.73244	8.70199	9.03737	8.9806	8.92965
AGRN_Agrn	AGRN	Agrn	grey	7.59082	7.18255	7.45668	7.4095	7.43664	7.44121	7.51483	7.53238	7.34974	7.44436	7.36534	7.45261	7.39809	7.4502	7.21084	7.50719	7.47873	7.43204	7.35594	7.54629	7.15824	7.63015	7.51543	7.5397	7.33648	7.29166	7.19168	7.3418	7.60985	7.49605	7.4993	7.44169	7.59424	7.46863	7.5211	7.42632	7.22156	7.19609	7.45074	7.58854	7.5085	7.57315	7.2853	10.5344	10.5428	10.5319
AGRP_Agrp	AGRP	Agrp	grey	5.18891	5.20456	5.26292	5.31334	5.12039	5.13992	5.02984	5.31515	5.10533	5.0256	5.0482	5.30379	5.38314	5.34044	5.2499	5.15525	5.08106	5.13414	5.07801	5.04623	5.2503	5.30229	5.06117	5.31913	5.31354	5.12016	5.12635	5.15833	5.1761	5.24895	5.14327	5.12398	5.26502	5.14073	5.3289	5.1925	5.20032	5.12919	5.10965	5.12084	5.02719	5.29512	5.19492	4.08882	4.16745	4.36409
AGT_Agt	AGT	Agt	grey	11.0283	11.1354	11.3414	11.208	11.4079	11.2905	11.6342	11.361	10.8393	10.8387	11.097	10.8953	11.3654	10.7476	10.7482	11.1328	10.9191	11.2312	11.3345	11.7226	11.1359	11.4948	11.0857	11.2765	11.1004	11.2548	10.995	11.6834	11.0458	11.157	11.3473	11.235	11.07	11.379	11.1495	11.1219	10.8801	10.7509	11.2356	11.0238	11.3599	11.2529	10.888	5.82053	5.74625	6.02356
AGTPBP1_Agtpbp1	AGTPBP1	Agtpbp1	blue	9.36689	9.27228	9.35617	9.29104	9.37904	9.11276	9.19123	9.47629	9.24805	9.3196	9.33893	9.29972	9.19561	9.42338	9.29981	9.32561	9.30111	9.20861	9.15361	9.04651	9.32485	9.28976	9.47605	9.13869	9.27044	9.18888	9.33428	9.3193	9.26058	9.21527	9.16669	9.18705	9.12424	9.20348	9.16751	9.19924	9.40672	9.37395	9.20712	9.06324	9.37344	9.08812	9.17544	11.2915	11.2494	11.3172
AGTR1_Agtr1a	AGTR1	Agtr1a	grey	5.39336	5.43708	5.38776	5.4105	5.59088	5.54288	5.63771	5.57612	5.34392	5.2474	5.14335	5.22259	5.29339	5.33047	5.62276	5.4193	5.32887	5.54506	5.30903	5.59131	5.44569	5.33116	5.34128	5.33327	5.55569	5.43884	5.5062	5.30231	5.31423	5.38302	5.29903	5.34974	5.37658	5.43912	5.37097	5.2052	5.45801	5.3459	5.27659	5.60387	5.30944	5.53661	5.54975	5.77519	5.56133	5.31308
AGTR2_Agtr2	AGTR2	Agtr2	grey	3.97172	3.87999	3.66587	4.08165	3.70787	3.81242	3.67057	4.09186	3.96054	3.99701	3.83349	3.82499	3.80211	3.5511	3.97633	3.70745	3.85179	3.91	3.67332	3.69558	4.02441	3.82495	3.74941	3.88505	3.91512	3.926	3.7373	3.73861	3.74535	3.79098	4.0069	3.66591	3.94906	3.8451	3.80147	3.81157	3.81891	3.84482	3.75853	3.91556	3.81803	3.76568	3.95324	3.39019	3.29583	3.59614
AGTRAP_Agtrap	AGTRAP	Agtrap	grey	6.44824	6.42455	6.41391	6.19865	6.3209	6.5166	6.41091	6.62249	6.31963	6.286	6.31707	6.44145	6.27083	6.23045	6.28184	6.41522	6.49078	6.47763	6.22906	6.56216	6.53119	6.48223	6.31657	6.68547	6.26118	6.59472	6.56747	6.569	6.44063	6.28248	6.45984	6.4181	6.28431	6.51709	6.43648	6.48075	6.61691	6.38706	6.33819	6.36669	6.39196	6.34666	6.38474	6.16217	6.27192	6.29305
AGXT_Agxt	AGXT	Agxt	grey	5.31007	5.42435	5.2113	5.46165	5.19195	5.42516	5.39129	5.09509	5.15786	5.47217	5.17756	5.51545	5.45207	5.50576	5.51258	5.28039	5.33162	5.30342	5.35075	5.47252	5.56528	5.32117	5.28048	5.49917	5.62478	5.41943	5.30923	5.53596	5.28919	5.46938	5.38628	5.3137	5.31738	5.32405	5.43901	5.5295	5.44524	5.25944	5.21098	5.27132	5.15306	5.23193	5.53201	3.78386	3.78196	3.90697
AGXT2_Agxt2	AGXT2	Agxt2	grey	3.90967	3.99242	3.86078	3.93017	4.08415	3.95324	4.14686	4.17776	3.90349	4.1681	4.01909	4.06163	4.0698	3.9691	4.12657	4.06431	4.19484	3.84226	4.12419	4.06186	4.11838	4.00144	4.04675	3.83857	3.97007	4.0867	3.86914	4.04778	3.94175	3.93468	4.15622	3.90538	3.90141	4.03873	4.06327	3.86499	4.12762	3.86912	3.99937	4.13482	4.07666	3.9911	4.15461	3.60247	3.42048	3.3984
AHCYL1_Ahcyl1	AHCYL1	Ahcyl1	grey	11.0602	11.2569	10.951	10.8919	11.5383	11.218	11.5081	11.2015	11.0319	11.2197	11.0393	11.0623	10.8941	10.8478	11.3255	11.2704	10.8299	11.0056	11.5083	11.2689	11.1079	10.8731	11.1677	11.1893	11.3044	11.2025	11.1685	11.2838	11.0998	11.1896	11.1031	11.2663	11.0752	11.2325	11.0351	11.4681	11.1686	11.1929	11.0846	11.0373	10.947	11.0657	11.0722	12.5516	12.5598	12.6096
AHCYL2_Ahcyl2	AHCYL2	Ahcyl2	grey	9.70646	9.49207	9.79556	9.62124	9.64188	9.82269	9.71001	9.61711	9.54439	9.6595	9.69257	9.60339	9.56168	9.65953	9.54193	9.75146	9.50616	9.55725	9.73127	9.90062	9.62776	9.7184	9.61459	9.57071	9.69599	9.66834	9.64897	9.81273	9.58412	9.539	9.60267	9.61499	9.69796	9.68441	9.60626	9.6213	9.40687	9.39	9.55274	9.63099	9.70278	9.55703	9.49035	10.8123	10.7089	10.6678
AHDC1_Ahdc1	AHDC1	Ahdc1	grey	6.80991	6.68298	6.56829	6.70724	6.53841	6.72092	6.63022	6.52446	6.69674	6.73	6.67456	6.52807	6.77519	6.48115	6.3804	6.7182	6.84781	6.53275	6.88689	6.67522	6.35801	6.44341	6.6866	6.59593	6.87512	6.56364	6.58787	6.74966	6.79019	6.68018	6.83395	6.7247	6.87286	6.48793	6.71329	6.7399	6.67448	6.70946	6.57139	6.54978	6.5275	6.69503	6.84092	5.83296	5.65468	5.79689
AHI1_Ahi1	AHI1	Ahi1	grey	9.28288	8.54519	9.4947	8.92179	9.57243	9.65558	9.67159	9.6746	9.03019	8.73079	9.46675	9.15762	9.0482	9.39255	8.788	8.80341	9.41113	9.27215	8.6583	8.88922	9.30423	9.57591	9.423	8.97064	8.40037	8.61471	9.42305	8.53901	9.60706	8.93209	8.92727	8.84119	9.14402	9.33684	9.46111	9.15298	9.15608	9.10352	9.28609	9.41684	9.24979	9.00092	9.26291	11.5456	11.6142	11.6433
AHNAK_Ahnak	AHNAK	Ahnak	grey60	9.12154	9.24672	9.05622	8.937	9.42963	9.51246	9.52982	9.08847	9.22121	9.00906	9.35987	9.07336	9.13635	8.96414	9.04516	9.12584	9.30425	9.32453	9.28815	9.63865	9.21835	9.13474	8.84534	9.252	8.9074	9.05464	9.04097	9.31089	9.25676	9.16798	9.21883	9.17265	9.16013	9.29399	9.1233	9.18664	8.71107	8.84307	9.37467	9.09302	8.98183	8.94381	9.48072	8.49958	8.68018	8.4917
AHNAK2_Ahnak2	AHNAK2	Ahnak2	grey	7.77901	7.90448	8.23717	7.90049	7.9329	7.95563	7.69475	8.13354	7.8086	7.97687	8.0755	7.92687	7.95644	7.70406	7.74894	8.04395	7.89616	7.92693	7.83267	7.77511	8.26962	8.05042	8.0718	7.91612	7.67999	7.86194	7.59113	7.6263	8.14834	7.97728	8.1621	7.99547	8.00936	7.83462	8.08706	8.01517	7.65433	7.87774	7.9047	7.95885	7.78239	8.08067	7.78474	5.01846	5.02695	5.05758
AHR_Ahr	AHR	Ahr	grey	6.42546	6.48994	6.31771	6.52977	6.46906	6.53472	6.68225	6.51839	6.65294	6.67884	6.57918	6.56036	6.38091	6.65774	6.52153	6.43342	6.56626	6.45065	6.33966	6.5044	6.69636	6.50579	6.38925	6.43513	6.37113	6.33603	6.49172	6.29355	6.60064	6.4971	6.45123	6.34107	6.52961	6.51002	6.44568	6.44002	6.5152	6.56858	6.55154	6.56666	6.38609	6.55093	6.55032	8.57291	8.3384	8.42678
AHRR_Ahrr	AHRR	Ahrr	grey	5.1576	5.18785	5.3807	5.04781	4.83426	5.12186	5.04198	5.04978	5.12071	5.26174	5.16418	5.05578	5.12554	4.99878	5.08262	4.89905	5.05247	5.197	4.90998	5.14887	5.1994	5.12387	5.28357	5.17552	5.16098	5.00349	5.11571	5.09085	4.94484	5.0783	5.02692	4.9559	5.14364	5.04267	4.96479	4.95386	5.13132	5.09034	5.14924	5.14427	5.19548	5.06013	5.10031	4.88748	4.82767	4.81417
AHSA1_Ahsa1	AHSA1	Ahsa1	grey	10.1205	10.249	10.1963	10.3956	10.1974	9.98285	10.0902	10.3454	10.241	10.2535	10.2439	10.2338	10.3345	10.2185	10.334	10.1382	10.1979	10.3375	10.2103	10.1231	10.4473	10.3286	10.25	10.328	10.1624	10.4006	10.1455	10.1791	10.2251	10.1848	10.3645	10.199	10.1605	10.042	10.2609	10.2973	10.41	10.3655	10.1247	10.0481	10.3434	10.1105	10.0338	10.9394	10.9721	11.0626
AHSG_Ahsg	AHSG	Ahsg	grey	3.91378	4.07739	3.82936	4.10774	3.89739	3.97448	4.08598	3.75714	3.85613	3.94677	3.84042	3.87874	3.75391	4.07797	3.88229	4.00709	3.89314	3.82387	3.80124	4.0096	4.16744	4.07901	4.02198	3.82728	3.97317	3.98561	3.76876	3.82901	3.78827	3.95083	4.06692	3.90471	3.91257	3.91983	3.97336	3.73499	3.96903	3.92402	3.96007	4.02622	3.97185	4.03741	4.01559	4.36399	4.50919	4.1365
AICDA_Aicda	AICDA	Aicda	turquoise	6.50777	6.60165	6.38704	6.71938	6.65449	6.47941	6.41856	6.79119	6.58257	6.67875	6.63489	6.69346	6.56046	6.91355	6.64649	6.77186	6.65914	6.55878	6.54947	6.58015	6.81962	6.48715	6.57251	6.84293	6.87092	6.69222	6.72064	6.76104	6.40343	6.65978	6.6251	6.36394	6.60068	6.60036	6.55456	6.58864	6.90984	6.74892	6.74372	6.62036	6.7281	6.49653	6.75397	3.54376	3.79189	3.7515
AIDA_Aida	AIDA	Aida	grey	8.68394	8.59374	8.56569	8.73592	8.57448	8.45893	8.51742	8.64003	8.62229	8.52642	8.50814	8.6254	8.77508	8.59173	8.84855	8.69774	8.50682	8.87655	8.43054	8.43764	8.55658	8.52578	8.36435	8.25122	8.76493	8.61011	8.81433	8.74146	8.322	8.48025	8.33232	8.56038	8.26685	8.57975	8.30334	8.5902	8.89908	8.85923	8.69329	8.61468	8.7978	8.44021	8.39064	9.58913	9.65474	9.69801
AIF1_Aif1	AIF1	Aif1	grey	7.117	6.73496	7.05661	7.11181	6.89406	6.76907	7.21503	7.27652	6.93421	6.67522	6.88417	7.41563	7.30087	7.10625	7.07392	7.03931	7.03442	7.36166	7.42481	7.48235	6.77372	7.2244	6.81934	7.36905	7.28499	7.32192	7.40888	7.18735	6.65608	6.58742	7.15865	7.26265	6.73513	6.9379	6.70567	7.26487	7.54305	7.57738	7.07673	6.94656	6.76622	7.00582	7.11252	7.86635	7.83654	7.91423
AIFM3_Aifm3	AIFM3	Aifm3	grey	8.56143	8.12353	8.30554	8.44143	8.40919	8.69132	8.4189	8.34349	8.496	8.38172	8.47014	8.27303	8.3532	8.43683	8.10869	8.35358	8.46963	8.40135	8.45455	8.24645	8.53851	8.36023	8.27727	8.65559	8.37119	8.39569	8.34873	8.40522	8.69465	8.41942	8.51056	8.33385	8.63544	8.29738	8.28738	8.37134	8.53408	8.51001	8.29236	8.51729	8.34475	8.52757	8.45424	10.6527	10.6888	10.6601
AIG1_Aig1	AIG1	Aig1	grey	9.77107	9.7458	9.73367	9.71398	9.53704	9.58769	9.63026	9.45718	9.80019	9.63842	9.65674	9.70961	9.48536	9.85202	9.60963	9.79334	9.61287	9.81523	9.67074	9.80508	9.62106	9.72271	9.83755	9.79535	9.57	9.8799	9.92866	9.71625	9.62981	9.53871	9.6117	9.66632	9.56438	9.62319	9.5372	9.57122	9.9104	9.94976	9.6555	9.58019	9.89566	9.63012	9.5885	9.92231	10.022	9.96074
AIM1_Aim1	AIM1	Aim1	grey	6.14396	7.07593	6.5311	6.56422	7.17216	6.20758	6.70778	6.4349	6.31978	6.23067	6.49591	6.19706	6.19836	6.05059	6.13059	6.6675	6.2616	6.61758	6.35835	6.45492	6.25092	5.99109	6.2908	5.69039	6.03914	6.19131	6.09125	6.2753	6.06644	6.43691	6.27444	6.20106	6.21836	6.07319	6.37825	6.0613	6.40116	6.20099	6.73889	6.30692	6.41637	6.23656	6.51392	4.26682	4.23017	4.42879
AIM2_Aim2	AIM2	Aim2	grey	6.90176	6.91421	7.10342	6.79391	7.36484	7.20675	7.47887	7.56231	7.16634	7.14299	7.79569	7.20006	6.10228	6.52209	6.77965	6.54047	7.13297	7.27868	6.39861	7.14294	7.27962	7.12958	7.11151	6.53053	6.70714	7.38052	7.30033	7.00405	6.89029	6.63331	6.6842	6.85868	7.2076	6.59038	7.01941	6.66481	7.19862	7.00721	6.97384	6.64263	7.14187	7.31961	6.85397	3.42503	3.56093	3.50889
AIP_Aip	AIP	Aip	grey	8.76006	8.46765	8.7535	8.66091	8.53384	8.7167	8.48695	8.72952	8.6152	8.52661	8.70267	8.5925	8.599	8.61171	8.47209	8.57281	8.64646	8.61068	8.57876	8.77351	8.62666	8.78247	8.54653	8.74969	8.85527	8.83128	8.77793	8.84977	8.65974	8.63038	8.74196	8.60277	8.63226	8.76055	8.63798	8.71367	8.8036	8.70348	8.53218	8.64527	8.73573	8.7609	8.54322	8.89744	8.84815	8.98076
AIPL1_Aipl1	AIPL1	Aipl1	grey	5.79199	5.69461	5.58508	5.69729	5.46037	5.74683	5.92265	5.84023	5.60837	5.84016	5.48385	5.83344	5.6218	5.52399	5.8455	5.60559	5.64375	5.63057	5.5458	5.56511	5.70471	5.56655	5.8504	5.57594	5.71904	5.80781	5.74949	5.66875	5.69323	5.73505	5.57773	5.58155	5.73609	5.57128	5.63597	5.60152	5.73609	5.73342	5.43228	5.60796	5.66734	5.76339	5.56521	4.94961	5.02185	4.79784
AIRE_Aire	AIRE	Aire	grey	6.54745	6.31547	6.45999	6.46399	6.19406	6.65643	6.41238	6.45459	6.35823	6.32016	6.46991	6.31403	6.55387	6.15996	6.14885	6.33727	6.6578	6.44268	6.27298	6.50057	6.33573	6.48461	6.34171	6.20553	6.34008	6.42308	6.17748	6.30544	6.38843	6.4591	6.41182	6.28838	6.49763	6.21942	6.44424	6.18647	6.41406	6.24852	6.36218	6.44753	6.43918	6.41607	6.53949	4.74375	4.81459	4.88006
AJAP1_Ajap1	AJAP1	Ajap1	grey	7.39998	7.74888	6.92992	7.18639	7.66003	7.0258	7.20532	7.2569	7.40371	7.39131	7.45507	7.17918	7.22555	7.04909	7.66817	7.51047	7.04193	7.02389	7.41734	6.80982	7.08001	7.08383	7.33343	7.17145	7.26711	7.09132	7.24273	7.32066	7.28957	7.3461	7.22956	7.33741	7.43741	7.26001	7.28632	7.45716	7.17054	7.08691	7.602	7.3738	7.42145	7.21077	7.09276	8.5333	8.51793	8.58365
AK1_Ak1	AK1	Ak1	grey	8.31118	8.34592	8.49584	8.31686	8.32195	8.31028	8.43538	8.60328	8.79864	8.60776	8.85651	8.68048	8.3428	8.51981	8.31005	8.27013	8.76533	8.29719	8.60727	8.39754	8.97565	8.87916	8.4068	8.83724	8.25631	8.45732	8.7459	8.39373	8.80207	8.64161	8.46373	8.43645	8.83024	8.35434	8.62241	8.65994	8.58079	8.34185	8.66758	8.84226	8.22433	8.83445	8.72249	10.0512	10.0581	10.0861
AK2_Ak2	AK2	Ak2	grey	8.27488	8.42615	8.27617	8.47117	8.16036	8.23277	7.80077	7.71576	7.95908	8.15408	7.85039	8.08148	8.36686	8.05169	7.9621	8.30261	8.05559	7.98881	8.43076	8.3571	7.82906	8.0743	8.04059	8.41953	8.1575	8.42799	8.45226	8.40025	8.17897	7.82804	8.22429	8.12942	7.93007	7.97279	7.97735	8.05218	8.60761	8.57225	7.84382	7.82995	8.18734	8.14543	8.14893	8.17722	8.15125	8.1262
AK3_Ak3	AK3	Ak3	grey	9.73709	9.47598	9.60655	9.85582	9.67903	9.65505	9.52557	9.71867	9.58843	9.74535	9.86392	9.79351	9.58864	9.42837	9.4988	9.57847	9.62617	9.65505	9.71282	9.68673	9.36973	9.78216	9.71862	9.54197	9.66191	9.58661	9.7746	9.95374	9.54585	9.66789	9.52588	9.57757	9.66885	9.59964	9.36384	9.78723	9.93128	9.67263	9.80041	9.70593	9.42302	9.53736	9.68741	8.80064	8.81994	8.76802
AK5_Ak5	AK5	Ak5	grey	12.1815	12.1376	12.2369	12.3382	12.1945	12.0151	12.0865	12.326	12.1809	12.1967	12.2506	12.1158	12.1791	12.2544	12.196	12.0138	12.1487	12.1035	12.0301	11.9307	12.3129	12.2679	12.243	12.0542	12.1495	12.0949	12.2237	11.9587	12.1235	12.0934	12.1118	12.172	12.0697	12.1222	12.2694	12.2086	12.229	12.1746	12.2263	12.154	12.2405	12.0636	12.0044	11.4005	11.4289	11.4594
AK7_Ak7	AK7	Ak7	grey	3.82895	4.42493	3.8941	4.38226	4.11431	4.27432	4.27186	4.08533	3.91394	4.0933	4.00492	4.14114	4.34402	3.91877	4.0761	4.08015	4.10137	3.93229	4.02534	4.06904	4.19877	4.07357	4.25167	4.08714	4.22043	4.0403	3.94459	4.19345	4.20794	4.2104	4.21429	4.09755	3.91866	4.14477	4.09551	4.07902	4.26086	4.12561	3.96175	4.01833	4.16752	4.01887	4.11107	4.99716	4.90501	5.17923
AKAP1_Akap1	AKAP1	Akap1	grey	9.85431	9.65492	9.80696	9.76478	9.6478	9.90919	9.76127	9.54028	9.80427	9.58756	9.79317	9.72777	9.72339	9.79928	9.49557	9.6032	9.91298	9.7745	9.81737	9.84706	9.6058	9.77494	9.7193	9.79584	9.64352	9.72399	9.68061	9.87886	9.6995	9.72455	9.64658	9.82725	9.73902	9.81363	9.61725	9.73734	9.4252	9.57012	9.67184	9.69454	9.5913	9.78527	9.6347	8.24381	8.18309	8.24845
AKAP10_Akap10	AKAP10	Akap10	grey	9.15606	8.8997	9.17749	9.11009	9.05477	9.1046	8.94653	8.63455	9.11785	9.1483	9.69063	9.28304	8.72053	9.67271	9.07747	9.11116	8.51534	8.68171	9.20684	9.24315	9.56188	9.25711	8.64259	9.12492	9.43982	9.04438	9.17765	9.37883	8.89987	8.84214	9.30807	9.47139	9.54686	8.72197	9.41506	9.43422	8.84858	8.95192	9.0848	8.7217	9.07495	9.29827	8.64205	7.48254	7.57758	7.41941
AKAP11_Akap11	AKAP11	Akap11	grey	12.3654	12.2669	12.3158	12.3491	12.252	12.2908	12.3136	12.3553	12.3375	12.4571	12.4069	12.3972	12.3466	12.3443	12.3639	12.2683	12.3029	12.3962	12.1737	12.2234	12.4018	12.4247	12.2716	12.2433	12.3154	12.2259	12.3639	12.2987	12.2542	12.2995	12.1605	12.2632	12.2794	12.3918	12.3951	12.3086	12.1881	12.1912	12.3616	12.2297	12.3365	12.1384	12.3047	12.278	12.2832	12.2828
AKAP12_Akap12	AKAP12	Akap12	grey	10.4805	10.4628	10.4293	10.3353	10.1639	10.3773	10.3515	10.2207	10.3477	10.1795	10.2857	10.2669	10.469	10.3027	10.0705	10.1711	10.3525	10.136	10.4664	10.1294	10.4139	10.2841	10.2219	10.4838	10.2165	10.4591	10.1976	10.3358	10.0585	10.2641	10.2968	10.3397	10.2652	10.2843	10.2501	10.3305	10.0253	10.1596	10.2244	10.2168	10.2839	10.0543	10.1451	9.05117	9.07742	9.1359
AKAP13_Akap13	AKAP13	Akap13	grey	7.99395	8.07002	7.79228	7.87398	7.9647	7.76401	7.74233	7.81563	7.74576	7.68107	7.71862	7.83813	7.8224	7.75826	7.67717	8.05996	7.76683	7.87086	8.00442	7.93077	7.57948	7.59468	7.73361	7.90866	7.75128	8.01185	7.7735	7.93609	7.70848	7.70642	7.97421	7.88917	7.73733	7.91996	7.80702	7.82012	7.56087	7.58037	7.81296	7.82779	7.8984	7.67223	7.82676	6.15498	6.17427	5.97941
AKAP3_Akap3	AKAP3	Akap3	grey	5.27512	4.80375	5.44671	5.16128	4.88312	5.60272	5.00249	4.9344	4.83627	4.79294	4.66459	4.66921	4.95426	5.19829	4.66873	4.84107	4.85799	4.60118	4.79228	4.8157	5.24304	4.86627	5.06403	5.04605	5.1434	5.08267	5.18042	5.01604	4.8277	4.86261	4.92457	5.34264	4.49589	4.8809	5.02578	5.11838	5.1192	5.25822	4.70012	4.57519	4.50276	5.28866	4.90734	3.88778	3.88851	4.17223
AKAP6_Akap6	AKAP6	Akap6	grey	8.40257	8.35663	8.58529	8.20956	8.31512	8.41291	8.27195	8.63372	8.61209	8.38943	8.52866	8.44636	8.47588	8.55187	8.39724	8.32904	8.54794	8.38226	8.13566	8.17733	8.53991	8.40997	8.39602	8.46414	8.63308	8.51487	8.66625	8.33926	8.4195	8.43157	8.35035	8.58145	8.34166	8.727	8.61748	8.52486	8.40616	8.52192	8.42548	8.44089	8.66392	8.19459	8.53078	11.1093	11.0417	11.0255
AKAP7_Akap7	AKAP7	Akap7	turquoise	7.95728	8.02134	8.18854	8.23762	7.98339	8.16334	7.99848	8.04613	8.0612	8.04267	8.186	8.35181	8.24773	8.4571	8.12077	8.05997	8.07231	8.2455	7.92086	8.09223	8.13504	8.236	8.28144	8.23202	7.99005	8.39075	8.36707	8.20516	8.02285	8.00136	7.9786	7.88833	8.05777	8.07043	7.98495	8.12064	8.48341	8.46137	8.03777	7.90298	8.23533	8.06212	7.98337	10.2153	10.1145	10.1974
AKAP8_Akap8	AKAP8	Akap8	grey	7.78127	7.53934	7.9757	7.67491	7.56313	7.81418	7.86264	7.63931	7.7269	7.76882	7.65096	7.67135	7.77067	7.67378	7.52312	7.67861	7.73526	7.74071	7.93235	7.89443	7.6538	7.71575	7.76683	7.80174	7.49123	7.59285	7.55085	7.63252	7.79894	7.75788	7.67985	7.68825	7.78789	7.72301	7.76954	7.53328	7.49746	7.45719	7.80624	7.82086	7.69233	7.76716	7.75841	10.6243	10.6215	10.6156
AKAP9_Akap9	AKAP9	Akap9	grey	9.46362	9.41181	9.62802	9.4791	9.50471	9.58752	9.47996	9.46302	9.52146	9.42757	9.64619	9.41686	9.48056	9.68066	9.43548	9.36802	9.38659	9.50238	9.34952	9.46954	9.52057	9.4451	9.53547	9.48751	9.46324	9.59096	9.64287	9.5451	9.32665	9.31297	9.27715	9.5786	9.25552	9.60895	9.36873	9.37264	9.35968	9.56498	9.40348	9.23026	9.5905	9.29875	9.4037	9.75289	9.67759	9.65162
AKIP1_Akip1	AKIP1	Akip1	grey	9.67077	9.67641	9.64279	9.42006	9.59302	8.84285	9.19416	9.54297	9.1707	9.5308	9.70835	9.68845	9.54389	9.25302	9.02336	9.26223	9.29669	9.8065	8.84457	9.25254	8.79148	9.6648	9.58694	9.69609	9.13013	9.90644	9.17962	9.27556	9.00684	9.10401	9.80785	9.49938	9.2393	9.72689	9.38385	9.40899	9.19243	9.73564	9.40891	9.37608	9.81218	8.87018	9.40198	7.75424	7.64736	7.5779
AKIRIN1_Akirin1	AKIRIN1	Akirin1	grey	10.3586	10.4445	10.3202	10.2886	10.2985	10.3179	10.3244	10.3455	10.4438	10.235	10.3285	10.3158	10.4228	10.4761	10.4751	10.4616	10.3926	10.4411	10.3908	10.305	10.4667	10.2633	10.3301	10.3303	10.3028	10.3172	10.4473	10.1538	10.2212	10.2414	10.2604	10.3325	10.2129	10.2344	10.3555	10.3345	10.5352	10.4434	10.481	10.3276	10.4474	10.1798	10.2879	11.4252	11.4163	11.3606
AKR1B1_Akr1b3	AKR1B1	Akr1b3	grey	10.202	9.6252	9.93971	9.81266	9.79982	9.7305	9.65329	9.63101	9.96264	10.0787	9.66169	9.82072	9.85753	9.948	9.79779	10.0686	10.0495	9.824	9.86967	9.50978	9.77142	10.0125	9.83918	9.68113	9.88563	9.79986	9.96985	9.77149	9.97108	9.64228	9.9467	10.0738	9.68419	9.90726	9.92444	9.59572	9.83119	10.0453	9.63209	9.70628	10.0006	9.7505	9.98023	10.468	10.5447	10.4885
AKR1B10_Akr1b10	AKR1B10	Akr1b10	grey	6.83155	6.17251	6.97747	6.63185	5.71633	6.65348	6.1281	6.22374	5.55545	5.65916	6.45145	6.31343	6.44931	5.73441	6.44447	6.16904	5.44915	5.29608	6.52748	5.49148	6.42613	6.92778	6.58501	5.34945	6.07357	7.39333	6.24157	7.47315	5.65518	5.74213	6.8718	6.41089	5.54006	5.94704	5.46895	6.30473	6.93044	6.55374	5.82574	5.77467	6.33611	5.44946	6.35484	8.21051	8.22347	8.31966
AKR1C4_Akr1c6	AKR1C4	Akr1c6	grey	5.30496	5.2421	5.43818	5.19891	4.52985	5.46757	4.76526	5.02199	5.33796	5.07891	5.11297	5.33701	5.05872	5.45786	5.11993	5.3165	4.89617	4.64807	5.05908	5.26806	5.03954	5.00553	5.1581	5.30024	4.79056	5.24858	5.02964	4.87682	5.21478	5.15774	5.04455	4.97379	5.33804	5.16619	5.32272	4.82367	4.93058	4.91153	5.0972	5.22933	5.07994	5.14609	5.31417	3.53172	3.47953	3.50108
AKR1E2_Akr1e1	AKR1E2	Akr1e1	grey	7.52733	7.20448	7.06802	7.44929	7.09384	7.95779	7.493	7.32496	7.8667	7.10032	7.64795	7.03573	7.40339	7.80319	7.69224	7.10456	7.46418	7.37201	7.40839	7.79566	7.56786	7.29523	7.51758	7.60889	7.15204	7.11153	7.44719	7.09531	7.61552	7.49782	7.18058	7.36359	7.24132	7.59228	7.74746	7.27615	7.32014	7.19871	7.67273	7.56026	7.77761	7.06108	7.688	8.95823	8.97514	9.03579
AKR7A3_Akr7a5	AKR7A3	Akr7a5	yellow	7.49044	7.79547	7.72043	7.77944	7.51504	7.81691	7.43913	7.46083	7.70439	7.30652	7.59924	7.73592	7.59965	7.68664	7.74951	7.59864	7.9256	7.96597	7.51698	7.8066	7.88652	7.64337	7.55585	7.56054	7.78403	7.74592	8.05023	8.00155	7.6151	7.6938	7.60954	7.86291	7.51731	7.76508	7.84161	7.70707	8.09477	8.05082	8.03626	7.58067	7.79594	7.67399	7.88013	9.31826	9.45134	9.44245
AKT1_Akt1	AKT1	Akt1	grey	7.8332	8.00118	7.83048	7.98284	7.90318	8.18075	7.89428	7.77197	8.03972	7.82063	8.16365	7.9404	8.17897	7.80808	7.92212	7.94833	8.08302	8.05709	8.07995	8.0139	7.85367	8.01969	7.95295	7.93788	7.93091	8.16321	7.9268	8.08168	8.07055	8.14478	8.16594	8.07999	8.09877	8.23871	8.1999	8.08867	7.83539	7.80548	8.05218	8.168	7.932	7.9746	8.19205	9.49435	9.52507	9.57699
AKT1S1_Akt1s1	AKT1S1	Akt1s1	grey	8.16789	8.31224	8.52939	8.33687	8.243	8.5163	8.52096	8.62104	8.50361	8.20223	8.22709	8.36768	8.27592	8.3121	8.17408	8.38611	8.46575	8.20004	8.43736	8.57993	8.44464	8.45398	8.48934	8.43774	8.27232	8.47687	8.4489	8.45123	8.61464	8.36213	8.55587	8.42325	8.62915	8.44516	8.50719	8.49718	8.23589	8.24514	8.38774	8.48217	8.23186	8.55123	8.63874	8.69652	8.64361	8.68351
AKT2_Akt2	AKT2	Akt2	grey	8.82617	8.47728	8.87834	9.05264	8.69462	8.92823	8.90064	8.81688	8.79808	8.72956	8.96638	8.77722	8.90582	8.82887	8.54332	8.90961	8.79026	8.90498	8.91198	9.22518	8.55158	9.10244	9.03579	8.75128	8.56506	8.60019	8.48748	8.49844	8.88893	8.87522	8.79113	8.81765	8.84985	8.85917	8.97441	8.46959	8.36878	8.50069	8.92143	8.88852	8.85111	8.96325	8.8178	8.7169	8.83018	8.90673
AKT3_Akt3	AKT3	Akt3	grey	8.16944	8.69709	7.98393	7.85056	8.86445	7.91525	8.21254	8.14565	8.26541	8.26647	8.37036	8.07377	8.16479	8.00344	8.7161	8.52403	7.85691	7.7893	8.57468	7.94876	7.86758	8.06631	8.1605	8.11792	8.31951	8.27743	8.15342	8.23247	8.38301	8.43652	8.28923	8.57966	8.36884	8.22415	8.41191	8.6165	8.13856	8.20437	8.24393	8.22123	8.29764	8.25942	7.98411	10.5967	10.5277	10.5611
AKTIP_Aktip	AKTIP	Aktip	turquoise	11.1896	11.0969	11.1712	11.0831	11.0813	11.1664	11.0963	11.0764	11.132	10.9616	11.0951	11.0798	11.0823	11.0201	11.1123	11.0963	11.0002	11.1454	11.018	10.8898	11.1187	11.1592	11.0918	10.9735	11.0532	11.187	11.0681	11.0865	10.9838	11.1304	11.0505	11.0563	11.0461	10.9896	11.0282	11.0775	11.2046	11.1424	11.0383	11.0676	11.1322	10.9589	11.0934	8.58804	8.59836	8.61134
ALAD_Alad	ALAD	Alad	grey	6.43039	6.44188	6.95529	6.87247	7.03241	6.64329	6.59764	6.69931	6.4461	6.96531	6.55639	6.48437	6.80957	6.52977	6.36445	6.62522	6.57583	6.71599	6.59396	6.47128	6.62437	6.44121	6.70402	6.55278	6.88726	6.70112	6.93974	6.91318	6.43123	6.30301	6.77279	6.62227	6.54036	6.46487	6.2741	7.00732	6.99226	6.66928	6.43534	6.75651	6.65157	6.28111	6.43135	8.40398	8.51114	8.45995
ALAS1_Alas1	ALAS1	Alas1	grey	7.88364	8.08808	8.08173	8.23144	7.97921	7.99269	7.8902	7.96284	8.13545	8.15478	8.06971	8.2558	8.28772	8.3742	8.18674	8.11276	8.39312	7.99067	8.18637	8.03846	8.15861	8.22471	8.24896	7.95914	8.25353	8.04037	8.26734	8.26282	8.23979	8.1439	8.04093	8.11952	8.07055	8.20349	8.14676	8.3053	8.26376	8.24464	8.03875	7.93058	8.00939	7.92181	8.17104	9.73406	9.70795	9.84294
ALAS2_Alas2	ALAS2	Alas2	grey	7.08943	7.00334	6.92771	7.17449	6.99074	7.03849	6.98978	7.15044	6.98918	7.05917	6.82815	6.94289	7.04086	6.95611	6.93589	6.99098	7.02581	6.94255	6.94152	6.9019	6.87231	6.87933	7.14808	7.08429	7.00736	7.12331	7.02715	7.06976	6.90383	6.94675	6.93193	6.81808	6.88607	6.98322	6.85884	6.83729	7.02613	7.02914	6.89149	6.97457	7.02013	7.05541	6.90202	5.35759	5.71988	5.24592
ALCAM_Alcam	ALCAM	Alcam	grey	10.6472	10.8096	10.6383	10.8557	10.7569	10.5097	10.6242	10.7452	10.8699	10.6182	10.7837	10.6738	10.7076	11.0144	10.6827	10.6274	10.9286	10.7657	10.623	10.6284	10.8932	10.6573	10.6218	10.6936	10.8058	10.8056	10.9264	10.6623	10.7391	10.6909	10.5723	10.7504	10.6849	10.8675	10.8417	10.7902	10.6088	10.6977	10.5255	10.6425	10.8707	10.5024	10.6456	11.055	11.0797	10.9184
ALDH16A1_Aldh16a1	ALDH16A1	Aldh16a1	grey	7.27294	7.06179	7.18366	7.28457	7.283	7.33787	7.32441	7.21131	7.17442	7.35761	7.31636	7.2681	7.15077	7.2483	7.36122	7.24317	7.15741	7.34067	7.28965	7.32292	7.29954	7.26835	7.27726	7.14318	7.1809	7.2898	7.16175	7.17531	7.29011	7.34275	7.40758	7.24219	7.40433	7.19303	7.41829	7.1953	7.34974	7.29376	7.41099	7.39163	7.29324	7.36177	7.40058	6.73396	6.7973	6.81738
ALDH18A1_Aldh18a1	ALDH18A1	Aldh18a1	grey	8.47851	8.34356	8.5044	8.67514	8.57004	8.37492	8.22626	8.64301	8.49374	8.67138	8.54941	8.39443	8.39319	8.40016	8.44333	8.43144	8.55767	8.59429	8.31565	8.39972	8.57132	8.50278	8.54276	8.44786	8.36338	8.5855	8.56069	8.65492	8.35414	8.51268	8.31841	8.55987	8.53236	8.48423	8.5523	8.64226	8.38765	8.49407	8.59364	8.23934	8.26619	8.32483	8.56091	6.70869	6.70793	6.78456
ALDH1A1_Aldh1a1	ALDH1A1	Aldh1a1	grey	11.1788	10.932	10.8296	10.9447	11.1432	11.5254	11.1963	10.9723	11.2202	11.0187	10.9379	11.2064	10.8758	11.1829	11.2512	11.307	11.0034	10.8896	11.1234	10.9815	10.97	11.0004	11.0768	11.2611	11.2339	11.2166	11.1781	11.3304	11.0603	10.836	11.1937	11.0644	10.88	11.0282	10.7815	11.2173	11.3815	11.3367	10.7335	10.9957	10.9851	10.8604	11.1149	9.35781	9.51231	9.51692
ALDH1A2_Aldh1a2	ALDH1A2	Aldh1a2	grey60	7.29011	7.23048	6.59325	6.26962	7.0858	7.44242	7.09368	7.28213	7.44104	6.35372	7.16948	6.98486	6.73388	6.69841	6.976	7.28841	7.20354	7.12381	7.05643	6.87524	7.15096	6.50012	6.28733	7.21628	6.70088	6.8881	7.18428	7.02105	6.82551	6.80717	6.66557	6.78603	6.8491	6.99779	6.62061	6.99057	7.17352	7.41352	7.46745	6.62754	7.04428	6.29984	7.35317	4.49015	4.54028	4.31205
ALDH1A3_Aldh1a3	ALDH1A3	Aldh1a3	grey	5.38502	5.22872	6.1912	5.26385	6.14854	5.53522	5.76773	5.64985	5.83779	5.41401	5.66276	5.33009	5.5233	5.6797	5.48499	5.32894	5.5226	5.9724	5.6861	5.77602	5.85596	5.73692	5.22611	5.72826	5.601	5.6829	5.52529	5.79612	5.55591	5.50803	5.68524	5.60906	5.38446	5.55007	5.25827	5.42943	5.81598	5.85578	5.5853	5.39547	5.63342	5.34297	5.83973	4.64749	4.78719	4.73432
ALDH1B1_Aldh1b1	ALDH1B1	Aldh1b1	grey	6.24942	6.33703	6.26072	6.32448	6.34662	6.33639	6.17756	6.14632	6.51424	6.23575	6.25515	6.21609	6.27119	6.06488	6.11106	6.2399	6.4622	6.39423	6.39644	6.21723	6.32911	6.37922	6.16574	6.40804	6.38661	6.54459	6.53371	6.64108	6.25614	6.26001	6.23053	6.37001	6.21863	6.33986	6.2768	6.48103	6.45893	6.26245	6.27403	6.24234	6.31473	6.3001	6.22527	6.37367	6.33544	6.39793
ALDH1L2_Aldh1l2	ALDH1L2	Aldh1l2	grey	5.42089	5.6949	5.36992	5.39667	5.73264	5.45016	5.53052	5.51931	5.53558	5.34678	5.59808	5.38046	5.38469	5.58481	5.67792	5.48972	5.39775	5.3783	5.66061	5.55608	5.57343	5.23932	5.19846	5.50931	5.53984	5.65853	5.64804	5.49198	5.57358	5.44723	5.4988	5.46433	5.39612	5.68256	5.59839	5.55759	5.41808	5.66296	5.29206	5.27103	5.36368	5.41555	5.53694	5.82427	5.66797	5.51837
ALDH2_Aldh2	ALDH2	Aldh2	grey	11.5892	11.6315	11.6089	11.2644	11.6977	11.6872	11.7479	11.418	11.4215	11.2905	11.664	11.5281	11.5954	11.4845	11.5318	11.444	11.6001	11.6537	11.5223	11.8717	11.5055	11.8214	11.2537	11.6044	11.5975	11.6961	11.7062	11.9011	11.4219	11.3442	11.6226	11.5616	11.3806	11.6554	11.4903	11.6667	11.4931	11.3629	11.4321	11.4571	11.4504	11.4846	11.3987	9.46976	9.46671	9.60026
ALDH3A1_Aldh3a1	ALDH3A1	Aldh3a1	grey	8.66727	8.62714	8.61068	8.64357	8.53551	8.60444	8.58696	8.49826	8.63002	8.6291	8.49732	8.68065	8.64422	8.60545	8.61169	8.70131	8.62603	8.64691	8.71361	8.6283	8.51681	8.65684	8.63389	8.65953	8.65488	8.65675	8.61325	8.61255	8.63981	8.58634	8.73591	8.61433	8.57898	8.70242	8.7389	8.57882	8.52745	8.59869	8.62078	8.62309	8.71118	8.60693	8.68507	5.67561	5.69503	5.65641
ALDH3A2_Aldh3a2	ALDH3A2	Aldh3a2	grey	9.94407	9.64455	9.91126	9.7111	9.59864	9.6185	9.64662	9.87079	9.596	9.77803	9.75209	9.66951	9.7812	9.67647	9.44164	9.79078	9.75495	9.60405	9.88059	9.71235	9.63595	9.53695	9.71297	9.61906	9.74336	9.55132	9.75888	9.72689	9.55585	9.53115	9.64835	9.60958	9.6503	9.77065	9.55264	9.64744	9.59545	9.53774	9.79213	9.7878	9.52918	9.78829	9.56601	8.41369	8.52996	8.57965
ALDH3B1_Aldh3b1	ALDH3B1	Aldh3b1	grey	6.31618	6.23501	6.37915	6.30871	6.28501	6.68576	6.66178	6.40674	6.31586	6.19316	6.27408	6.41082	6.30372	6.57131	6.24576	6.20628	6.22777	6.54849	6.26604	6.46129	6.44543	6.12989	6.54706	6.76658	6.4204	6.44621	6.43004	6.54772	6.57445	6.38326	6.43273	6.5723	6.49618	6.46232	6.54559	6.63907	6.24605	6.27785	6.26113	6.28011	6.36333	6.23657	6.2939	5.97477	6.13271	6.27672
ALDH4A1_Aldh4a1	ALDH4A1	Aldh4a1	grey	8.46646	8.30215	8.69302	8.63593	8.39401	8.82505	8.1765	8.23458	8.28626	8.1909	8.22158	8.63499	8.11323	8.44121	8.00832	8.56652	8.44763	8.30654	8.3727	8.833	8.25341	8.6075	8.31122	8.54231	8.52669	8.55366	8.5248	8.95771	8.35611	8.37504	8.43532	8.28136	8.44622	8.65513	8.397	8.5858	8.30368	8.06884	8.28072	8.42756	8.27528	8.5273	8.30417	6.42792	6.45334	6.36871
ALDH5A1_Aldh5a1	ALDH5A1	Aldh5a1	grey	10.4143	10.2939	10.3552	10.5651	10.6536	10.4734	10.4985	10.504	10.3936	10.2886	10.3965	10.537	10.3389	10.5801	10.2847	10.5621	10.4779	10.473	10.588	10.5096	10.3962	10.6021	10.532	10.5823	10.5465	10.4546	10.5941	10.5101	10.2186	10.3025	10.42	10.445	10.3362	10.623	10.4211	10.5437	10.2947	10.4921	10.5395	10.3525	10.3651	10.4004	10.2336	10.326	10.3981	10.2918
ALDH6A1_Aldh6a1	ALDH6A1	Aldh6a1	grey	7.31007	7.22008	7.55529	7.19846	7.84452	7.42926	7.66939	7.16172	7.47462	7.23364	7.41427	7.48363	7.08969	7.34013	7.42063	7.6008	7.30189	7.43088	7.94498	7.46825	7.47892	7.73367	7.34047	7.4301	7.50276	7.67973	7.36688	7.92828	7.67291	7.69167	7.59321	7.566	7.71542	7.49851	7.46152	7.93263	7.47978	7.30896	7.27817	7.28356	7.13964	7.58758	7.30541	9.45209	9.557	9.32143
ALDH7A1_Aldh7a1	ALDH7A1	Aldh7a1	grey	8.37219	8.09577	8.48529	8.28167	8.21938	8.44464	8.43957	8.26574	8.29171	8.03683	8.52678	8.28982	8.23446	8.3629	8.34055	8.16078	8.25566	8.46377	8.5167	8.54052	8.23463	8.29809	8.35451	8.10497	8.60857	8.52169	8.49473	8.68875	8.05996	8.21693	8.38085	8.22386	8.21249	8.35908	8.4008	8.54825	8.59936	8.24121	8.37672	8.21103	8.39419	8.06745	8.32402	9.96665	9.97288	10.0442
ALDH8A1_Aldh8a1	ALDH8A1	Aldh8a1	turquoise	6.49015	6.99583	6.86723	6.45049	6.18923	6.51495	7.15583	6.35881	7.20648	6.73072	6.44235	6.9662	6.07059	5.97684	6.18004	7.29906	6.81176	6.99565	6.13353	6.37125	6.34964	7.29703	7.22343	5.95614	6.13899	6.01829	6.19816	6.25407	6.86119	6.62402	6.475	6.50704	6.96884	6.55145	6.52134	6.4006	5.84643	5.99613	6.69882	6.8332	6.07506	7.14397	6.5356	4.35523	4.3556	4.46868
ALDH9A1_Aldh9a1	ALDH9A1	Aldh9a1	grey	9.54252	9.86948	10.2067	10.0942	9.89251	9.38795	9.78547	9.87479	9.23485	9.42139	9.57662	9.52326	10.0567	10.2073	9.85096	9.24215	9.62156	9.55039	9.78798	9.80294	10.0022	9.77705	10.0362	9.57362	10.0095	9.75265	9.70068	9.8861	9.73754	9.53161	10.0033	9.38105	9.52066	9.91425	9.81119	10.1146	10.1737	9.48355	9.48852	9.87209	9.51924	9.40843	9.78248	10.1409	10.1787	10.26
ALDOA_Aldoa	ALDOA	Aldoa	grey	12.1917	12.2949	12.352	12.2362	12.2176	12.1787	12.1868	12.3311	12.3524	12.271	12.3284	12.1499	12.1867	12.0329	12.1548	12.1904	12.2161	12.1984	12.281	12.2507	12.1904	12.2198	12.3691	12.2141	12.0967	12.1378	12.0171	12.084	12.4852	12.3951	12.299	12.1593	12.4641	12.1116	12.2288	12.2202	12.1186	12.1202	12.1709	12.4299	12.1782	12.2662	12.3413	13.3793	13.3416	13.4152
ALDOB_Aldob	ALDOB	Aldob	grey	5.91253	5.79914	5.7593	5.97471	5.80405	5.80692	5.80619	5.80512	5.78043	6.09274	5.80971	5.92858	5.81816	5.93178	5.9465	5.91885	5.80937	5.70938	5.84747	5.88087	5.77113	5.81447	5.82872	5.7536	5.98605	5.83379	5.74691	5.82213	5.82294	5.89636	5.89339	5.78157	5.86903	5.83166	5.9585	5.73966	5.8755	5.76699	5.73086	5.9328	5.90439	5.83046	5.96559	6.83241	6.91707	6.86812
ALDOC_Aldoc	ALDOC	Aldoc	grey	12.2598	12.346	12.4107	12.3358	12.4659	12.3679	12.5101	12.3412	12.3053	12.2668	12.3754	12.282	12.3942	12.3058	12.0961	12.3292	12.3462	12.2976	12.6029	12.6035	12.3218	12.3647	12.2835	12.4538	12.4006	12.5276	12.3507	12.6457	12.2711	12.4609	12.484	12.5217	12.3341	12.3974	12.3398	12.3753	12.3475	12.3279	12.4579	12.44	12.4439	12.3929	12.4437	13.1395	13.1605	13.1871
ALG1_Alg1	ALG1	Alg1	grey	6.371	6.7262	6.5269	6.5088	6.75766	6.92897	6.88287	6.05503	6.12325	5.99837	6.31252	6.72061	7.33007	6.82838	6.99391	6.39074	7.01764	6.86605	6.6112	6.04828	6.70137	6.85955	6.86147	6.25556	6.83477	6.52754	7.09169	6.23714	6.32226	6.35903	6.16715	6.42747	6.31004	6.41123	6.53123	6.55121	7.1132	7.14412	6.76666	6.40424	6.50092	6.86069	6.23831	8.76217	8.81011	8.78032
ALG12_Alg12	ALG12	Alg12	grey	7.24047	7.28438	7.14251	6.96204	7.15212	6.88666	7.17916	7.2026	7.13424	7.15792	7.15778	7.03973	6.78755	6.89117	7.10562	7.15307	6.75633	6.98788	6.9871	7.08163	6.98636	7.0412	7.05142	7.03205	7.15594	6.96328	7.12986	6.97168	7.05282	7.04507	7.11035	7.21843	7.23915	6.93974	7.21502	7.13475	6.95936	7.04551	7.10695	7.04551	7.29753	6.92875	7.07024	6.94027	6.91775	7.04401
ALG14_Alg14	ALG14	Alg14	brown	7.2466	7.55726	7.69981	7.60153	7.50238	7.56438	7.3035	7.41155	7.31628	7.34484	7.49233	7.59473	7.68525	7.53602	7.75717	7.42798	7.6585	7.63643	7.87633	7.66569	7.56466	7.40072	7.84594	7.47878	7.49592	7.75901	7.87848	7.77203	7.35213	7.39384	7.30951	7.58253	7.30152	7.49739	7.37059	7.68325	7.95157	7.87845	7.53557	7.29326	7.16319	7.40644	7.65614	7.66036	7.75665	7.77317
ALG2_Alg2	ALG2	Alg2	red	8.37995	8.43473	8.34479	8.46555	8.38873	8.49764	8.40279	8.36092	8.54689	8.31395	8.45615	8.34775	8.57371	8.42461	8.44827	8.39986	8.52611	8.61314	8.5211	8.38617	8.59248	8.46109	8.44164	8.58653	8.51885	8.57058	8.61432	8.41404	8.38944	8.34379	8.34318	8.35876	8.34602	8.33049	8.28608	8.50604	8.85338	8.83242	8.25978	8.32708	8.21284	8.52957	8.48391	10.2305	10.2585	10.2978
ALG3_Alg3	ALG3	Alg3	grey	7.49521	7.54549	7.39561	7.31897	7.28266	7.46313	7.50673	7.39012	7.59128	7.32198	7.45033	7.27924	7.46093	7.40608	7.35931	7.29886	7.49718	7.38731	7.39974	7.30718	7.42039	7.42545	7.36902	7.45515	7.37191	7.56286	7.50992	7.4976	7.41501	7.31721	7.48372	7.33671	7.37652	7.42372	7.40429	7.22488	7.56725	7.35651	7.376	7.4764	7.48473	7.45484	7.53058	7.49712	7.51028	7.53827
ALG5_Alg5	ALG5	Alg5	grey	8.13121	8.16132	8.09559	8.17646	8.10193	8.22701	7.88417	7.99705	8.17467	7.73849	8.07671	8.04547	8.02362	8.06489	8.07265	7.86917	8.04312	8.16415	7.96304	7.866	7.93187	7.93336	8.02706	8.09417	8.03733	8.3335	8.28821	8.16046	7.83659	7.90768	7.88455	7.95746	7.97343	7.89287	7.81404	8.04466	8.43344	8.38951	7.85174	7.91197	7.88692	8.0434	8.08518	8.61562	8.58497	8.58027
ALG6_Alg6	ALG6	Alg6	yellow	7.31193	7.23901	7.63197	7.76287	7.67936	7.83959	7.68714	7.50628	7.45509	7.30713	7.53597	7.37807	7.61531	7.53436	7.24457	7.54967	7.57307	7.46536	7.56517	7.8436	7.44882	7.93211	7.63108	7.38438	6.80748	7.30454	7.13759	6.95348	7.52795	7.44706	7.45507	7.23653	7.54194	7.67369	7.58588	7.17703	7.0882	7.21827	7.64336	7.77334	7.38403	7.48372	7.51937	6.47146	6.37988	6.43062
ALG8_Alg8	ALG8	Alg8	grey	7.62148	7.51431	7.71362	7.88568	7.70032	7.82841	7.8921	7.86451	7.83188	7.89679	7.90176	7.49049	7.72652	7.76871	7.54756	7.66467	7.71755	7.70906	7.51442	7.95841	7.73603	7.65833	7.71928	7.55387	7.49854	7.71925	7.63205	7.53192	7.71396	7.58824	7.81996	7.71982	7.83703	7.56587	7.68909	7.68339	7.70301	7.65681	7.79592	7.88292	7.63228	7.61228	7.89857	7.76981	7.77133	7.78429
ALG9_Alg9	ALG9	Alg9	grey	8.63868	8.49309	8.68843	8.59271	8.45318	8.51213	8.56231	8.607	8.42032	8.54843	8.57442	8.48356	8.53756	8.5518	8.38851	8.44021	8.53429	8.33032	8.49045	8.5167	8.61037	8.64856	8.56114	8.41882	8.43853	8.57451	8.47979	8.37122	8.45353	8.60704	8.37381	8.549	8.48982	8.35419	8.57828	8.55642	8.54818	8.52851	8.44574	8.43608	8.55939	8.31165	8.47059	8.34546	8.39096	8.38983
ALK_Alk	ALK	Alk	grey	6.02645	6.60102	6.75466	6.72113	6.76499	6.42305	6.21702	6.18563	6.32158	6.22786	6.32241	6.26681	6.00831	6.58424	6.5081	6.09359	6.18185	6.61693	5.90204	6.48747	6.47421	6.37216	6.66671	6.26688	6.11016	6.61912	6.26445	6.1969	6.40511	6.45805	6.43644	6.41144	6.52025	6.28786	6.53528	6.48024	6.19193	6.55568	6.25893	6.10659	5.93162	6.54853	6.37714	6.93065	6.63865	6.8608
ALKBH3_Alkbh3	ALKBH3	Alkbh3	grey	6.62425	6.26866	6.48044	6.85386	7.04613	6.21759	6.86708	6.85532	6.99977	6.63058	6.56881	6.31753	6.65782	6.48271	5.78466	6.80266	7.03576	7.08206	6.92087	6.60683	6.3723	6.59567	6.54516	6.70604	6.91004	6.72672	7.14137	6.36372	6.7371	6.46075	6.42796	6.81156	6.39238	6.7013	6.79254	6.51017	7.09541	6.88401	6.37637	6.63	6.84086	6.43361	6.78096	7.65534	7.6522	7.59953
ALKBH4_Alkbh4	ALKBH4	Alkbh4	grey	6.47399	6.37058	6.39342	6.4167	6.37153	6.24978	6.48031	6.52749	6.28486	6.35536	6.1997	6.26762	6.2996	6.36944	6.28897	6.35302	6.35821	6.17323	6.48671	6.25988	6.59107	6.4114	6.45069	6.50203	6.27186	6.50778	6.41608	6.42688	6.56497	6.44241	6.33215	6.50573	6.45118	6.25727	6.52608	6.45688	6.53687	6.34015	6.31132	6.30928	6.5268	6.22058	6.38152	6.82614	6.90343	6.86127
ALKBH5_Alkbh5	ALKBH5	Alkbh5	grey	10.5171	10.4545	10.5084	10.5741	10.5623	10.5893	10.4551	10.4816	10.4603	10.441	10.6033	10.4379	10.5566	10.5734	10.3591	10.5061	10.544	10.51	10.5198	10.6263	10.49	10.5802	10.547	10.6583	10.3691	10.6763	10.4017	10.6527	10.5026	10.5003	10.5686	10.611	10.4634	10.5986	10.4785	10.588	10.3134	10.3605	10.4476	10.4609	10.3291	10.5117	10.4863	9.68894	9.63874	9.58225
ALKBH6_Alkbh6	ALKBH6	Alkbh6	grey	8.7504	8.62647	8.68808	8.63744	8.45939	8.82133	8.68808	8.59983	8.69196	8.54577	8.71357	8.7615	8.67557	8.80988	8.7224	8.61968	8.68808	8.68934	8.78326	8.71073	8.78602	8.70749	8.78735	8.86317	8.83279	8.54228	8.73925	8.71559	8.64897	8.66958	8.6916	8.63932	8.75136	8.60649	8.73818	8.59962	8.77233	8.5918	8.68932	8.78733	8.69453	8.79698	8.75559	9.59174	9.58283	9.62763
ALKBH8_Alkbh8	ALKBH8	Alkbh8	magenta	8.12234	7.98608	8.05735	8.12718	7.92028	8.06775	7.90849	8.17565	7.92108	7.80595	8.02013	7.9683	8.07386	8.18064	8.05525	7.74142	7.83945	7.97944	7.7474	7.71054	7.95469	7.8272	8.09876	8.0259	7.84534	8.0579	8.03266	7.72655	7.92274	7.90145	7.8397	7.95587	7.89508	7.95754	7.94802	8.02316	7.92585	8.08967	7.86165	7.87513	8.03711	7.61192	7.94425	8.96929	8.9888	8.9079
ALLC_Allc	ALLC	Allc	grey	4.87563	4.84015	4.98443	4.83125	4.73232	5.12114	5.1536	4.80958	4.84985	5.22199	4.94739	5.00079	4.98138	5.11176	5.18314	4.84875	4.90895	4.87309	4.88823	5.31699	5.07971	4.96882	4.97882	4.93249	5.14827	4.98018	5.02357	4.98531	5.06954	4.97091	5.05822	5.00117	4.94293	4.79453	4.80478	4.8437	5.14329	5.16311	4.69083	4.96873	5.10282	4.91372	5.13984	5.37941	5.45643	5.63706
ALMS1_Alms1	ALMS1	Alms1	grey	6.54224	6.45105	6.72603	6.51346	6.87649	6.71317	6.58705	6.88035	6.46883	6.62694	6.74219	6.58578	6.51083	6.46407	6.38578	6.56901	6.89297	6.55355	6.54615	6.91553	6.5069	6.73651	6.58567	6.56733	6.39911	6.47977	6.44927	6.28091	6.62442	6.48592	6.60894	6.61327	6.60783	6.50313	6.57115	6.38784	6.45773	6.56552	6.63394	6.69723	6.71502	6.57319	6.54952	7.02279	7.02996	7.03342
ALOX12_Alox12	ALOX12	Alox12	grey	8.16193	8.13633	8.10419	8.23888	7.71382	7.87184	7.82928	8.00691	7.96766	7.84725	8.24422	7.92633	8.11973	8.32057	7.95447	7.79689	7.99975	7.97199	7.87263	8.17439	8.07944	7.91255	7.77389	7.80395	8.02405	8.1778	8.21838	7.87873	7.74038	7.68849	7.89321	7.90626	7.78089	7.81965	7.72878	7.84203	8.46058	8.26964	7.84558	7.99988	8.01734	7.74414	8.16516	4.54247	4.52128	4.20441
ALOX12B_Alox12b	ALOX12B	Alox12b	grey	5.27011	4.82362	4.97921	5.25398	4.91968	5.04263	4.93098	5.31923	5.03414	4.79532	5.15467	4.91235	5.08812	5.06342	5.0782	4.91196	4.93309	5.18505	5.03336	5.13228	5.01763	5.00046	4.77635	4.9604	4.99143	4.89018	5.021	4.94479	5.11707	5.07218	5.16134	4.99668	5.35846	4.96042	5.17105	5.03434	4.92458	4.94664	5.26108	5.22262	5.04263	4.96371	5.16736	4.22324	4.06656	4.52208
ALOX12P2_Alox12e	ALOX12P2	Alox12e	grey	4.92295	4.92397	4.99688	4.70793	4.80636	4.9793	4.89673	5.05624	4.7683	4.92247	4.6984	5.18947	4.85112	4.75677	4.66946	5.03202	4.94867	4.75287	4.83427	5.06333	4.67048	4.91179	4.78075	5.13502	5.12583	4.91323	4.86855	4.97613	4.97145	4.74679	5.04446	4.78589	4.81666	4.93498	4.8673	4.76877	4.95441	4.76266	4.64156	4.88285	5.02609	5.06527	4.71348	5.19871	5.16824	4.95984
ALOX15_Alox15	ALOX15	Alox15	grey	5.10081	5.24257	4.94086	5.09183	5.08573	5.05854	5.23785	5.16933	5.04986	5.3161	5.19072	5.11409	5.37262	5.28922	5.28522	5.06098	5.24256	5.10873	5.16655	5.25898	5.18255	5.0222	5.17859	5.23571	5.30046	5.23158	5.32294	5.276	5.20312	5.10062	5.13568	4.99878	5.2614	5.17566	5.10007	5.15953	5.21928	5.1656	5.00609	5.16547	5.10102	5.169	5.28045	3.76108	3.86712	4.16042
ALOX5_Alox5	ALOX5	Alox5	grey	5.73799	5.58578	5.9572	5.50902	5.5441	5.6005	5.50274	5.83784	5.45324	5.69637	5.43598	5.6454	5.45109	5.68986	5.72151	5.4366	5.50207	5.45895	5.33197	5.49193	5.61184	5.64223	5.8351	5.66104	5.69576	5.76304	5.66917	5.52119	5.74548	5.52652	5.83881	5.551	5.44461	5.64895	5.79477	5.52173	5.81858	5.86377	5.45741	5.50132	5.49903	5.69475	5.78861	5.59177	5.57239	5.40358
ALOX5AP_Alox5ap	ALOX5AP	Alox5ap	grey	6.9329	7.00946	7.12827	6.9429	7.25395	6.79121	7.03858	6.90609	6.95326	6.90258	6.66084	7.03664	7.07698	7.10406	7.14738	7.14534	7.06147	7.34221	7.44846	7.40672	7.03576	6.96338	6.82101	7.31483	7.10183	7.17437	7.31035	7.23282	6.69609	6.92869	6.77077	6.87481	6.82529	6.92299	7.01643	6.98526	7.4993	7.25929	7.24561	6.81898	7.01321	6.93066	7.17692	7.84351	7.96694	8.06735
ALOXE3_Aloxe3	ALOXE3	Aloxe3	grey	6.04832	6.1358	6.17867	6.24492	6.15366	5.94069	6.12704	6.09692	6.20271	6.32209	6.01209	6.27149	6.10293	6.22343	6.14069	6.17676	6.162	6.17748	6.03942	6.21089	6.08527	6.18323	6.01801	6.07828	6.22102	6.31401	6.05741	6.20873	5.93177	6.15575	6.27972	6.00177	6.15284	6.05765	6.04314	6.09997	6.32474	6.15583	6.13112	6.27563	6.1747	6.107	6.16615	6.36337	6.43181	6.56267
ALPI_Akp3	ALPI	Akp3	grey	6.2872	6.47382	6.51692	6.35829	6.33559	6.28869	6.38417	6.34215	6.40068	6.50525	6.33636	6.5461	6.4372	6.44716	6.48511	6.42545	6.46685	6.434	6.45906	6.55422	6.48057	6.54731	6.44143	6.56293	6.53693	6.4633	6.31325	6.40989	6.40447	6.436	6.54857	6.38021	6.45774	6.42769	6.43997	6.38827	6.36959	6.424	6.32361	6.44482	6.39879	6.55459	6.45008	4.24133	4.50657	4.44514
ALPK2_Alpk2	ALPK2	Alpk2	grey	3.87351	4.08848	4.33094	3.95844	3.95309	4.18782	3.85863	3.95962	4.00392	3.97408	4.22026	4.1526	4.18691	4.1806	4.05998	4.07395	4.00123	3.9226	4.10086	4.20862	4.14383	4.04213	3.93108	3.95696	4.1768	4.06677	4.07239	4.11408	3.94313	3.93097	4.12559	3.98256	3.91474	4.01997	4.02716	3.93183	4.22415	4.02747	4.03174	4.03156	3.91092	4.18033	4.20045	4.1977	4.12028	4.24628
ALPK3_Alpk3	ALPK3	Alpk3	grey	7.41224	7.24373	7.73104	7.44956	7.35109	7.57521	7.93708	7.68137	7.60361	7.17914	7.50133	7.40565	7.81112	7.8647	7.15292	7.25342	7.50624	7.76203	7.17929	7.68831	7.27367	7.37317	7.18999	7.26292	7.20872	7.26301	7.05339	7.46578	7.53767	7.54495	7.49551	7.57418	7.50107	7.5921	7.55119	7.28723	6.91945	7.10413	7.62644	7.37956	7.59715	7.27634	7.53909	5.86861	5.95298	5.99852
ALPL_Alpl	ALPL	Alpl	grey	4.73977	4.45874	5.24612	4.58644	4.56361	4.69273	4.65949	4.98194	5.03312	4.69979	4.88935	5.00303	4.97132	4.72436	4.63303	4.8785	4.8606	5.01481	5.1034	5.05851	4.50649	4.95555	4.73166	4.87825	5.05052	4.90587	5.23885	5.29979	5.02751	4.79588	4.75191	5.09114	4.98046	5.15267	4.85502	5.04708	4.56525	4.81948	4.68006	4.65916	4.56979	5.02912	4.98235	5.18651	5.13304	5.48365
ALS2_Als2	ALS2	Als2	grey	9.77321	9.74587	9.85868	9.99844	9.85632	9.88444	9.84857	9.76173	9.97882	9.67058	9.79436	9.68193	9.86835	9.95912	9.75603	9.72005	10.0242	9.83849	9.70414	9.87114	9.72066	9.96814	9.93203	9.67912	9.63774	9.66769	9.80827	9.64764	9.84416	9.77352	9.63436	9.86712	9.79367	9.81773	9.72342	9.61793	9.6825	9.78062	9.85633	9.91329	9.97697	9.8024	9.72333	8.97472	9.05177	9.08083
ALS2CL_Als2cl	ALS2CL	Als2cl	grey	6.51415	6.51676	6.51736	6.81674	6.52997	6.42229	6.54093	6.51838	6.43154	6.70186	6.44246	6.70275	6.39679	6.42229	6.68877	6.59987	6.453	6.69389	6.54957	6.80329	6.78348	6.84414	6.48586	6.45888	6.70562	6.614	6.43183	6.51642	6.34093	6.74614	6.48588	6.52687	6.59965	6.47935	6.59495	6.4205	6.5831	6.4297	6.56339	6.68692	6.4577	6.70993	6.69286	6.19882	6.0425	5.98415
ALX3_Alx3	ALX3	Alx3	grey	5.18963	5.3867	5.19597	4.76454	5.39178	5.18664	5.21713	5.17226	5.17984	5.04284	5.11008	4.89234	4.88553	5.13903	5.38401	5.08873	5.13133	4.89736	5.02762	5.13266	5.32194	5.10418	4.98456	4.99589	5.09307	5.16858	5.00707	5.10747	5.20907	5.17607	5.11644	5.09509	5.08765	5.26565	5.10747	4.79811	5.17487	5.22041	4.98969	5.05073	5.31564	5.13564	5.2531	4.60947	4.7151	4.59756
ALX4_Alx4	ALX4	Alx4	grey	6.426	6.24913	6.63306	6.21502	6.27504	6.47249	6.54612	6.65623	6.45061	6.53983	6.4454	6.49576	6.32166	6.48806	6.36059	6.47546	6.52145	6.37135	6.40144	6.52186	6.55928	6.46447	6.55331	6.4698	6.4466	6.61861	6.39371	6.53038	6.41571	6.36291	6.61931	6.36732	6.43668	6.3465	6.60204	6.42632	6.59331	6.36426	6.33501	6.34257	6.34027	6.5393	6.4687	4.5069	4.25999	4.33109
AMACR_Amacr	AMACR	Amacr	grey	9.25079	8.87283	9.29295	8.84503	8.09778	9.0446	7.69125	8.15043	8.21331	7.57306	8.7723	8.86122	8.86072	8.76998	8.21021	8.72253	8.20875	8.74843	8.38625	7.81646	8.73696	8.65599	8.16002	8.65614	8.92983	8.28731	8.17582	8.30895	7.86406	8.68738	8.55853	8.57932	8.43569	8.40575	8.4697	8.14533	8.67166	9.04856	8.8229	8.12194	8.93836	8.61853	8.30587	8.35284	8.34628	8.34807
AMBN_Ambn	AMBN	Ambn	grey	5.77295	5.45727	5.50414	5.33098	5.38297	5.63187	5.71243	5.50927	5.41686	5.68942	5.31358	5.53696	5.61683	5.54225	5.61485	5.55365	5.44089	5.21723	5.57621	5.46031	5.44579	5.52341	5.50696	5.60529	5.64565	5.44382	5.38323	5.48792	5.38757	5.54062	5.69812	5.52078	5.38976	5.42696	5.50257	5.39587	5.69978	5.51836	5.51052	5.5886	5.74344	5.40562	5.50002	3.37851	3.46427	3.32484
AMBP_Ambp	AMBP	Ambp	grey	4.55923	4.4028	4.66765	4.37216	4.36673	4.4965	4.42589	4.54812	4.71328	4.69135	4.54127	4.59096	4.53439	4.49239	4.58116	4.58313	4.52524	4.5475	4.2766	4.33079	4.57223	4.61147	4.43037	4.34069	4.67052	4.45711	4.441	4.56831	4.28117	4.68274	4.4148	4.46202	4.60297	4.46661	4.63301	4.4554	4.50925	4.42706	4.53369	4.38816	4.38886	4.65204	4.52686	3.94657	3.96112	4.2847
AMBRA1_Ambra1	AMBRA1	Ambra1	grey	8.52846	8.46574	8.50942	8.59702	8.47392	8.56486	8.33118	8.6312	8.64128	8.40734	8.50077	8.30369	8.56193	8.56564	8.38834	8.5184	8.59371	8.50708	8.33653	8.36533	8.56117	8.39499	8.47237	8.49047	8.51316	8.44487	8.47144	8.47626	8.56771	8.55167	8.49326	8.49343	8.59639	8.57976	8.65875	8.58759	8.27834	8.44084	8.45686	8.38213	8.54864	8.463	8.39011	9.45531	9.64048	9.65731
AMD1_Amd1	AMD1	Amd1	grey	10.0263	9.81669	9.66037	10.0343	9.74511	9.68993	9.67039	9.79614	9.80063	9.79158	9.88604	9.89071	9.78289	9.86541	9.79384	9.69702	9.69179	9.95554	9.55383	9.36905	9.83017	9.78349	9.75043	9.79418	9.6445	9.90381	9.9608	9.74323	9.79423	9.63881	9.65024	9.75053	9.57696	9.749	9.67839	9.59695	10.103	10.0638	9.76883	9.69695	10.0049	9.80152	9.63522	11.6879	11.7494	11.8179
AMELX_Amelx	AMELX	Amelx	grey	3.83815	3.84548	3.74951	3.77552	3.51357	3.54105	3.84863	3.75626	3.7064	3.83648	3.51918	3.8312	3.60761	3.79351	3.68539	3.81725	3.68187	3.77339	3.60715	3.83348	3.74159	3.67947	3.74913	3.68328	3.8061	3.81048	3.75124	3.63931	3.6844	3.75117	3.6852	3.59127	3.74409	3.68686	3.75329	3.61304	3.86678	3.71097	3.62188	3.81008	3.75073	3.80396	3.78733	4.99208	5.14002	5.24324
AMFR_Amfr	AMFR	Amfr	grey	9.92928	9.65295	9.63846	9.87496	9.97806	9.88295	9.90871	9.72513	9.66492	9.53976	9.87334	9.63727	9.75602	9.69559	9.60814	9.55563	9.67733	9.76404	9.93952	9.55676	9.63564	9.65449	9.76896	9.71437	9.60626	9.85767	9.78847	9.78476	9.79802	9.67796	9.7666	9.86328	9.64335	9.85796	9.87122	9.76817	9.70861	9.73165	9.76956	9.68652	9.87855	9.62422	9.63768	10.4426	10.5385	10.5185
AMH_Amh	AMH	Amh	grey	5.51307	5.64287	5.68272	5.80874	5.75595	5.81596	5.64135	5.5987	5.64343	5.65101	5.65422	5.7412	5.93128	5.85866	5.67231	5.91448	5.62056	5.92222	5.64122	5.80003	5.66401	5.74852	5.70074	5.77252	5.79182	5.851	5.649	5.89656	5.526	5.86233	5.73627	5.76069	5.67268	5.72566	5.73349	5.75387	5.68824	5.63805	5.76207	5.70078	5.60423	5.77241	5.73746	5.47314	5.47841	5.71157
AMHR2_Amhr2	AMHR2	Amhr2	grey	5.41112	5.24201	5.21605	5.22373	5.08542	5.21475	5.03638	5.49758	5.17736	5.3239	5.33977	5.42437	5.24469	5.09831	5.40556	5.31344	5.23573	5.3765	5.18878	5.21562	5.21811	5.17486	5.32733	5.28153	5.20731	5.24279	5.20838	5.21469	5.42176	5.18068	5.359	5.08371	5.23838	5.35429	5.17513	5.09354	5.31036	5.49206	5.22322	5.24848	5.21653	5.40677	5.32889	6.30125	6.40567	6.34531
AMIGO2_Amigo2	AMIGO2	Amigo2	grey	7.99222	7.89619	7.87979	7.6012	7.79607	7.71835	7.9129	8.04345	7.74437	7.13696	7.27206	7.82138	7.72285	7.8434	7.6578	7.83593	8.04594	7.84053	7.31676	7.41836	7.16392	7.54246	7.64723	7.30081	7.794	7.87224	7.76725	7.49549	7.25668	7.82155	7.30906	7.73562	7.53719	7.61597	7.57815	7.61107	7.70604	8.15058	7.71809	7.50594	7.30564	7.98578	7.50957	6.47664	6.6613	6.50948
AMMECR1_Ammecr1	AMMECR1	Ammecr1	grey	7.22462	7.04063	7.16046	7.2995	7.11248	7.09383	6.96717	6.77267	6.71598	6.86096	7.07938	6.7562	7.00606	7.0809	6.71928	7.15647	6.61039	6.81597	6.92101	7.12064	6.77545	7.02061	6.98596	6.79291	6.41458	6.54989	6.42184	6.4058	7.14502	7.09066	6.94505	6.99253	7.05611	7.07994	7.00871	6.70034	6.24822	6.59797	7.12843	7.17085	6.97517	6.84712	7.06636	6.1322	6.18229	6.21731
AMMECR1L_Ammecr1l	AMMECR1L	Ammecr1l	yellow	8.42297	8.25117	8.41158	8.47247	8.36204	8.39825	8.30508	8.33854	8.39833	8.12807	8.38219	8.25257	8.36967	8.51667	8.23376	8.24377	8.30703	8.30881	8.42003	8.39191	8.15408	8.27808	8.33835	8.32385	8.07077	8.1996	8.27815	8.12012	8.4214	8.27805	8.16002	8.28373	8.3086	8.36486	8.32806	8.23984	8.02886	8.23633	8.32831	8.36971	8.3136	8.4059	8.17463	10.7964	10.7354	10.7196
AMN1_Amn1	AMN1	Amn1	grey	9.60522	9.51018	9.47602	9.76294	9.45869	9.52677	9.45002	9.68935	9.5857	9.67296	9.78837	9.67049	9.51243	9.69395	9.61447	9.50586	9.86001	9.73121	9.47387	9.75105	9.84202	9.78149	9.67055	9.67422	9.61222	9.91522	9.93643	9.65475	9.43758	9.42178	9.50788	9.5386	9.39258	9.52529	9.4381	9.62866	10.0908	10.0171	9.49292	9.5241	9.60691	9.43438	9.7413	9.49236	9.49668	9.44663
AMOT_Amot	AMOT	Amot	grey	4.6107	4.60538	4.73082	4.56922	4.67796	4.65576	4.65337	4.65245	4.6742	4.51092	4.48502	4.4925	4.70622	4.37192	4.54385	4.69073	4.54448	4.71643	4.73865	4.43364	4.52519	4.52168	4.63657	4.57696	4.67779	4.74394	4.5567	4.80227	4.54338	4.58924	4.68798	4.62149	4.65741	4.67519	4.64025	4.60848	4.43999	4.39959	4.45108	4.61741	4.60782	4.60471	4.59876	8.90306	8.91754	8.7609
AMOTL1_Amotl1	AMOTL1	Amotl1	grey	8.46353	8.36961	8.49448	8.46797	8.34355	8.53549	8.33347	8.38115	8.32597	8.10584	8.48759	8.24384	8.37197	8.1709	8.47338	8.18235	8.13663	8.45972	8.49383	8.67985	8.32561	8.54501	8.36279	8.53342	8.10642	8.47114	8.1132	8.31483	8.50683	8.35006	8.59372	8.4834	8.52563	8.32876	8.59539	8.50493	8.10426	8.20589	8.38131	8.31523	8.53196	8.18227	8.32278	8.48533	8.43117	8.43349
AMOTL2_Amotl2	AMOTL2	Amotl2	grey	9.10459	8.98776	9.00952	8.98597	9.13254	9.02072	9.10002	8.77563	8.98952	9.03846	9.04791	8.89259	9.16849	9.17143	8.84197	9.09797	9.20222	9.10665	9.18208	9.10531	9.02983	9.13324	8.97253	9.17071	8.97997	8.94593	8.85033	9.00962	9.05708	9.12941	9.07821	8.99854	9.1372	9.03791	9.13939	9.10499	8.8405	8.91309	9.09465	8.95495	8.9513	9.0402	8.95858	7.51221	7.74751	7.56733
AMPD1_Ampd1	AMPD1	Ampd1	grey	3.66676	3.67747	3.47596	3.74544	3.83384	3.62002	3.8008	3.66003	3.54526	4.05833	3.65272	3.83019	3.57524	3.71548	3.73936	3.85958	3.85652	3.73463	3.76505	3.81856	3.81054	3.63504	3.76584	3.68629	3.95298	3.77029	3.62534	3.76539	3.58348	3.90902	3.70072	3.61136	3.68415	3.7236	3.73202	3.78646	3.83951	3.89295	3.69802	3.60833	3.73579	3.74387	3.6431	3.5592	3.65714	3.6673
AMPD2_Ampd2	AMPD2	Ampd2	green	9.40086	9.42839	9.45216	9.41799	9.37584	9.58263	9.49608	9.48015	9.52014	9.34991	9.47771	9.36088	9.59602	9.44181	9.38652	9.43859	9.60429	9.40446	9.59129	9.55207	9.45718	9.44527	9.4727	9.48323	9.57135	9.57134	9.47908	9.57033	9.47662	9.47342	9.54074	9.56733	9.56348	9.59062	9.64278	9.63647	9.15106	9.22208	9.30439	9.47988	9.33632	9.53581	9.39299	9.26828	9.02749	8.97006
AMPD3_Ampd3	AMPD3	Ampd3	grey	5.87797	5.87184	5.99111	5.78253	5.49217	5.83281	5.6387	5.7566	5.89978	6.02065	5.67462	5.76318	5.89108	5.64381	5.84442	5.79327	5.9871	5.63382	6.05171	5.81879	6.12365	6.07224	5.98876	6.15384	5.97812	5.95846	5.96981	5.85882	5.9512	5.78705	5.86462	5.81255	5.68645	5.98848	5.94045	5.84381	5.9942	5.85695	5.65573	5.77978	5.86379	5.61707	6.07698	8.12109	8.16356	8.1214
AMPH_Amph	AMPH	Amph	grey	10.7272	10.8221	10.849	10.7231	10.5512	10.4574	10.4138	10.7313	10.6832	10.5016	10.617	10.5613	10.5705	10.5811	10.4959	10.6197	10.49	10.6097	10.4201	10.2731	10.7413	10.6211	10.6447	10.5189	10.5264	10.5687	10.5835	10.4666	10.5431	10.6139	10.5391	10.5443	10.3847	10.5148	10.633	10.5587	10.841	10.7657	10.6995	10.5245	10.6328	10.3686	10.7333	11.7398	11.6891	11.7078
AMT_Amt	AMT	Amt	grey	8.60125	8.40989	8.4525	8.55514	8.56401	8.72537	8.65517	8.56308	8.70229	8.44967	8.53875	8.35043	8.50998	8.66018	8.43294	8.32385	8.6997	8.44062	8.40417	8.55325	8.47141	8.53317	8.48062	8.6173	8.55309	8.28757	8.55597	8.39037	8.62158	8.57742	8.31734	8.56843	8.58166	8.54245	8.58622	8.39827	8.41558	8.54762	8.61039	8.53527	8.56198	8.56637	8.63583	3.85182	3.83838	3.98451
ANAPC1_Anapc1	ANAPC1	Anapc1	grey	4.24309	4.03175	4.19045	4.04195	4.0897	4.09926	3.74856	3.79646	4.12044	3.88416	4.08856	3.81446	3.88447	4.0664	4.19045	3.97948	4.02349	4.22662	4.18377	4.18165	3.91232	3.91175	3.89743	3.92029	4.09073	4.01852	4.21591	3.93414	4.06504	3.87642	4.07645	4.3411	3.99773	4.15616	4.30007	4.22813	3.90295	3.99311	4.19102	4.05042	4.10767	3.92532	4.0094	9.93265	9.93922	9.85744
ANAPC10_Anapc10	ANAPC10	Anapc10	yellow	6.1271	6.32293	6.51391	6.22306	6.44185	6.2456	6.53773	6.16821	6.18877	5.96117	5.99931	6.13962	6.12136	5.99733	6.12706	6.11386	6.32934	6.34656	6.42395	6.32305	5.95804	6.55155	6.72406	6.13978	5.54694	5.80313	5.71413	5.61458	6.38902	6.47152	6.03182	6.26109	6.41433	6.44052	6.26017	6.03961	5.56705	6.02406	6.55149	6.59977	6.35156	6.43074	5.96639	9.72061	9.67605	9.5522
ANAPC11_Anapc11	ANAPC11	Anapc11	turquoise	9.17364	9.24504	9.04874	9.29208	9.21354	9.08009	9.1624	9.30824	9.20299	9.16218	9.25254	9.05111	9.33944	9.1439	9.16032	9.17321	9.32497	9.2237	9.20885	9.0424	9.34209	9.10275	9.11644	9.10225	9.39442	9.20307	9.38463	9.27689	9.1822	9.25169	9.13758	9.27451	9.13424	9.22133	9.14004	9.30933	9.42446	9.35614	9.19604	9.27902	9.17935	9.27541	9.12654	8.06576	8.15895	8.11821
ANAPC13_Anapc13	ANAPC13	Anapc13	grey	9.78645	9.66757	9.78978	9.82384	9.71586	9.99392	9.88097	9.77238	9.92181	9.82162	9.91934	9.87714	10.0463	9.86407	9.96174	9.61533	9.66825	10.0605	9.67485	9.61943	9.88185	9.77466	9.73251	9.88961	10.036	9.99333	10.0995	9.92068	9.50595	9.65805	9.71399	9.83491	9.57679	9.8094	9.69923	9.70261	10.3425	10.2349	9.84472	9.69798	9.97382	9.70338	9.87422	10.2421	10.2584	10.3591
ANAPC2_Anapc2	ANAPC2	Anapc2	grey	7.43954	7.33204	7.56205	7.3291	7.28054	7.43369	7.34432	7.17638	7.31888	7.33082	7.23088	7.22522	7.19213	7.31888	7.11982	7.36689	7.41679	7.41005	7.26577	7.5053	7.33982	7.4748	7.47452	7.41381	7.28578	7.34744	7.29792	7.31293	7.61387	7.49593	7.44031	7.57777	7.55456	7.42431	7.55782	7.43177	7.16528	7.20711	7.36384	7.48479	7.52464	7.50377	7.27303	9.83875	9.90992	9.91052
ANAPC4_Anapc4	ANAPC4	Anapc4	grey	9.22812	9.18075	9.20673	9.03685	9.20208	9.41556	9.20888	8.8859	8.97264	8.89749	9.0406	9.29361	8.84999	9.00436	8.76571	9.15309	9.30852	8.98927	9.09459	9.04037	9.03879	9.17426	9.10189	9.00749	8.7803	8.94204	8.97249	8.99826	9.03566	9.06648	8.84815	8.93688	9.15745	8.99602	8.85344	8.80198	8.87361	9.06086	9.00623	8.97214	8.91939	9.21443	8.95659	10.5924	10.575	10.694
ANAPC5_Anapc5	ANAPC5	Anapc5	yellow	10.174	10.4113	10.2741	10.4199	10.2254	10.299	10.2126	10.0798	10.2033	10.0414	10.1337	10.0863	10.2897	10.2449	9.93162	10.1263	10.2859	10.0086	10.2325	10.226	10.059	10.1882	10.2051	10.1238	10.0284	9.95427	10.2076	9.98881	10.2402	10.1066	10.0495	10.2353	10.251	10.1585	10.1151	9.98069	9.9942	10.129	10.3286	10.3428	10.2786	10.1067	10.3063	12.0471	12.0842	12.112
ANAPC7_Anapc7	ANAPC7	Anapc7	grey	9.20463	9.12671	9.29065	9.27703	9.19418	9.42237	9.40146	9.31322	9.37621	9.22449	9.14529	9.31951	9.30209	9.44394	9.21467	9.15197	9.36045	9.23026	9.15689	9.20587	9.12645	9.23275	9.37911	9.31227	9.00669	9.32527	9.34016	9.20622	9.20852	9.05104	9.10345	9.11498	9.13147	9.21415	9.07394	9.15881	9.49382	9.43664	9.28839	9.22164	9.38815	9.0853	9.19358	9.72579	9.77608	9.82246
ANGEL2_Angel2	ANGEL2	Angel2	grey	9.64256	9.70383	9.70727	9.79573	9.49751	9.65523	9.70131	9.7916	9.69205	9.66196	9.77437	9.71658	9.73305	9.63456	9.58832	9.55037	9.69292	9.74655	9.53317	9.80195	9.74217	9.82682	9.74081	9.72219	9.60526	9.67344	9.75165	9.58699	9.71655	9.56911	9.56934	9.63249	9.58941	9.75413	9.7315	9.66161	9.67536	9.58672	9.60602	9.65048	9.72155	9.43574	9.6495	10.3182	10.3058	10.2974
ANGPT1_Angpt1	ANGPT1	Angpt1	grey	8.61571	8.57278	8.42542	8.8506	8.63835	7.92906	8.21039	8.60218	8.61901	8.45804	8.46127	7.59862	8.25754	7.64799	8.33586	8.63472	8.60761	8.18869	8.67592	8.3622	8.50644	8.86603	8.4919	7.55634	8.4482	8.79108	8.648	8.78256	8.55486	8.39714	8.43467	8.70231	8.50356	8.5622	8.65923	8.5941	8.05535	8.20092	8.08861	8.14375	8.62003	8.27844	8.29732	5.61486	5.70109	5.45698
ANGPT2_Angpt2	ANGPT2	Angpt2	grey	5.04242	5.61529	5.18758	5.638	5.63995	5.17422	5.02955	5.10568	5.21077	5.30213	4.91678	4.7841	5.06302	4.96756	4.93078	5.16147	5.02393	4.80207	5.43596	5.5195	5.15375	4.75427	4.75544	5.20006	5.0809	5.41038	4.89759	5.4271	4.94092	4.94219	5.50645	5.18774	4.70894	5.23632	4.93058	5.693	5.36555	5.355	5.15404	4.7778	5.10894	4.73756	4.99576	4.64441	4.77296	4.72582
ANGPT4_Angpt4	ANGPT4	Angpt4	grey	6.07168	6.01963	6.01895	6.09591	6.1762	6.09398	5.95024	6.10516	6.00884	6.16545	6.14439	6.132	6.09321	6.14153	6.24071	6.10935	6.1661	6.22648	6.05876	6.16282	6.09738	6.17339	6.16554	6.20205	6.26899	6.22035	6.0409	6.19688	6.0286	6.25275	6.0929	5.99902	6.12558	6.13341	6.2308	6.17217	6.24829	6.01343	6.03315	6.09531	6.18542	6.03373	6.13989	4.89347	4.92062	5.06113
ANGPTL2_Angptl2	ANGPTL2	Angptl2	grey	6.42172	6.34898	6.45878	6.35449	6.21217	6.84728	6.59195	6.30993	6.36497	6.35745	6.36051	6.46475	6.47331	6.4424	6.66533	6.24096	6.66642	6.29411	6.56823	6.68549	6.68682	6.60527	6.37709	6.44533	6.46315	6.42204	6.62817	6.70782	6.50124	6.34861	6.43354	6.59456	6.36386	6.59333	6.36502	6.43611	6.2771	6.48436	6.44369	6.26409	6.51018	6.20483	6.64228	5.63302	5.86706	5.94075
ANGPTL4_Angptl4	ANGPTL4	Angptl4	grey	7.51853	7.2729	7.34725	7.31531	7.14408	7.17043	7.27524	7.35654	7.32555	7.37131	7.14093	7.25351	7.29968	7.39125	7.41832	7.29157	7.24285	7.37719	7.08934	7.4509	7.278	7.39948	7.19714	7.45729	7.31122	7.22303	7.19754	7.3342	7.40611	7.29995	7.33533	7.20882	7.31666	7.35404	7.18766	7.40232	7.26385	7.29033	7.18928	7.35052	7.01794	7.33413	7.29779	6.2212	6.21385	6.21889
ANGPTL7_Angptl7	ANGPTL7	Angptl7	grey	3.70599	3.57942	3.83703	3.62319	3.74586	3.65421	3.63554	3.65739	3.50612	3.81975	3.63424	3.67574	3.66252	3.70123	3.65215	3.56427	3.60077	3.69902	3.89775	3.92555	3.69651	3.4716	3.55685	3.90011	3.59649	3.67193	3.77277	3.60192	3.85032	3.67688	3.50861	3.60171	3.62949	3.67336	3.67998	3.62658	3.79142	3.69537	3.58129	3.69125	3.64809	3.59114	3.84299	5.02352	4.82642	4.97191
ANK1_Ank1	ANK1	Ank1	grey	7.46467	7.39997	7.67937	7.53869	7.52088	7.74104	7.59658	7.62554	7.68483	7.55899	7.30555	7.32589	7.43541	7.64184	7.31998	7.46911	7.6659	7.34934	7.51274	7.6803	7.54889	7.43056	7.60808	7.68755	7.63779	7.76954	7.55812	7.69741	7.59743	7.49726	7.6603	7.66042	7.62001	7.65782	7.67417	7.77368	7.30458	7.42919	7.31927	7.40707	7.4073	7.51837	7.43753	9.60283	9.62442	9.63046
ANK2_Ank2	ANK2	Ank2	grey	12.6363	12.6907	12.6102	12.7543	12.6529	12.5846	12.5994	12.7419	12.6819	12.6119	12.6115	12.62	12.6885	12.6626	12.6321	12.6627	12.5882	12.5672	12.5846	12.4474	12.6424	12.5511	12.6344	12.5551	12.6438	12.7085	12.6334	12.6756	12.5335	12.584	12.6378	12.7076	12.5883	12.664	12.6824	12.6431	12.4782	12.5507	12.5957	12.5833	12.6603	12.5934	12.5466	12.3121	12.3222	12.3578
ANK3_Ank3	ANK3	Ank3	grey	11.0458	11.0965	10.7723	10.8247	10.9875	10.6153	10.9343	11.0725	11.0204	11.1394	11.015	11.1602	10.8935	10.8049	11.0782	11.1187	10.783	10.8765	11.0973	10.7193	10.7291	10.8784	11.0713	11.1012	10.923	10.9206	10.6909	10.9227	11.2016	11.1205	11.161	11.1799	11.1528	11.0815	11.1538	11.1518	10.5973	10.6801	10.9437	11.032	11.0244	10.9793	10.8327	13.2983	13.2458	13.2869
ANKFY1_Ankfy1	ANKFY1	Ankfy1	grey	8.94819	8.88483	8.93685	9.1012	9.06534	9.03264	8.9706	8.98963	8.94622	8.7569	8.97434	8.84942	9.0695	9.09312	8.79906	8.88015	9.00121	8.97561	9.01513	8.87238	9.03774	8.90179	8.92961	9.02757	8.85845	8.88377	8.79488	8.8131	9.00726	8.98098	8.99824	9.04236	8.96841	9.03575	9.0353	8.92725	8.69286	8.83406	9.0086	8.96699	9.10432	8.83432	8.93376	9.1435	9.14406	9.17099
ANKH_Ank	ANKH	Ank	grey	10.4055	10.335	10.557	10.2715	10.3593	10.2745	10.2797	10.3992	10.3873	10.5144	10.481	10.581	10.2153	10.2214	10.4444	10.3291	10.1977	10.3488	10.2293	10.1893	10.2548	10.4472	10.3386	10.1893	10.4064	10.2905	10.4241	10.3247	10.3769	10.2379	10.2145	10.2428	10.1818	10.3452	10.1947	10.4146	10.4213	10.3494	10.1416	10.3241	10.3823	10.0705	10.179	11.9391	11.9502	11.9813
ANKHD1_Ankhd1	ANKHD1	Ankhd1	grey	9.71422	9.34841	9.38318	9.40564	9.51932	9.40037	9.82597	9.54753	9.30117	9.55945	9.47737	9.65747	9.34879	9.37105	9.2545	9.51173	9.45609	9.3154	9.79519	9.45286	9.10912	9.29901	9.59095	9.37879	9.29089	9.2084	9.07798	9.45998	9.50012	9.56759	9.45847	9.54346	9.60803	9.54818	9.31413	9.4599	9.00373	9.0396	9.6117	9.68107	9.24745	9.57538	9.36713	10.1228	10.1779	10.1708
ANKIB1_Ankib1	ANKIB1	Ankib1	grey	9.5988	9.64748	9.68194	9.55315	9.76823	9.65072	9.67236	9.55621	9.73673	9.48962	9.56017	9.64035	9.64339	9.62282	9.57631	9.83754	9.57878	9.83959	9.67725	9.60533	9.54583	9.61654	9.56405	9.66405	9.67787	9.63404	9.66778	9.63529	9.42452	9.41522	9.5941	9.58875	9.4932	9.58924	9.4972	9.58442	9.6867	9.7295	9.54524	9.47482	9.68174	9.51941	9.40639	9.67703	9.67079	9.65968
ANKMY2_Ankmy2	ANKMY2	Ankmy2	grey	11.3286	11.266	11.1372	11.1746	11.2063	11.1097	11.2603	11.2338	11.2988	11.1751	11.2871	11.1609	11.313	11.2112	11.2102	11.1346	11.1563	11.3023	11.2179	10.9799	11.1708	11.0332	11.2052	11.2264	11.1831	11.1025	11.193	11.0223	11.0275	11.2202	11.0407	11.1653	11.0819	11.1138	11.1234	11.0649	11.343	11.3072	11.2963	11.2497	11.3631	11.0392	11.2126	9.40128	9.31863	9.37522
ANKRA2_Ankra2	ANKRA2	Ankra2	turquoise	8.99134	9.1744	8.79278	9.14466	8.96197	9.00501	8.999	9.2027	8.87957	8.91685	9.32272	9.12509	8.97657	9.10726	8.98663	9.05677	8.88973	8.94514	8.95919	8.82682	9.07799	8.7472	9.24293	8.91305	8.9769	8.9285	9.24461	8.80204	8.71041	8.81779	8.72121	8.81492	8.8209	8.83684	8.79214	8.79379	9.4437	9.29178	9.16759	9.06585	9.27884	8.85118	8.89035	9.02981	8.94685	9.04153
ANKRD1_Ankrd1	ANKRD1	Ankrd1	grey	3.72116	3.78508	3.60988	4.46132	3.68538	3.6661	3.96446	3.85408	4.16537	3.71141	3.54391	3.83807	3.78546	4.23207	3.72474	4.01589	3.92672	3.76783	4.03953	3.92668	3.95869	4.08152	4.18843	3.96877	4.2194	3.86066	4.10951	3.73565	3.77029	3.78966	3.85288	4.01651	3.73675	3.75937	3.96797	3.80546	4.21147	4.01691	3.84964	3.92036	4.07865	4.02275	3.68617	3.81866	3.70198	3.8692
ANKRD10_Ankrd10	ANKRD10	Ankrd10	grey	10.1639	10.1279	10.34	10.3541	10.1974	10.1451	10.2992	10.0288	9.97212	10.2647	10.0559	10.0306	10.1884	9.902	9.83686	10.1389	10.0864	9.90448	10.2297	10.405	9.85617	10.1876	10.0128	9.72839	9.53697	9.8668	9.62254	9.82227	10.1522	10.2354	10.0805	9.93544	10.1542	10.215	10.056	9.66018	9.75316	9.72347	10.3101	10.3039	10.2553	10.0896	10.2174	9.47946	9.42379	9.51983
ANKRD11_Ankrd11	ANKRD11	Ankrd11	grey	9.33721	9.52027	9.08375	9.0928	9.82562	9.03222	9.40964	9.27941	9.32164	9.36983	9.21669	9.24441	9.03028	8.97466	9.56406	9.62257	9.02034	8.9532	9.71124	9.2245	8.8839	9.23719	9.33538	9.21669	9.3166	9.2818	9.04397	9.26018	9.32392	9.34661	9.43897	9.47043	9.55987	9.34404	9.16155	9.50602	8.78027	8.7734	9.20467	9.62587	9.25693	9.50956	8.87797	10.7369	10.7828	10.7259
ANKRD12_Ankrd12	ANKRD12	Ankrd12	grey	9.92499	9.73844	9.65552	9.75781	9.94579	9.73387	9.88035	9.87963	9.87257	9.77073	9.77309	9.76135	9.8569	10.0006	9.91075	9.92458	9.88853	9.9036	9.76614	9.7145	9.6792	9.74807	9.77148	9.71135	9.82636	9.83155	9.91734	9.9246	9.60064	9.74681	9.67461	9.85035	9.89767	9.85253	9.78609	9.89574	9.62489	9.71528	9.89625	9.69387	9.82486	9.71133	9.61641	11.0386	11.0106	11.0563
ANKRD13B_Ankrd13b	ANKRD13B	Ankrd13b	grey	6.63437	6.31696	6.56495	6.35347	6.26507	6.41757	6.34244	6.22309	6.28866	6.61505	6.45465	6.40908	6.31705	6.30658	6.37435	6.24347	6.2303	6.21607	6.25479	6.27637	6.18144	6.32663	6.35478	6.18911	6.15614	6.34551	6.33058	6.30079	6.40916	6.34919	6.28784	6.29237	6.49393	6.30478	6.4056	6.20488	6.1788	6.06826	6.41763	6.48295	6.28862	6.51694	6.42598	7.71568	7.75637	7.65284
ANKRD13C_Ankrd13c	ANKRD13C	Ankrd13c	grey	8.62542	8.56398	8.49966	8.62576	8.87323	8.56804	8.85519	8.80102	8.80367	8.54974	8.71063	8.49447	8.83316	8.95807	8.96985	8.54363	8.85605	8.73415	8.52053	8.31208	8.77714	8.81367	8.77714	8.49864	8.94503	8.66146	9.01178	8.95543	8.45638	8.60625	8.47516	8.75222	8.45625	8.72483	8.63998	8.81978	9.01937	8.80356	8.76325	8.56651	8.79281	8.44042	8.71592	11.5975	11.618	11.6527
ANKRD13D_Ankrd13d	ANKRD13D	Ankrd13d	grey	8.41715	8.45682	8.71831	8.53363	8.52601	8.74434	8.47469	8.74678	8.63368	8.45296	8.52623	8.65965	8.72252	8.71317	8.51983	8.54942	8.69918	8.54536	8.53125	8.67415	8.53651	8.44919	8.49073	8.63891	8.63046	8.42811	8.61996	8.56383	8.8475	8.60187	8.59	8.5943	8.7776	8.66918	8.76806	8.63221	8.35598	8.40276	8.56328	8.77217	8.46579	8.77899	8.68998	9.51726	9.50046	9.5059
ANKRD16_Ankrd16	ANKRD16	Ankrd16	grey	8.08299	8.33291	8.69287	9.08427	8.71247	8.82505	8.55333	8.70656	8.64647	8.63969	8.64478	8.97271	8.69448	8.76935	8.09286	8.81575	8.48864	8.63793	8.4927	8.93076	8.6074	8.34669	8.16919	8.49408	7.5499	7.64145	7.34513	7.67245	9.05899	8.97312	8.69359	8.60129	9.2041	8.76703	8.9216	8.29499	7.33862	7.60972	9.18492	9.12129	8.2528	8.7217	9.03314	9.35458	9.37985	9.37285
ANKRD2_Ankrd2	ANKRD2	Ankrd2	grey	5.77336	6.51831	6.70329	5.74513	6.49169	5.55031	5.71548	5.71422	5.67402	5.88844	5.84378	5.75244	5.94486	6.23572	5.81438	5.57578	5.72834	5.7933	5.59936	5.83603	5.81432	5.7793	5.79925	5.92097	6.22749	6.20465	5.54415	5.77124	5.6759	6.32172	5.79509	5.82982	5.99631	5.70247	5.79202	5.75947	5.8614	5.98313	5.57572	5.92063	5.59461	6.28516	5.93366	5.11148	5.24287	5.36822
ANKRD22_Ankrd22	ANKRD22	Ankrd22	grey	4.8691	4.92988	4.77105	4.99206	4.6355	4.81072	4.77105	4.95797	5.00067	4.80151	4.67897	4.958	4.95013	4.68515	4.8797	4.77631	4.92891	4.72865	4.84017	4.87267	4.84179	5.06523	4.65493	5.06088	4.61177	4.9114	4.80273	5.01567	4.88252	4.73	4.97043	4.76446	4.94638	4.92362	4.77759	4.81496	4.66868	4.64881	4.89407	4.87293	5.05572	4.65385	4.86928	3.20943	3.1875	3.17333
ANKRD23_Ankrd23	ANKRD23	Ankrd23	grey	5.88527	6.1987	6.30387	6.5788	6.13609	6.39549	6.08663	6.05142	6.33804	6.28365	6.09947	6.12393	6.36713	6.24998	5.93673	6.10332	6.42017	6.26965	5.94077	6.48307	6.10193	6.34836	6.2958	6.23756	5.82948	6.10488	6.30947	5.97917	6.17418	6.0156	6.08497	6.105	6.28441	6.32975	6.14066	6.01349	5.82674	6.01484	6.42169	6.48494	5.94148	6.27001	6.45276	6.92522	6.90761	6.89301
ANKRD24_Ankrd24	ANKRD24	Ankrd24	grey	7.57185	7.6488	7.76278	7.4377	7.48793	7.70738	7.68719	7.73338	7.73096	7.58531	7.69439	7.75176	7.66507	7.79474	7.48774	7.72572	7.70784	7.45483	7.59383	7.62516	7.67943	7.71342	7.78134	7.77276	7.29504	7.52194	7.22273	7.42503	8.11717	7.95872	7.77428	7.76838	7.94796	7.69004	7.72397	7.51694	7.18321	7.27008	7.68463	8.10867	7.44059	8.04719	7.9452	10.0802	10.0136	10.0451
ANKRD26_Ankrd26	ANKRD26	Ankrd26	grey	8.17271	8.11921	8.14672	8.20782	8.15844	8.33767	8.24094	8.42138	8.20083	7.94441	8.30637	8.00249	8.204	8.2185	7.97509	7.86788	8.13112	8.05572	8.12082	8.33296	8.16517	7.90597	7.92012	8.33032	7.96914	8.26814	7.93769	8.04065	8.04231	8.17196	7.98709	8.1616	7.89706	7.91766	7.98666	7.93467	8.22124	8.23524	7.93182	7.93175	8.31248	7.88439	8.07591	7.74102	7.63649	7.51827
ANKRD27_Ankrd27	ANKRD27	Ankrd27	grey	8.88145	8.63396	8.78133	8.86893	9.00275	9.00695	8.93136	8.75292	8.72204	8.69255	9.11446	8.80944	8.91706	8.81982	8.60269	8.8661	8.81324	8.97354	9.03549	8.89818	8.66095	8.89284	8.89495	8.85493	8.63474	8.75038	8.77192	8.59201	8.80466	8.84916	8.79489	8.79794	8.75747	8.83181	8.90907	8.75933	8.86075	8.89898	8.98767	8.85469	8.76801	8.82481	8.86893	9.05168	9.02951	9.13655
ANKRD28_Ankrd28	ANKRD28	Ankrd28	grey	9.62117	9.60485	9.58378	9.43181	9.59134	9.53243	9.63421	9.47077	9.70796	9.71582	9.59909	9.49141	9.60037	9.56132	9.52854	9.56901	9.52249	9.59196	9.56805	9.45824	9.51015	9.48415	9.59225	9.73899	9.56947	9.48785	9.70563	9.50711	9.51964	9.4013	9.48652	9.68874	9.60368	9.72824	9.73316	9.49971	9.23444	9.44425	9.6278	9.43957	9.75664	9.43	9.50128	10.0626	10.0881	10.0257
ANKRD29_Ankrd29	ANKRD29	Ankrd29	grey	8.22135	7.91656	7.95336	8.38888	8.04247	8.23281	7.87591	8.2445	7.84645	8.17658	8.05543	7.86485	8.37508	8.46737	8.068	8.92052	7.90372	8.16883	7.81229	8.18482	8.2195	7.96656	8.20791	7.91044	8.01529	8.15957	8.18633	7.85879	7.85342	7.85745	8.11483	8.01462	7.70978	7.99727	7.7806	8.2574	8.66597	8.62153	8.23568	8.12411	8.29036	7.64379	8.10438	8.874	8.80866	8.7233
ANKRD33_Ankrd33	ANKRD33	Ankrd33	grey	4.12262	4.00223	4.18155	3.78801	4.33353	4.20918	4.21571	3.99929	4.1496	4.06418	4.30012	4.54022	4.44975	4.2641	4.62938	4.00125	4.22648	4.5854	4.45498	4.01637	3.74491	4.24712	4.43697	4.47818	4.01945	3.97403	4.30544	4.10621	4.26963	4.2775	4.09285	4.20413	4.58307	4.23457	4.47236	4.04806	3.92268	3.92415	4.60006	4.46298	4.44668	3.94375	4.49641	4.15681	4.0697	4.12938
ANKRD33B_Ankrd33b	ANKRD33B	Ankrd33b	grey	9.02528	9.03342	9.27672	8.96664	8.8898	9.07665	8.78197	9.08094	9.14939	8.85839	9.26612	8.89776	9.22864	9.33562	8.93675	8.90469	9.16732	9.17061	9.08014	9.06517	8.94645	8.77083	9.16631	9.09355	8.92795	8.9143	8.83558	8.99463	9.2091	9.19041	9.16517	9.23936	9.1493	9.31789	9.27334	9.24142	8.67888	8.75492	9.18904	9.09158	8.8926	9.15565	8.95517	10.5749	10.4859	10.5686
ANKRD40_Ankrd40	ANKRD40	Ankrd40	grey	9.75536	9.82715	9.87627	9.70543	9.61385	9.75459	9.71183	9.66571	9.90443	9.5922	9.81349	9.71351	9.65955	9.72503	9.62262	9.70896	9.78538	9.85327	9.75068	9.7593	9.87669	9.8487	9.77758	9.83627	9.91613	9.76348	9.76802	9.88421	9.75291	9.64959	9.83489	9.83869	9.55984	9.79479	9.66953	9.87026	9.84876	9.77344	9.58135	9.66737	9.79718	9.58936	9.68949	10.2975	10.309	10.4108
ANKRD44_Ankrd44	ANKRD44	Ankrd44	grey	5.35869	5.2859	5.20344	5.27829	5.27225	5.18643	5.06223	5.29897	5.30629	5.21143	5.22152	5.25147	5.362	5.35287	5.47976	5.2872	5.19857	5.2138	4.97797	5.29447	5.20356	5.55597	4.976	5.38189	5.44476	5.2156	5.13049	5.33433	5.24214	5.31799	5.40047	5.17318	5.27278	5.08167	5.33282	5.15211	5.45884	5.15793	5.18676	5.36931	5.33484	5.22103	5.28826	8.12967	8.17215	8.11474
ANKRD46_Ankrd46	ANKRD46	Ankrd46	midnightblue	11.4631	11.5682	11.5695	11.5385	11.3976	11.4375	11.3712	11.4336	11.5532	11.5392	11.5706	11.4861	11.4806	11.6577	11.4547	11.4193	11.4949	11.411	11.3183	11.2945	11.7361	11.4906	11.4747	11.4638	11.4644	11.5879	11.6452	11.3962	11.4292	11.3865	11.3002	11.4485	11.4072	11.3206	11.3895	11.3784	11.6927	11.67	11.3484	11.4401	11.6476	11.2802	11.4999	10.9478	10.9275	10.9656
ANKRD6_Ankrd6	ANKRD6	Ankrd6	grey	7.97786	7.91409	7.81948	8.18875	7.84079	7.92481	7.7656	7.88936	7.77246	7.8245	7.78376	7.73506	8.11483	8.19925	7.93956	7.8167	7.94829	7.80171	7.66017	7.8877	7.9308	7.77731	7.89125	7.80461	7.59553	7.71473	7.69175	7.60871	7.87077	7.93817	7.71	7.90324	7.69457	7.76899	7.98549	7.71616	7.94697	7.83639	8.0513	7.82195	8.04555	7.78169	7.71296	8.21549	8.18113	8.1443
ANKRD9_Ankrd9	ANKRD9	Ankrd9	grey	9.31746	8.93429	9.08516	9.21942	9.041	9.1698	9.08474	8.89229	8.97467	9.12937	9.14049	9.35804	8.96883	9.19105	8.91963	8.94694	9.29052	9.15736	9.43051	9.23705	9.09278	9.11577	8.99493	9.33974	9.26809	9.27524	9.17361	9.34679	9.15847	9.0673	9.2227	9.30183	9.16293	9.21637	9.14759	9.27958	9.0026	9.08004	8.80761	8.96042	8.91865	9.20151	9.1125	6.54016	6.6245	6.66363
ANKS1A_Anks1	ANKS1A	Anks1	grey	8.36344	8.26604	8.22728	8.46398	8.42068	8.22041	8.4102	8.40858	8.37914	8.14659	8.26487	8.34396	8.21625	8.35321	8.37661	8.22885	8.31224	8.2869	8.27837	8.23905	8.25298	8.52544	8.37547	8.27346	8.07526	8.24364	8.0779	8.23894	8.34974	8.23199	8.29714	8.24585	8.27309	8.30031	8.24215	8.2564	8.00253	7.98618	8.16616	8.29905	8.39199	8.11544	8.20471	7.45798	7.63482	7.56092
ANKS1B_Anks1b	ANKS1B	Anks1b	grey	11.5146	11.655	11.4683	11.5441	11.5829	11.2499	11.5621	11.5804	11.5564	11.4776	11.4744	11.4767	11.373	11.4772	11.4539	11.5481	11.3498	11.3605	11.4577	11.4703	11.4402	11.4746	11.3622	11.4137	11.3545	11.3451	11.3218	11.2325	11.6497	11.6025	11.4452	11.5231	11.6014	11.4033	11.4974	11.4504	11.3966	11.499	11.4995	11.4846	11.6786	11.5102	11.2951	10.3532	10.243	10.2928
ANKS3_Anks3	ANKS3	Anks3	grey	7.35734	7.47228	7.24619	7.41989	7.23832	7.5044	7.42074	7.30448	7.36206	7.21048	7.48894	7.24363	7.48542	7.28117	7.15607	7.51517	7.46757	7.47342	7.44644	7.61479	7.41961	7.4413	7.3851	7.37011	7.25826	7.16965	7.16557	7.37709	7.50844	7.48385	7.42004	7.38137	7.49605	7.44888	7.42904	7.26223	7.12879	7.10426	7.51495	7.5345	7.25635	7.63247	7.3958	6.2433	6.47539	6.42016
ANKZF1_Ankzf1	ANKZF1	Ankzf1	yellow	9.90969	9.74059	9.72154	10.0414	9.92253	9.98499	9.69698	9.85118	9.80731	9.63803	9.5293	9.59545	9.82432	9.74149	9.43267	9.98641	10.1178	9.7038	9.90077	10.1086	9.3731	9.71114	9.88881	9.81264	9.2832	9.49022	9.65987	9.35551	10.0372	9.59453	9.75793	9.71256	10.0455	9.69556	9.75522	9.57826	9.46309	9.61561	9.96975	10.1225	9.51382	10.092	9.91384	8.05749	8.09486	8.04322
ANLN_Anln	ANLN	Anln	black	9.0583	9.16238	9.54632	8.52177	8.45215	8.58073	8.68138	7.98536	8.20349	8.62362	8.614	8.77674	8.34029	8.73052	8.58403	8.86986	8.12973	9.24374	9.08985	9.32305	9.49055	8.775	8.54546	9.2541	8.07816	9.11213	8.51541	9.40361	8.96394	8.34805	9.45544	8.83598	8.22481	8.45425	8.08597	8.60644	9.08426	8.92086	8.20845	8.18876	9.58208	8.3633	8.14402	10.1986	10.5479	10.2848
ANO3_Ano3	ANO3	Ano3	grey	10.2939	10.2454	10.3024	10.6738	10.3801	10.4702	10.6099	10.6004	10.6534	10.5567	10.5652	10.8265	10.5515	10.6008	10.502	10.1628	10.5907	10.5747	10.625	10.3351	10.5657	10.4708	10.6105	10.8169	10.5713	10.6735	10.5934	10.5411	10.5757	10.3842	10.572	10.6352	10.3707	10.6147	10.5459	10.7508	10.5937	10.7384	10.2682	10.2269	10.363	10.3444	10.5398	7.09187	6.88654	6.89886
ANP32A_Anp32a	ANP32A	Anp32a	grey	10.8553	11.055	10.949	10.9139	10.9252	10.8554	10.8525	11.0256	11.1531	10.93	11.0562	10.8378	10.9477	10.8937	11.0857	10.8932	10.8582	10.931	10.8499	10.8295	11.0292	11.0186	11.0287	10.9921	11.0166	10.8244	10.9987	10.8181	11.0375	10.9502	10.9641	11.1529	11.015	11.0587	11.1448	10.9981	10.7935	10.8714	11.0168	10.9125	11.2312	10.8806	10.8144	11.4289	11.5368	11.5057
ANP32B_Anp32b	ANP32B	Anp32b	tan	10.4591	10.4268	10.6819	10.4201	10.5243	10.5313	10.5748	10.3641	10.4594	10.3147	10.5237	10.4113	10.5353	10.508	10.2959	10.4848	10.4358	10.5941	10.7213	10.7008	10.4436	10.375	10.3839	10.4835	10.406	10.593	10.39	10.7108	10.5078	10.5184	10.5385	10.6036	10.4713	10.4733	10.4632	10.4341	10.3428	10.4313	10.3648	10.3057	10.4773	10.4821	10.472	10.2687	10.3088	10.3603
ANP32E_Anp32e	ANP32E	Anp32e	grey	9.90444	9.87732	9.72346	9.75	9.84338	9.95918	9.88254	9.91694	9.59133	9.83145	9.96378	9.84872	9.66369	9.84753	9.8514	9.80267	9.60216	9.86728	9.17871	9.93973	9.71071	9.75403	9.80633	9.67835	9.88565	9.36937	9.78645	9.96666	9.7137	9.72672	9.72872	9.48589	9.74255	9.43113	9.70455	9.84256	9.92059	9.56936	9.90112	9.75464	9.81934	9.48932	9.68884	10.9206	10.9372	11.0636
ANPEP_Anpep	ANPEP	Anpep	grey	6.1168	6.14811	6.01742	6.0253	5.95307	6.07651	6.1708	6.16857	6.0736	6.18721	5.94157	6.05872	6.05768	6.08047	6.1317	5.99891	6.1239	6.03576	5.92201	6.13042	6.20455	6.03885	6.03104	6.19724	6.16291	5.98559	5.94491	6.09232	6.10539	6.01477	6.14548	5.96016	6.04371	6.143	6.07358	6.08296	6.08219	5.91767	5.9983	6.18293	6.01138	6.06074	6.10758	3.98575	4.01893	3.95183
ANTXR1_Antxr1	ANTXR1	Antxr1	grey	9.94762	9.73723	9.65745	9.64084	9.87888	10.1599	10.0796	9.90978	9.84705	9.66144	9.70449	9.83567	9.51895	9.66133	9.85683	9.94027	9.63741	9.694	9.79177	9.99206	9.66729	9.66017	9.70129	9.83189	9.83839	9.73841	9.87399	9.91034	9.7106	9.54321	9.67114	9.75126	9.55001	9.83376	9.64639	9.81603	9.69834	9.7834	9.66682	9.54591	9.74579	9.40207	9.72111	9.04559	9.07146	8.93283
ANTXR2_Antxr2	ANTXR2	Antxr2	grey	6.79148	6.92516	7.08971	6.8391	6.96196	7.01287	6.85212	7.00123	6.99101	6.74881	6.94098	6.9288	6.59738	6.58692	6.64707	6.91607	7.09047	7.07487	7.07692	7.25127	6.9167	6.88981	6.93051	7.02011	6.75614	6.88206	6.99422	7.01722	7.06363	6.77797	6.91525	6.98233	6.74682	7.05406	6.85496	7.03221	6.78674	7.00104	6.84992	6.59304	6.72481	6.77023	6.88443	4.26152	4.46288	4.36497
ANXA1_Anxa1	ANXA1	Anxa1	grey	7.79347	8.52885	8.60851	8.90683	8.66226	8.79936	8.47315	8.51359	9.0578	8.52835	9.15753	8.72963	8.86683	8.60151	8.01794	8.67649	8.65373	8.25757	9.42127	8.73087	8.79469	8.18717	8.26972	8.35591	8.39044	8.76166	9.07387	9.16621	8.49957	8.62738	8.25787	8.8676	8.01818	8.32835	7.99794	8.41557	9.28496	9.16149	8.74977	8.457	8.57853	8.11705	9.13142	5.056	5.29579	5.12073
ANXA11_Anxa11	ANXA11	Anxa11	turquoise	10.848	11.0162	10.6611	11.0419	10.9264	10.8064	11.0232	11.1065	10.9863	10.8475	10.826	10.8492	10.6882	10.6722	10.7654	10.8509	10.8641	10.7889	10.8097	11.0086	10.7162	10.8164	10.8757	10.832	10.6963	10.7877	10.6278	10.6748	10.8186	10.8712	10.9731	10.8351	10.9525	10.8764	11.0484	10.9981	10.6695	10.6793	11.038	10.8716	10.8011	10.886	10.7206	7.01414	7.06043	7.06925
ANXA13_Anxa13	ANXA13	Anxa13	grey	3.79298	3.90205	3.81058	3.97495	3.98738	3.60103	3.66497	3.86728	3.70025	3.74724	3.84668	3.82317	3.88422	3.76896	3.87866	3.68294	3.75792	4.0001	3.9352	3.80778	3.80716	3.81475	3.67806	3.86584	3.97782	3.73383	3.73013	3.7096	3.81083	3.78233	3.95449	3.71945	3.83393	3.77848	3.72034	3.81318	3.92179	3.8951	3.74459	3.91305	3.81751	3.85292	3.80707	5.09134	5.35312	5.2683
ANXA2_Anxa2	ANXA2	Anxa2	grey	8.3947	8.80231	8.6192	8.3334	8.39368	8.1346	8.26159	8.54315	8.65509	8.06598	8.42212	7.98903	8.17544	8.29846	7.89027	8.29906	8.50821	8.37029	8.29847	8.41494	8.40355	7.8745	8.14855	8.20384	8.17277	8.17051	8.62547	8.10746	8.2275	8.14364	8.11171	8.40574	8.2291	8.19858	8.40724	8.08017	8.43869	8.40799	8.64443	8.30136	8.49757	8.25209	8.34596	7.13691	7.55211	7.31354
ANXA3_Anxa3	ANXA3	Anxa3	grey	5.92083	5.97992	6.33715	5.73546	6.42548	6.00998	6.51647	6.03034	5.97494	5.69547	5.68729	5.59573	6.27507	6.26909	5.60194	5.66001	5.93826	6.44849	5.65224	5.8431	6.00748	5.51774	5.54541	6.13908	6.09143	5.82484	6.23819	6.00541	5.7178	5.86115	5.52999	5.63854	5.69703	5.56323	5.69232	5.95335	6.62494	6.57606	5.92236	5.35936	6.10311	5.61417	5.75863	7.69785	7.6864	7.8465
ANXA4_Anxa4	ANXA4	Anxa4	grey	8.30244	8.28928	8.49274	8.63599	8.22355	8.31983	8.33495	7.50167	8.32969	8.16101	8.23472	7.87885	8.44291	8.18484	7.41987	8.14135	7.8732	8.38451	8.8203	8.58842	7.60383	7.88407	8.2406	8.4843	7.98487	8.08282	8.17425	8.63167	8.11488	7.81909	8.356	8.17413	7.92895	7.96859	7.63293	8.28647	8.59369	8.49932	8.37532	7.91793	8.51124	7.5794	8.07422	7.65133	7.77741	7.82971
ANXA5_Anxa5	ANXA5	Anxa5	grey	10.2528	10.2941	10.3809	10.0702	10.3922	10.4551	10.4427	10.2411	10.3635	10.2025	10.3753	10.3702	10.1369	10.1583	10.166	10.3413	10.3416	10.3626	10.4426	10.5289	10.31	10.2352	10.1363	10.2949	10.0629	10.3672	10.2108	10.495	10.1858	10.1712	10.3886	10.2423	10.1683	10.0698	10.02	10.1413	10.4411	10.3667	10.3597	10.1457	10.4571	10.1491	10.2175	10.5224	10.5696	10.5251
ANXA6_Anxa6	ANXA6	Anxa6	grey	9.71628	9.72787	9.81848	9.81909	9.82855	9.5521	9.43236	9.64852	9.81348	9.74402	9.82154	9.68714	9.5862	9.867	9.80083	9.79917	9.70563	9.73637	9.9124	9.74084	9.61191	9.73199	9.9556	9.78465	9.58206	9.78431	9.62308	9.61358	10.0253	9.9089	9.82547	9.71679	9.80819	9.88115	9.83906	9.70615	9.70987	9.84028	9.69095	9.80438	10.0039	9.8926	9.68043	7.11836	7.0127	6.91338
ANXA7_Anxa7	ANXA7	Anxa7	grey	10.3754	10.0882	10.2596	10.2111	10.2195	10.3653	10.492	10.2887	10.146	10.3264	10.2431	10.6367	10.2574	10.3698	10.2699	10.2429	10.1134	10.3992	10.088	10.1753	10.3143	10.3058	10.1881	10.3547	10.4039	10.2185	10.3812	10.2497	10.1347	10.1224	9.97826	10.0255	10.1757	10.1851	10.0172	10.2772	10.4835	10.4872	10.1097	10.2631	10.2792	9.96945	10.1419	10.6845	10.6732	10.6929
ANXA8_Anxa8	ANXA8	Anxa8	grey	4.41817	4.44961	4.35382	4.12648	3.99366	4.194	4.38831	4.43258	4.17178	4.22305	4.1936	4.36006	4.57384	4.08433	4.32848	4.33027	4.53426	4.10673	4.6299	4.52009	4.15072	4.30545	4.22116	4.17224	4.40974	4.10549	4.62923	4.43368	4.44192	4.25547	4.12234	4.34805	4.17124	4.27635	4.2922	4.19502	4.39997	4.22464	4.28128	4.25182	4.17704	4.33438	4.46406	4.05177	4.52421	4.28329
ANXA9_Anxa9	ANXA9	Anxa9	grey	5.06418	4.84079	5.15933	4.78104	4.75272	5.04555	4.85722	4.99865	4.86814	4.8837	4.755	4.83399	4.97878	4.85158	4.94139	4.87286	5.0496	4.79051	4.94449	4.84178	4.93932	5.10918	5.14549	5.00999	5.0433	4.86205	4.88023	4.90704	4.8384	4.88419	4.99526	4.69412	5.00334	5.03452	4.88319	4.88964	4.98628	5.01093	4.91769	4.92979	5.025	4.93574	4.84809	4.20422	4.00966	4.07222
AOAH_Aoah	AOAH	Aoah	grey	6.72376	6.68555	6.60335	7.06215	6.65967	6.68539	6.5411	6.87956	6.6218	6.73011	6.82656	6.66696	7.00677	6.72262	6.57028	6.82586	6.76279	6.79657	6.53858	6.69237	6.72597	6.77232	6.73127	6.69526	6.89392	6.84118	6.80424	6.83663	6.49917	6.56507	6.76403	6.70903	6.4654	6.63649	6.81201	6.65308	6.87446	6.82375	6.44764	6.42627	6.75213	6.81439	6.61712	3.69753	3.92205	3.73223
AOC3_Aoc3	AOC3	Aoc3	grey	5.14457	5.22214	5.73491	5.32469	5.86984	5.51952	5.28536	5.44737	5.17309	5.13973	5.55123	5.36172	5.14014	5.31009	5.10206	5.35829	5.61867	5.44172	5.15659	5.88367	5.45864	5.81242	5.33621	5.08239	4.9525	5.27011	5.38738	5.10847	5.3933	5.23652	5.23525	5.34569	5.45883	5.3697	5.36636	5.63114	5.16605	5.43579	5.79689	5.37392	5.08122	5.191	5.321	3.39117	3.59363	3.594
AOX1_Aox1	AOX1	Aox1	grey	6.95215	7.09095	7.01281	6.88535	6.96344	6.86825	6.71564	6.91331	6.98917	6.97202	7.06608	7.25108	6.83445	6.83898	7.0904	6.94141	7.10925	7.30057	6.98282	7.16065	7.02712	7.00919	6.73093	7.04088	7.0052	7.0539	7.02164	6.9606	6.96271	7.09973	7.0107	6.89217	7.0319	6.97525	7.02848	7.03077	7.18414	7.02665	7.07456	7.08862	6.9783	6.92195	7.24045	7.93371	7.96471	7.79035
AP1B1_Ap1b1	AP1B1	Ap1b1	green	8.9275	8.90001	9.0577	9.00737	8.86289	8.88922	9.02774	9.04465	8.96091	8.90308	8.92931	8.87594	8.95879	9.01893	8.66464	8.99921	8.97018	8.98847	8.96912	9.21643	8.95001	8.99257	8.94505	9.06069	8.87515	9.09351	8.91831	8.91439	9.10123	8.95662	9.09522	9.08254	9.01219	9.06397	9.13251	9.03934	8.6984	8.90709	8.88964	8.95203	8.86084	9.04518	9.00459	8.99522	9.03369	9.1121
AP1G1_Ap1g1	AP1G1	Ap1g1	grey	10.6463	10.5863	10.6796	10.7998	10.5271	10.589	10.5188	10.7527	10.7074	10.7785	10.7962	10.7183	10.6158	10.7317	10.5577	10.6728	10.5435	10.537	10.4662	10.5366	10.6859	10.7285	10.7646	10.6681	10.4273	10.6991	10.5728	10.502	10.7367	10.6567	10.6709	10.6754	10.7486	10.6335	10.6835	10.7413	10.4803	10.4898	10.6333	10.7654	10.5248	10.5492	10.689	9.45195	9.53197	9.45023
AP1G2_Ap1g2	AP1G2	Ap1g2	grey	10.5031	10.6661	10.613	10.8857	10.6705	10.697	10.6253	10.8725	10.7619	10.5993	10.6273	10.4997	10.6145	10.3844	10.4673	10.584	10.6178	10.6577	10.6114	10.7784	10.4616	10.5537	10.7394	10.6652	10.6788	10.7798	10.6312	10.6973	10.6906	10.6552	10.7874	10.8355	10.8753	10.807	10.8818	10.7531	10.2629	10.2764	10.6354	10.8123	10.5218	10.903	10.6389	6.13225	6.09657	6.1248
AP1M1_Ap1m1	AP1M1	Ap1m1	grey	7.67028	7.79237	7.84574	7.64991	7.72275	7.72835	7.67894	7.9623	7.68726	7.62127	7.9363	7.48477	7.78184	7.90139	7.66404	7.76689	7.80591	7.59388	7.63572	8.13096	7.81039	7.82932	7.77448	7.72438	7.45483	7.78332	7.65317	7.50936	8.03192	7.84003	7.86261	7.8393	7.93812	7.76877	7.8323	7.80871	7.50284	7.6497	7.76557	8.02591	7.6075	7.84901	8.0109	10.0927	10.1023	10.178
AP1M2_Ap1m2	AP1M2	Ap1m2	grey	6.52857	6.57347	6.40603	6.60984	6.57575	6.49431	6.52827	6.49626	6.51009	6.72012	6.45629	6.7011	6.52811	6.74089	6.67718	6.49994	6.68212	6.46329	6.38565	6.663	6.68449	6.74186	6.33152	6.71542	6.46365	6.57142	6.41989	6.39227	6.62932	6.64422	6.62512	6.44812	6.65926	6.57837	6.70732	6.38401	6.48978	6.49594	6.60111	6.67902	6.58356	6.65754	6.74891	5.00794	5.04109	5.22252
AP1S1_Ap1s1	AP1S1	Ap1s1	grey	11.129	11.1796	11.191	11.1164	11.1091	11.0355	10.8694	11.2119	11.3179	11.054	11.1418	11.1148	11.0195	11.2009	11.2433	11.0935	11.2348	11.3369	10.9709	11.0121	11.1457	11.0346	11.1627	11.1235	11.1247	11.3565	11.3872	11.2805	11.1779	11.2012	11.0986	11.1306	11.2402	11.2649	11.2569	11.3159	11.1908	11.2391	11.1035	11.0809	11.074	11.1792	11.174	10.6451	10.6516	10.7156
AP1S2_Ap1s2	AP1S2	Ap1s2	grey	10.8138	11.0192	10.8921	10.8303	10.9439	10.7589	11.0185	10.7652	10.9519	10.6559	10.6254	10.7696	10.9425	10.7957	10.7904	10.7101	10.7512	10.9254	10.8758	10.6721	10.7444	10.7294	10.7369	10.9432	10.9304	10.8021	10.916	10.8172	10.8517	10.7252	10.8787	10.821	10.8202	10.8289	10.7002	10.8837	11.1109	11.0831	10.823	10.8207	10.8476	10.5954	10.955	10.6235	10.6443	10.6105
AP1S3_Ap1s3	AP1S3	Ap1s3	turquoise	8.73852	8.42606	8.24791	8.51028	8.58353	8.40894	8.86688	8.4974	8.24556	8.64155	8.43397	8.57009	8.37225	8.34795	8.42816	8.41137	8.5325	8.00457	8.51151	8.2877	8.2184	8.68381	8.46394	8.06518	8.32894	7.91512	7.83055	8.29847	8.57885	8.41982	8.48815	8.4271	8.57013	8.32097	8.29162	8.06244	7.97408	7.91093	8.49443	8.63558	8.46659	8.6925	8.36517	4.20963	4.1501	3.93103
AP2A1_Ap2a1	AP2A1	Ap2a1	grey	8.44612	8.51541	8.75484	8.55144	8.52382	8.74034	8.42871	8.26057	8.61589	8.77195	8.62014	8.72433	8.64709	8.47339	8.3899	8.96336	8.33306	8.72439	8.4349	8.40336	8.28264	8.49261	8.74507	8.30708	8.43314	8.63244	8.4469	8.69751	8.54066	8.61235	8.74684	8.63338	8.71523	8.65236	8.61774	8.68224	8.20879	8.19788	8.71804	8.71687	8.28694	8.80975	8.49708	7.13921	7.07685	7.04443
AP2A2_Ap2a2	AP2A2	Ap2a2	grey	10.6466	10.6885	10.8037	10.7676	10.5899	10.6701	10.6161	10.7051	10.68	10.5983	10.5269	10.466	10.6881	10.5677	10.5104	10.5895	10.5855	10.6165	10.5664	10.6929	10.4699	10.6373	10.8104	10.6632	10.5588	10.5263	10.4555	10.4024	10.7793	10.7558	10.681	10.7368	10.723	10.6409	10.801	10.6701	10.4275	10.481	10.6273	10.7421	10.7048	10.7345	10.4118	11.1783	11.2412	11.3073
AP2B1_Ap2b1	AP2B1	Ap2b1	grey	10.5977	10.6618	10.6394	10.6483	10.664	10.7409	10.4943	10.6762	10.6056	10.5526	10.6224	10.4444	10.6054	10.6552	10.6231	10.583	10.8036	10.6389	10.4865	10.7009	10.7242	10.6525	10.7313	10.6886	10.4416	10.6619	10.5023	10.5024	10.8486	10.7099	10.7851	10.7983	10.6171	10.7488	10.9402	10.762	10.3726	10.4834	10.6506	10.6141	10.586	10.5879	10.6471	10.8875	10.8308	10.7917
AP2M1_Ap2m1	AP2M1	Ap2m1	green	9.65736	9.59859	9.80197	9.60585	9.58396	9.49538	9.54268	9.9123	9.7797	9.59306	9.70382	9.49247	9.68459	9.73999	9.49891	9.74175	9.85089	9.61564	9.63141	9.79723	9.61477	9.76583	9.80734	9.64969	9.60466	9.6755	9.60555	9.64288	10.0045	9.89141	9.85036	9.787	9.88709	9.737	9.91789	9.64491	9.65299	9.57819	9.79198	9.88378	9.81868	9.82127	9.99315	11.3516	11.3673	11.4159
AP2S1_Ap2s1	AP2S1	Ap2s1	grey	9.8583	10.0767	10.1845	9.86759	9.85657	9.82737	9.694	9.9253	9.92828	9.88776	9.82935	9.79283	10.1043	10.0714	9.99801	9.81354	9.92928	9.93396	9.86834	9.82013	10.0086	9.64708	9.90644	9.92556	9.80744	9.84824	9.79035	9.81844	10.051	10.038	10.0872	9.83459	10.0116	9.90178	9.93257	9.85831	10.0989	9.91849	10.1474	10.2159	10.1853	9.96647	9.95782	11.8223	11.8764	11.8396
AP3B1_Ap3b1	AP3B1	Ap3b1	grey	7.81752	8.00064	8.07563	7.85209	7.88338	8.13121	7.98695	7.70228	7.87462	7.96077	7.86804	8.04394	7.95632	7.94684	8.05744	7.97441	8.03911	8.15291	8.13506	8.24696	8.18347	7.93645	7.99274	8.15737	8.23535	8.04739	8.07659	8.28023	7.81768	7.9107	7.99289	7.94882	7.75142	8.04436	7.74844	8.06517	8.14194	8.00893	7.76887	7.93326	8.18463	7.76576	7.83648	9.79674	9.85688	9.7593
AP3B2_Ap3b2	AP3B2	Ap3b2	grey	8.67692	8.61074	8.59641	9.10957	8.36574	8.78269	8.48492	8.8661	8.98825	8.76708	8.74707	8.50457	8.84204	8.56392	8.33716	8.46473	9.06682	8.38608	8.81243	8.86668	8.35532	8.66145	8.91302	8.70785	8.41406	8.45445	8.37569	8.33368	9.04179	8.98541	8.84608	8.80616	9.0885	8.6726	8.87039	8.68033	8.29742	8.50792	9.00322	9.09357	8.67862	9.01924	8.7747	8.62471	8.64234	8.72713
AP3D1_Ap3d1	AP3D1	Ap3d1	grey	9.94282	10.1682	9.99137	10.0304	10.0828	10.0174	10.0562	10.0559	10.0445	9.8762	10.0319	9.91518	10.1518	10.0458	10.0714	10.0314	9.99129	9.85301	10.0851	9.988	10.0269	10.0183	9.9924	9.95331	9.93793	9.8944	9.81109	9.95718	10.0779	10.1155	10.0825	10.1083	10.0871	10.0889	10.1681	10.011	9.69869	9.73582	10.1112	10.0626	10.0873	9.91466	10.0398	11.3671	11.3799	11.3968
AP3M1_Ap3m1	AP3M1	Ap3m1	grey	10.8644	10.8771	10.7225	10.8744	10.6172	10.5436	10.8093	10.8845	10.8053	10.8579	10.9178	10.9421	10.8786	10.7393	10.8148	10.6063	10.7258	10.8098	10.5947	10.4997	10.8029	10.776	10.762	10.6611	10.6717	10.558	10.5872	10.4518	11.0096	10.8597	10.6753	10.7846	10.7749	10.8641	10.9038	10.6996	10.4841	10.6312	10.6741	10.7508	10.9757	10.5062	10.7339	8.79685	8.94251	8.81338
AP3M2_Ap3m2	AP3M2	Ap3m2	grey	10.1946	10.382	10.3601	10.3494	10.1946	10.1935	10.1942	10.3565	10.2928	10.143	10.2659	10.0575	10.2857	10.2231	10.2266	10.1298	10.2197	10.2083	10.0622	10.1777	10.3552	10.208	10.344	10.0912	10.1871	10.3003	10.191	10.1333	10.2684	10.2718	10.2093	10.3112	10.101	10.2219	10.3091	10.2393	10.3164	10.2504	10.1678	10.1969	10.3771	10.0581	10.2083	10.9204	11.005	11.0838
AP3S1_Ap3s1	AP3S1	Ap3s1	turquoise	10.6414	10.4848	10.6452	10.7107	10.513	10.745	10.5206	10.568	10.4493	10.5665	10.5674	10.5952	10.5147	10.6398	10.6443	10.5937	10.438	10.4465	10.681	10.6188	10.6442	10.5742	10.7386	10.6256	10.5816	10.7364	10.7304	10.5237	10.4149	10.3518	10.5441	10.3856	10.4404	10.481	10.4455	10.4961	10.9515	10.9274	10.4641	10.4299	10.4961	10.764	10.4282	11.3602	11.3473	11.3411
AP3S2_Ap3s2	AP3S2	Ap3s2	grey	8.66435	8.80373	8.52339	8.70739	8.80468	8.74928	8.76517	8.62542	8.93593	8.67894	8.87321	8.53822	8.79156	8.86572	8.77939	8.92281	8.99029	8.81336	8.96295	8.79133	9.01024	8.85881	8.87636	8.83334	8.78887	8.86074	8.91113	8.95563	8.92142	8.91016	8.7676	8.9788	8.91017	8.849	8.91389	8.91874	8.67971	8.77994	8.78123	8.73254	8.79607	8.96584	8.71766	8.17776	8.26522	8.24523
AP4B1_Ap4b1	AP4B1	Ap4b1	grey	7.963	7.84865	8.02612	8.13401	7.8767	8.1809	8.05883	8.21176	7.84541	7.64983	7.97849	7.83709	7.91123	8.1651	7.64408	7.67659	8.05183	7.74424	7.88083	8.0013	8.41418	8.2108	7.8551	8.04347	7.808	7.86838	7.90515	8.12482	7.99388	7.94279	7.84491	7.88056	7.95253	7.96194	7.79134	8.16011	7.916	7.87179	7.95938	7.87956	7.80285	7.80231	7.93574	8.21125	8.24694	8.20386
AP4E1_Ap4e1	AP4E1	Ap4e1	yellow	13.3248	13.2951	13.2766	13.2949	13.4055	13.3706	13.4804	13.3086	13.3291	13.333	13.2251	13.2559	13.2698	13.2086	13.3342	13.4272	13.2756	13.1517	13.4389	13.4704	13.1861	13.4282	13.2829	13.2047	12.884	12.9411	12.7813	12.9632	13.3905	13.4488	13.3471	13.3315	13.5037	13.4345	13.3928	13.0654	12.672	12.8246	13.67	13.5897	13.425	13.5291	13.1701	8.57787	8.54791	8.48591
AP4M1_Ap4m1	AP4M1	Ap4m1	grey	6.3213	6.11768	6.09235	6.41664	6.25694	6.22451	6.26434	6.3442	6.17423	6.30943	6.05518	6.1561	6.29162	6.33116	6.14284	6.23023	6.34735	6.32306	6.32799	6.4098	6.03252	5.83308	6.28258	6.33676	6.39337	6.24431	6.21186	6.43291	6.36446	6.19178	6.48192	6.27686	6.19785	6.22176	6.31848	6.24622	6.56791	6.30545	6.19231	6.18472	6.16083	6.32652	6.48847	6.96832	6.96945	7.05098
AP4S1_Ap4s1	AP4S1	Ap4s1	grey	7.44912	7.35198	7.78196	7.36415	7.16559	7.51182	7.62415	7.3902	7.56168	7.72509	8.05847	7.74363	7.79867	7.59432	7.55177	7.58052	7.24287	7.63705	7.35394	7.53216	7.71611	7.99133	7.60236	7.42984	7.72835	7.67747	7.77718	7.65811	7.37721	7.33702	7.51463	7.51581	7.58539	7.41728	7.4127	7.8188	7.80146	7.78571	7.37775	7.47193	7.52904	7.3696	7.4607	11.2756	11.3039	11.3138
AP5M1_Ap5m1	AP5M1	Ap5m1	blue	9.75673	9.67346	9.88347	9.6989	9.68567	9.8392	9.75764	9.6851	9.69573	9.78098	9.74968	9.99095	9.71069	9.90062	9.82409	9.74291	9.91589	9.90953	9.67502	9.77868	9.85697	9.98605	9.98205	9.88305	9.92912	9.97719	10.0938	9.90558	9.63979	9.70536	9.5685	9.65953	9.64574	9.76593	9.60218	9.92456	10.1425	10.0892	9.59887	9.6324	9.9219	9.60291	9.5714	9.35002	9.27609	9.14143
APAF1_Apaf1	APAF1	Apaf1	grey	6.14402	6.41486	6.13518	6.42383	6.18287	6.15271	6.1625	5.99139	6.23157	6.32967	6.44348	6.23046	6.37718	6.53663	6.26906	6.31807	6.39539	6.41072	6.52334	6.63529	6.46202	6.23712	6.34858	6.41834	6.22252	6.27057	6.41066	6.25892	6.33765	6.19084	6.36449	6.16395	6.32543	6.27318	6.34867	6.12769	6.44196	6.12284	6.54051	6.49362	6.46211	6.39498	6.45679	7.46222	7.40782	7.49019
APBA1_Apba1	APBA1	Apba1	grey	9.34406	9.26286	9.32862	9.51037	9.44164	9.27875	9.26641	9.49195	9.5097	9.20726	9.20269	9.04056	9.31733	9.23453	9.10225	9.26165	9.26641	9.28605	9.29563	9.20552	9.04802	9.24187	9.39422	9.43072	9.21957	9.30778	9.00578	9.22477	9.3406	9.39056	9.47439	9.37775	9.42991	9.36014	9.48275	9.29551	8.97515	8.96706	9.38405	9.51005	9.27317	9.27029	9.43434	9.40263	9.48099	9.38835
APBA2_Apba2	APBA2	Apba2	grey	10.8196	10.8903	10.9178	11.1008	10.8117	10.8749	10.7646	11.0265	10.8969	10.7716	10.8217	10.8951	10.8401	10.8824	10.7573	10.8311	10.9271	10.786	10.759	10.8122	10.87	11.0182	11.1221	10.9462	10.7373	10.7961	10.6301	10.6851	11.1848	10.9855	10.9718	10.9252	11.0722	10.953	11.0919	10.9895	10.5632	10.6033	10.8137	10.9592	10.8534	10.8414	10.8778	10.2336	10.1523	10.3199
APBA3_Apba3	APBA3	Apba3	grey	6.63144	6.39133	6.68528	6.43794	6.34169	6.18628	6.33421	6.56738	6.47357	6.25622	6.35575	6.31213	6.49325	6.57825	6.28423	6.38268	6.46608	6.4173	6.39323	6.40945	6.19113	6.4901	6.4093	6.40901	6.47144	6.48576	6.29877	6.59575	6.40959	6.60397	6.58584	6.57458	6.44059	6.47192	6.37056	6.35971	6.40115	6.40446	6.48592	6.56143	6.47396	6.55657	6.54118	6.9941	7.13239	7.13177
APBB1_Apbb1	APBB1	Apbb1	grey	10.655	10.6014	10.5763	10.6712	10.617	10.5222	10.5806	10.7097	10.6152	10.5294	10.6262	10.4808	10.6351	10.7259	10.4959	10.609	10.6974	10.5816	10.5431	10.5201	10.637	10.6191	10.6908	10.5885	10.6161	10.5942	10.6587	10.6069	10.7526	10.6532	10.7163	10.7942	10.7352	10.7505	10.8124	10.7395	10.5434	10.5685	10.7491	10.6948	10.5425	10.7349	10.734	11.4316	11.4826	11.51
APBB1IP_Apbb1ip	APBB1IP	Apbb1ip	grey	8.33548	8.24685	8.49348	7.98616	8.25921	8.26956	8.65597	8.32105	8.52531	8.22103	8.28123	8.47363	8.42496	8.49974	8.25665	8.38836	8.23465	8.42659	8.37875	8.29856	7.95079	8.25971	8.40359	8.44762	8.31797	8.33081	8.27216	8.5961	8.26293	8.26546	8.38646	8.47542	8.23892	8.36633	8.34264	8.45829	8.22988	8.11399	8.33152	8.28593	8.28762	7.92425	8.42253	4.90918	4.98339	4.83084
APBB2_Apbb2	APBB2	Apbb2	grey	8.69598	8.53599	8.8027	8.76404	8.7056	8.91205	8.63349	8.56224	8.89635	8.61046	8.60749	8.59726	8.65547	8.67388	8.51447	8.59174	8.71466	8.86778	8.65369	8.50417	8.59726	8.63202	8.74692	8.89401	8.58833	8.74751	8.66033	8.58129	8.67694	8.52103	8.75043	8.67403	8.6519	8.73027	8.66719	8.65457	8.56552	8.71341	8.54523	8.52756	8.82748	8.45991	8.55161	10.118	10.1401	10.252
APBB3_Sra1	APBB3	Sra1	grey	8.33158	8.48568	8.64815	8.34124	8.5489	8.82957	8.45753	8.55845	8.63171	8.50389	8.696	8.46597	8.56662	8.5948	8.50645	8.46794	8.62782	8.51232	8.54258	8.61716	8.50507	8.41928	8.74935	8.71925	8.53871	8.39689	8.45153	8.42335	8.70025	8.68531	8.4937	8.63594	8.70584	8.52971	8.50765	8.4331	8.44406	8.58963	8.57056	8.67688	8.49528	8.54597	8.81724	9.83226	9.85583	9.89236
APC_Apc	APC	Apc	grey	10.5836	10.2636	10.4676	10.4626	10.3324	10.3711	10.4709	10.6676	10.4721	10.3959	10.3718	10.3811	10.3111	10.4438	10.4397	10.5981	10.2778	10.5763	10.2773	10.251	10.5528	10.707	10.6714	10.4962	10.5268	10.5235	10.4637	10.5726	10.1734	10.2616	10.4884	10.3893	10.2427	10.5417	10.3937	10.5764	10.3519	10.4713	10.3599	10.2191	10.2687	10.2925	10.3459	12.5859	12.6225	12.5767
APC2_Apc2	APC2	Apc2	grey	9.31792	9.12768	9.40866	9.3214	9.22331	9.23716	9.38784	9.39491	9.29236	9.36634	9.47757	9.34881	9.34845	9.4569	9.35936	9.20619	9.28582	9.39062	9.35551	9.3927	9.51295	9.44652	9.36709	9.34742	9.29218	9.45808	9.20503	9.28322	9.46323	9.45388	9.40931	9.4549	9.49079	9.40325	9.51825	9.42777	8.99957	8.97829	9.24378	9.5028	9.13247	9.45506	9.43417	7.06456	7.1535	7.18896
APCDD1_Apcdd1	APCDD1	Apcdd1	grey	9.65508	9.68719	9.81769	9.49979	9.7735	9.85079	9.82466	9.70779	9.93836	9.41759	9.51853	9.64326	9.47928	9.54535	9.5436	9.874	9.65737	9.75431	9.81681	9.75305	9.5634	9.50663	9.48129	9.57728	9.86598	9.62141	9.6582	9.73067	9.49359	9.5626	9.80064	9.58255	9.58391	9.86995	9.70909	9.66406	9.66689	9.5225	9.63295	9.67249	9.72262	9.44739	9.67525	8.5066	8.58891	8.63883
APEH_Apeh	APEH	Apeh	turquoise	8.1149	8.07188	8.23101	8.22667	8.01081	8.18889	7.97353	7.95286	8.14493	8.03765	8.07897	8.0662	8.14619	8.17182	8.0361	8.05383	8.23551	8.192	8.16871	7.98605	8.27689	8.06181	8.15357	8.1157	8.20525	8.18044	8.27783	8.23225	8.18468	7.99571	8.15867	8.17596	8.04364	8.15948	8.11318	8.19302	8.20373	8.19495	7.97828	8.05931	8.18919	7.96985	8.11018	7.85927	7.91964	7.85969
APEX1_Apex1	APEX1	Apex1	grey	10.2591	10.2187	10.4245	10.3001	10.3157	10.3433	10.4035	10.4109	10.473	10.2213	10.3579	10.2383	10.3985	10.3167	10.1911	10.23	10.2933	10.3456	10.3326	10.1992	10.3655	10.2851	10.2486	10.2948	10.4804	10.3179	10.4822	10.4035	10.2326	10.2345	10.2189	10.3952	10.2301	10.2815	10.2234	10.3256	10.49	10.4213	10.3058	10.3192	10.4268	10.0644	10.3443	10.191	10.1188	10.194
APEX2_Apex2	APEX2	Apex2	grey	7.14156	7.12446	7.14267	7.27407	6.99974	7.02357	6.92293	7.23087	6.97475	7.04453	7.00831	7.22914	7.03629	7.19644	7.11937	7.15003	7.20205	7.19672	7.14533	7.29002	7.08209	6.96767	7.10983	7.0822	7.17993	7.24131	7.23165	7.11562	7.04721	7.07671	7.17809	7.22164	7.09317	7.24251	7.26819	7.18277	6.99935	7.1681	7.1051	7.03693	6.96114	7.17448	7.20662	6.20514	6.29735	6.25857
APH1A_Aph1a	APH1A	Aph1a	grey	8.58948	8.68862	8.77991	8.6094	8.80099	8.81166	8.77475	8.62976	8.84525	8.55039	8.73435	8.59898	8.76631	8.8168	8.63524	8.72478	8.89777	8.8831	8.8528	8.9039	8.78772	8.66191	8.63704	8.78253	8.64403	8.786	8.70806	8.82199	8.85654	8.76818	8.77972	8.84299	8.79059	8.79486	8.84554	8.85021	8.63805	8.67319	8.74103	8.6821	8.52156	8.77894	8.82171	8.73968	8.95448	8.87561
APH1B_Aph1b	APH1B	Aph1b	grey	8.424	8.49951	8.50149	8.57342	8.3046	8.46242	8.41491	8.44052	8.56236	8.28668	8.48586	8.4269	8.64486	8.4815	8.31603	8.33655	8.47556	8.50031	8.58615	8.50035	8.32667	8.33273	8.45379	8.48885	8.32873	8.50223	8.5345	8.46062	8.47283	8.32448	8.4003	8.42374	8.40167	8.44883	8.281	8.39718	8.46559	8.53802	8.3629	8.41006	8.55473	8.21471	8.48261	10.3803	10.3049	10.3232
API5_Api5	API5	Api5	turquoise	9.64743	9.40357	9.67447	9.67551	9.49579	9.60645	9.62218	9.64779	9.64039	9.51908	9.52848	9.72481	9.55486	9.55753	9.51904	9.43536	9.65225	9.60561	9.61785	9.51426	9.50293	9.75583	9.68909	9.64968	9.60017	9.63035	9.63151	9.57974	9.67722	9.59022	9.49332	9.57795	9.54322	9.54243	9.52722	9.56494	9.78429	9.74575	9.41593	9.50491	9.71837	9.52271	9.49134	11.1388	11.0215	10.9357
APIP_Apip	APIP	Apip	grey	8.07956	7.91281	8.17783	8.22844	8.28727	8.30242	8.2162	7.97452	8.03373	8.01003	8.19576	8.26751	8.29831	7.99436	8.00396	7.80013	7.90328	8.37156	8.41832	7.75666	8.16931	7.98608	8.05019	8.40402	8.02439	8.30206	8.13831	8.16119	7.92631	8.03475	8.00968	7.89426	7.90666	8.00171	7.83429	8.14792	8.66563	8.54079	8.01436	7.97419	8.13291	7.83408	8.09666	8.79181	8.85037	8.84364
APITD1-CORT_Apitd1	APITD1-CORT	Apitd1	grey	8.79481	9.26144	8.98819	8.97398	9.06877	8.69237	8.55061	8.89922	8.8214	8.79287	8.98087	8.73024	8.88185	9.09797	9.16717	9.07138	8.93356	8.67618	9.03207	9.06501	8.85993	8.89884	9.18276	8.79288	9.13071	8.78984	9.06533	8.9908	8.9667	8.97468	8.80939	8.74447	8.95303	8.87436	8.77927	8.99462	9.19135	9.14086	8.77443	8.83447	8.76628	8.98494	8.91524	6.19886	6.07973	6.29492
APLP1_Aplp1	APLP1	Aplp1	grey	10.7753	10.6417	10.8352	10.8832	10.5742	10.8528	10.8181	10.8286	10.6929	10.6787	10.7148	10.7526	10.6943	10.6908	10.5578	10.5935	10.8881	10.7231	10.93	10.9587	10.7258	10.7521	10.8989	10.8091	10.8891	10.7834	10.7663	10.8745	10.992	10.7956	11.0134	10.9339	10.9948	10.908	10.946	10.9779	10.5678	10.4974	10.6458	10.962	10.8607	10.7037	10.835	12.4724	12.5104	12.5528
APLP2_Aplp2	APLP2	Aplp2	grey	11.5261	11.5331	11.4858	11.4269	11.3079	11.4007	11.2883	11.4796	11.3293	11.1209	11.4413	11.281	11.4028	11.2662	11.1344	11.247	11.3557	11.3523	11.3269	11.1842	11.3459	11.267	11.408	11.3753	11.2225	11.2288	11.2875	11.3387	11.5009	11.3894	11.4438	11.5188	11.4558	11.4776	11.5366	11.4052	11.116	11.129	11.5353	11.392	11.5437	11.1891	11.3724	11.0302	11.0849	11.1749
APOA1BP_Apoa1bp	APOA1BP	Apoa1bp	purple	10.0276	10.1258	10.1063	10.0021	10.0476	9.98809	9.95813	10.0511	10.1083	9.8513	10.0884	9.8433	10.2174	10.0841	9.92006	9.91054	10.1031	10.196	10.1604	10.0888	10.0804	9.91238	9.98334	10.3041	10.1363	10.3112	10.3543	10.2235	10.0466	10.0304	10.0458	10.106	10.0021	10.073	10.0579	10.0558	10.4338	10.3713	10.0004	10.0029	9.99505	10.0806	10.2901	10.9803	10.999	10.9794
APOA2_Apoa2	APOA2	Apoa2	grey	3.90746	3.85877	3.87362	4.07709	3.97682	3.98904	4.12136	4.25005	3.98556	4.05981	3.86323	4.3618	3.85284	4.13318	4.20546	4.06788	3.82429	4.13484	3.78866	3.88518	4.0201	3.94261	4.19727	4.05079	4.11078	3.97068	3.89517	4.16326	4.07123	4.08979	4.04275	3.81465	4.12387	3.96417	3.88429	3.98329	4.1973	4.00153	3.87017	4.06886	4.0255	4.04682	4.00359	5.33749	5.4121	5.22184
APOA4_Apoa4	APOA4	Apoa4	grey	4.77941	4.45894	4.65904	4.69612	4.63163	4.4719	4.72328	4.8098	4.74182	4.52021	4.57015	4.59124	4.56404	4.62937	4.57964	4.44996	4.49937	4.65954	4.66256	4.80588	4.45462	4.7555	4.44647	4.74736	4.85126	4.74219	4.84278	4.7626	4.44169	4.54341	4.54962	4.62903	4.63856	4.48636	4.64082	4.55148	4.76969	4.66367	4.55469	4.51185	4.61908	4.57126	4.74532	4.48308	4.36513	4.48957
APOA5_Apoa5	APOA5	Apoa5	grey	6.17475	6.18739	5.93345	6.06454	6.04777	6.24275	6.27105	6.25728	6.0203	6.19002	6.03084	6.29735	6.10267	5.90289	6.25751	6.19957	6.2959	6.09775	6.16756	6.22238	6.14756	6.14566	6.18458	6.07557	6.26167	6.07595	6.14433	6.24819	6.12661	6.25735	6.06199	6.02148	6.04027	6.14135	6.19619	6.06611	6.30214	6.07116	6.12419	6.10331	6.35657	6.08255	6.10134	4.58895	4.65308	4.97989
APOB_Apob	APOB	Apob	grey	4.14829	3.90842	4.24758	4.06023	3.77045	4.02184	4.28309	4.22825	4.29087	4.21447	3.73662	4.32825	4.43046	4.37181	4.23561	4.37761	4.16856	4.30668	3.9182	4.25155	3.95906	4.28595	4.04014	4.17603	4.25676	4.07371	4.3428	4.09603	3.97301	4.01823	4.03583	4.32623	3.98226	4.03926	4.3797	4.35742	4.1207	4.25503	4.25728	3.90406	4.04736	3.97959	4.02277	4.14579	4.3663	4.21928
APOBEC2_Apobec2	APOBEC2	Apobec2	grey	5.01522	4.79158	4.83775	4.64982	4.19764	4.77897	4.19193	4.81577	4.31963	4.9309	4.36317	4.86343	4.69115	4.74083	5.01673	4.86893	4.64589	4.63641	4.35727	4.73029	4.74206	4.07577	4.6042	4.67479	4.6394	4.69553	4.63352	4.74619	4.76459	4.84854	4.4851	4.75665	4.37931	4.54862	4.50338	4.85863	4.96717	4.95775	4.5502	4.40796	4.61602	4.48747	4.57524	6.47631	6.49361	6.60123
APOBEC3G_Apobec3	APOBEC3G	Apobec3	grey	6.54512	6.35603	6.29206	6.43189	6.34358	6.64059	6.43055	6.50577	6.33887	6.53906	6.46136	6.67359	6.41049	6.46648	6.34372	6.5497	6.55581	6.51019	6.47636	6.4694	6.51721	6.18017	6.31703	6.55995	6.59596	6.50467	6.41231	6.62005	6.5334	6.62692	6.37822	6.26259	6.49502	6.58345	6.56697	6.41763	6.51843	6.3643	6.26567	6.34181	6.46239	6.5974	6.38663	4.30081	4.36774	4.58061
APOC1_Apoc1	APOC1	Apoc1	pink	8.40332	8.56573	8.90671	9.39263	8.28124	8.97188	9.14328	9.0822	8.86902	9.43241	9.2461	9.6492	9.16795	9.09205	8.4744	9.15556	8.65427	8.58223	9.37503	10.0314	8.69613	8.56611	8.66272	8.55058	9.31115	9.51723	9.44239	9.72594	8.47764	8.97605	8.33304	8.41614	8.97153	8.96107	8.72182	9.24158	9.86864	9.29556	8.55087	8.79063	8.18729	9.26005	8.96677	5.00856	4.9963	5.20364
APOC2_Apoc2	APOC2	Apoc2	grey	6.52802	6.51024	6.63051	6.47827	6.49079	6.89165	6.5731	6.63995	6.61204	6.73944	6.67161	6.61927	6.62261	6.52651	6.70872	6.53793	6.65685	6.73292	6.58941	7.00362	6.68624	6.45369	6.52884	6.77942	6.87598	6.65895	6.60354	6.77367	6.45476	6.63416	6.72449	6.46213	6.52513	6.68814	6.62446	6.44568	6.77486	6.61071	6.61088	6.5118	6.55114	6.81451	6.61146	3.43003	3.49422	3.50918
APOC3_Apoc3	APOC3	Apoc3	grey	8.76944	8.66699	8.76889	8.61945	8.66052	8.8049	8.59513	8.45893	8.62858	8.77015	8.63213	8.81167	8.77532	8.74337	8.83783	8.77062	8.63291	8.74504	8.65222	8.66786	8.66147	8.71163	8.50538	8.66275	8.82917	8.64493	8.74364	8.8219	8.59543	8.70151	8.73019	8.65557	8.71688	8.82515	8.79285	8.68904	8.514	8.70584	8.75241	8.55697	8.54641	8.83591	8.68293	4.27358	4.08864	4.32228
APOC4_Apoc4	APOC4	Apoc4	grey	5.96506	5.57224	6.0658	5.95185	5.63355	6.014	5.61687	5.92273	5.85272	5.97659	6.22074	6.24667	5.99224	6.02662	5.95884	5.87541	5.88241	6.04323	5.96217	6.0325	5.97719	5.89207	5.67175	5.89654	6.29318	6.03329	6.21838	6.33057	5.7096	5.81234	5.797	5.84794	5.8016	5.87569	5.90581	6.04998	6.21934	5.79246	5.78377	5.77962	5.88253	5.88631	5.85561	5.14742	5.22931	5.0675
APOD_Apod	APOD	Apod	grey	8.08936	8.61834	8.3507	7.78038	8.82307	8.17226	8.59696	8.20115	8.79207	8.11674	8.38262	8.50189	8.40522	8.33764	8.48839	8.36766	8.37238	8.82524	8.76539	8.53938	8.03943	7.97629	8.01701	8.81564	8.11359	8.27605	8.52287	8.88738	8.7936	8.37864	8.45785	8.33105	8.65629	8.16519	8.06041	8.28663	8.7299	8.39934	8.71653	8.45067	8.52669	8.12328	8.89054	12.0267	12.2998	12.2145
APOE_Apoe	APOE	Apoe	grey	11.0168	11.2988	11.2476	11.1837	11.3226	11.2744	11.5394	11.1895	11.3231	11.2768	11.2394	11.2068	11.3465	11.2964	11.2854	11.5326	11.2848	11.3767	11.6656	11.6988	11.2333	11.0027	11.2139	11.1209	11.4746	11.634	11.504	11.7883	11.5049	11.5024	11.6622	11.6401	11.5896	11.5594	11.5982	11.6183	11.3308	11.3342	11.4931	11.5322	11.3757	11.5376	11.4874	12.001	12.1049	12.1014
APOH_Apoh	APOH	Apoh	grey	3.78357	3.8323	4.05826	4.24848	3.62361	3.53184	3.69845	3.8207	4.4025	3.99891	3.62459	4.12865	3.50153	3.80498	3.93672	3.85078	3.80309	4.39209	3.91722	4.17314	3.63197	3.75725	3.98218	3.78638	3.80178	4.03936	4.02684	3.72383	3.9177	3.69826	3.80033	3.60044	3.96806	4.37266	3.66674	3.54964	3.7737	3.86728	3.7153	4.26929	4.17597	3.71324	4.09699	4.67904	4.7349	4.62831
APOLD1_Apold1	APOLD1	Apold1	grey	8.50383	8.13602	8.29094	8.6981	7.86425	8.76764	7.86543	8.16521	7.97625	7.98883	8.26384	8.0476	8.97031	8.09951	8.12546	8.40617	8.85195	8.28373	8.41421	8.32523	8.29199	8.41524	8.17291	7.89546	8.71485	8.24888	8.24985	8.82098	8.31446	8.38712	8.3871	8.30428	7.95097	8.30755	7.93826	8.56981	8.26858	8.15975	7.64102	7.98487	8.27868	8.12192	7.72799	6.53558	6.57893	6.68594
APOM_Apom	APOM	Apom	grey	6.89966	7.21562	7.2894	7.29764	7.3875	7.16914	7.09812	7.00293	7.01383	7.24025	6.96457	7.08855	7.16106	7.27976	7.11371	7.24023	7.2847	6.92693	7.40382	7.16796	7.44897	7.19437	7.21103	7.1409	7.10515	7.40868	7.41534	7.27405	7.22211	7.13502	7.01303	7.16315	7.11776	7.12965	7.14146	7.3798	7.4503	7.43282	7.0622	7.00813	7.04356	7.08076	7.25061	4.78077	4.90689	5.0025
APOPT1_Apopt1	APOPT1	Apopt1	purple	8.48142	8.6214	8.6283	8.48434	8.70684	8.49339	8.63408	8.50916	8.37873	8.3685	8.4089	8.61413	8.5895	8.69206	8.55813	8.61061	8.55784	8.68635	8.52955	8.6094	8.62843	8.41619	8.24403	8.42458	8.65653	8.63954	8.75611	8.61712	8.53093	8.59517	8.382	8.46819	8.4388	8.60964	8.51394	8.54328	8.76311	8.80398	8.49779	8.47381	8.49541	8.5984	8.54487	9.61438	9.63724	9.59335
APP_App	APP	App	grey	13.2431	13.3489	13.3023	13.2128	13.3632	13.2105	13.1353	13.3273	13.2991	13.2884	13.3374	13.1586	13.3076	13.2624	13.3618	13.2435	13.269	13.2354	13.2144	13.1069	13.3229	13.1975	13.2645	13.2413	13.3205	13.3328	13.2842	13.2361	13.3411	13.3502	13.277	13.3601	13.2959	13.3427	13.4127	13.4222	13.2119	13.2874	13.217	13.2112	13.2784	13.1966	13.2241	13.5662	13.5536	13.5299
APPBP2_Appbp2	APPBP2	Appbp2	grey	10.0797	9.96193	10.1328	10.1488	10.1097	10.1606	10.1902	10.0925	10.2002	10.2027	10.1668	10.2792	10.2006	10.2048	10.1529	10.1713	10.0453	10.1631	10.1035	9.97738	10.1845	10.1942	10.0896	10.0625	10.0327	10.1597	10.178	10.0756	10.1352	10.0066	10.0253	10.1063	9.98036	10.1959	10.2041	10.0888	10.0662	10.0558	10.0244	9.95817	10.1541	9.86688	10.0615	11.5982	11.5957	11.6232
APPL2_Appl2	APPL2	Appl2	grey	7.67742	7.69767	7.8229	7.6344	7.66218	7.66018	7.50885	7.71166	7.91858	7.52018	7.79212	7.66189	7.78371	7.5606	7.60586	7.73927	7.66379	7.82027	7.81118	7.72282	7.45826	7.84566	7.72282	7.8389	7.51449	7.59592	7.64303	7.67858	7.83645	7.7731	7.67697	7.66641	7.70261	7.52509	7.53937	7.78485	7.92541	7.89971	7.78093	7.76013	7.63184	7.84672	7.6269	10.8621	10.9394	10.805
APRT_Aprt	APRT	Aprt	purple	8.37156	8.72084	8.23604	8.75705	8.36718	8.62023	8.23812	8.6558	8.54625	8.26085	8.70279	8.36657	8.80487	8.07277	8.45565	8.77377	8.64206	8.59649	8.81465	8.53775	8.7471	8.59186	8.64547	8.59172	8.7119	8.56995	8.99644	8.49074	8.47149	8.4994	8.39108	8.55674	8.41916	8.52495	8.49196	8.56984	8.93373	8.90504	8.62117	8.62186	8.75194	8.42158	8.61067	9.96557	10.0386	9.9919
APTX_Aptx	APTX	Aptx	turquoise	8.35931	8.50803	8.46466	8.64603	8.5045	8.65178	8.50166	8.57613	8.62034	8.31599	8.57135	8.58761	8.63284	8.53934	8.4034	8.38769	8.60402	8.64941	8.38276	8.33399	8.59594	8.53925	8.55392	8.61525	8.36762	8.6229	8.53212	8.29792	8.41736	8.46223	8.56347	8.50158	8.53959	8.42674	8.52373	8.56915	8.72728	8.70832	8.61093	8.56018	8.63204	8.35495	8.539	7.99404	8.00829	8.05377
AQP1_Aqp1	AQP1	Aqp1	grey	5.88158	5.48552	6.00407	6.04715	5.62001	6.29225	5.73339	6.18755	6.10479	6.07081	5.65198	6.15732	5.70272	5.90498	5.67698	6.11522	6.15711	5.8559	5.8109	6.69792	6.02206	6.24787	5.75156	6.31753	6.1081	5.97642	6.25779	6.58916	6.10122	5.53481	6.03818	6.27457	5.81916	5.93613	5.83476	6.09779	5.77448	5.80489	5.77862	5.81733	5.80564	6.17112	5.81765	3.61651	3.57442	3.87206
AQP11_Aqp11	AQP11	Aqp11	brown	8.01705	7.83648	7.95996	7.85189	7.88614	7.86702	7.71601	8.0822	8.07912	7.80003	7.97519	7.83755	7.90254	8.3536	7.92612	7.93777	8.1726	7.85622	7.81964	7.66571	8.22519	7.93808	7.93013	8.04884	8.09593	8.04331	8.24682	7.99159	7.68856	7.75055	7.82448	7.79022	7.8276	7.66519	7.74382	8.03845	8.40609	8.41012	7.83536	7.7253	7.76624	7.92804	7.89889	8.01997	7.96255	7.98296
AQP12B_Aqp12	AQP12B	Aqp12	grey	5.77168	5.67578	5.57694	5.83034	5.58786	6.02808	5.85563	5.83788	5.60668	5.79365	5.46792	5.83461	6.064	5.55659	5.79373	5.8311	5.69547	5.74485	5.47141	5.53602	5.51749	5.79653	5.89836	5.72664	5.80409	5.93394	5.57	5.97265	5.49407	5.68775	6.02934	5.71561	6.01963	5.65515	5.57246	5.72888	5.67236	5.66284	5.77776	5.8237	5.93962	5.53066	5.74352	5.47705	5.47139	5.58431
AQP2_Aqp2	AQP2	Aqp2	grey	6.84845	6.71741	6.97974	6.8945	6.67927	6.85913	6.7355	6.88507	6.7193	6.78916	6.64918	6.87496	6.80949	6.62906	6.6892	6.60867	6.66848	6.79874	6.67852	6.67725	6.80951	6.72506	6.57433	6.82815	6.84714	6.80354	6.66265	6.77196	6.68498	6.78254	6.89372	6.53819	6.79562	6.80041	6.72413	6.61885	6.80895	6.88338	6.70243	6.72967	6.93453	6.84791	6.63507	5.40031	5.27859	5.35745
AQP3_Aqp3	AQP3	Aqp3	grey	6.01106	6.49043	6.5146	6.90672	6.62458	5.97578	5.98184	6.32105	6.08357	6.30831	6.36833	6.62868	6.11003	6.01923	5.94118	6.99656	6.28201	7.14533	6.73591	6.4702	6.55271	6.52627	7.0764	6.52594	6.19853	6.09245	6.34298	6.04184	6.86606	6.33758	6.56761	6.42236	6.26462	6.16095	6.73927	6.59295	6.58079	6.08042	6.4467	6.68083	6.15273	6.45575	6.29743	5.0455	5.10643	4.91272
AQP4_Aqp4	AQP4	Aqp4	grey	11.4797	10.9794	11.2886	11.0984	11.2996	11.4028	11.4174	11.3269	11.1054	11.2695	11.2789	11.4531	10.9786	11.1677	11.1194	11.366	10.7309	11.3483	11.051	11.2414	10.7809	10.8891	11.0653	10.9383	11.1012	11.0854	11.3815	11.4652	11.2698	10.8505	10.9821	10.9539	10.8986	11.3449	11.0929	11.2721	11.1605	10.8388	10.9748	11.0188	11.2998	10.8526	10.7307	9.93384	9.91715	9.83288
AQP5_Aqp5	AQP5	Aqp5	grey	4.40206	4.49148	4.67851	4.27774	4.34228	4.62743	4.53903	4.5191	4.71055	4.60401	4.63174	4.47615	4.63226	4.531	4.44936	4.49182	4.41456	4.52982	4.50847	4.38305	4.49023	4.17017	4.47972	4.56295	4.50124	4.6924	4.52075	4.65254	4.47656	4.48678	4.50632	4.34538	4.52333	4.55918	4.57223	4.57212	4.62816	4.40686	4.35489	4.43171	4.32605	4.59523	4.55116	4.26974	4.17217	4.38366
AQP6_Aqp6	AQP6	Aqp6	grey	6.66501	6.64274	6.50732	6.60646	6.65179	6.51613	6.76648	6.69575	6.53672	6.69522	6.5236	6.51072	6.2748	6.58739	6.6961	6.44862	6.58627	6.53983	6.35137	6.57307	6.66592	6.47861	6.6154	6.29791	6.63502	6.30788	6.30146	6.53121	6.46692	6.63256	6.70453	6.48789	6.5949	6.70507	6.53298	6.48623	6.3247	6.31193	6.66504	6.73171	6.81675	6.6974	6.27685	4.77346	4.77186	4.72492
AQP7_Aqp7	AQP7	Aqp7	grey	5.26737	5.42864	5.2164	5.26483	5.24448	5.279	5.36738	5.1527	5.2804	5.54828	5.41153	5.36931	5.30423	5.13945	5.38987	5.33977	5.27493	5.27594	5.29615	5.44239	5.41461	5.30325	5.06425	5.08492	5.50944	5.42998	5.21695	5.21694	5.09064	5.42406	5.35083	5.16676	5.37651	5.37357	5.25776	5.26946	5.29916	5.38773	5.16618	5.4018	5.26688	5.1393	5.50978	3.76355	3.61468	3.63757
AQP8_Aqp8	AQP8	Aqp8	grey	6.94652	6.98543	7.45695	6.61049	7.26936	6.99398	7.30452	7.13949	6.92581	6.61156	6.90166	7.01319	6.20537	7.22271	6.81457	6.32546	7.15155	7.53711	6.43004	7.1456	7.33623	6.55122	6.73094	6.90306	6.74178	7.43515	6.75575	6.99532	6.59093	6.75831	7.24886	7.0042	6.89536	7.15769	7.05482	7.14161	6.56969	6.58576	6.87039	7.06255	7.01209	6.721	6.8073	3.51513	3.51113	3.71329
AQP9_Aqp9	AQP9	Aqp9	grey	4.89682	4.82555	5.0389	4.70501	5.04418	5.06765	5.10872	5.2827	5.00424	5.06725	4.90544	4.90477	5.19576	4.90979	4.95408	5.28385	4.95662	4.85042	4.94811	5.06781	5.10682	5.14131	4.80777	5.05657	5.18806	4.85758	5.04091	5.15309	4.91409	4.80729	5.14374	4.82935	4.96019	5.03027	4.9072	4.78553	5.19054	5.06915	5.08755	4.87056	5.19003	5.01723	5.04126	4.90508	4.92935	4.99793
AQR_Aqr	AQR	Aqr	grey	8.14763	8.14235	8.12031	8.04042	8.20476	8.132	8.15816	8.09554	7.89882	8.05334	7.97279	8.12794	7.97525	8.09819	8.07437	8.03852	7.91901	8.04969	8.04487	8.07526	7.98507	7.86219	8.10483	8.20194	8.13063	8.00328	8.15938	8.1169	8.09844	7.9345	7.9652	8.1055	7.91685	8.05942	7.98923	8.12198	8.07105	8.15196	7.90003	7.95104	8.15099	7.91189	7.89731	9.2009	9.21832	9.1373
AR_Ar	AR	Ar	grey	5.68491	5.61953	5.71805	5.9654	5.67181	5.76209	5.70892	5.69507	5.77464	5.68473	5.5685	5.83342	5.46571	5.67388	5.8467	5.60227	5.53349	5.55642	5.78197	5.64902	5.80213	5.90082	5.85965	5.76838	5.70256	5.79498	5.57043	5.78117	5.8579	5.70094	5.90366	5.90567	5.67364	5.80186	5.75412	5.55065	5.50332	5.64816	5.52725	5.65915	5.77021	5.62182	5.91116	9.62949	9.64409	9.61646
ARAF_Araf	ARAF	Araf	grey	9.23022	9.10347	9.09695	9.15213	9.06539	9.15086	9.09335	9.2026	9.0253	9.2157	9.02033	9.12107	9.1321	9.03513	9.18673	9.19124	9.07611	9.14691	9.09361	9.13008	9.14463	9.11473	9.16106	9.153	9.19143	9.15656	9.14417	9.10466	9.07935	9.1091	9.23316	9.07849	9.20065	9.09952	9.21085	9.11968	9.20874	9.13959	9.20945	9.1984	9.10742	9.24597	9.17145	10.6687	10.7336	10.8058
ARAP2_Arap2	ARAP2	Arap2	grey	9.52383	9.40004	9.73238	9.50035	9.55912	9.5311	9.63826	9.30743	9.56694	9.73089	9.67141	9.77648	9.55357	9.55502	9.32115	9.55193	9.28557	9.74445	9.35508	9.33802	9.3748	9.75367	9.65787	9.62915	9.21641	9.63074	9.4905	9.58197	9.48057	9.44349	9.44811	9.57958	9.38731	9.61416	9.47938	9.48051	9.2628	9.36599	9.47463	9.41739	9.66052	9.437	9.22004	11.5036	11.4543	11.4541
ARC_Arc	ARC	Arc	grey	7.42843	7.28341	7.53787	7.29327	7.50455	7.46133	7.43483	7.52325	7.59761	7.54002	7.32651	7.48293	7.44442	7.79661	7.55865	7.42925	7.7596	7.60767	7.48801	7.59793	7.54622	7.53622	7.55783	7.8701	7.89433	7.57049	7.53278	7.8451	7.58194	7.6137	7.7124	7.61479	7.70058	7.74389	7.63722	7.75363	7.28992	7.36383	7.26195	7.4391	7.54927	7.69394	7.27365	8.27439	8.52929	8.84622
ARCN1_Arcn1	ARCN1	Arcn1	blue	10.4233	10.3546	10.3508	10.488	10.3664	10.4347	10.4248	10.52	10.4027	10.4306	10.4455	10.5617	10.4519	10.5	10.5078	10.3186	10.4673	10.4376	10.3167	10.354	10.4427	10.4732	10.4944	10.4371	10.4118	10.372	10.4299	10.3531	10.406	10.4147	10.3612	10.4047	10.3809	10.4458	10.4344	10.4678	10.4745	10.4177	10.4721	10.4096	10.3803	10.3082	10.3822	10.4322	10.418	10.3817
AREG_Areg	AREG	Areg	grey	3.94739	4.13973	4.47235	4.07527	4.22462	4.26728	4.02658	3.93445	4.28106	4.34518	4.08042	4.18614	4.14719	4.20651	4.18314	4.07824	4.2743	4.16521	4.08076	4.10811	4.24451	4.2574	4.23667	4.15525	4.11439	4.33406	4.33722	4.34042	4.09905	4.15994	4.06372	4.09982	4.09297	4.15222	4.18318	4.14464	4.37158	4.1908	4.1703	4.01075	4.31615	3.98298	4.21329	3.69099	3.55495	3.54358
ARF1_Arf1	ARF1	Arf1	grey	11.6322	11.7374	11.6643	11.7097	11.6629	11.5527	11.576	11.7093	11.7301	11.5106	11.6235	11.4913	11.6778	11.6518	11.6108	11.5615	11.7662	11.6635	11.6377	11.7011	11.7042	11.7203	11.5985	11.6953	11.6883	11.5764	11.7413	11.6537	11.7752	11.7157	11.6295	11.7483	11.6873	11.7318	11.7764	11.7108	11.6105	11.594	11.7422	11.7431	11.7757	11.5679	11.7561	12.7377	12.6803	12.6784
ARF3_Arf3	ARF3	Arf3	grey	11.2235	11.2568	11.2199	11.4085	11.269	11.2934	11.0808	11.4064	11.3568	11.2141	11.4003	11.2172	11.3377	11.2166	11.3005	11.2491	11.395	11.441	11.1764	11.2737	11.3691	11.3551	11.3204	11.3197	11.0747	11.2317	11.0499	11.1239	11.5759	11.5483	11.4075	11.3266	11.6078	11.3602	11.5645	11.3353	10.9693	10.9819	11.4877	11.5585	11.4635	11.2462	11.408	12.5305	12.5327	12.531
ARF4_Arf4	ARF4	Arf4	green	11.2396	11.2203	11.3089	11.31	11.3338	11.315	11.2291	11.1819	11.2776	11.2275	11.2867	11.1812	11.3553	11.3251	11.3937	11.0807	11.3037	11.284	11.328	11.2053	11.3819	11.272	11.1861	11.2455	11.3453	11.4224	11.5238	11.3967	11.197	11.1743	11.161	11.3099	11.1092	11.2534	11.1686	11.234	11.5339	11.5261	11.1617	11.1281	11.3426	11.1436	11.3275	10.0467	10.0551	9.96373
ARF5_Arf5	ARF5	Arf5	grey	10.244	10.459	10.3517	10.4557	10.4157	10.2626	10.2179	10.4189	10.4399	10.2488	10.3517	10.2512	10.4994	10.5378	10.5337	10.3092	10.5254	10.4363	10.4454	10.3135	10.5465	10.2249	10.3902	10.3724	10.3941	10.5406	10.609	10.4385	10.578	10.5012	10.4235	10.5047	10.5451	10.4479	10.4962	10.4788	10.6378	10.631	10.4849	10.5245	10.4457	10.4558	10.6592	9.79192	9.87435	10.0508
ARF6_Arf6	ARF6	Arf6	magenta	9.18216	8.96995	8.96372	9.0672	8.9607	8.87372	8.92916	9.06205	8.97182	8.79935	8.97105	9.08885	9.02781	9.10222	8.98608	8.90438	9.06876	9.11831	8.92461	8.74197	8.96271	9.0803	9.00075	9.07129	9.08239	8.97473	9.06308	8.98966	8.98206	9.05643	8.78826	9.03299	8.88573	9.1825	9.09862	9.13149	8.87842	8.97036	8.95984	8.82189	8.96606	8.75201	8.87902	10.4735	10.5119	10.3467
ARFGAP1_Arfgap1	ARFGAP1	Arfgap1	grey	8.48572	8.77064	8.57837	8.63026	8.66832	8.52809	8.60739	8.51835	8.71181	8.37077	8.78453	8.53413	8.5	8.60121	8.30509	8.65954	8.42059	8.7349	8.41252	8.67392	8.5017	8.61369	8.51379	8.60622	8.41519	8.54535	8.47423	8.45377	8.87138	8.71144	8.65743	8.75185	8.7944	8.70126	8.84362	8.55475	8.22693	8.34255	8.57269	8.63473	8.52822	8.75683	8.67409	10.5224	10.5257	10.5746
ARFGAP3_Arfgap3	ARFGAP3	Arfgap3	grey	7.67851	7.79912	7.70401	7.68481	7.76112	7.68251	7.79694	7.67864	7.72047	7.51923	7.73488	7.55862	7.81657	7.61936	7.50915	7.74727	7.42873	7.5869	7.82488	7.60848	7.70006	7.49085	7.4447	7.6686	7.67901	7.59643	7.72683	7.63671	7.55358	7.51786	7.6215	7.74494	7.45555	7.59164	7.51491	7.59996	7.73561	7.83378	7.71811	7.56743	7.54709	7.41551	7.76294	8.15437	8.28218	8.33699
ARFGEF1_Arfgef1	ARFGEF1	Arfgef1	grey	8.52547	8.41326	8.48117	8.62164	8.36715	8.45968	8.41742	8.40579	8.46301	8.49286	8.55992	8.50485	8.53862	8.54982	8.43941	8.39821	8.59603	8.57832	8.44957	8.42104	8.65514	8.52663	8.48026	8.42016	8.39802	8.47394	8.49616	8.31622	8.41091	8.3396	8.31973	8.51464	8.26752	8.4689	8.45596	8.45451	8.43221	8.5355	8.41019	8.37058	8.49836	8.36232	8.34139	10.4123	10.4098	10.4173
ARFGEF2_Arfgef2	ARFGEF2	Arfgef2	grey	10.4979	10.4342	10.4334	10.5173	10.3999	10.5665	10.4789	10.3701	10.4163	10.4148	10.6525	10.5585	10.5224	10.6356	10.3401	10.4658	10.5024	10.5243	10.5118	10.5284	10.4995	10.4337	10.4844	10.513	10.49	10.4308	10.5178	10.49	10.3348	10.3691	10.3344	10.4933	10.2933	10.5252	10.2684	10.4275	10.3451	10.4159	10.3176	10.3966	10.362	10.2707	10.2981	9.2545	9.16377	9.19703
ARFIP2_Arfip2	ARFIP2	Arfip2	grey	7.64134	7.55158	7.51981	7.63298	7.41305	7.50346	7.45852	7.64321	7.60574	7.62019	7.59377	7.4463	7.62597	7.55227	7.50773	7.46921	7.77355	7.61015	7.56338	7.61248	7.53065	7.49096	7.68302	7.57321	7.53281	7.60741	7.60883	7.50149	7.73592	7.61967	7.59347	7.47429	7.68812	7.47986	7.62106	7.61849	7.68936	7.62243	7.4902	7.64771	7.54392	7.54561	7.6985	8.09289	8.0951	8.21916
ARFRP1_Arfrp1	ARFRP1	Arfrp1	green	8.36163	8.31491	8.38409	8.43223	8.37569	8.41569	8.29608	8.46011	8.40995	8.25363	8.46868	8.32066	8.33564	8.49022	8.36649	8.38776	8.38059	8.41625	8.44934	8.62117	8.40375	8.46332	8.42428	8.5551	8.39511	8.51087	8.35413	8.40525	8.54517	8.42573	8.55655	8.31769	8.55828	8.48559	8.54452	8.45297	8.32812	8.30419	8.32363	8.39994	8.4114	8.52206	8.34243	9.42781	9.4852	9.54145
ARG1_Arg1	ARG1	Arg1	grey	4.41527	4.41902	4.55705	4.2629	4.40906	4.57247	4.45569	4.44072	4.42016	4.57433	4.4861	4.08297	4.52069	4.54313	4.61687	4.3921	4.4643	4.27393	4.2861	4.41205	4.77383	4.44557	4.44014	4.18876	4.4058	4.34309	4.34756	4.31115	4.57784	4.3352	4.50476	4.33497	4.47174	4.28931	4.55208	4.18404	4.49804	4.21179	4.31001	4.56341	4.4868	4.35621	4.64917	3.7182	3.6132	3.83558
ARG2_Arg2	ARG2	Arg2	grey	9.66236	9.83068	9.78156	9.57987	9.43281	9.62696	9.54072	9.74662	9.69928	9.43466	9.62693	9.36563	9.65334	9.57924	9.78304	9.34597	9.68552	9.4886	9.57058	9.54138	9.87045	9.67725	9.7036	9.65183	9.80012	9.76516	9.80522	9.78944	9.34407	9.48572	9.55204	9.61944	9.4481	9.61244	9.5477	9.6171	9.87984	9.56396	9.62307	9.6235	9.84507	9.30743	9.71089	5.97753	5.93509	5.7188
ARHGAP1_Arhgap1	ARHGAP1	Arhgap1	grey	9.88708	9.69621	9.83219	9.82695	9.74038	9.79025	9.87716	9.85968	9.83991	9.80536	9.72219	9.73936	9.85095	9.80312	9.70771	9.83399	9.74803	9.78304	9.9543	9.96859	9.72568	9.8178	9.7597	9.98685	9.7051	9.70313	9.69236	9.71751	9.82352	9.77864	9.8416	9.78711	9.85454	9.82112	9.92468	9.66342	9.56867	9.60344	9.89416	9.8316	9.85147	9.76163	9.89371	8.61715	8.59908	8.74655
ARHGAP10_Arhgap10	ARHGAP10	Arhgap10	grey	6.23746	6.19088	6.32427	6.34275	6.30593	6.31276	5.92977	6.12065	6.19622	6.44211	6.14027	6.45665	6.09797	6.27662	6.3618	6.11571	6.25012	6.02805	6.20016	5.98779	6.25047	6.06254	6.08678	6.28255	6.21908	6.35592	6.55248	6.34706	6.24255	6.14532	6.18665	6.38885	6.25779	6.53627	6.46114	6.58498	6.08482	6.11398	6.36544	6.11957	5.95452	6.06946	6.28473	7.34939	7.39184	7.32346
ARHGAP12_Arhgap12	ARHGAP12	Arhgap12	grey	8.49893	8.43229	8.77499	8.61587	8.68638	8.30528	8.53246	8.58189	8.32529	8.59643	8.656	8.50163	8.45954	8.29444	8.46554	8.60763	8.28603	8.67235	8.52442	8.51333	8.55965	8.61208	8.53392	8.13575	8.54669	8.5983	8.66649	8.63195	8.17049	8.20133	8.47071	8.54275	8.19241	8.33614	8.22167	8.51473	8.83896	8.75559	8.51754	8.39549	8.4823	8.49	8.28978	8.82517	8.65572	8.85672
ARHGAP15_Arhgap15	ARHGAP15	Arhgap15	grey	5.14763	5.33484	4.92035	5.24017	5.19538	5.29303	5.20464	4.73718	5.2847	4.83186	5.43638	4.79923	5.42232	5.34635	4.96088	5.04736	4.67136	5.09961	5.08526	5.09805	5.00682	4.99752	4.84125	5.38366	5.24859	5.08907	5.48767	5.42005	4.89819	4.88159	5.01759	5.33232	4.76711	5.04076	5.0636	5.04581	5.3901	5.33174	5.1697	4.72477	5.33109	5.06692	4.87763	8.56045	8.44119	8.48087
ARHGAP18_Arhgap18	ARHGAP18	Arhgap18	grey	5.7311	5.33957	5.72595	5.33554	5.81348	5.66375	5.89764	5.82262	5.67415	5.83037	5.87742	5.44484	5.72701	5.48467	5.42275	5.72815	5.71359	5.79007	5.88191	5.48264	5.70035	5.45237	5.72414	5.59475	5.56417	5.77271	5.93377	5.56099	5.34369	5.54445	5.3246	5.56132	5.37902	5.62611	5.49379	5.57537	5.78456	5.88922	5.75189	5.55472	5.70164	5.28336	5.83015	6.4048	6.24265	6.22324
ARHGAP20_Arhgap20	ARHGAP20	Arhgap20	grey	9.26395	9.0951	9.17461	9.27573	9.15722	9.28358	9.16327	9.39909	9.47238	9.44371	9.41027	9.3766	9.40429	9.45662	9.62209	9.34998	9.31442	9.30333	9.06015	9.03285	9.36801	9.4699	9.52896	9.32025	9.29032	9.37075	9.4728	9.09692	9.17191	9.2585	9.10373	9.30478	9.08216	9.43684	9.40507	9.29506	9.41066	9.41896	9.35417	9.22468	9.33852	9.0454	9.43764	9.68899	9.66393	9.57821
ARHGAP21_Arhgap21	ARHGAP21	Arhgap21	yellow	9.13017	9.04361	9.1082	9.20858	9.05177	9.09203	9.11386	9.11268	9.02003	9.11999	9.10835	9.18257	9.03703	9.06463	8.88649	9.1206	9.01711	9.13845	8.89809	9.03275	9.06011	9.21539	9.08642	9.07267	8.93196	9.09596	9.05822	9.03751	8.99296	9.03828	8.96742	9.01703	9.06867	9.02941	9.06867	8.96318	8.87676	8.9044	9.05904	9.07185	9.15435	8.99433	8.97339	11.0281	10.9998	10.8927
ARHGAP22_Arhgap22	ARHGAP22	Arhgap22	grey	7.53736	7.03171	7.63664	7.29595	7.1713	7.21627	7.18749	7.20487	7.05835	7.45441	7.34336	7.46636	7.31862	7.23819	6.97405	7.34204	7.37215	7.49225	7.3556	7.47953	7.11985	7.3532	7.32504	7.31129	7.34793	7.25521	7.29539	7.51792	7.25088	7.14371	7.52263	7.52045	7.31793	7.21344	7.16429	7.28836	7.07659	7.12194	7.27405	7.3336	7.49621	7.30632	7.08254	6.65538	6.587	6.63965
ARHGAP23_Arhgap23	ARHGAP23	Arhgap23	brown	8.61147	8.48264	8.63434	8.57603	8.44126	8.76716	8.63664	8.61198	8.4006	8.38959	8.70995	8.44743	8.61073	8.45287	8.3541	8.54227	8.55603	8.68724	8.66627	8.79063	8.60837	8.52931	8.74043	8.6417	8.66496	8.67756	8.39889	8.58891	8.48077	8.56516	8.74024	8.5821	8.66958	8.50402	8.65362	8.64816	8.32506	8.2845	8.36044	8.58564	8.62809	8.3427	8.59025	9.51128	9.69818	9.79501
ARHGAP24_Arhgap24	ARHGAP24	Arhgap24	grey	6.54944	6.80162	6.56611	6.59655	6.68291	6.53245	6.59401	6.63157	6.41467	6.60358	6.47593	6.59483	6.47455	6.55739	6.37005	6.32876	6.52767	6.31063	6.67736	6.073	6.4908	6.09274	6.8426	6.69867	6.35311	6.60821	6.52216	6.76918	6.46115	6.30571	6.64703	6.57779	6.43244	6.25664	6.36598	6.66221	6.77126	6.60627	6.65067	6.39981	6.31151	6.59863	6.43722	6.33587	6.43061	6.18618
ARHGAP25_Arhgap25	ARHGAP25	Arhgap25	grey	6.20119	6.00113	6.43029	6.04417	5.96886	6.13638	6.2743	6.12793	5.98146	6.1757	6.00711	6.17934	5.9947	6.06698	6.09305	6.22989	5.93926	5.92434	6.16117	6.24436	6.52964	6.37247	5.84877	5.91869	6.20653	5.89609	5.82681	5.93355	6.14613	6.12241	6.28172	5.78283	6.28794	6.00714	6.23132	5.82584	6.27578	6.09126	6.1149	6.21354	6.14484	6.29691	6.16033	8.97482	8.99979	8.98251
ARHGAP26_Arhgap26	ARHGAP26	Arhgap26	pink	9.55562	9.62089	9.56241	9.68806	9.47325	9.46044	9.39181	9.74876	9.64729	9.56364	9.73417	9.57645	9.55941	9.47014	9.583	9.48553	9.47006	9.62559	9.27749	9.26115	9.70619	9.4483	9.52161	9.39568	9.32738	9.42101	9.34987	9.23876	9.61039	9.56414	9.43622	9.5839	9.40447	9.57112	9.61287	9.47942	9.24711	9.28247	9.52805	9.55061	9.64393	9.17694	9.51829	11.0625	11.1209	11.0377
ARHGAP27_Arhgap27	ARHGAP27	Arhgap27	grey	5.28615	5.13299	4.96966	5.16997	4.75746	5.01747	5.2251	4.90898	4.9868	5.02502	5.10049	5.25147	5.27062	5.0176	5.1277	4.88371	5.43955	5.00709	5.4849	5.14921	4.8643	5.09787	5.18658	4.89562	5.05951	5.1858	4.83967	5.06848	5.16019	5.12861	5.20545	5.08182	5.06651	4.9342	5.02467	5.10646	5.18027	5.10721	4.81787	5.10721	5.31436	4.93358	4.92265	6.72276	6.55778	6.43807
ARHGAP30_Arhgap30	ARHGAP30	Arhgap30	grey	5.39306	5.47042	5.45763	5.55905	5.49848	5.40945	5.32571	5.48821	5.5928	5.62251	5.35877	5.63545	5.4496	5.35021	5.45986	5.41494	5.56155	5.48279	5.45953	5.42547	5.39318	5.42554	5.28321	5.52549	5.45918	5.51985	5.35802	5.55882	5.26442	5.47961	5.52284	5.46753	5.37705	5.38614	5.41512	5.36606	5.58237	5.44458	5.59942	5.52366	5.62831	5.34102	5.55102	5.8598	5.76308	5.37634
ARHGAP4_Arhgap4	ARHGAP4	Arhgap4	grey	7.09946	7.02144	7.13368	7.12822	7.15766	7.15993	7.06703	7.20802	7.26031	7.0653	7.10742	7.15935	7.03593	7.24501	7.08011	7.1414	7.33492	7.10596	7.06163	7.29755	7.03598	7.26777	7.06395	7.1371	7.2241	7.19164	7.22918	7.23822	7.14893	7.2475	7.07106	7.11579	7.20648	7.16337	7.29853	7.24404	7.1592	7.10345	7.14582	7.06403	7.16125	7.2446	7.04345	5.73466	5.82977	5.93311
ARHGAP5_Arhgap5	ARHGAP5	Arhgap5	grey	10.0176	9.91764	10.0938	10.0377	10.106	10.0333	9.89105	10.048	10.0039	9.98676	10.0973	9.84768	9.94418	10.2156	9.95826	10.0093	10.1283	9.87021	10.0234	10.132	10.0427	10.1027	10.1412	10.0376	10.0838	10.2103	9.99224	10.0765	9.95783	10.0588	10.0806	10.0672	9.88255	10.0418	9.90945	10.1005	10.1925	10.1067	9.91617	10.0045	10.1481	9.8578	9.99107	11.4238	11.4008	11.3956
ARHGAP6_Arhgap6	ARHGAP6	Arhgap6	grey	8.6914	8.83315	8.81966	8.96344	9.0065	8.44425	8.55551	8.88106	8.13419	8.39089	8.48396	8.44724	8.31969	8.18513	8.21157	8.78097	8.1198	8.35671	8.49936	8.63819	8.14862	8.28658	8.45739	7.98216	7.98399	8.31191	8.37021	7.93166	8.2393	8.35186	8.42546	8.29609	8.44851	8.1964	8.49047	8.34551	8.45633	8.3073	8.89099	8.80318	8.13457	8.60611	8.47493	5.55839	5.55415	5.3115
ARHGAP9_Arhgap9	ARHGAP9	Arhgap9	grey	5.87538	5.88472	5.92766	5.67899	5.77032	5.77842	5.79335	6.02981	6.03567	5.74806	5.96736	6.07251	5.9323	5.9268	5.89203	5.87546	6.16578	6.2062	6.02558	5.87648	6.15275	5.85409	5.75491	6.10423	6.04087	6.06294	5.79521	5.92326	5.76631	5.91884	6.08464	5.88302	5.753	5.94834	5.80786	5.93962	6.07154	6.199	5.75935	5.75342	5.92018	5.86387	5.96336	6.04306	5.71274	5.72615
ARHGDIA_Arhgdia	ARHGDIA	Arhgdia	grey	7.1315	7.13061	7.47573	6.94094	7.2974	6.8977	7.35335	7.39402	7.47655	7.49267	7.56098	7.03961	7.16753	7.24215	6.86475	7.54183	7.17012	7.5233	7.189	7.58165	7.03088	7.11587	7.31524	7.03689	7.52591	7.49241	7.29161	7.35169	7.59638	7.55931	7.58625	7.58388	7.5627	7.43577	7.67838	7.84392	7.17606	7.20695	7.02619	7.36049	7.38946	7.17141	7.20396	10.3923	10.4935	10.599
ARHGDIB_Arhgdib	ARHGDIB	Arhgdib	grey	7.57866	7.50728	7.79688	7.50789	7.9468	7.73362	7.87804	7.76786	7.91125	7.53274	7.55327	7.78027	7.66827	7.86669	7.79426	7.82084	7.78737	7.82615	8.02052	8.02969	7.53565	7.77379	7.68435	8.04264	7.69214	7.90298	7.85031	7.95081	7.77753	7.5739	7.89683	7.74763	7.81089	7.61603	7.79052	7.92093	7.8456	7.77802	7.66562	7.54086	7.8361	7.57034	7.76196	6.64796	6.67118	6.60191
ARHGDIG_Arhgdig	ARHGDIG	Arhgdig	grey	8.43658	8.30028	8.57492	8.3901	8.36736	8.26122	8.24024	8.57902	8.57751	8.38808	8.56695	8.3079	8.52689	8.57231	8.50197	8.38543	8.47929	8.65003	8.35261	8.39266	8.54958	8.42618	8.53014	8.55126	8.55851	8.64527	8.67682	8.5587	8.88449	8.82528	8.70249	8.65937	8.84207	8.5491	8.73421	8.72993	8.75281	8.71579	8.61509	8.82612	8.73126	8.77975	8.76916	10.8404	10.8644	11.0262
ARHGEF1_Arhgef1	ARHGEF1	Arhgef1	grey	7.6633	7.51417	7.81787	7.63811	7.67487	7.73995	7.70959	7.51953	7.70217	7.68767	7.62982	7.50337	7.55522	7.59669	7.56929	7.43927	7.61955	7.72283	7.81878	7.7621	7.59565	7.54559	7.67886	7.74847	7.46899	7.63489	7.51743	7.78743	7.74469	7.66111	7.77926	7.64959	7.76688	7.62239	7.54081	7.54596	7.60395	7.5385	7.73903	7.72893	7.70668	7.63451	7.73682	7.86687	7.83829	7.84901
ARHGEF10_Arhgef10	ARHGEF10	Arhgef10	grey	8.06476	7.77098	8.12378	8.04908	7.93391	8.11941	8.03079	8.08012	8.08948	8.04801	8.15645	8.24369	8.09102	8.23017	8.09217	7.96099	8.42671	8.20556	8.20354	8.12177	8.25574	8.19607	8.17692	8.15596	8.17864	8.02762	8.0432	7.99163	8.16585	8.11937	8.2221	8.22751	8.17528	8.1987	8.28146	8.27625	7.85938	8.00136	8.13462	8.10835	8.14848	7.88245	8.19512	7.36422	7.58986	7.52829
ARHGEF11_Arhgef11	ARHGEF11	Arhgef11	grey	8.89246	8.87057	8.97599	8.81699	8.58316	8.99799	8.84828	8.86152	9.00861	8.90032	8.68702	8.82865	8.72088	8.52549	8.65791	8.91495	8.85041	8.95229	8.7545	9.12575	8.79998	8.90911	8.80906	9.0834	8.76319	8.86073	8.76702	8.93469	8.99828	8.885	8.85387	8.89376	8.90401	8.92536	8.96938	8.93822	8.50876	8.68037	8.76577	8.80707	8.87466	8.72027	8.86186	7.66279	7.70998	7.77047
ARHGEF12_Arhgef12	ARHGEF12	Arhgef12	pink	10.9096	10.884	11.0225	11.0305	10.8835	10.9839	10.8921	11.0221	11.0596	10.7877	10.936	10.9692	10.9246	11.0089	10.9274	10.8497	10.9248	11.0082	10.8987	10.9316	10.9754	10.9517	10.917	11.0162	10.9107	10.9673	10.8793	11.0202	10.9112	10.8876	10.9706	11.0187	10.8934	11.0046	10.975	10.9933	10.7136	10.6938	10.9223	10.9274	10.9711	10.6713	10.9698	11.7225	11.6275	11.571
ARHGEF15_Arhgef15	ARHGEF15	Arhgef15	grey	5.68502	5.44508	5.50557	5.4882	5.60406	5.79345	5.79287	5.70185	5.44961	5.64706	5.38393	5.70957	5.43354	5.56744	5.62719	5.55008	5.65816	5.46836	5.55042	5.54176	5.60144	5.54886	5.75555	5.7182	5.76131	5.47709	5.48707	5.70148	5.60552	5.61335	5.64826	5.53535	5.65124	5.47238	5.62796	5.41111	5.75565	5.38636	5.48973	5.58864	5.54808	5.70479	5.68473	8.04054	8.07609	8.18173
ARHGEF16_Arhgef16	ARHGEF16	Arhgef16	grey	6.59199	6.62425	6.55323	6.58865	6.55163	6.65919	6.74721	6.54144	6.68437	6.58904	6.69712	6.60624	6.67343	6.74736	6.63398	6.56754	6.71866	6.63289	6.6953	6.79317	6.72753	6.69217	6.58642	6.64243	6.76478	6.56167	6.57374	6.67701	6.66411	6.75722	6.63268	6.63105	6.56726	6.62708	6.64154	6.68339	6.65177	6.63524	6.6372	6.62362	6.52502	6.80925	6.6916	4.62827	4.42617	4.43543
ARHGEF17_Arhgef17	ARHGEF17	Arhgef17	grey	8.66614	8.64177	8.80116	8.48601	8.56785	8.80486	8.66788	8.68339	8.61903	8.3019	9.04296	8.89247	8.74534	8.85865	8.75097	8.57802	8.76629	8.89352	8.76265	8.76889	8.95908	8.89905	8.73595	8.79283	8.57157	8.76904	8.52458	8.70003	9.05506	8.78164	8.89643	8.84855	8.87645	8.87799	8.952	8.73507	8.42841	8.61847	8.58775	8.54945	8.57046	8.75748	8.95948	8.84605	8.73636	8.93008
ARHGEF19_Arhgef19	ARHGEF19	Arhgef19	grey	6.74365	6.66377	6.63185	6.70487	6.74192	6.6545	6.81195	6.67727	6.6223	6.7979	6.74203	6.72969	6.67812	6.79827	6.78067	6.73927	6.50285	6.7373	6.64376	6.7002	6.84195	6.70133	6.58918	6.75542	6.73989	6.63774	6.50866	6.7036	6.67899	6.76259	6.78114	6.4975	6.76982	6.66937	6.67734	6.55005	6.69085	6.58392	6.70866	6.86891	6.72189	6.77506	6.78271	5.77615	5.77825	6.02913
ARHGEF2_Arhgef2	ARHGEF2	Arhgef2	grey	9.03565	8.92022	9.11754	9.11705	9.09751	9.23536	9.06446	9.0524	9.1289	9.07813	9.1757	9.22618	9.22506	9.42181	9.21854	9.04615	9.29865	9.22559	9.21848	9.20883	9.17202	9.20917	9.36624	9.42311	9.36746	9.29385	9.40318	9.34428	9.21046	9.10116	9.17736	9.27647	9.27858	9.363	9.3609	9.36266	9.01257	9.17278	9.02157	8.98985	9.18098	9.11074	9.10796	9.44411	9.49637	9.43411
ARHGEF3_Arhgef3	ARHGEF3	Arhgef3	pink	10.3589	10.2136	10.2123	10.43	10.1364	10.4273	10.136	10.3808	10.3401	10.3946	10.5009	10.3403	10.4494	10.408	10.1951	10.3679	10.5078	10.1612	10.2176	10.0835	10.4285	10.2899	10.4287	10.2754	10.1249	10.1891	10.2811	10.2185	10.3516	10.3838	10.1201	10.273	10.3563	10.4201	10.3495	10.4615	10.1063	10.2924	10.4504	10.2971	10.2013	10.1176	10.2501	8.82094	8.7948	8.81982
ARHGEF40_Arhgef40	ARHGEF40	Arhgef40	grey	7.53703	7.52769	7.35019	7.34492	7.38128	7.49379	7.5578	7.33438	7.35709	7.51397	7.34589	7.25818	7.47598	7.24495	7.2585	7.45147	7.419	7.38636	7.21807	7.52262	7.35005	7.40543	7.25792	7.40186	7.43544	7.47196	7.22666	7.49457	7.43653	7.40847	7.51489	7.39569	7.42064	7.40726	7.34255	7.42259	7.33361	7.25656	7.22767	7.44359	7.52988	7.28489	7.31149	6.30565	6.38095	6.1097
ARHGEF5_Arhgef5	ARHGEF5	Arhgef5	grey	4.40719	4.32978	4.48101	4.39005	4.24432	4.43902	4.27334	4.49787	4.26079	4.18039	4.25677	4.37127	4.33937	4.59375	4.35513	4.56278	4.33273	4.50942	4.33674	4.53193	4.64329	4.29003	4.38383	4.61382	4.2882	4.55649	4.46997	4.37683	4.44531	4.42722	4.26194	4.34833	4.53251	4.27381	4.4649	4.48535	4.30743	4.37594	4.26538	4.2739	4.36311	4.27301	4.38833	4.82819	4.78618	4.81619
ARHGEF6_Arhgef6	ARHGEF6	Arhgef6	grey	7.89583	8.15132	8.26766	8.08204	8.33446	8.2618	8.42383	8.14912	8.11444	7.84293	8.03936	8.03287	8.00668	7.91041	7.88423	7.9599	8.03642	7.94219	8.19804	8.30005	7.91702	8.24645	8.14654	8.02415	7.83902	8.1565	7.99635	8.30883	8.05384	7.77849	8.15391	8.10546	7.77578	8.05812	7.98213	8.15263	7.98011	7.85281	7.94978	7.88349	8.08871	7.90209	7.81395	8.06926	8.09748	8.11291
ARHGEF7_Arhgef7	ARHGEF7	Arhgef7	pink	10.6598	10.6899	10.6185	10.6374	10.5356	10.2913	10.491	10.5912	10.6423	10.5552	10.5257	10.3371	10.4962	10.5527	10.6228	10.4804	10.3509	10.395	10.4435	10.3334	10.5124	10.5879	10.6096	10.4509	10.3755	10.3134	10.4163	10.2661	10.6414	10.6317	10.3252	10.4702	10.4755	10.6324	10.5491	10.4685	10.3526	10.3332	10.5248	10.6208	10.6673	10.2846	10.5529	9.23171	9.26005	9.16426
ARHGEF9_Arhgef9	ARHGEF9	Arhgef9	grey	10.5428	10.6927	10.6871	10.7828	10.633	10.6409	10.5536	10.7099	10.6437	10.4378	10.593	10.4697	10.7195	10.6672	10.5812	10.4998	10.6382	10.6184	10.542	10.5382	10.7665	10.6086	10.6338	10.6082	10.624	10.5678	10.5231	10.5683	10.6873	10.7409	10.619	10.73	10.6352	10.7137	10.7688	10.678	10.4242	10.4219	10.6526	10.7021	10.7212	10.5263	10.5985	10.7035	10.6958	10.6223
ARID1A_Arid1a	ARID1A	Arid1a	grey	11.2465	11.1706	11.3106	11.3675	11.4976	11.2506	11.4094	11.3718	11.2332	11.2683	11.3	11.1905	11.2691	11.6139	11.2627	11.3388	11.2473	11.1092	11.4493	11.5324	11.0566	11.2516	11.5018	11.2763	11.3477	11.1559	11.1305	11.2954	11.3443	11.2773	11.4689	11.5129	11.378	11.5147	11.5982	11.4513	10.8684	10.9545	11.3684	11.1553	11.3737	11.4156	10.8813	10.686	10.6923	10.7125
ARID1B_Arid1b	ARID1B	Arid1b	grey	9.88225	9.96022	9.85504	9.99673	10.09	10.0484	10.0839	9.93871	9.77522	9.9448	9.9772	9.96448	9.88698	9.89988	9.91256	9.8504	9.91893	9.77309	9.93334	10.0303	9.8649	10.0519	10.0743	9.98872	9.772	9.92438	9.71406	9.81525	10.182	10.003	10.1509	9.926	10.1915	10.0159	10.0905	10.1153	9.73026	9.84941	9.90103	10.0018	9.80496	10.1535	9.72341	9.60348	9.64594	9.5397
ARID2_Arid2	ARID2	Arid2	grey	8.23512	8.0656	8.2218	8.40081	8.32248	8.41366	8.28756	8.27107	8.18681	8.30365	8.29828	8.18179	8.31554	8.44421	8.32724	8.43007	8.17325	8.17608	8.41324	8.48182	8.23561	8.244	8.42859	8.2471	8.11144	8.39049	8.11058	8.26044	8.50157	8.41692	8.48907	8.43746	8.36046	8.48799	8.38869	8.47333	8.06195	8.18158	8.21566	8.3305	8.19089	8.38361	8.21345	10.5281	10.5051	10.4229
ARID3A_Arid3a	ARID3A	Arid3a	grey	5.75095	5.75141	5.72175	5.73035	5.88172	5.7459	5.76864	5.69112	5.69432	6.03309	5.69495	5.90007	5.78459	5.70095	5.76534	5.70367	5.83591	5.79663	5.73071	5.68465	5.8642	5.80374	5.69209	6.01739	5.95423	5.72541	5.67082	5.85074	5.72145	5.76795	5.85394	5.73647	5.87458	5.80536	5.78762	5.66937	5.63438	5.55246	5.75144	5.90709	5.71816	5.86682	5.8949	6.15886	6.33741	6.47047
ARID3B_Arid3b	ARID3B	Arid3b	grey	6.33447	6.54529	6.2878	6.57225	6.516	6.46529	6.38109	6.58231	6.40386	6.34344	6.45217	6.45379	6.49084	6.31562	6.45009	6.28444	6.64219	6.38211	6.63297	6.5285	6.49821	6.4489	6.46897	6.64762	6.33322	6.26598	6.21399	6.44669	6.54829	6.5518	6.51431	6.39071	6.60512	6.44621	6.46422	6.3182	6.28478	6.24219	6.53955	6.52808	6.44038	6.57016	6.40443	5.28942	5.33639	5.45688
ARID4A_Arid4a	ARID4A	Arid4a	grey	9.09918	9.10716	9.15196	9.37745	9.24009	9.2513	9.28425	9.30021	9.33874	9.34091	9.30261	9.28353	9.33247	9.40815	9.25459	9.23116	9.30372	9.19369	9.13569	9.03396	9.2554	9.16136	9.35291	9.04895	9.1377	9.2939	9.35722	9.09456	9.08801	9.08271	9.14595	9.2276	9.11027	9.41016	9.28117	9.25955	9.22017	9.324	9.32643	9.17784	9.36289	9.02353	9.1462	7.90594	7.97192	8.04139
ARID4B_Arid4b	ARID4B	Arid4b	grey	10.5067	10.3613	10.4795	10.4709	10.4086	10.5267	10.46	10.2803	10.3367	10.3489	10.3334	10.3714	10.4227	10.5032	10.3396	10.3468	10.5093	10.4279	10.4838	10.4275	10.3895	10.4129	10.4646	10.4372	10.3142	10.3941	10.4332	10.3562	10.3486	10.29	10.2467	10.3119	10.3352	10.4277	10.3199	10.2649	10.4547	10.5444	10.3838	10.2792	10.4851	10.3625	10.3273	10.305	10.2299	10.041
ARID5A_Arid5a	ARID5A	Arid5a	grey	6.85041	6.68474	6.49235	6.65264	6.86084	6.59625	6.67634	6.55659	6.60592	6.66677	6.6861	6.70023	6.62106	6.59345	6.55095	6.55875	6.72348	6.84928	6.59362	6.60038	6.50352	6.73815	6.59016	6.82969	6.6802	6.63151	6.55664	6.7667	6.60424	6.62105	6.77701	6.52912	6.70232	6.78648	6.68409	6.56646	6.60631	6.52871	6.72528	6.62237	6.54482	6.77851	6.72202	5.70189	5.8945	5.94912
ARID5B_Arid5b	ARID5B	Arid5b	grey	9.97123	10.0194	9.88421	10.0646	9.89666	9.88813	9.86295	9.91968	9.97264	9.90308	9.99044	9.94508	9.91455	10.0025	9.90567	9.72178	9.90329	9.80235	9.78399	9.71644	10.0029	9.8746	9.85879	9.91733	9.81299	9.84004	9.83446	9.73913	9.9602	9.84838	9.91568	9.92249	9.81769	9.94869	9.9531	9.84911	9.78732	9.87931	9.85256	9.81555	9.89016	9.65545	9.92503	9.5351	9.55962	9.65357
ARIH1_Arih1	ARIH1	Arih1	grey	9.29547	9.42805	9.4051	9.36016	9.38357	9.21089	9.20609	9.48316	9.43236	9.24356	9.41053	9.17867	9.38192	9.28216	9.42401	9.25493	9.41904	9.26273	9.31087	9.17042	9.37156	9.39869	9.45656	9.21167	9.39059	9.32634	9.19507	9.26724	9.30047	9.4193	9.30632	9.44644	9.33207	9.43658	9.38989	9.47181	9.18012	9.30716	9.31219	9.26836	9.36781	9.2519	9.18071	10.1283	10.1224	10.1762
ARIH2_Arih2	ARIH2	Arih2	grey	8.74877	8.80115	8.86152	8.74071	8.75282	8.76207	8.83435	8.76556	8.77329	8.66769	8.75631	8.52411	8.94553	8.70434	8.70778	8.62043	8.8852	8.77876	8.99601	8.86846	8.81767	8.7246	8.82621	8.84696	8.80153	8.75606	8.8022	8.89952	8.97268	8.85501	8.82058	8.98077	8.8014	8.8603	8.81734	8.93234	8.68464	8.82286	8.69102	8.70123	8.84321	8.72717	8.70062	11.3065	11.2459	11.2459
ARL1_Arl1	ARL1	Arl1	turquoise	10.9541	11.0667	11.0296	11.0846	10.8769	11.0761	10.9149	11.1216	11.0943	10.9277	11.1113	11.0108	11.1093	10.9839	11.0014	10.912	10.9387	11.0497	10.896	10.9442	11.0101	10.957	11.1075	11.1029	10.9955	11.025	11.0221	10.8611	10.934	10.9802	10.9945	10.9793	10.978	10.9455	11.0299	11.0325	11.161	11.1156	11.0554	11.0048	11.068	10.8781	11.0375	11.5322	11.5015	11.4669
ARL13B_Arl13b	ARL13B	Arl13b	grey	6.98982	6.84819	6.99549	7.04879	6.91994	7.16751	7.36108	6.98104	7.10774	7.26702	6.98118	7.36837	7.05564	7.22585	6.93479	6.96221	6.97388	7.17377	6.93092	7.06412	7.01503	6.88555	6.86283	7.16157	7.05056	7.29085	7.20233	7.20173	6.85334	6.65529	7.03018	6.71549	6.96915	7.029	6.84991	7.00427	7.26041	7.23707	6.7378	6.69422	7.13797	6.61435	6.96195	7.19227	7.32754	7.24356
ARL2BP_Arl2bp	ARL2BP	Arl2bp	grey	8.364	8.67683	8.38862	8.3279	8.41958	8.16698	8.453	8.41088	8.63271	8.29435	8.35849	8.22136	8.43988	8.40021	8.63221	8.42943	8.35205	8.2553	8.43031	8.20467	8.51187	8.47109	8.36793	8.21984	8.41008	8.56578	8.62828	8.51271	8.48193	8.53233	8.32976	8.51487	8.39592	8.41075	8.30471	8.52889	8.80501	8.71724	8.49036	8.43276	8.6778	8.45517	8.32951	10.6394	10.6362	10.8515
ARL3_Arl3	ARL3	Arl3	grey	9.62773	9.94521	9.70679	9.67917	9.88081	9.61786	9.84934	9.79701	9.80897	9.68502	9.76973	9.70032	9.88035	9.7327	9.90052	9.78599	9.63271	9.75217	9.78961	9.69053	9.69303	9.56589	9.73227	9.60965	9.90133	9.76531	9.83284	9.81365	9.65854	9.73004	9.74564	9.79157	9.75066	9.65972	9.69082	9.88208	9.9113	9.84269	9.76662	9.69082	9.64911	9.73935	9.74811	12.0707	12.0996	12.1655
ARL4A_Arl4a	ARL4A	Arl4a	turquoise	8.02221	8.10259	8.13614	8.21388	7.86456	7.8743	7.74967	7.92128	8.15567	7.95325	8.11438	7.94398	8.12028	8.27215	8.07704	7.95014	8.04676	8.27565	7.94206	8.1411	8.12465	7.89728	7.8131	7.86259	7.83036	8.18277	8.18832	7.90276	8.06905	7.9042	8.06995	7.9342	7.91431	7.96945	7.94652	8.11397	8.43904	8.37206	8.12532	7.96442	8.0832	7.98478	7.96196	8.4181	8.40879	8.39895
ARL4C_Arl4c	ARL4C	Arl4c	grey	10.8049	10.8001	10.7764	10.8279	10.6967	10.8759	10.8232	10.684	10.8725	10.6681	10.7359	10.7823	10.827	10.8964	10.6873	10.7324	10.9414	10.9137	10.6748	10.7016	10.97	10.8555	10.7002	10.8468	10.7977	10.8944	10.6732	10.719	10.7184	10.8698	10.8078	10.9022	10.785	10.8529	10.8648	10.8442	10.6679	10.7277	10.7375	10.8359	10.7615	10.6456	10.9043	8.42525	8.49328	8.48345
ARL5B_Arl5b	ARL5B	Arl5b	turquoise	3.64707	3.77699	3.77342	3.53901	3.87128	3.76292	3.54994	3.4619	4.00884	3.58243	3.85414	3.42436	3.68978	3.82836	3.94804	3.60637	3.77478	3.9219	3.71626	3.58074	3.75835	3.69307	3.7478	3.75553	3.94877	3.67147	3.9529	3.71419	3.75604	3.61332	3.67443	3.79599	3.69416	3.63296	3.78029	3.95399	3.99134	4.00016	3.67125	3.61061	3.65535	3.6007	3.74582	9.02079	8.998	9.02721
ARL6_Arl6	ARL6	Arl6	red	6.83787	7.0567	7.66072	7.45129	7.16393	7.0591	6.60904	7.43432	7.24649	7.61457	7.50946	7.49663	7.35978	7.35251	7.40695	7.07847	7.03191	7.02535	7.50406	7.36156	6.99297	6.78741	7.34515	7.22085	7.56564	6.97035	7.73053	7.21476	7.12239	7.00983	6.68351	7.26117	6.90104	7.06389	6.82254	6.87816	7.91223	7.8502	7.25001	7.24037	6.964	7.40382	7.50576	9.94955	9.93942	9.8956
ARL6IP1_Arl6ip1	ARL6IP1	Arl6ip1	grey	9.85855	9.88494	9.75446	9.84653	9.8741	9.70599	9.713	9.88144	9.73768	9.82874	9.92496	9.71965	9.86467	9.79487	9.80822	9.90094	9.82686	9.7841	9.84292	9.77087	9.92981	9.77019	9.80819	9.75725	9.82127	9.82915	9.81155	9.80307	9.79711	9.85468	9.82077	9.77629	9.87533	9.78455	9.76377	9.86843	9.89253	9.94306	9.82788	9.8591	9.80111	9.71133	9.83793	12.0104	12.0469	12.1025
ARL6IP4_Arl6ip4	ARL6IP4	Arl6ip4	grey	12.2087	12.1671	12.2066	12.2309	12.2889	12.3178	12.4072	12.2017	12.2352	12.3395	12.1315	12.2469	12.0475	12.1723	12.0945	12.095	12.3167	12.2155	12.0766	12.2647	12.2806	12.2297	12.0728	12.235	12.2741	12.1663	12.1699	12.2905	12.2742	12.0765	12.2654	12.1311	12.2422	12.2743	12.1511	12.2646	12.0814	12.0271	11.9952	12.2517	12.11	12.2731	11.9536	10.0904	10.0642	10.279
ARL6IP5_Arl6ip5	ARL6IP5	Arl6ip5	grey	12.1077	11.6529	11.7146	11.7154	11.6005	11.9678	11.6707	11.7566	11.7234	11.5933	11.7793	11.7749	11.7772	11.7856	11.7926	11.7469	11.7143	11.8426	11.626	11.5749	11.7913	11.8143	11.6554	11.8759	12.0033	11.6555	11.9727	11.7858	11.5799	11.6884	11.5046	11.7695	11.5712	11.8874	11.5261	11.7532	11.9178	12.0491	11.7879	11.7069	11.784	11.7157	11.7	11.6326	11.6131	11.6363
ARL6IP6_Arl6ip6	ARL6IP6	Arl6ip6	red	7.48381	7.21462	7.55302	7.64841	7.43867	7.57582	7.60446	7.39541	7.4096	7.37613	7.66141	7.55787	7.51199	7.556	7.42822	7.40385	7.49488	7.52015	7.63516	7.95528	7.33529	7.93388	7.50301	7.37286	7.59641	7.6213	7.59995	7.7329	7.12618	7.43562	7.29656	7.31399	7.22137	7.37414	7.14595	7.50053	7.86541	7.70584	7.3937	7.36088	7.39522	7.63313	7.22987	7.02661	6.86262	6.8539
ARL8A_Arl8a	ARL8A	Arl8a	grey	9.77431	9.75668	9.72771	9.71175	9.711	9.70719	9.74742	9.91665	9.65654	9.85341	9.8019	9.82247	9.81566	9.8139	9.73666	9.88799	9.75453	9.65698	9.7365	9.81613	9.79274	9.73349	9.7763	9.79295	9.64712	9.73765	9.58129	9.66161	9.76926	9.80713	9.82462	9.69506	9.82743	9.72954	9.87657	9.82164	9.69336	9.54941	9.83147	9.81964	9.79508	9.70657	9.70674	10.0996	10.0949	10.046
ARL8B_Arl8b	ARL8B	Arl8b	turquoise	11.3994	11.5268	11.5001	11.4612	11.4489	11.4482	11.4249	11.3916	11.3968	11.3904	11.5271	11.4796	11.4295	11.4794	11.4353	11.3476	11.326	11.4575	11.2985	11.2706	11.5766	11.4438	11.442	11.4048	11.4614	11.5137	11.5483	11.4044	11.3112	11.4153	11.318	11.4187	11.307	11.4058	11.3607	11.4314	11.6224	11.5865	11.4256	11.3701	11.2573	11.3326	11.5644	11.6944	11.6679	11.7207
ARMC1_Armc1	ARMC1	Armc1	blue	10.6508	10.6431	10.6411	10.7483	10.6187	10.5434	10.6093	10.6275	10.6534	10.5857	10.6242	10.7534	10.5576	10.5966	10.6255	10.6686	10.565	10.6869	10.5862	10.4587	10.5318	10.6873	10.733	10.4939	10.5304	10.6819	10.6614	10.5828	10.6295	10.4935	10.6898	10.58	10.693	10.6118	10.5542	10.6309	10.7424	10.8288	10.6107	10.5135	10.5776	10.7995	10.4564	10.7874	10.7511	10.7831
ARMC5_Armc5	ARMC5	Armc5	grey	7.29314	7.29533	7.2787	7.28879	7.18437	7.24289	7.2616	7.41905	7.24229	7.21004	7.41009	7.33277	7.26442	7.40341	7.30754	7.28644	7.29746	7.26329	7.33024	7.4144	7.36505	7.31998	7.3844	7.3765	7.36882	7.29437	7.27495	7.35183	7.39328	7.35353	7.37448	7.38432	7.38471	7.32896	7.4423	7.42655	7.17938	7.24538	7.25727	7.26012	7.17767	7.37744	7.26298	7.14634	7.2425	7.19602
ARMC7_Armc7	ARMC7	Armc7	grey	6.70029	6.6959	6.5787	6.57043	6.54589	6.68151	6.62003	6.61526	6.63839	6.69222	6.70355	6.75841	6.71399	6.7223	6.87097	6.65831	6.76992	6.81178	6.61005	6.79682	6.71019	6.64616	6.60824	6.70395	6.77623	6.74247	6.63342	6.74188	6.74229	6.70291	6.80608	6.61486	6.77893	6.63609	6.70719	6.67537	6.70745	6.6027	6.54623	6.75638	6.65349	6.60097	6.8288	7.52589	7.42724	7.30162
ARMC8_Armc8	ARMC8	Armc8	turquoise	8.37536	8.35696	8.55127	8.76099	8.38753	8.48448	8.28602	8.52263	8.65507	8.50772	8.69939	8.50503	8.5907	8.60059	8.50945	8.34505	8.45028	8.72114	8.43349	8.24932	8.76473	8.45657	8.5907	8.49025	8.50151	8.85944	8.72185	8.52016	8.41047	8.48377	8.45163	8.74835	8.36789	8.47225	8.49	8.62214	8.74075	8.92322	8.47347	8.40969	8.56982	8.52414	8.40212	10.3218	10.2804	10.1241
ARMC9_Armc9	ARMC9	Armc9	grey	8.53171	8.54158	8.5014	8.91162	8.5122	8.69336	8.75277	8.26929	8.82679	8.56792	8.73175	8.72965	8.37986	8.80479	8.40688	8.44102	8.75397	8.60814	8.53096	8.6176	8.49534	8.84453	8.86983	8.36372	8.23206	8.74081	8.52753	8.64199	8.73983	8.72319	8.47506	8.68095	8.84816	8.62753	8.63236	8.59954	8.29028	8.70438	8.55758	8.44492	8.50989	8.77096	8.43105	7.70481	7.68236	7.73091
ARMCX1_Armcx1	ARMCX1	Armcx1	blue	10.4866	10.2894	10.4287	10.5808	10.5103	10.5334	10.5827	10.4264	10.3537	10.6015	10.4215	10.6865	10.4586	10.5797	10.4312	10.4441	10.3075	10.4054	10.2955	10.3344	10.3696	10.592	10.5364	10.5226	10.4238	10.6334	10.6477	10.5442	10.2271	10.3069	10.2806	10.2811	10.4028	10.3544	10.2812	10.4582	10.6962	10.6428	10.3984	10.3281	10.4773	10.355	10.2706	10.957	10.9298	10.82
ARMCX2_Armcx2	ARMCX2	Armcx2	turquoise	9.66298	9.81783	9.80878	9.75249	9.64907	9.58788	9.61797	9.80604	9.75917	9.58403	9.89795	9.70923	9.62518	9.78305	9.59879	9.56324	9.71581	9.76718	9.52995	9.58873	9.94294	9.68194	9.65719	9.62949	9.89422	9.82115	9.93356	9.77502	9.42318	9.58721	9.55181	9.70651	9.49784	9.6045	9.55399	9.69301	9.92813	9.93857	9.60376	9.52767	9.79195	9.53138	9.60477	10.8476	10.9384	10.7886
ARMCX3_Armcx3	ARMCX3	Armcx3	salmon	10.7038	10.799	10.6968	10.6338	10.7946	10.7007	10.7546	10.6825	10.7038	10.8109	10.5874	10.6739	10.607	10.661	10.8648	10.7131	10.6379	10.6102	10.6232	10.4738	10.7124	10.585	10.7762	10.5321	10.6474	10.7172	10.6464	10.6967	10.7417	10.7175	10.7197	10.6759	10.7629	10.8165	10.7639	10.8767	10.5636	10.6254	10.6791	10.6231	10.612	10.5496	10.6387	10.9266	10.8365	10.7796
ARNT_Arnt	ARNT	Arnt	grey	7.28938	7.13346	7.26475	7.16281	7.1817	7.36336	7.18083	7.1419	7.15413	7.11456	7.13176	7.08785	7.10236	7.2358	7.09967	7.07584	7.19758	7.10518	7.14083	7.12467	7.16835	7.1003	7.33414	7.32904	7.05679	7.22039	7.13363	7.01644	7.22904	7.11991	7.20407	7.26345	7.17412	7.14131	7.18973	7.21761	7.08864	7.15514	7.117	7.20664	7.04666	7.166	7.1678	8.31283	8.33078	8.32201
ARNT2_Arnt2	ARNT2	Arnt2	grey	12.1958	11.9996	12.043	12.1325	11.9807	12.032	12.038	12.0389	12.1701	11.9184	12.0531	12.1594	12.0324	12.2166	12.0432	11.834	12.2665	12.1188	12.0158	11.9765	12.0318	12.0431	11.9042	12.045	12.0995	11.9358	11.9384	11.9938	12.13	12.1556	12.0632	12.1892	12.1433	12.2039	12.2088	12.1774	11.7269	11.712	12.0587	12.1253	12.1172	12.0444	11.8169	11.518	11.54	11.6355
ARNTL_Arntl	ARNTL	Arntl	grey	8.84348	9.03376	9.07454	9.21947	8.96271	8.82807	8.80812	8.89759	9.00513	9.06853	9.19145	8.9017	8.9584	8.97419	8.85936	8.77625	8.86506	8.73253	8.78894	8.86954	9.0056	9.29022	9.0344	8.85652	8.72064	8.86643	8.95726	8.85332	9.03	8.87085	8.85891	8.86595	8.75529	8.9624	8.73614	8.75912	9.0706	9.04756	8.97999	9.00493	9.09519	8.69387	9.04442	8.82916	8.78807	8.78962
ARNTL2_Arntl2	ARNTL2	Arntl2	grey	7.28628	7.23552	7.29744	7.32738	7.37268	7.22378	7.07114	7.28507	7.51799	7.30565	7.39843	7.32044	7.36718	7.59611	7.4785	7.37749	7.35232	7.1936	7.38469	7.36262	7.16757	7.4342	7.26773	7.41071	7.41233	7.09514	7.2815	7.2128	7.39349	7.40201	7.28464	7.36092	7.26467	7.40356	7.27249	7.29639	7.42429	7.35939	7.38446	7.4894	7.17174	7.49687	7.37135	5.68279	5.53716	5.67289
ARPC1A_Arpc1a	ARPC1A	Arpc1a	grey	9.67223	9.9435	9.79617	9.79636	9.72881	9.56506	9.60641	9.6754	9.82057	9.57774	9.64506	9.6228	9.85405	9.77601	9.85812	9.60451	9.83956	9.85212	9.75788	9.49448	9.96187	9.62843	9.69515	9.69004	9.85855	9.78722	9.91594	9.76513	9.67055	9.65156	9.67303	9.81367	9.57275	9.67954	9.68651	9.69565	9.99699	9.94892	9.68588	9.6291	9.85472	9.50994	9.89658	11.5811	11.6104	11.656
ARPC1B_Arpc1b	ARPC1B	Arpc1b	grey	7.04877	7.18663	6.95715	7.05157	7.13041	7.28237	7.32155	7.13576	7.50109	6.99183	7.33166	7.14819	7.36904	7.27771	7.21178	7.2875	7.44189	7.27769	7.60813	7.44521	7.27802	7.14526	7.11284	7.39184	7.13805	7.31448	7.30328	7.47798	7.19413	7.17876	7.29076	7.3847	7.27514	7.16854	7.22185	7.2467	7.22472	7.21467	7.35199	7.0553	7.30649	7.10273	7.28253	8.20747	8.31348	8.44364
ARPC2_Arpc2	ARPC2	Arpc2	grey	12.0428	12.1726	12.1233	11.9779	12.1502	11.9217	12.0073	12.0432	12.1754	11.917	11.986	11.9837	11.9995	11.9921	12.1305	12.0231	12.0324	12.0242	12.1733	12.0225	11.9735	12.0442	12.0121	12.0667	12.1614	12.024	12.1064	12.0547	11.8691	11.9303	12.0335	12.0865	11.9413	11.9582	11.9461	12.0953	12.1467	12.1036	12.0173	11.9597	12.126	11.9456	11.8678	12.6355	12.5567	12.5856
ARPC3_Arpc3	ARPC3	Arpc3	midnightblue	10.1304	10.1641	10.466	10.1366	10.3619	10.1247	10.4505	10.5971	10.127	10.4424	10.3619	10.1615	10.6768	10.2599	10.7494	10.1714	10.3628	10.7238	10.4987	10.5613	10.5116	10.2792	10.5259	10.4111	10.793	10.6497	10.8467	10.696	10.1971	10.2516	10.1849	10.3948	10.1038	10.2912	10.143	10.5438	11.0147	10.8573	10.1679	10.1892	10.489	10.3749	10.0388	12.0579	12.1188	12.1393
ARPC4_Arpc4	ARPC4	Arpc4	grey	9.73916	9.53852	9.54215	9.54407	9.4181	9.76139	9.27015	9.45424	9.41902	9.41348	9.50091	9.48575	9.52649	9.59525	9.43035	9.46945	9.65115	9.39406	9.62712	9.52666	9.3795	9.39019	9.64812	9.7737	9.35921	9.91072	9.47688	9.46276	9.58682	9.87124	9.46725	9.38911	9.67757	9.41643	9.64522	9.47385	10.0035	9.93195	9.55636	9.50606	9.57735	9.48066	9.95877	9.67731	9.74636	9.73151
ARPC5L_Arpc5l	ARPC5L	Arpc5l	grey	9.99082	10.1067	9.93434	9.88293	10.1431	9.83457	9.97269	10.0209	10.0372	9.92535	9.98068	9.98678	10.1143	10.1088	10.1713	9.85046	10.0979	9.83606	10.1191	9.70346	10.1191	9.96865	9.84693	10.0856	10.1956	9.84441	10.0982	9.99636	10.0854	10.0947	9.86124	10.1196	10.1453	10.0639	9.92924	10.2334	9.929	9.96823	9.9695	10.0232	9.92608	9.90547	9.84816	11.4038	11.3731	11.4139
ARPP19_Arpp19	ARPP19	Arpp19	magenta	12.9732	12.8344	12.9301	12.936	12.902	13.0068	12.9007	13.0109	13.0831	12.9667	13.0744	13.0058	13.0239	13.1308	13.1012	12.9242	13.0551	13.0013	12.8384	12.7462	13.0117	13.0016	13.0081	12.8875	13.0761	13.0529	13.1336	13.0201	12.8234	12.901	12.8709	12.9502	12.9337	13.0114	13.0503	12.9248	13.0234	13.0028	12.942	12.8526	13.048	12.9046	12.9732	12.8512	12.8072	12.7802
ARPP21_Arpp21	ARPP21	Arpp21	grey	11.4614	11.4654	11.2929	11.3505	11.5942	11.5331	11.4158	11.4079	11.6051	11.1969	11.4415	11.5102	11.5637	11.6839	11.5586	11.3129	11.6104	11.6304	11.3759	11.2344	11.4521	11.2877	11.1182	11.5381	11.7	11.4018	11.701	11.3434	11.1763	11.3354	11.2367	11.4697	11.42	11.5964	11.5324	11.4356	11.4209	11.3274	11.4814	11.5128	11.5398	11.1481	11.4588	11.332	11.3073	11.3785
ARR3_Arr3	ARR3	Arr3	grey	5.43351	5.45569	5.38396	5.24425	5.20351	5.35405	5.16695	5.18245	5.36533	5.41499	5.24936	5.39406	5.32791	5.12837	5.31177	5.19978	5.28644	5.25346	5.22123	5.14628	5.25311	5.27492	5.09502	5.38891	5.36624	5.228	5.25745	5.17718	5.26455	5.29078	5.27471	5.28916	5.22113	5.21461	5.21595	5.2018	5.35074	5.33635	5.21761	5.31991	5.18396	5.22767	5.37987	4.70561	4.91365	4.81923
ARRB1_Arrb1	ARRB1	Arrb1	grey	7.83503	7.74535	7.85964	7.73871	7.71314	8.09395	7.88856	7.78184	7.80565	7.63407	7.88547	7.8919	7.6224	7.71851	7.65203	7.79152	7.54533	7.68564	7.63964	7.81159	7.62948	7.80555	7.75681	7.79088	7.8386	7.81508	7.71462	7.76379	7.9742	7.79899	8.07716	7.84972	7.95567	7.96234	7.98701	8.03983	7.58202	7.82054	7.66598	7.6881	7.6724	7.75759	7.83882	9.98782	10.103	10.1849
ARRB2_Arrb2	ARRB2	Arrb2	grey	9.18061	9.02542	9.18889	9.12576	9.10343	9.19956	9.20402	9.18366	9.10156	9.10615	9.17574	9.09434	9.09714	9.20373	9.26361	8.93596	9.07622	9.19561	8.92375	9.31442	9.03819	9.26957	9.25036	9.17034	9.05051	9.15102	9.18696	9.0801	9.29948	9.13374	9.09836	9.00937	9.2024	9.27351	9.28209	9.17189	9.08725	9.07238	9.05838	9.08344	9.15328	9.24808	8.96864	8.46379	8.44981	8.48431
ARRDC1_Arrdc1	ARRDC1	Arrdc1	grey	7.42282	7.56258	7.3716	7.56134	7.65716	7.4318	7.68733	7.4937	7.49686	7.60448	7.41078	7.56655	7.6141	7.72029	7.57557	7.5725	7.57537	7.64526	7.38869	7.69383	7.4955	7.56662	7.48747	7.64616	7.58894	7.46468	7.62494	7.6522	7.59974	7.60543	7.55765	7.33812	7.74226	7.61757	7.6088	7.60781	7.57153	7.4131	7.73196	7.724	7.41563	7.6717	7.68073	7.10876	7.31148	7.13494
ARRDC2_Arrdc2	ARRDC2	Arrdc2	black	7.48949	7.34184	7.59239	7.18291	7.32024	7.19099	7.51017	7.42745	7.4977	7.33757	7.39928	7.33307	7.2891	7.66306	7.14157	7.17637	7.63167	7.66172	7.30972	7.52632	7.61276	7.26457	7.16866	7.60636	7.34817	7.52377	7.50865	7.56387	7.55108	7.19345	7.54313	7.62446	7.52599	7.40499	7.53056	7.56138	7.16021	7.46361	7.18734	7.01685	7.60151	7.34078	7.14953	6.89199	6.96731	6.98024
ARRDC3_Arrdc3	ARRDC3	Arrdc3	grey	8.4838	8.43598	8.72515	8.5745	8.42575	8.77325	8.60104	8.76093	8.71972	8.74341	8.67316	8.67708	8.64063	8.93335	8.56385	8.57313	8.41226	8.71481	8.22238	8.86683	8.617	8.46782	8.60758	8.84249	8.33008	8.5974	8.69192	8.23567	8.57842	8.51591	8.38678	8.41847	8.44179	8.88519	8.48578	8.52377	8.6166	8.83374	8.72369	8.65448	8.82564	8.23404	8.64534	9.4204	9.53842	9.42802
ARRDC4_Arrdc4	ARRDC4	Arrdc4	grey	7.81157	8.06422	7.95462	7.94473	8.2494	8.1197	8.41891	7.87398	7.9759	7.96393	8.01968	7.97458	7.99193	7.95023	7.98685	8.00073	7.93196	8.41649	7.91282	8.22078	8.00724	7.77421	7.77904	7.79073	7.92233	8.10335	8.07376	8.0108	7.79967	7.68629	7.93017	8.0808	7.83277	8.03468	7.82493	8.00535	7.91817	8.10215	7.95896	7.86837	7.89311	7.66174	8.01983	7.27081	7.2859	7.1508
ARSA_Arsa	ARSA	Arsa	grey	6.45084	6.48683	6.50327	6.3604	5.98981	6.41651	6.05603	6.31915	6.42758	5.96445	6.56795	6.38715	6.44895	6.52535	6.13207	6.34865	6.29339	6.39236	6.26563	6.42867	6.40459	6.40275	6.14718	6.49516	6.47154	6.46193	6.50133	6.52003	6.38971	6.26226	6.46695	6.35014	6.42312	6.48906	6.44145	6.30464	6.19953	6.38188	6.21231	6.25026	6.26005	6.53781	6.40811	9.47554	9.47827	9.49849
ARSB_Arsb	ARSB	Arsb	grey	7.45678	7.44619	7.28482	7.47541	7.37779	7.55265	7.48844	6.955	7.04013	7.06219	7.18319	7.36336	7.4004	7.51762	7.54319	6.93788	7.32428	7.17994	7.49587	7.06167	7.64311	7.71009	7.32264	7.61136	7.26161	7.46269	7.192	7.09276	7.34132	7.19584	7.42595	7.33678	7.20469	7.39941	7.48598	7.41091	7.07906	7.3184	7.05809	7.07878	7.23596	7.27387	6.93778	11.2912	11.3689	11.3666
ARSG_Arsg	ARSG	Arsg	brown	5.15589	4.99123	4.79226	5.0298	5.02948	5.07795	5.25325	5.13102	5.15024	4.98627	5.25259	5.16627	5.26412	5.16523	5.09176	5.05469	5.18823	5.35089	5.29429	5.06905	5.20589	4.9248	4.76954	5.22237	5.19349	5.31946	5.4063	5.15357	5.07943	5.17395	4.97128	5.19606	4.93341	5.26778	5.11773	5.11781	5.36549	5.28845	5.07298	4.96822	5.15377	5.09793	5.14937	8.23551	8.52603	8.51613
ARSJ_Arsj	ARSJ	Arsj	grey	4.57954	4.31971	4.70902	4.77307	4.9126	4.83208	4.90669	4.71231	4.65378	4.58788	4.72791	4.48848	4.84094	4.84643	4.65731	4.81018	4.503	4.98042	5.09729	4.90132	5.00563	4.62009	4.6997	4.91631	5.02121	4.69604	5.06823	4.88303	4.49038	4.58367	4.51563	4.68855	4.40463	4.6621	4.37427	4.90838	5.12974	5.11804	4.6466	4.56079	4.64537	4.60885	4.46161	4.3695	4.36598	4.28331
ART1_Art1	ART1	Art1	grey	5.98918	6.11204	6.04571	5.96873	6.02343	6.28784	6.14172	6.09758	6.25873	6.31008	5.99301	6.28471	6.10066	6.05664	6.26421	6.25748	5.98565	6.06729	6.00568	5.96872	6.03675	6.08187	6.38496	6.27097	6.2359	6.195	6.03311	6.03424	6.14039	6.05678	6.31068	6.03184	6.20042	6.04322	6.07769	5.92576	6.13325	6.25076	5.95264	6.11306	6.21903	6.27004	6.16535	4.91855	5.10858	5.08171
ART3_Art3	ART3	Art3	turquoise	4.84696	4.39308	4.45328	5.16094	4.12099	4.86735	4.86716	4.60249	4.75329	4.55874	4.5064	4.99886	5.81595	5.26913	4.28347	4.06563	4.84375	4.8338	4.92659	4.49386	4.47665	4.24331	4.54598	5.63113	4.84616	4.83658	5.29695	4.59757	4.77787	4.19725	4.49598	4.56697	4.69126	4.47372	4.59337	4.44689	5.43877	5.61896	4.61055	4.26066	4.93037	4.67798	4.67546	7.50648	7.46739	7.68251
ART4_Art4	ART4	Art4	grey	6.78833	6.56075	6.35229	6.67421	6.52723	6.57561	6.5817	6.66065	6.53541	6.54106	6.43816	6.72033	6.87663	6.79418	6.62437	6.4353	6.68104	6.25322	6.48174	6.30743	6.25869	6.72411	6.50517	6.76044	6.65489	6.86817	6.43569	6.67245	6.61781	6.64675	6.71933	6.28246	6.54621	6.68628	6.35655	6.42282	6.78267	6.68605	6.25593	6.65993	6.74422	6.83205	6.31261	4.34192	4.56275	4.48848
ART5_Art5	ART5	Art5	grey	4.79496	4.76187	4.7246	4.90878	4.64034	4.86231	4.71027	4.83847	4.59521	4.80875	4.91786	4.78033	4.78539	4.74492	4.93102	4.66826	4.56547	4.79255	4.81737	4.7609	4.94918	4.55443	4.95631	4.88882	4.87558	4.80426	4.63619	4.80884	4.74864	4.94196	4.64273	4.59816	4.71797	4.74074	4.77574	4.55468	4.87613	4.72301	4.55418	4.69145	4.75333	4.72775	4.90397	5.0743	5.2699	5.20014
ARTN_Artn	ARTN	Artn	grey	6.46315	6.40533	6.39337	6.56525	6.28639	6.42124	6.50675	6.47179	6.54186	6.54239	6.23322	6.16795	6.50861	6.37422	6.45786	6.5675	6.35988	6.69174	6.34389	6.57775	6.56834	6.34845	6.36256	6.54503	6.60391	6.50255	6.4667	6.50951	6.36161	6.62002	6.42076	6.42601	6.33205	6.49269	6.57776	6.26428	6.58659	6.51108	6.47396	6.29865	6.48567	6.52429	6.62067	4.5675	4.84085	4.55973
ARV1_Arv1	ARV1	Arv1	grey	8.94768	8.98815	9.10767	8.94681	8.803	9.06764	9.26078	9.10393	9.22478	8.99264	9.0455	9.08723	9.13757	9.16265	9.14493	8.98694	8.99184	9.20618	9.05746	8.96724	9.22966	9.04976	9.26074	9.19122	9.17442	9.29145	9.33463	9.11646	8.81591	8.85217	8.95094	9.01917	8.93018	8.82152	8.71513	9.06317	9.54992	9.4158	8.89344	8.99356	8.99912	9.01581	9.08554	7.48253	7.17911	7.25169
ARVCF_Arvcf	ARVCF	Arvcf	grey	8.26955	8.13614	8.32637	8.29521	8.43873	8.31232	8.23114	8.26666	8.25205	8.06246	8.36648	8.11241	8.19127	8.36002	8.19919	8.31559	8.0886	8.41847	8.20825	8.22513	8.18105	8.22941	8.35354	8.2011	8.16637	8.20675	8.0437	8.21355	8.31732	8.31065	8.368	8.31923	8.37217	8.23607	8.41384	8.09255	7.98016	8.01181	8.21631	8.24072	8.25468	8.27775	8.36782	6.83243	6.73585	6.82495
ARX_Arx	ARX	Arx	grey	10.0874	9.896	9.91861	10.0618	9.99882	10.1089	10.1966	10.0927	10.1042	9.95204	9.93592	9.86862	10.1009	10.0655	9.90891	10.0363	9.97867	9.88577	9.94971	10.0253	9.9147	10.066	9.99953	10.0646	9.96839	10.0312	9.97336	10.0493	9.9821	10.0429	9.86157	9.85536	10.1115	9.9675	9.97402	10.077	9.9382	9.81789	9.85962	9.97786	9.87503	9.87127	9.91979	9.38027	9.22692	9.16001
AS3MT_As3mt	AS3MT	As3mt	grey	7.5661	7.41422	7.70882	7.44942	7.70777	8.05895	7.83436	7.13138	7.65472	8.08501	7.84059	7.49655	8.06302	7.85703	8.04012	7.97798	8.03095	7.69871	7.73452	8.01019	8.02502	8.18207	7.66895	7.14057	7.72094	8.26148	7.94171	7.52414	7.24588	7.40714	7.75287	7.90517	7.24939	8.1672	7.92268	7.89222	7.73874	7.64357	7.735	7.87628	7.80656	7.93688	7.12257	7.3733	7.23886	7.48702
ASAH1_Asah1	ASAH1	Asah1	grey	10.7711	10.9534	11.0223	10.688	10.9153	10.8311	10.8826	10.8991	11.0071	10.7484	10.9193	10.7911	10.9506	10.9252	10.7079	10.9858	11.1173	11.2132	10.8806	11.1601	11.0075	10.8851	10.7643	10.9764	10.9941	10.8502	11.1235	11.054	10.7852	10.8421	10.7068	10.9706	10.7128	10.9297	10.8205	10.8195	10.9912	10.9888	11.0362	10.8103	10.8852	10.6893	11.127	11.1879	11.1404	11.1363
ASAH2_Asah2	ASAH2	Asah2	grey	5.11617	4.98081	5.099	5.04812	4.89338	5.06327	5.06795	5.07715	5.00223	5.15629	5.01399	5.25044	5.0837	5.28296	5.15572	4.95759	5.05478	5.01454	4.94374	5.06241	5.05078	4.91383	4.9254	4.96401	5.17761	4.96275	5.14703	5.10793	5.08956	5.03994	5.03967	4.93328	4.98537	5.06629	5.06305	5.11459	5.09341	5.06449	4.95647	4.95922	5.06754	5.05348	4.87158	8.90448	9.05497	8.99098
ASAP1_Asap1	ASAP1	Asap1	blue	9.64809	9.78085	9.91607	9.85291	9.72106	9.70774	9.63071	9.9098	9.68546	9.95725	9.78959	9.91104	9.82917	9.92896	9.84744	9.78862	9.83882	9.69966	9.65851	9.80248	9.90035	9.74623	9.91091	9.77824	9.78505	9.88798	9.94175	9.807	9.81978	9.56676	9.81503	9.79731	9.5628	9.94738	9.77555	9.97719	9.85398	9.89528	9.57609	9.61344	9.83487	9.53675	9.68076	10.9637	10.9559	10.9346
ASB1_Asb1	ASB1	Asb1	red	8.62919	8.60546	8.74633	8.74333	8.56001	8.80594	8.83246	8.85964	8.59137	8.48401	8.93802	8.68286	8.59176	8.60098	8.59792	8.58918	8.71972	8.88306	8.77102	8.82128	8.95202	8.59302	8.81108	8.48541	8.75022	8.70021	8.50541	8.81536	8.82425	8.74558	8.94602	8.82524	8.76455	8.76814	8.83729	8.95851	8.41048	8.43156	8.5145	8.583	8.54943	8.61449	8.70366	8.83453	8.85413	8.9186
ASB10_Asb10	ASB10	Asb10	grey	5.87274	5.91365	5.76901	5.83072	5.62881	5.78774	5.89875	5.81749	5.66655	5.78856	5.57752	5.9265	5.77878	5.72354	5.8676	5.92195	5.69015	5.74339	5.92241	5.90947	5.98959	6.01723	5.88779	6.0437	6.07325	5.76512	5.67516	5.82606	5.69621	5.88857	5.93171	5.81635	5.78445	5.7137	5.72259	5.60953	6.00976	5.77219	5.78745	6.04477	5.88554	5.94517	5.93498	5.29475	5.09737	5.34048
ASB11_Asb11	ASB11	Asb11	grey	4.01759	4.22384	4.01138	3.76436	3.95789	4.00708	4.12747	3.87387	4.0553	4.10667	4.12716	4.09417	3.76211	3.72788	3.9319	3.97604	4.2378	3.99503	4.1743	4.19014	3.93715	4.08779	4.29359	4.05418	3.93688	4.20161	3.8509	3.98175	3.92084	4.16056	4.00513	3.8878	3.96056	4.06288	3.99354	3.81754	4.0772	3.94221	4.00555	4.15535	4.13057	4.06059	4.05576	7.752	7.76623	7.8112
ASB12_Asb12	ASB12	Asb12	grey	5.95407	5.95897	5.83566	5.88662	5.81068	5.87411	5.81009	5.7274	5.73209	5.90148	5.7531	6.09392	5.81003	5.91578	5.94706	6.00155	5.72651	5.97647	5.75919	5.6294	5.99281	5.81069	5.84433	5.90757	6.03104	5.96284	5.97535	6.06438	5.62813	5.78967	5.82227	5.74821	5.75522	5.95089	5.76037	5.82755	6.0096	5.92777	5.84007	5.6995	5.80137	5.82673	5.95295	3.50057	3.38632	3.55874
ASB13_Asb13	ASB13	Asb13	turquoise	8.75538	8.60631	8.71962	8.8432	8.8244	9.05768	8.73044	8.67069	8.83562	8.65135	8.83167	8.71864	9.13371	8.92957	8.64092	8.66678	9.08186	8.79525	8.92479	8.64254	8.8682	8.77659	8.74818	9.02196	8.75618	8.95725	8.98076	8.84067	8.94212	8.79321	8.70858	8.85296	8.73889	8.84162	8.79651	8.72568	8.95878	9.07954	8.74663	8.72896	8.90155	8.70815	8.94383	9.04089	8.87708	8.83835
ASB2_Asb2	ASB2	Asb2	grey	7.26472	7.86631	7.70316	8.02045	7.51927	7.70238	7.65103	7.76534	7.81497	7.36468	7.70421	7.78635	7.45814	7.57168	7.49941	7.55212	7.82137	8.12424	7.38522	7.83152	7.88767	7.53921	7.8978	7.39134	7.58495	7.68348	7.69524	7.37569	7.80853	8.02671	7.46586	7.64008	7.60295	7.46618	7.59493	7.79611	7.96513	7.98617	7.67592	7.78608	7.66813	7.71477	7.40478	5.45653	5.60857	5.57976
ASB4_Asb4	ASB4	Asb4	grey	5.27075	5.30292	5.27226	5.19191	5.04902	5.27269	5.35324	5.09789	5.31105	5.27766	5.23315	5.28845	5.21684	5.30438	5.20931	5.13016	5.17682	5.17733	5.11359	5.12491	5.32452	5.22413	5.19096	5.23439	5.37555	5.17777	5.19508	5.22472	5.15833	5.18617	5.30116	5.05696	5.12293	5.18627	5.24869	5.10929	5.4191	5.16706	5.21644	5.25885	5.28513	5.24034	5.24579	3.74546	3.67803	3.44066
ASB5_Asb5	ASB5	Asb5	grey	6.07532	4.93421	5.46683	5.37331	5.30868	5.81542	5.29548	5.43149	5.26176	5.6651	5.45572	5.49411	5.74702	6.14396	5.44239	5.56324	5.61844	5.76281	5.39487	5.36384	5.34435	5.32433	5.8896	6.24596	5.36169	5.65948	5.81221	5.66951	5.62505	5.36287	5.38514	5.26284	5.40637	5.89201	5.42488	5.8348	5.77122	5.93511	5.38582	5.17763	5.25951	5.48848	5.39858	4.04986	3.97175	3.80319
ASB6_Asb6	ASB6	Asb6	grey	7.69693	7.83	7.76424	7.80745	7.69868	7.84858	7.61908	7.77877	7.95645	7.4464	7.81457	7.58913	7.75862	7.83599	7.66766	7.56124	7.87297	7.70411	7.77092	7.69567	7.83155	7.7901	7.8641	7.89419	7.68357	7.7931	7.8129	7.63774	7.77001	7.87281	7.67069	7.95452	7.77852	7.72055	7.87633	7.67355	7.70771	7.71696	7.81907	7.85263	7.79903	7.88588	7.74155	7.09949	7.2971	7.21794
ASB7_Asb7	ASB7	Asb7	grey	8.0472	8.07748	8.05354	8.3348	8.10875	8.18553	8.00769	8.12579	8.2706	7.9426	8.21145	8.06119	8.09275	8.30822	8.00206	8.00323	8.39396	8.16486	8.00529	8.04297	8.19848	8.26482	8.34093	8.17689	7.91016	8.25792	8.07322	8.05319	8.23719	8.03726	8.2618	8.2345	8.06613	8.26359	8.23346	8.24656	7.98373	8.15062	8.00285	7.98547	8.03929	8.12781	8.02105	9.13662	9.07306	9.05954
ASB8_Asb8	ASB8	Asb8	grey	8.04446	8.10206	8.12592	8.33454	8.11454	8.1619	8.07528	8.19579	8.30713	8.16889	8.24521	8.16417	8.31641	8.35949	8.30636	8.12241	8.20507	8.44996	8.1136	8.20767	8.46573	8.19677	8.19458	8.34034	8.38697	8.35093	8.36082	8.33143	8.19277	8.16328	8.1744	8.37154	8.00921	8.20066	8.11475	8.32661	8.47648	8.52316	8.00287	8.02379	8.14752	8.0099	8.29694	9.09841	9.18	9.18662
ASB9_Asb9	ASB9	Asb9	grey	4.65878	4.37709	4.4286	4.22963	4.53343	4.55181	4.60305	4.43014	4.65854	4.66418	4.35617	4.4868	4.62993	4.73907	4.56528	4.52595	4.70193	4.49156	4.43476	4.41308	4.5389	4.4169	4.16446	4.68959	4.59407	4.35038	4.42272	4.46402	4.39678	4.47315	4.53302	4.31946	4.47046	4.49751	4.49476	4.33161	4.58706	4.55033	4.55394	4.44686	4.48776	4.55962	4.54136	4.26167	4.22082	4.27469
ASCC1_Ascc1	ASCC1	Ascc1	red	7.23557	7.23379	7.32801	7.45553	7.25245	7.52618	7.41538	7.42506	7.18414	7.09593	7.38132	7.39769	7.18564	7.24722	7.08474	7.25568	7.33724	7.43339	7.26554	7.5152	7.302	7.24766	7.35623	7.25293	7.21835	7.31497	7.4483	7.20747	7.30475	7.23414	7.15862	7.1791	7.29545	7.23506	7.17321	7.16836	7.46325	7.57572	7.29902	7.26235	7.50201	7.27816	7.29957	6.7651	6.97538	6.69238
ASCC2_Ascc2	ASCC2	Ascc2	grey	7.42493	7.30278	7.47728	7.33523	7.43707	7.4192	7.33804	7.19033	7.30726	7.24093	7.29359	7.19982	7.40136	7.4103	7.17104	7.31557	7.24206	7.20442	7.49409	7.43582	7.22228	7.32522	7.26206	7.55673	7.3615	7.29834	7.27594	7.25541	7.45437	7.2494	7.4252	7.36631	7.27928	7.40575	7.32297	7.23215	7.31783	7.26876	7.17896	7.42345	7.21227	7.48681	7.34227	8.25767	8.19153	8.28748
ASCL1_Ascl1	ASCL1	Ascl1	grey	8.86334	8.51582	8.95549	8.73661	8.71226	8.99608	8.79651	8.71589	8.91017	8.66706	8.76609	8.92093	8.90578	9.0158	8.45816	8.75272	9.14035	8.91379	8.89972	8.56418	8.9437	8.82833	8.6788	8.87646	8.89805	8.99976	8.93014	8.82364	8.68049	8.75648	8.74628	8.72209	8.70532	8.68073	8.61783	8.72654	9.14428	9.13993	8.62674	8.75455	8.79205	8.76188	8.80971	5.7745	5.85086	5.59514
ASCL2_Ascl2	ASCL2	Ascl2	grey	5.19816	5.17136	5.35303	5.00186	5.04828	5.06255	5.15842	5.28795	5.16	5.01243	5.14988	5.43665	5.0103	5.36552	5.40265	5.07599	5.14299	5.20562	5.06618	5.10938	5.1714	5.25183	5.24138	5.10872	5.37614	5.30437	5.23047	5.21157	5.09774	5.35225	5.0439	5.22155	5.15329	4.98962	5.14887	5.08317	5.31695	5.36081	4.99344	5.07825	5.23153	5.32542	5.13556	4.17997	4.30208	4.07211
ASCL3_Ascl3	ASCL3	Ascl3	grey	5.34204	5.29968	5.20191	5.27565	5.07171	5.33376	5.14406	5.01319	5.14176	5.19332	5.31051	5.17816	5.09081	5.14146	5.27445	5.07695	5.00877	5.1263	5.20404	5.23909	5.31865	5.2156	5.14796	5.19879	5.32141	5.11344	5.10945	5.18359	5.15962	5.11853	5.3428	5.06817	5.17106	5.12484	5.19822	5.11878	5.22922	5.22616	5.10284	5.05807	5.2828	5.20855	5.13308	4.44173	4.43767	4.63013
ASF1A_Asf1a	ASF1A	Asf1a	grey	7.69932	7.4292	7.66994	7.87858	7.90106	7.90529	7.95075	7.98986	7.71517	7.71618	7.70639	7.6062	7.88563	7.73818	7.80485	7.71517	7.70576	7.7828	7.67673	7.39572	7.91561	7.84678	7.93033	7.59934	7.90667	8.08652	8.18596	7.93502	7.38346	7.48063	7.48828	7.61832	7.44963	7.67358	7.46926	8.02088	8.29146	8.18001	7.57745	7.53348	7.82018	7.39416	7.4068	9.38347	9.46424	9.49796
ASF1B_Asf1b	ASF1B	Asf1b	grey	6.34539	6.3385	6.27025	6.25132	6.28494	6.5365	6.5387	6.3941	6.36588	6.57843	6.37797	6.47185	6.34053	6.43745	6.4492	6.47354	6.5375	6.36839	6.25578	6.36673	6.62312	6.337	6.43543	6.34408	6.51481	6.50736	6.54719	6.45224	6.31079	6.28291	6.41413	6.46689	6.29052	6.39546	6.51882	6.23191	6.43452	6.47727	6.29708	6.26733	6.47022	6.42063	6.4547	5.79827	5.78765	5.80334
ASGR1_Asgr1	ASGR1	Asgr1	grey	9.15246	9.00944	9.208	9.38337	9.27838	9.29587	8.80471	9.17997	9.34479	9.19877	9.15902	9.34417	9.08131	9.25081	9.29671	9.01538	9.0949	9.56293	8.51745	8.5287	9.38443	9.25895	9.24152	9.42228	9.26332	9.41193	9.27767	9.08944	8.91692	9.09193	9.17571	9.10944	9.419	9.04668	9.08981	9.31428	9.29067	9.48455	9.06358	8.94515	9.14806	9.3003	8.86967	3.61203	3.31912	3.52718
ASGR2_Asgr2	ASGR2	Asgr2	grey	4.82889	4.72225	4.63564	4.63813	4.6214	4.56013	4.6991	4.50108	4.50256	4.69639	4.71109	4.79539	4.55208	4.75753	4.5091	4.55438	4.72371	4.74389	4.49636	4.7894	4.73205	4.91045	4.46694	4.90705	4.82519	4.60017	4.66942	4.59969	4.74701	4.63081	4.74474	4.68032	4.65728	4.54229	4.81749	4.60735	4.77193	4.53836	4.57378	4.74305	4.70317	4.65284	4.7211	4.25545	4.40781	4.41801
ASH1L_Ash1l	ASH1L	Ash1l	grey	10.8253	10.9168	10.8728	10.6222	11.0759	10.4867	10.8903	10.775	10.9314	10.9272	10.7339	10.679	10.7172	10.76	10.9945	10.8168	10.7363	10.804	10.9699	10.5977	10.67	10.6886	10.8593	10.6928	10.7613	10.6349	10.6237	10.7892	10.8805	10.9157	10.9075	10.9998	11.0146	10.8878	10.877	10.8842	10.3984	10.403	11.0467	11.0098	11.0411	10.8038	10.6233	10.1905	10.1632	10.0923
ASH2L_Ash2l	ASH2L	Ash2l	grey	9.82211	9.77904	9.84627	9.77191	9.63809	9.79431	9.75226	9.88532	9.90118	9.65001	9.84095	9.6928	9.84459	9.72413	9.7597	9.58403	9.77103	9.77197	9.69864	9.6986	9.7954	9.79422	9.7844	9.81919	9.87735	9.79431	9.85827	9.84329	9.59186	9.69883	9.63895	9.75909	9.58755	9.72841	9.7204	9.70518	9.85347	9.80138	9.68183	9.58678	9.85335	9.59675	9.7581	8.141	8.25782	8.34766
ASL_Asl	ASL	Asl	grey	7.84502	8.13087	8.17363	7.86	7.85721	7.91978	8.08756	7.93401	8.04364	7.60086	8.00049	7.70863	7.95114	8.11982	7.60257	8.04933	7.85888	7.78319	8.08859	8.21807	7.71249	7.95422	8.19095	7.98234	7.66633	7.79232	7.78116	7.82598	8.03439	7.84995	8.06931	8.05691	7.99998	7.9165	7.83265	7.77162	7.7331	7.96424	8.06614	8.12651	7.85931	8.27098	7.92408	7.43329	7.48497	7.48897
ASNA1_Asna1	ASNA1	Asna1	grey	9.67802	9.60944	9.63878	9.52281	9.70668	9.4929	9.55002	9.76876	9.70115	9.69501	9.70074	9.5835	9.6417	9.63089	9.66917	9.73362	9.73006	9.65972	9.6589	9.58502	9.60167	9.71367	9.72854	9.6633	9.6927	9.75302	9.76629	9.82247	9.74245	9.70952	9.64343	9.62953	9.72841	9.67797	9.64948	9.58839	9.85033	9.75313	9.64858	9.62903	9.80104	9.70357	9.7769	9.55297	9.55603	9.63547
ASNS_Asns	ASNS	Asns	grey	10.029	9.67162	9.81779	10.0389	9.7822	9.84244	9.82173	10.094	9.80071	9.70981	10.0415	9.98625	10.0342	9.92284	9.67954	9.83679	10.04	9.74602	9.98827	9.61218	9.93228	10.1075	9.9581	9.85714	9.97198	9.87669	10.0063	9.91931	9.94674	9.87249	9.70681	9.79292	9.87029	9.80293	9.8021	9.60468	10.0703	10.0561	9.64332	9.71031	10.0057	9.71089	9.99225	11.3584	11.2801	11.3262
ASPA_Aspa	ASPA	Aspa	black	6.77413	6.74063	6.95739	6.27232	6.86277	6.80989	6.64076	6.27779	6.40712	6.189	6.20875	6.65032	6.37061	6.90894	6.75919	6.73586	6.79036	7.03833	6.94585	7.31977	6.8051	6.69848	6.50687	7.24415	6.42327	6.93151	6.99506	6.98005	6.6348	6.28387	6.82269	6.98156	6.09138	6.5858	6.24962	6.6786	6.99452	6.9788	6.61347	6.45258	7.2452	6.1222	6.53126	10.0088	10.2964	10.0666
ASPH_Asph	ASPH	Asph	grey	9.33072	9.04237	8.95777	9.21687	9.00463	9.2919	9.45119	8.91901	8.95143	9.0853	9.0147	9.2557	9.27701	8.99399	8.95477	9.11106	9.17892	9.09789	9.41321	9.01267	9.05462	9.21731	9.09287	9.11465	9.22713	9.09834	9.25949	9.06532	9.05688	8.85385	9.00949	8.99361	8.90166	9.14945	9.00764	9.16694	9.30864	9.35906	8.91585	8.86783	9.11112	8.9848	8.83626	9.61313	9.55453	9.64371
ASPHD2_Asphd2	ASPHD2	Asphd2	grey	8.32851	8.22022	8.48542	8.29543	8.32851	8.4661	8.2049	8.38509	8.47657	8.24843	8.57629	8.36968	8.56895	8.63992	8.4972	8.18721	8.59665	8.45357	8.23717	8.18328	8.56444	8.40294	8.34786	8.31322	8.46025	8.38709	8.37769	8.32516	8.56852	8.52539	8.25438	8.43737	8.42801	8.45888	8.53306	8.51756	8.30853	8.32734	8.1732	8.29533	8.43239	8.12671	8.44599	9.88278	9.92857	10.0011
ASPN_Aspn	ASPN	Aspn	grey	5.56015	5.31962	5.13834	5.64425	6.65606	5.76686	6.40126	6.01622	5.98815	6.16568	5.91246	6.00436	5.67823	5.58465	5.2262	5.94231	5.8655	5.72496	5.29702	5.5699	5.81131	6.29093	5.14881	6.23976	5.37497	5.61438	6.09003	5.81853	5.73213	5.27404	5.56038	5.60116	5.29722	5.53377	5.05134	5.60568	6.39403	6.34517	6.11933	5.54448	5.7556	5.20932	6.20293	4.25553	4.45366	4.33703
ASPRV1_Asprv1	ASPRV1	Asprv1	grey	6.2833	6.34851	6.20956	6.40983	6.22688	6.27708	6.20013	6.10315	6.22415	6.15493	5.98594	6.28333	6.15536	6.36468	6.35876	6.29265	6.3512	6.38879	6.2289	6.174	6.62935	6.39375	6.28433	6.33903	6.42242	6.17266	6.09406	6.32093	6.30893	6.3437	6.39456	6.10407	6.22919	6.26656	6.26478	6.06939	6.47558	6.18754	6.17988	6.2867	6.14404	6.48363	6.34598	4.9341	4.81325	4.79749
ASPSCR1_Aspscr1	ASPSCR1	Aspscr1	grey	8.12271	8.08545	7.96667	7.94462	8.11563	8.04202	8.00256	8.16362	8.00266	7.97759	8.05394	8.01521	7.94357	8.02265	8.02196	8.06381	8.16672	7.95423	8.14001	8.15576	7.90982	7.98674	8.07403	8.13374	8.03427	8.09457	8.0828	8.11136	8.16527	8.09036	8.09501	8.10127	8.16334	8.16228	8.20077	8.04444	7.95075	7.9981	8.13769	8.07161	8.0413	8.17743	8.14692	7.68396	7.64196	7.74717
ASRGL1_Asrgl1	ASRGL1	Asrgl1	grey	9.5961	9.87667	9.68398	9.6809	9.06475	9.53489	9.84881	9.70204	9.72269	9.50854	8.98027	9.66076	9.8619	9.51703	9.70022	9.69052	9.76801	9.54871	9.81668	9.89167	9.34586	9.57778	9.71171	9.61847	9.5969	9.63827	9.58098	9.85345	9.69071	9.75142	9.79203	9.82954	9.88648	9.72439	9.74622	9.69123	9.38508	9.47203	9.85934	9.65183	9.85681	9.83481	9.47859	10.356	10.4103	10.4379
ASTL_Astl	ASTL	Astl	grey	5.99983	6.12858	5.96077	6.07898	6.0385	6.09743	6.10382	6.04303	5.9382	6.11269	6.17709	6.17865	5.91765	5.94886	5.91531	5.8995	6.08794	5.75961	6.07125	6.03354	5.93039	6.05008	6.15695	5.91515	6.25277	6.01286	5.87861	6.06062	5.89813	6.04168	6.23002	5.89001	6.02517	6.01871	6.11033	5.96072	6.11835	5.92024	5.92276	5.9848	6.16769	5.86743	6.07445	4.26737	4.08267	4.08257
ASTN1_Astn1	ASTN1	Astn1	grey	10.2842	10.3611	10.2696	10.2613	10.3866	10.302	10.2674	10.4154	10.2466	10.1992	10.2469	10.18	10.2874	10.2939	10.2058	10.2089	10.2881	10.2303	10.0552	10.2145	10.2022	10.1648	10.264	10.3143	10.3614	10.1036	10.2353	10.102	10.229	10.2475	10.2324	10.3697	10.2374	10.354	10.3896	10.2734	9.99778	10.0163	10.3072	10.3586	10.4004	10.1112	10.134	10.8678	10.8327	10.846
ASTN2_Astn2	ASTN2	Astn2	grey	6.51999	6.51315	6.59618	6.71847	6.62511	6.52766	6.44855	6.60277	6.51314	6.74241	6.44633	6.70967	6.65128	6.62987	6.83223	6.66193	6.64485	6.73096	6.62002	6.40147	6.76123	6.55775	6.78772	6.52603	6.75531	6.84428	6.65573	6.67523	6.68954	6.61029	6.85199	6.86714	6.6308	6.70876	6.84784	6.9017	6.62509	6.79042	6.50602	6.46257	6.69814	6.52574	6.64898	6.21483	6.16689	6.23658
ASXL1_Asxl1	ASXL1	Asxl1	grey	8.15261	8.22667	8.30216	8.38904	8.16623	8.35568	8.27049	8.33496	8.27368	8.03549	8.26512	8.29712	8.43647	8.34135	8.07156	8.15866	8.21463	8.0842	8.30331	8.19673	8.23689	8.21229	8.15261	8.27319	7.99496	8.19753	8.24434	8.13241	8.36608	8.10662	8.27569	8.32031	8.35159	8.29293	8.42265	8.1657	7.95747	8.07997	8.31545	8.20053	8.14104	8.30366	8.28994	9.2804	9.36141	9.41712
ASXL2_Asxl2	ASXL2	Asxl2	turquoise	8.71283	8.57875	8.85062	8.54686	8.70777	8.79628	8.77392	8.5361	8.58946	8.51489	8.58105	8.51312	8.60973	8.68563	8.49349	8.70511	8.60088	8.66908	8.74629	8.87406	8.56421	8.60325	8.60893	8.60564	8.51389	8.52277	8.4592	8.60315	8.74387	8.59424	8.69416	8.72919	8.67727	8.75395	8.70636	8.60325	8.2565	8.35143	8.62228	8.63294	8.59247	8.71467	8.50847	8.11086	8.18757	7.75717
ASXL3_Asxl3	ASXL3	Asxl3	grey	9.17285	9.19641	9.17794	9.64335	9.2766	9.66807	8.79313	8.96366	9.35799	9.49824	9.39402	9.1298	9.65898	8.99928	9.63903	9.17349	8.90512	9.48046	9.39945	8.93399	8.91776	8.71945	9.50659	9.23688	8.93837	8.76139	8.90161	8.76801	9.36517	9.24128	9.24418	9.29542	9.5201	9.23698	9.4899	9.23094	8.63108	8.64081	9.56157	9.55767	9.19276	9.50118	8.90144	8.24968	8.16833	8.14622
ATAD2_Atad2	ATAD2	Atad2	turquoise	6.29683	6.09562	6.20517	6.21895	6.1695	6.15326	6.24552	6.30385	6.08151	6.12206	6.27422	6.36755	6.23364	6.54071	6.2353	6.02276	6.29421	6.06251	6.26987	6.26572	6.23991	6.15676	6.07161	6.22181	6.11663	6.42447	6.32179	6.22424	6.05071	5.99104	6.23743	6.10433	6.15886	6.15163	6.13651	6.24289	6.413	6.40496	6.21036	6.0467	6.33466	6.16169	5.9661	7.79072	7.8929	7.84674
ATAD2B_Atad2b	ATAD2B	Atad2b	yellow	7.20636	6.97246	7.30866	7.38103	7.13285	7.41395	7.22583	7.23971	7.22183	7.00091	7.3934	6.96703	7.2438	7.18351	6.85075	7.03488	7.40497	7.30175	7.36695	7.39717	7.35863	7.1783	7.13463	7.10444	6.81302	6.94223	6.92931	6.92315	7.30195	7.14036	7.25583	7.12993	7.30853	7.26747	7.17312	7.10742	6.85266	7.01055	7.32266	7.3643	7.16291	7.07369	7.29024	9.28102	9.16469	9.0952
ATAD3A_Atad3a	ATAD3A	Atad3a	grey	7.48842	7.45412	7.45541	7.44208	7.55525	7.43821	7.48757	7.52629	7.4481	7.49536	7.56213	7.41519	7.5362	7.64328	7.45548	7.34068	7.59534	7.48212	7.46662	7.51533	7.46347	7.36635	7.43433	7.53982	7.39728	7.51117	7.50234	7.45545	7.62841	7.4618	7.63618	7.48192	7.58644	7.45277	7.63926	7.48221	7.50216	7.50954	7.51312	7.43901	7.43512	7.55015	7.61416	10.5434	10.6443	10.5583
ATCAY_Atcay	ATCAY	Atcay	grey	10.5252	10.5333	10.595	10.6665	10.5364	10.4349	10.2692	10.4994	10.6208	10.2227	10.5009	10.3882	10.5227	10.6388	10.2633	10.3574	10.568	10.5153	10.3376	10.2621	10.3563	10.4939	10.5143	10.5309	10.2718	10.5264	10.197	10.3076	10.7052	10.5704	10.6985	10.664	10.6492	10.6068	10.7755	10.5578	10.0529	10.1097	10.4223	10.5844	10.2898	10.6008	10.6031	9.18724	9.16474	9.17705
ATE1_Ate1	ATE1	Ate1	grey	6.43232	6.89251	6.37297	6.58585	6.99011	6.70757	6.77025	6.69709	6.68296	6.63326	6.77884	6.38834	6.71319	6.4965	6.91309	6.76198	6.27705	6.32164	6.71523	6.35744	6.54573	6.45394	6.87354	6.55201	6.80839	6.65301	6.90163	6.53297	6.38181	6.44812	6.41314	6.79383	6.37355	6.5275	6.64556	6.49022	6.95114	6.94979	6.62285	6.50368	6.72199	6.63951	6.53019	9.9529	9.98253	9.97437
ATF1_Atf1	ATF1	Atf1	red	8.67851	8.7883	8.93665	8.89157	8.82383	8.85606	8.99672	8.77326	8.81076	8.73805	8.99294	8.89615	8.77438	9.02712	8.45536	8.82467	8.96888	8.68285	8.77899	9.07597	8.95267	8.99809	8.66159	8.63206	8.65673	8.96475	9.0028	8.86234	8.71753	8.60149	8.68374	8.74307	8.53364	8.76396	8.55163	8.60894	9.12876	9.05164	8.72645	8.69636	8.81967	8.7602	8.8552	8.89658	8.84524	8.76731
ATF2_Atf2	ATF2	Atf2	yellow	6.36587	6.4916	6.67858	6.6618	6.71741	6.46324	6.49628	6.45515	6.46221	6.75044	6.76966	6.70714	6.53928	6.52932	6.67039	6.45701	6.42914	6.81482	6.73769	6.37005	6.77719	6.55262	6.78043	6.59195	6.65722	6.94379	7.01148	6.77323	6.52109	6.54948	6.39676	6.66073	6.38341	6.68651	6.65813	6.73511	7.04583	6.94216	6.60204	6.36459	6.70493	6.54469	6.50041	11.4259	11.2981	11.2814
ATF3_Atf3	ATF3	Atf3	grey	9.0604	8.75176	8.79612	8.79064	8.6994	8.81584	8.85278	8.93001	8.72975	8.90458	8.5505	8.8739	8.7282	8.67376	8.93273	8.73862	8.75847	8.6192	8.63273	8.72285	8.77801	8.99	8.60746	8.78586	8.73728	8.84631	8.54358	8.69167	8.64331	8.80091	8.98889	8.49106	8.86044	8.85023	8.77733	8.56481	8.81169	8.66028	8.87067	9.01046	9.01367	8.72944	8.89079	4.49877	4.51289	4.63582
ATF4_Atf4	ATF4	Atf4	grey	10.8404	10.9209	10.8315	10.7882	10.9426	10.7807	10.7286	10.671	10.8128	10.8516	10.9237	10.7016	10.9398	10.8405	10.9905	10.9763	10.84	10.7294	10.9871	10.8304	10.9958	10.9932	10.8196	10.8118	10.8998	11.0611	10.9241	11.0415	11.0798	10.9529	10.9732	10.9885	11.0178	10.9852	10.9666	10.8735	10.8544	10.9147	10.7679	10.9137	10.9138	10.9508	11.108	11.2313	11.2427	11.3457
ATF5_Atf5	ATF5	Atf5	grey	8.07021	8.02745	8.04256	7.85152	7.98361	7.95959	8.07765	8.05682	7.91611	8.09234	7.85587	8.07294	8.03669	8.10742	8.10481	8.07751	7.94923	7.94843	7.95906	7.91008	8.00991	7.79665	7.93257	7.90699	8.01367	7.93388	8.0057	7.97285	7.95288	8.04195	7.97002	7.88285	7.98394	8.09911	8.05814	7.87189	7.96009	7.97828	8.07455	7.97998	7.94541	8.06592	8.12442	7.37304	7.62779	7.70981
ATF6_Atf6	ATF6	Atf6	grey	7.28368	7.473	7.15412	7.28715	7.46144	7.1768	7.1616	7.54308	7.48028	7.34618	7.38762	7.29991	7.09002	7.26296	7.38927	7.35714	7.47006	7.28476	7.37835	7.21954	7.37009	7.13225	7.34679	7.37871	7.57727	7.40058	7.29499	7.35153	7.18077	7.42018	7.45438	7.40667	7.43116	7.32044	7.33455	7.49028	7.49611	7.39134	7.42231	7.4354	7.50784	7.19531	7.37103	10.4046	10.4899	10.5378
ATF7IP_Atf7ip	ATF7IP	Atf7ip	grey	8.84145	8.82388	8.69804	8.7206	9.01341	8.9164	8.68541	8.86711	8.98946	8.89302	8.8199	8.81431	8.82487	8.69972	8.96275	9.09422	8.75445	8.64019	8.94337	8.6594	8.52106	8.77061	8.94189	8.87681	8.94895	8.73916	8.85577	8.66798	8.6879	8.90259	8.76915	9.11304	8.90995	8.93308	8.8855	9.0014	8.63928	8.69938	9.06126	8.89107	9.0366	8.66822	8.71497	10.2299	10.2442	10.3085
ATG16L2_Atg16l2	ATG16L2	Atg16l2	grey	6.72676	6.93122	7.01466	6.70493	6.7348	7.07642	6.87557	6.71311	6.97151	6.75045	6.90204	6.69463	6.79577	6.84095	6.89083	6.83015	6.96113	6.78514	6.78576	7.01936	6.88235	6.86014	6.99393	6.59532	6.67238	6.79963	6.73444	6.76282	6.96788	6.79839	6.9464	6.84352	6.79267	6.84031	6.86969	6.69145	6.88319	6.87109	6.90924	6.87331	6.813	6.98299	6.97333	5.98053	5.81561	5.80323
ATG2B_Atg2b	ATG2B	Atg2b	grey	8.62206	8.59618	8.71819	8.7002	8.53885	8.5608	8.55683	8.66055	8.77366	8.57932	8.70673	8.5263	8.6645	8.66904	8.50134	8.41293	8.52528	8.59279	8.56406	8.71327	8.43781	8.5178	8.63165	8.71694	8.36571	8.443	8.42616	8.31796	8.53453	8.50893	8.50978	8.58329	8.57202	8.58187	8.59941	8.45107	8.31007	8.38908	8.63569	8.62589	8.47561	8.382	8.70952	8.93201	9.00538	8.87225
ATG5_Atg5	ATG5	Atg5	blue	8.89656	9.14801	9.25213	9.1822	9.08097	8.89359	8.77983	9.1325	9.03245	9.13919	9.1817	9.17285	9.07619	8.98986	9.07004	9.11598	8.96057	9.19385	8.80669	8.91254	9.16816	9.14564	9.16753	9.01308	9.16699	9.17983	9.34123	9.20751	8.88479	8.95146	8.88781	8.99229	8.86592	9.0357	8.90572	8.98765	9.43764	9.38269	8.97207	8.8886	9.22477	8.97619	8.96448	8.51515	8.59907	8.48648
ATG7_Atg7	ATG7	Atg7	grey	9.17959	9.22653	9.21222	9.32996	9.07454	9.21219	9.19954	9.20365	9.12318	9.18851	9.05037	9.10693	9.26995	9.16922	8.99625	9.16191	9.19208	9.02673	9.19693	9.12491	9.15712	9.04225	9.23473	9.1627	9.10883	9.2246	9.1417	9.08786	9.2331	9.08983	9.17545	9.07064	9.18646	9.05311	9.09821	9.03924	9.31237	9.2775	8.99616	9.19435	9.22134	9.24218	9.13754	6.62854	6.6416	6.64271
ATG9A_Atg9a	ATG9A	Atg9a	grey	8.976	8.86451	9.15968	9.0619	8.82644	8.98062	8.89203	8.9534	9.03811	8.9867	9.11083	8.99026	8.95149	9.20271	8.82711	8.95329	9.13869	9.00975	8.90979	8.94274	9.20066	9.24631	9.21269	9.0376	9.0571	9.12179	8.97431	9.06872	9.20539	9.1036	9.12026	9.10916	9.12029	9.20211	9.27619	9.02017	8.72353	8.77869	8.82506	8.99905	9.02245	9.17653	8.96747	8.52009	8.5929	8.58159
ATHL1_Athl1	ATHL1	Athl1	grey	6.0579	5.87371	5.90646	6.482	5.90022	6.57766	6.0828	6.31494	6.19892	5.71474	6.32483	6.16879	6.63976	6.16876	6.06674	6.08452	5.83032	6.11477	6.39096	6.30211	5.92345	6.10471	5.96859	6.28879	5.90143	5.90101	5.969	5.95407	6.32463	6.11046	6.12736	6.22402	6.36818	5.95715	6.17992	6.28063	5.94405	5.80806	6.2968	6.2902	5.97735	6.38011	5.8743	5.84749	5.90517	6.06394
ATIC_Atic	ATIC	Atic	grey	8.84381	8.95674	8.82107	9.05912	8.95627	9.04585	8.79241	8.78345	8.85263	8.71131	8.93915	8.96884	8.85671	8.89301	8.55063	8.82176	8.83753	8.85157	8.82065	8.66152	8.65197	8.62651	8.93233	8.89154	8.83241	8.89859	8.95041	8.87916	8.75564	8.76304	8.82317	8.82193	8.90615	8.88171	8.78436	8.98262	8.81737	8.74742	8.87224	8.98333	8.72234	8.90562	8.75397	9.4309	9.37243	9.37369
ATL2_Atl2	ATL2	Atl2	grey	10.1723	10.3184	10.3032	10.4897	10.2918	10.1982	10.1779	10.2282	10.4475	10.1945	10.3181	10.1831	10.3521	10.2057	10.2429	10.2085	10.3865	10.379	10.3465	10.1985	10.4121	10.3981	10.2879	10.23	10.0432	10.3161	10.2105	10.0985	10.3432	10.2389	10.2552	10.2154	10.1744	10.2327	10.1982	10.3006	10.4346	10.4177	10.2942	10.3075	10.3088	10.1019	10.3092	10.4499	10.3318	10.3831
ATL3_Atl3	ATL3	Atl3	grey	6.03895	5.9413	5.69203	5.96853	5.9789	5.81498	5.86159	5.79262	5.86308	5.78413	5.97693	5.85423	6.08473	5.90783	6.11466	5.93284	5.79384	6.04115	6.12557	5.71453	5.81809	5.89725	5.96435	5.95835	5.88441	6.08932	5.92698	6.06599	5.88485	5.90748	6.10715	5.93004	6.04349	5.80906	5.93571	6.04197	6.0559	5.9358	6.00068	5.87456	5.90552	6.10731	5.85553	8.32925	8.3473	8.20473
ATM_Atm	ATM	Atm	grey	7.85072	7.63905	7.75618	7.83327	7.89035	7.81558	7.9711	7.90138	7.68321	7.79269	7.86141	7.89143	7.66707	7.61469	7.76002	7.73213	7.67497	7.63875	7.78938	7.67442	7.63212	7.91384	7.86465	7.60004	7.59961	7.66344	7.73261	7.69922	7.69849	7.66355	7.50825	7.59884	7.64199	7.84784	7.59718	7.74428	7.68814	7.64078	7.73055	7.7278	7.5833	7.58649	7.52651	10.5562	10.567	10.6633
ATMIN_Atmin	ATMIN	Atmin	grey	9.96596	9.90476	9.92973	9.90948	9.73331	9.93191	9.83936	9.77695	9.91312	9.82157	9.96928	10.0572	9.99137	9.97884	9.81633	9.72759	9.83181	9.80282	9.88128	9.66169	9.86074	9.91938	9.92465	10.0612	9.74426	9.95312	9.91982	9.96269	9.83913	9.88624	9.69167	9.83808	9.72479	9.91065	9.82139	9.97172	9.97003	9.92324	9.79793	9.7015	9.852	9.65929	9.7162	3.53551	3.36403	3.381
ATOH1_Atoh1	ATOH1	Atoh1	grey	4.52873	4.34674	4.40662	4.51823	4.27532	4.43359	4.3273	4.55222	4.52477	4.45711	4.3353	4.48772	4.37764	4.43247	4.44528	4.41897	4.46129	4.23061	4.42479	4.34303	4.55555	4.57114	4.37522	4.48349	4.52449	4.57107	4.62545	4.64387	4.39886	4.34758	4.39542	4.4375	4.30933	4.42841	4.44241	4.57949	4.6391	4.36166	4.30248	4.38222	4.38191	4.28251	4.54064	3.96479	3.87059	3.8035
ATOH8_Atoh8	ATOH8	Atoh8	blue	6.82128	6.96288	6.90586	6.8593	6.95628	7.03211	6.94591	6.83822	7.10351	6.74326	6.95241	6.78354	6.96969	7.03794	6.76678	6.98514	7.07123	7.07165	7.07824	7.09182	6.95674	6.79343	6.8958	7.06022	6.9339	6.89196	6.85278	7.11209	7.14331	7.05474	7.03517	6.94441	7.01242	7.00431	7.0001	7.08875	6.81805	6.90828	6.82664	6.71984	6.87227	7.09618	6.81559	5.26381	5.22819	5.18818
ATOX1_Atox1	ATOX1	Atox1	grey	9.99258	10.098	10.1606	10.1189	10.0205	10.1033	9.90357	10.1087	10.2993	9.67503	10.0728	10.0638	10.0576	10.0314	10.008	10.0423	10.0929	10.068	10.1262	10.0068	9.95863	10.0768	9.92308	9.93258	10.0636	10.1837	10.2582	10.1952	10.1296	9.98986	9.98018	10.0439	9.99537	10.0892	9.99311	9.96971	10.2984	10.2728	9.90929	9.99641	10.0388	10.2721	10.0588	10.706	10.8411	10.9495
ATP10A_Atp10a	ATP10A	Atp10a	grey	7.39199	7.32932	7.57109	7.27288	7.53908	7.67427	7.43099	7.31746	7.42348	7.22721	7.34935	7.52345	7.71536	7.52192	7.48375	7.58824	7.81144	7.63689	7.7829	7.69539	7.39751	7.56306	7.32405	7.58255	7.4584	7.36978	7.38737	7.58054	7.68839	7.40629	7.71648	7.3296	7.67238	7.49882	7.49389	7.70747	7.42547	7.60799	7.41286	7.11384	7.49669	7.29989	7.50351	6.20524	6.34112	6.28019
ATP10D_Atp10d	ATP10D	Atp10d	grey	7.44755	7.37817	7.32016	7.57493	7.21686	7.25752	7.42732	7.41622	7.36963	7.37075	7.16714	7.46565	7.03062	7.18437	7.29917	7.17444	7.31774	7.23172	7.19963	7.27651	7.32334	7.20165	7.29681	7.15001	6.91066	7.18816	7.04523	7.13082	7.21152	7.24185	7.18397	7.17662	7.35702	7.05028	7.29567	7.25855	7.03734	7.19086	7.32377	7.06599	7.00866	6.9423	7.35998	6.13207	6.08313	5.84844
ATP11A_Atp11a	ATP11A	Atp11a	grey	8.54219	8.5195	8.59723	8.65537	8.55537	8.70125	8.63132	8.51267	8.48199	8.63069	8.65293	8.85967	8.50847	8.74836	8.52892	8.64314	8.44624	8.3834	8.40091	8.6354	8.4817	8.63663	8.54766	8.42517	8.30904	8.63541	8.51565	8.51698	8.47782	8.42533	8.41285	8.49549	8.53777	8.36939	8.46817	8.55265	8.23672	8.37525	8.32163	8.44388	8.43345	8.28169	8.34732	9.37438	9.47064	9.25017
ATP11B_Atp11b	ATP11B	Atp11b	grey	8.13667	8.1944	8.36987	8.28382	8.39057	8.19349	8.16633	8.19053	8.20319	8.10898	8.43364	8.33324	8.11031	8.35712	8.13836	8.24332	8.1902	8.49488	8.35216	8.32742	8.36612	8.21016	8.27243	8.24982	8.35704	8.1828	8.29324	8.301	8.15348	8.1297	8.12375	8.24647	7.95681	8.23682	8.16861	8.28636	8.31782	8.28002	8.08412	8.02261	8.18013	7.93895	8.17396	10.077	10.0386	10.1677
ATP11C_Atp11c	ATP11C	Atp11c	grey	6.42721	5.95772	6.57242	6.2154	6.44447	6.62853	6.44306	6.14254	6.26142	6.03039	6.23667	6.3689	6.35045	6.24244	5.96218	6.44451	6.08847	6.43271	6.38892	6.17268	5.82005	6.25748	6.22012	6.10506	6.0608	6.17436	6.25166	6.33987	6.18455	5.82649	6.28946	6.23054	5.86446	6.33165	6.20893	6.14223	6.00494	6.26132	6.19393	5.83562	6.0169	6.19182	6.16276	8.93477	8.83774	8.82573
ATP12A_Atp12a	ATP12A	Atp12a	grey	4.28107	4.12174	4.18803	4.3196	4.43853	4.33883	4.27131	4.40688	4.45398	4.32325	4.20566	4.14698	4.13141	4.19173	4.38707	4.36927	4.48203	4.34696	4.27767	4.30909	4.4801	4.46996	4.31236	4.21756	4.24529	4.2847	4.18274	4.42079	4.3157	4.24658	4.43116	4.07739	4.31711	4.31708	4.26297	4.11759	4.4895	4.26648	4.38233	4.27505	4.44127	4.37328	4.38957	3.2747	3.38402	3.19628
ATP13A1_Atp13a1	ATP13A1	Atp13a1	turquoise	8.09401	8.12692	8.36374	8.11791	8.15255	8.11378	8.04716	7.98963	8.02338	8.12225	8.0536	8.00714	8.093	8.23059	7.93556	8.08711	8.22792	8.11287	8.02717	8.25509	8.04426	8.16616	8.20649	8.02699	7.98732	8.1617	8.0385	8.00509	8.2741	8.19794	8.19378	8.13808	8.25819	8.22519	8.23801	8.16462	7.90849	8.03087	8.12271	8.22646	7.94376	8.3813	8.1291	9.44239	9.47911	9.4844
ATP13A2_Atp13a2	ATP13A2	Atp13a2	grey	9.02483	8.95001	9.06837	9.10298	9.08492	9.0683	8.9926	9.19138	9.07455	9.06555	9.07326	8.96333	9.1034	8.90168	8.88397	8.99447	9.11279	9.01687	9.09302	9.128	8.84566	9.01055	9.11381	9.11236	8.94297	9.08354	8.89038	8.97257	9.28024	9.20219	9.21919	9.19399	9.23906	9.15642	9.23249	9.11247	8.77993	8.79119	9.09515	9.29376	9.00365	9.14887	9.17555	9.87727	9.90965	9.96739
ATP13A4_Atp13a4	ATP13A4	Atp13a4	grey	6.22865	5.91698	5.96248	5.97522	5.93886	5.98571	6.14058	6.0148	5.86594	6.15352	6.00361	5.99826	6.02861	5.90121	6.05272	5.86999	5.77676	5.71888	6.02472	5.95939	5.9719	6.09419	5.77379	5.99985	6.09609	5.83603	5.84262	5.95955	5.92372	6.04422	6.05592	5.81868	6.11723	5.92014	5.93867	5.97661	5.9842	6.02817	6.02128	5.97249	5.9107	6.04267	5.97829	6.44899	6.52025	6.41737
ATP13A5_Atp13a5	ATP13A5	Atp13a5	grey	5.62215	5.82526	5.57559	5.31544	5.75599	5.58941	5.59525	5.77356	5.75394	5.44393	5.8411	5.78184	5.37258	5.46386	5.74195	5.56698	5.5776	5.57862	5.71986	5.59812	5.73869	5.57867	5.34691	5.74187	5.45154	5.65178	5.57691	5.79229	5.86013	5.73462	5.49929	5.55769	5.7871	5.5594	5.42611	5.51951	5.52994	5.61344	5.62311	5.71695	5.52925	5.69563	5.80741	7.46152	7.36422	7.13173
ATP1A1_Atp1a1	ATP1A1	Atp1a1	grey	12.5025	12.3785	12.3745	12.5015	12.4167	12.583	12.422	12.5049	12.6072	12.4515	12.5376	12.6329	12.5009	12.6098	12.5819	12.4114	12.6744	12.5936	12.4847	12.4112	12.4921	12.5354	12.5991	12.6524	12.4601	12.4467	12.543	12.437	12.7417	12.4408	12.5954	12.6437	12.5924	12.6306	12.6791	12.6642	12.3273	12.5235	12.439	12.4202	12.3469	12.4949	12.5072	12.7555	12.7388	12.7314
ATP1A2_Atp1a2	ATP1A2	Atp1a2	grey	12.8662	12.7419	12.8483	12.6954	12.823	13.0284	13.1273	12.9074	12.8453	12.8111	12.8232	12.9086	12.885	12.6662	12.7492	12.8855	12.9209	12.9566	12.9345	12.9944	12.7285	12.8345	12.8007	12.8046	12.8893	12.9392	12.7411	12.8804	12.8103	12.7131	12.9435	12.8569	12.8369	12.9212	12.876	12.9182	12.5374	12.5673	12.6746	12.802	12.8014	12.6133	12.8743	13.2261	13.2585	13.1297
ATP1A3_Atp1a3	ATP1A3	Atp1a3	brown	10.9189	10.8222	11.1654	10.916	10.8173	11.0395	10.8641	10.9806	11.0782	10.9064	10.8183	10.8379	10.8686	10.9395	10.83	10.8232	11.0203	10.9393	10.8524	10.9633	10.9759	11.0407	11.041	11.1063	10.7806	10.8206	10.6523	10.7154	11.175	11.0406	11.1561	10.9547	11.1864	10.9268	11.1954	11.0429	10.633	10.7016	10.9697	11.0559	10.8347	10.8859	11.071	8.44674	8.47479	8.53727
ATP1A4_Atp1a4	ATP1A4	Atp1a4	yellow	12.5926	12.7204	12.5959	12.6401	12.7174	12.5576	12.9103	12.5524	12.4299	12.6606	12.4928	12.6566	12.4553	12.4901	12.4716	12.7086	12.5599	12.3328	12.7375	12.8083	12.4601	12.6841	12.6383	12.3384	11.9416	11.9955	11.8613	12.173	12.6928	12.8545	12.5475	12.6314	12.8083	12.7382	12.5858	12.3304	11.6623	11.8657	13.0577	13.0239	12.5501	12.9126	12.4537	3.75043	4.07025	3.99879
ATP1B1_Atp1b1	ATP1B1	Atp1b1	pink	13.7797	13.6917	13.7496	13.7999	13.7423	13.7035	13.681	13.7752	13.7212	13.8392	13.7673	13.8218	13.7252	13.7893	13.8476	13.7886	13.7197	13.8085	13.6549	13.6408	13.8226	13.7997	13.7762	13.6718	13.7287	13.8289	13.7189	13.6909	13.7505	13.8025	13.7067	13.7039	13.8201	13.7848	13.8121	13.8038	13.7025	13.6831	13.7273	13.7749	13.7912	13.671	13.7299	13.5301	13.5155	13.5108
ATP1B2_Atp1b2	ATP1B2	Atp1b2	grey	10.3461	9.83974	10.2388	10.1827	10.1559	10.309	10.4245	10.3766	10.2066	10.2899	10.1865	10.35	10.2968	9.9809	9.96634	10.3983	10.1807	10.202	10.5135	10.372	9.89869	10.4715	10.3492	10.4061	10.2543	10.4076	9.98106	10.502	10.5	10.4282	10.5939	10.4923	10.6429	10.3922	10.373	10.5375	9.77409	9.72078	10.0702	10.3616	10.2722	10.4231	9.96906	10.489	10.5858	10.7094
ATP1B3_Atp1b3	ATP1B3	Atp1b3	grey	10.5276	10.6311	10.3566	10.3707	10.3679	10.2633	10.4415	10.4233	10.4423	10.3143	10.4208	10.4988	10.4265	10.3732	10.3374	10.3942	10.4859	10.3349	10.4526	10.2449	10.5158	10.4712	10.2027	10.4383	10.2586	10.5455	10.3992	10.477	10.3946	10.339	10.4781	10.2714	10.3706	10.4343	10.2758	10.4522	10.5578	10.5515	10.4055	10.3438	10.456	10.2226	10.4034	11.682	11.7715	11.7888
ATP1B4_Atp1b4	ATP1B4	Atp1b4	grey	5.987	5.92702	5.6743	6.48739	5.9304	6.09849	5.88202	5.82794	6.01211	5.68059	5.90289	5.3332	5.88562	6.21502	5.6855	6.02624	6.11645	5.51659	5.98435	6.22717	5.90741	6.19684	6.2052	5.90066	5.18803	5.3403	5.0609	5.27896	6.27772	6.02833	6.11172	6.13432	6.24264	6.19452	5.89127	5.6266	4.9328	5.5313	6.36152	6.52139	5.73652	6.33357	5.97487	3.51664	3.42856	3.35456
ATP2A1_Atp2a1	ATP2A1	Atp2a1	grey	3.83481	3.93332	3.87715	3.92756	4.00827	3.90215	3.79494	3.88086	4.02442	4.09502	4.07441	3.81197	4.03193	3.99477	3.83042	3.93517	4.01222	3.88547	3.84007	4.0102	3.99064	3.97426	3.76194	4.02362	4.01238	3.90624	3.92358	4.03262	3.87903	3.87688	4.09817	3.95034	3.89527	3.97662	3.85676	3.88978	3.92737	3.85085	3.98548	4.0067	3.94649	3.99424	3.93155	4.91003	4.99157	4.93813
ATP2A2_Atp2a2	ATP2A2	Atp2a2	pink	12.4839	12.3845	12.4769	12.4725	12.4591	12.4901	12.401	12.495	12.6073	12.4701	12.5515	12.5385	12.5531	12.5921	12.5745	12.3884	12.616	12.5094	12.3798	12.3229	12.5596	12.6084	12.4943	12.511	12.4258	12.4077	12.4168	12.3459	12.5266	12.4863	12.3997	12.4932	12.4549	12.5159	12.508	12.4577	12.3159	12.4201	12.4545	12.4175	12.4993	12.2783	12.4829	13.3786	13.3689	13.326
ATP2A3_Atp2a3	ATP2A3	Atp2a3	grey	5.74872	5.46341	5.44554	5.4779	5.32123	5.42614	5.51188	5.7246	5.5532	5.45474	5.38662	5.57605	5.34736	5.46267	5.65647	5.45061	5.38562	5.35419	5.61812	5.44478	5.57409	5.46851	5.39197	5.57945	5.48143	5.44251	5.50768	5.57585	5.58521	5.49807	5.51864	5.50271	5.29779	5.61644	5.4069	5.45056	5.55475	5.59678	5.47859	5.40255	5.5821	5.46407	5.49601	5.83644	5.93277	5.85588
ATP2B1_Atp2b1	ATP2B1	Atp2b1	grey	12.0546	11.9353	11.9743	12.1017	11.9128	12.0872	11.8755	12.066	12.0636	12.0384	12.0986	12.1927	12.0078	12.2145	12.1724	11.8713	12.1003	12.0933	11.821	11.8208	12.144	12.094	12.1352	12.1309	12.0029	12.0192	12.0173	11.8242	12.0836	12.0021	11.9941	12.0374	11.996	12.2153	12.1081	12.1472	11.8827	12.0374	11.9494	11.9624	11.9178	11.944	11.9633	12.6042	12.6015	12.6024
ATP2B2_Atp2b2	ATP2B2	Atp2b2	grey	11.3308	11.188	11.2261	11.2962	11.2244	11.3587	11.2356	11.288	11.5783	11.4096	11.4421	11.4401	11.4958	11.5754	11.5996	11.3142	11.6141	11.5276	11.3493	11.2008	11.6151	11.5802	11.4312	11.6081	11.4625	11.3697	11.4585	11.3415	11.6249	11.4509	11.3479	11.553	11.4684	11.5873	11.6243	11.5715	11.1478	11.3212	11.2405	11.2724	11.4111	11.1256	11.5234	12.4653	12.4621	12.4098
ATP2B3_Atp2b3	ATP2B3	Atp2b3	grey	9.53874	9.70701	9.80276	9.65446	9.61825	9.50129	9.4614	9.63927	9.75837	9.66716	9.82041	9.72813	9.6163	9.64926	9.57912	9.50713	9.56383	9.78617	9.45788	9.37397	9.79023	9.68655	9.65586	9.69698	9.49566	9.57021	9.46148	9.46417	9.74644	9.66934	9.69338	9.64284	9.72022	9.70414	9.7098	9.734	9.3603	9.52433	9.57544	9.60158	9.52798	9.46799	9.67886	10.9491	10.9468	10.9247
ATP2B4_Atp2b4	ATP2B4	Atp2b4	grey	9.52531	9.74925	9.78715	9.71636	9.80178	9.24069	9.4525	9.91136	9.7967	9.62207	9.67681	9.40275	9.57065	9.54407	9.66326	9.59253	9.3802	9.72312	9.51421	9.57321	9.41682	9.41852	9.77521	9.5903	9.61626	9.48856	9.40992	9.41723	9.75702	9.85829	9.90729	9.84557	9.86075	9.6716	10.0123	9.7254	9.40542	9.40534	9.91359	9.83747	9.82831	9.66926	9.63856	7.37268	7.16018	7.10267
ATP2C1_Atp2c1	ATP2C1	Atp2c1	grey	9.38037	9.39272	9.39874	9.39277	9.37081	9.18839	9.16203	9.35258	9.20129	9.34329	9.31212	9.16867	9.14949	9.35611	9.44446	9.43082	9.16797	9.02368	9.39255	9.21237	9.38581	9.27581	9.50678	9.06041	9.26141	9.44154	9.4309	9.3702	9.24381	9.12971	9.20512	9.16961	9.17509	9.18229	9.11153	9.33843	9.49999	9.44726	9.03983	9.15335	9.3699	9.21178	9.05553	10.9317	11.0035	11.0286
ATP4A_Atp4a	ATP4A	Atp4a	grey	7.9574	7.90456	7.98804	8.19638	8.15211	8.2786	8.03921	8.16642	8.24534	8.01818	8.13099	8.18386	8.19478	8.19649	7.87904	7.95558	8.14481	8.0777	7.94665	7.90017	8.13565	8.08432	7.88415	8.32701	8.20972	8.10508	8.20642	8.16059	8.30811	8.10695	8.01325	8.12552	8.14974	8.21526	8.12015	8.22711	7.88471	8.03696	7.86074	8.10175	7.92968	8.21041	7.99171	4.1764	4.52232	4.16963
ATP4B_Atp4b	ATP4B	Atp4b	grey	4.37844	4.35217	4.3699	4.42764	4.34283	4.51138	4.49021	4.29486	4.35052	4.32484	4.32985	4.58204	4.5255	4.46814	4.38	4.35467	4.45044	4.54443	4.36037	4.6225	4.49039	4.63843	4.22548	4.66802	4.66813	4.45279	4.37846	4.52288	4.46065	4.45129	4.4895	4.36238	4.41021	4.32243	4.40606	4.26578	4.63382	4.5881	4.22283	4.28033	4.41008	4.55795	4.48135	6.20753	5.94933	5.9884
ATP5A1_Atp5a1	ATP5A1	Atp5a1	grey	13.019	12.9127	12.9392	12.9627	12.9136	12.8933	12.973	12.9729	12.9261	13.0489	13.0365	13.1084	12.9451	12.9791	13.018	12.9377	12.9307	13.0524	12.8737	12.8358	12.9899	13.0006	12.9973	12.9003	12.9609	13.0611	13.0179	13.0333	12.8813	12.9092	12.8891	12.9353	12.9299	13.0449	12.9622	13.0176	12.8775	12.9115	12.9013	12.867	12.9505	12.8747	12.8731	13.1717	13.1561	13.25
ATP5B_Atp5b	ATP5B	Atp5b	pink	12.6698	12.6026	12.5742	12.6311	12.5513	12.6221	12.6183	12.617	12.6412	12.6221	12.6792	12.6965	12.6327	12.6108	12.6156	12.5734	12.682	12.6887	12.5701	12.5164	12.6853	12.684	12.617	12.6415	12.5607	12.6208	12.556	12.5581	12.6548	12.7014	12.6105	12.6184	12.6569	12.685	12.6637	12.65	12.5237	12.6307	12.6807	12.6686	12.6854	12.5437	12.6075	13.0995	13.0911	13.091
ATP5C1_Atp5c1	ATP5C1	Atp5c1	grey	11.3995	11.4194	11.3296	11.2608	11.2527	11.2892	11.2571	11.2661	11.3568	11.3254	11.3598	11.3832	11.3833	11.3057	11.2188	11.3772	11.4628	11.2978	11.3093	11.0913	11.4609	11.3558	11.2878	11.3488	11.5301	11.3992	11.5842	11.4049	11.17	11.2099	11.1315	11.2714	11.1682	11.1907	11.0289	11.2248	11.7353	11.6347	11.1447	11.2999	11.3275	11.2569	11.4045	12.8435	12.8459	12.8749
ATP5D_Atp5d	ATP5D	Atp5d	grey	10.9382	10.988	11.0287	10.9094	10.7823	10.9637	11.0595	10.9751	10.9027	10.9929	10.9107	11.03	11.049	11.0448	10.9326	11.0615	11.1963	10.9265	11.1858	11.155	11.0582	11.021	11.1721	10.9817	10.794	11.0445	10.9145	10.9067	11.217	11.0972	11.0829	10.8731	11.2618	10.9331	10.9435	11.1559	11.0316	11.0705	10.9853	11.2361	10.9644	11.1843	10.9237	12.7298	12.7618	12.7978
ATP5E_Atp5e	ATP5E	Atp5e	purple	12.2633	12.3993	12.1899	12.2949	12.3236	12.2907	12.359	12.2581	12.3821	12.1804	12.3438	12.2515	12.3508	12.2738	12.2938	12.3301	12.4763	12.4451	12.4821	12.3232	12.3201	12.2172	12.3482	12.2974	12.3415	12.3485	12.3732	12.2965	12.2485	12.2854	12.2787	12.2344	12.2537	12.223	12.1321	12.1818	12.681	12.6466	12.3076	12.3665	12.2521	12.6256	12.2999	12.1746	12.1685	12.1471
ATP5F1_Atp5f1	ATP5F1	Atp5f1	turquoise	11.4709	11.2479	11.3411	11.2892	11.2399	11.3179	11.3034	11.3581	11.3321	11.1782	11.3569	11.2409	11.4836	11.4578	11.2396	11.1544	11.3694	11.2483	11.3534	11.1921	11.3254	11.298	11.2386	11.462	11.4205	11.3156	11.4764	11.3341	11.2163	11.2173	11.1477	11.2591	11.1441	11.2304	11.1844	11.1923	11.5118	11.4439	11.1704	11.188	11.289	11.2325	11.3901	12.7482	12.7156	12.6272
ATP5G1_Atp5g1	ATP5G1	Atp5g1	purple	10.7774	10.7526	10.7203	10.6998	10.6689	10.7462	10.5533	10.6843	10.8132	10.5848	10.7852	10.6629	10.8026	10.7821	10.7125	10.7329	10.8036	10.7944	10.8003	10.5853	10.9017	10.6619	10.6125	10.8139	10.8503	10.9258	11.0203	10.7907	10.5874	10.595	10.6277	10.6566	10.599	10.617	10.4711	10.5623	11.2205	11.1491	10.6097	10.7447	10.7103	10.866	10.847	12.0342	12.1083	12.1829
ATP5G3_Atp5g3	ATP5G3	Atp5g3	grey	11.6898	11.8299	11.8027	11.6675	11.6995	11.5453	11.662	11.6569	11.8346	11.6712	11.7835	11.7514	11.8178	11.8052	11.7565	11.6873	11.7989	11.816	11.8615	11.5808	11.906	11.7097	11.6901	11.8097	11.8292	11.8134	11.9329	11.8538	11.6079	11.6947	11.6355	11.7595	11.6491	11.6788	11.5486	11.6848	12.0586	11.9411	11.7571	11.7667	11.8846	11.5983	11.7995	13.1767	13.1389	13.164
ATP5J_Atp5j	ATP5J	Atp5j	midnightblue	11.8576	11.716	11.7644	11.7181	11.718	11.818	11.898	11.8102	11.7999	11.772	11.7401	11.8787	11.7935	11.6898	11.8322	11.774	11.8567	11.9604	11.847	11.807	11.8372	11.8544	11.764	11.8819	11.8648	11.8365	11.915	11.817	11.7395	11.7282	11.7752	11.6984	11.6976	11.7625	11.6307	11.7211	12.1605	12.1465	11.7779	11.7946	11.8752	11.8804	11.7591	12.4833	12.5266	12.5484
ATP5J2_Atp5j2	ATP5J2	Atp5j2	midnightblue	11.23	11.052	10.9008	11.0865	10.9523	11.0155	11.1057	11.2625	11.2329	11.0531	11.2529	11.2028	11.2042	11.2284	11.178	11.2258	11.2911	11.2346	11.1789	11.1035	11.1831	11.2501	11.2112	11.2599	11.2653	11.3604	11.4269	11.3065	11.0409	11.1053	11.0713	11.1062	11.0618	11.061	10.9168	10.9546	11.6519	11.5489	11.1135	11.1413	11.3587	11.2611	11.1891	12.9434	12.9024	12.9376
ATP5L_Atp5l	ATP5L	Atp5l	midnightblue	12.4982	12.5335	12.4199	12.3836	12.4392	12.3379	12.4659	12.4623	12.6679	12.4039	12.562	12.4963	12.5666	12.5781	12.5216	12.57	12.604	12.5917	12.6367	12.4609	12.5271	12.4719	12.4086	12.5366	12.6004	12.6573	12.7463	12.5941	12.4694	12.3995	12.4859	12.5048	12.4535	12.4519	12.3319	12.4246	12.882	12.8165	12.4019	12.5154	12.5143	12.6476	12.5371	12.5776	12.6127	12.5807
ATP5O_Atp5o	ATP5O	Atp5o	midnightblue	12.1235	12.0429	12.0674	11.8461	11.8543	12.0226	12.1603	11.93	12.1357	11.7302	12.0092	11.8924	12.1638	11.806	12.1698	11.8209	11.9289	12.0731	12.1772	12.0064	11.9332	12.0478	11.7981	11.8695	12.179	12.1473	12.2614	12.0123	11.7488	11.9567	11.7992	11.9668	11.831	11.9511	11.747	11.7433	12.4082	12.3452	11.9827	12.0749	12.1018	12.1752	12.0274	12.3837	12.4416	12.4532
ATP5S_Atp5s	ATP5S	Atp5s	grey	8.04499	7.79922	7.45075	7.42644	7.83897	7.5685	7.93022	7.71984	7.67617	7.78035	7.72497	7.56364	7.93807	7.8154	7.95428	8.10791	7.56036	7.50826	8.26355	7.30601	7.82105	7.43576	7.83249	7.82285	7.89751	7.76828	8.10377	7.88377	7.60574	7.87805	7.53224	7.99389	7.60847	7.73549	7.53081	7.7926	8.11404	8.21526	7.92718	7.7488	7.87497	7.52168	7.93097	9.58548	9.63006	9.68684
ATP6AP1_Atp6ap1	ATP6AP1	Atp6ap1	grey	11.2799	11.3103	11.3294	11.357	11.2808	11.2991	11.1556	11.4394	11.3176	11.2297	11.3234	11.2279	11.3763	11.3362	11.2312	11.2553	11.4233	11.2436	11.2374	11.3231	11.3215	11.3394	11.3423	11.363	11.2892	11.3383	11.3977	11.3009	11.4331	11.3904	11.3189	11.3629	11.4054	11.4127	11.5202	11.4045	11.2278	11.3452	11.408	11.3468	11.2152	11.3052	11.4389	11.9286	11.9642	12.0427
ATP6AP2_Atp6ap2	ATP6AP2	Atp6ap2	grey	11.6826	11.5681	11.6324	11.559	11.5589	11.5036	11.5654	11.6349	11.5758	11.724	11.7014	11.6734	11.5798	11.6271	11.6752	11.6358	11.5296	11.672	11.4433	11.4308	11.6338	11.7054	11.7009	11.5121	11.6033	11.694	11.6938	11.5819	11.4751	11.5369	11.4817	11.5692	11.5244	11.5712	11.558	11.5761	11.7173	11.7197	11.603	11.5693	11.6394	11.531	11.5525	13.2818	13.2715	13.244
ATP6V0A1_Atp6v0a1	ATP6V0A1	Atp6v0a1	grey	9.99597	10.0936	10.0546	10.2488	10.0542	10.0659	9.85645	10.2081	10.1337	10.0194	10.1117	9.94369	9.91726	9.96864	9.89217	10.0602	10.0802	10.0958	10.0666	10.1387	10.0582	9.90129	10.1675	10.134	9.85643	9.90593	9.79186	9.79387	10.3677	10.2743	10.2401	10.1779	10.2785	10.2151	10.3622	10.1342	9.62183	9.86439	10.1652	10.1942	9.9969	10.2601	9.99915	10.1409	10.0986	10.13
ATP6V0A2_Atp6v0a2	ATP6V0A2	Atp6v0a2	grey	8.44081	8.17708	8.40517	8.48191	8.4374	8.51773	8.27536	8.17415	8.31249	8.19611	8.40824	8.14823	8.43077	8.30523	8.10536	8.29793	8.36682	8.35351	8.48384	8.32919	8.26048	8.43567	8.25127	8.35867	8.11361	8.35897	8.26081	8.4537	8.3467	8.20707	8.36564	8.33582	8.27026	8.42635	8.27542	8.29931	8.08075	8.14708	8.23135	8.17048	8.39399	8.36974	8.11134	9.23591	9.24954	9.2165
ATP6V0A4_Atp6v0a4	ATP6V0A4	Atp6v0a4	grey	4.07158	4.04727	4.11878	4.0507	4.10668	4.00981	4.27137	4.0202	4.08201	4.21163	3.96961	4.20713	4.01787	4.00245	4.08779	4.05766	4.07433	4.13487	4.18911	4.22701	3.98438	4.1064	4.08767	4.18122	4.14083	4.03575	4.12259	4.12285	4.06009	4.10559	4.04957	4.14052	4.06938	4.15402	4.0588	4.06755	3.98054	4.06493	4.14299	4.15835	3.99654	4.24183	4.0883	9.13863	9.11106	9.17612
ATP6V0B_Atp6v0b	ATP6V0B	Atp6v0b	grey	10.9082	11.0762	10.988	11.0129	10.9713	10.9272	10.7669	11.0166	11.1077	10.8814	11.0006	10.8447	11.0333	11.1592	11.0242	11.0135	11.149	11.1379	10.9245	10.9896	11.1305	10.9269	11.0466	11.1005	11.0301	11.2271	11.3006	11.0958	11.1255	11.0121	11.0188	11.052	11.0149	11.0473	11.0946	11.0975	11.2733	11.3078	10.938	10.9816	10.9127	11.1257	11.1273	10.7966	10.833	10.9532
ATP6V0C_Atp6v0c	ATP6V0C	Atp6v0c	grey	12.7275	12.8043	12.816	12.78	12.7143	12.7589	12.6602	12.8486	12.8741	12.6743	12.7512	12.6895	12.7505	12.7836	12.7737	12.7206	12.7467	12.7124	12.6749	12.6649	12.8312	12.7918	12.8336	12.8479	12.7644	12.7363	12.7647	12.7142	12.9229	12.8868	12.7736	12.7918	12.8408	12.732	12.8947	12.8164	12.8095	12.7237	12.8415	12.8509	12.7775	12.7268	12.9064	13.0866	13.1078	13.0905
ATP6V0D1_Atp6v0d1	ATP6V0D1	Atp6v0d1	grey	10.5103	10.7002	10.7117	10.586	10.4823	10.5055	10.3428	10.7756	10.677	10.5092	10.6566	10.4705	10.5727	10.4631	10.5298	10.6371	10.5688	10.5885	10.4843	10.6669	10.5488	10.5726	10.7424	10.6076	10.4979	10.5214	10.5193	10.4651	10.7487	10.6848	10.685	10.6103	10.7523	10.5805	10.7469	10.6503	10.4874	10.5443	10.7048	10.6913	10.5412	10.6726	10.6561	12.3559	12.3421	12.4418
ATP6V0E1_Atp6v0e	ATP6V0E1	Atp6v0e	cyan	9.46376	9.33746	9.32501	9.35129	9.3131	9.58675	9.37153	9.19873	9.39896	9.2066	9.38149	9.30186	9.24477	9.19467	9.22169	9.13881	9.54725	9.50882	9.43304	9.68678	9.21879	9.36413	9.26763	9.49385	9.37278	9.48976	9.50567	9.63434	9.32708	9.14354	9.42302	9.30124	9.16484	9.28945	9.11578	9.35559	9.65364	9.54965	9.2007	9.18096	9.36847	9.22155	9.35675	9.75086	9.78978	9.79628
ATP6V0E2_Atp6v0e2	ATP6V0E2	Atp6v0e2	grey	11.4191	11.4361	11.525	11.3099	11.304	11.3988	11.2043	11.5243	11.2964	11.3243	11.491	11.3277	11.4404	11.3834	11.3252	11.473	11.5006	11.3363	11.1241	11.4659	11.3574	11.5593	11.5098	11.3252	11.3956	11.2921	11.3553	11.343	11.5501	11.4369	11.5487	11.4189	11.544	11.5586	11.5733	11.5033	11.165	11.1901	11.3833	11.4745	11.4002	11.318	11.475	12.2503	12.2726	12.3046
ATP6V1B1_Atp6v1b1	ATP6V1B1	Atp6v1b1	grey	3.78182	3.84375	3.90918	4.02565	3.88744	3.91241	3.86315	3.83667	3.88972	3.78078	3.8107	4.12234	3.88751	3.84389	4.01905	3.85668	3.75084	4.00518	4.12693	3.90022	3.93532	3.84102	3.83407	4.00536	4.05151	4.01122	4.00738	3.92378	3.83804	3.84837	3.96698	3.97296	3.76311	3.98391	3.97406	3.85697	3.90612	3.85331	3.79048	3.93967	3.75929	4.0403	3.99858	3.63356	3.62996	3.68224
ATP6V1B2_Atp6v1b2	ATP6V1B2	Atp6v1b2	grey	11.8872	12.1082	11.8698	11.9922	11.8826	11.6805	11.7085	11.807	11.8383	11.7145	11.9294	11.8384	11.9076	11.8357	11.8673	11.6052	11.9256	11.9178	11.7287	11.5213	12.0299	11.7908	11.7389	11.7496	11.6984	11.9268	11.7214	11.6296	11.808	12.0157	11.8158	11.887	11.7899	11.9282	11.8816	11.8455	11.8455	11.9776	12.078	11.9594	11.8963	11.718	12.0432	12.5018	12.5104	12.6115
ATP6V1C1_Atp6v1c1	ATP6V1C1	Atp6v1c1	turquoise	10.0102	10.1177	10.217	10.1933	9.98298	10.1056	9.75657	10.1675	10.0543	9.94338	10.0447	10.1236	10.0002	10.1237	10.0243	9.98361	10.0451	10.0272	9.75506	9.65597	10.191	9.94013	10.1372	9.92328	9.99034	10.1067	10.2585	9.99192	10.0933	9.93155	9.88539	9.97322	9.85388	9.97736	9.93549	10.1226	10.3593	10.3757	9.93542	9.91276	10.1249	9.84123	9.93459	12.6773	12.5824	12.5662
ATP6V1C2_Atp6v1c2	ATP6V1C2	Atp6v1c2	grey	4.34143	4.67192	4.66094	4.51635	4.32308	4.48211	4.55316	4.77025	4.59049	4.68978	4.78674	4.45224	4.56771	4.59748	4.4484	4.71558	4.39915	4.45843	4.29305	4.788	4.59542	4.32976	4.62596	4.20437	4.54916	4.60465	4.37414	4.52287	4.55587	4.40289	4.77769	4.55031	4.4545	4.55512	4.59695	4.66412	4.57824	4.31565	4.41394	4.64612	4.31453	4.6679	4.52727	3.93894	3.9467	3.62267
ATP6V1D_Atp6v1d	ATP6V1D	Atp6v1d	turquoise	12.0357	12.128	11.9509	12.0607	11.9829	11.7021	11.5958	12.0171	12.1017	11.8867	11.9963	11.955	11.7986	11.942	11.93	11.887	12.1	11.9341	11.8946	11.8256	12.0777	11.9758	11.7294	12.0308	11.9719	12.1558	12.1811	12.0329	11.6713	11.9101	11.723	11.9344	11.8007	11.8677	11.9376	11.8691	12.2466	12.1244	11.9455	11.6463	12.1179	11.8483	11.9011	12.2679	12.3065	12.3995
ATP6V1E1_Atp6v1e1	ATP6V1E1	Atp6v1e1	grey	11.419	11.5889	11.3843	11.5124	11.4214	11.3338	11.3159	11.4828	11.529	11.3654	11.517	11.399	11.5074	11.5046	11.52	11.3891	11.5358	11.5031	11.4891	11.365	11.6241	11.4112	11.4831	11.5371	11.3999	11.514	11.5347	11.4033	11.5393	11.4668	11.4914	11.4484	11.4808	11.4895	11.5119	11.4707	11.5536	11.5779	11.5407	11.5199	11.5172	11.3833	11.6271	12.8302	12.8099	12.866
ATP6V1E2_Atp6v1e2	ATP6V1E2	Atp6v1e2	grey	4.8184	4.61561	4.54043	4.77421	4.60846	4.85827	4.57912	4.79277	4.84349	4.69845	4.543	4.72252	4.74931	4.62335	4.83415	4.82874	4.82358	4.75242	4.60923	4.93287	4.71415	5.0703	4.53169	4.87946	4.8416	4.68195	4.86614	4.76703	4.70291	4.71652	4.56079	4.72766	4.57346	4.58239	4.61582	4.81603	4.95751	4.84256	4.68716	4.6843	4.59854	4.73246	4.72661	3.9537	3.81541	4.01797
ATP6V1H_Atp6v1h	ATP6V1H	Atp6v1h	grey	10.7211	10.773	10.8532	10.946	10.8654	10.9358	10.7053	10.6778	10.748	11.1829	10.8494	11.2029	10.7432	11.0526	10.9556	10.8441	10.9788	10.7819	10.8029	10.8667	11.0644	10.9293	10.8899	10.8089	10.6826	10.7963	10.8481	10.7931	11.0149	10.9931	10.6819	10.963	10.7793	10.8766	10.8567	11.0178	10.8095	10.8591	10.9033	10.957	10.6385	10.7545	10.8944	12.2941	12.2328	12.3201
ATP7A_Atp7a	ATP7A	Atp7a	grey	5.82442	5.99779	6.03826	5.91926	5.9899	6.18661	6.36972	6.06398	6.10811	5.70711	5.88003	5.90102	6.04622	6.16045	5.79475	5.97895	5.88606	5.96995	5.93563	6.10733	6.08429	5.91512	5.97386	6.20891	5.76324	6.10395	6.16356	5.79153	5.78666	5.7116	5.85665	5.9701	5.65393	6.08762	5.92413	6.04397	6.00883	6.22121	5.95738	5.73289	5.93584	5.77978	5.82347	7.50558	7.58898	7.27762
ATP7B_Atp7b	ATP7B	Atp7b	grey	7.11888	6.71831	6.8359	7.14711	7.0999	6.92594	6.91092	6.92876	6.67191	7.08701	6.9274	6.71241	6.82646	6.73998	6.52644	6.79219	6.63985	6.68591	6.76233	6.88575	6.58308	6.71644	6.84072	6.87232	6.53309	6.6952	6.72624	6.68373	6.83793	6.8293	6.66706	6.7576	6.88967	6.84314	6.7749	6.64265	6.64764	6.62316	7.01604	7.06822	6.84292	6.87444	6.90711	5.80618	5.72435	5.74048
ATP8A1_Atp8a1	ATP8A1	Atp8a1	grey	11.3419	11.4048	11.1829	11.5109	11.3835	11.3183	11.2865	11.3847	11.2064	11.2059	11.3523	11.3798	11.2366	11.2912	11.2609	11.1602	11.1938	11.2098	11.2181	11.1271	11.1952	11.2124	11.3957	11.2867	11.1683	11.2492	11.1342	11.1223	11.2515	11.2207	11.2869	11.2699	11.1764	11.273	11.3704	11.2714	11.2609	11.2139	11.2778	11.2263	11.4089	11.1456	11.0479	11.9281	11.9174	11.8407
ATP8A2_Atp8a2	ATP8A2	Atp8a2	grey	8.4959	8.09223	7.47743	7.3929	7.57832	5.35035	8.433	8.07791	5.77484	7.85189	7.77625	7.55889	8.3606	8.22479	7.04721	7.1096	8.52447	7.53094	8.10101	8.2408	7.44334	8.12787	7.77445	7.65397	7.47738	7.45743	7.76261	7.51203	7.89283	8.1086	7.26281	7.08857	7.46944	8.26677	7.96987	7.82405	7.72966	7.83514	8.01484	7.32548	6.94078	8.3978	7.45067	7.76765	7.77969	7.75596
ATP8B1_Atp8b1	ATP8B1	Atp8b1	turquoise	6.59523	6.05586	5.94551	6.23633	6.67336	6.06641	6.64248	6.07793	6.35128	6.2216	6.14442	6.13403	6.21848	6.42144	6.24563	6.84179	6.32753	6.18892	6.86858	6.22593	6.05669	6.47484	6.18648	5.9337	5.76781	5.98454	5.88522	5.96659	6.53995	6.41882	6.27867	6.42284	6.62451	6.41267	6.28085	5.99751	5.74188	5.94577	6.65544	6.65382	6.58308	6.7363	5.94051	6.00501	5.98928	6.04813
ATP8B2_Atp8b2	ATP8B2	Atp8b2	grey	8.77804	8.68941	8.94837	8.79231	9.05419	9.02595	8.91559	8.85304	8.92091	8.7356	8.93429	8.83931	8.87787	8.91032	8.70666	8.77646	9.05849	9.01556	8.93961	8.941	8.90282	8.82183	8.76751	8.94942	8.76929	8.62806	8.85963	8.71165	8.95499	8.88238	8.8001	8.88462	8.95983	9.06165	9.02688	8.91442	8.70065	8.68798	9.0435	8.96439	8.6461	8.84633	8.97429	9.67158	9.62241	9.66839
ATP8B3_Atp8b3	ATP8B3	Atp8b3	grey	4.98266	5.00907	5.20457	5.03892	5.04283	5.16128	5.09024	5.01555	4.96834	4.90022	5.08483	4.99652	5.08285	5.09028	4.70769	5.14876	5.08282	4.94272	5.37883	5.25867	5.1709	5.04414	4.99768	5.12533	5.30649	4.93931	4.91286	5.07963	5.00135	5.04431	5.21627	4.96222	4.94868	5.08756	4.97366	4.87791	5.13419	5.14803	4.9732	5.02999	5.22278	5.13928	4.98325	5.78241	5.93948	6.09652
ATP9A_Atp9a	ATP9A	Atp9a	green	11.9896	12.1622	11.9761	12.1861	12.0403	11.9806	11.8672	12.1466	12.1196	11.8631	12.0706	12.0652	12.0854	12.1284	12.0876	11.9868	12.153	12.1518	11.9958	11.9904	12.1325	11.9947	12.0386	12.1192	11.8688	11.9317	11.8054	11.8832	12.1507	12.1968	12.0976	12.1117	12.1644	12.1048	12.2208	12.1216	11.7334	11.7783	12.173	12.182	11.9211	12.0431	12.1089	11.0146	11.0121	11.2217
ATP9B_Atp9b	ATP9B	Atp9b	grey	8.74484	8.54309	8.64493	8.94527	8.72621	8.93211	8.87056	8.83601	8.49914	8.77211	8.94914	8.91236	8.45608	8.71767	8.44855	8.65279	8.41171	8.27173	8.63739	8.77636	8.18473	8.47025	8.84111	8.29479	8.4707	8.50232	8.85197	8.71855	8.72484	8.37169	8.41603	8.28639	8.52426	8.79041	8.74405	8.69418	8.78394	8.47768	8.73267	8.58576	8.76699	8.20699	8.72457	8.89766	8.91937	8.95472
ATPAF1_Atpaf1	ATPAF1	Atpaf1	grey	9.04882	8.85096	9.03941	8.92381	8.7257	8.9744	8.72046	8.81461	9.01497	8.91676	8.88992	8.94348	8.97411	8.89886	8.85269	8.94867	8.9739	8.99198	8.81006	8.80495	8.87997	8.99879	8.95175	8.95504	8.77465	8.91021	8.8311	8.80671	8.90363	8.80087	8.96342	8.8536	8.9053	8.95424	8.86245	8.82155	8.7687	8.84909	8.95193	9.00938	8.87113	8.76292	9.00407	10.6383	10.6026	10.6379
ATPAF2_Atpaf2	ATPAF2	Atpaf2	grey	7.52429	7.22711	7.48072	7.3741	7.26266	7.39195	7.42705	7.38703	7.40723	7.46468	7.39334	7.24102	7.39378	7.31342	7.22662	7.28866	7.39863	7.32241	7.51202	7.37503	7.32886	7.36181	7.47807	7.43442	7.3927	7.50741	7.36416	7.53044	7.49472	7.33984	7.47585	7.33389	7.41698	7.29448	7.40182	7.4611	7.65132	7.30905	7.15018	7.32744	7.28816	7.31816	7.50046	7.48286	7.47403	7.57418
ATPIF1_Atpif1	ATPIF1	Atpif1	turquoise	10.888	11.053	10.8855	10.8603	11.0399	10.5093	10.8846	10.8872	10.8908	10.7843	10.9807	10.6108	10.8639	10.8184	10.8793	10.7573	10.8657	10.7976	10.9602	10.7274	10.914	10.8016	10.8461	10.6402	10.8887	11.0607	10.9614	10.7935	10.7501	10.8031	10.7954	11.0035	10.7021	10.8356	10.7698	10.738	11.1327	10.9896	10.8073	10.9927	11.0352	10.8973	10.7814	11.9492	11.9041	11.9992
ATR_Atr	ATR	Atr	grey	8.15501	8.34345	8.26579	8.18339	7.90843	8.21442	8.28416	8.22351	8.21745	7.88801	8.14753	8.00593	8.15244	8.14671	7.92159	8.12383	8.27894	8.06241	8.05437	8.17035	8.18991	8.16187	8.33828	7.97284	8.06027	7.90727	8.09765	7.83675	8.11995	8.0576	7.91174	8.12803	7.98903	8.10633	8.02716	7.94313	8.10291	8.28574	8.14849	8.05407	8.27388	7.88652	8.06261	7.31508	7.22764	7.10334
ATRN_Atrn	ATRN	Atrn	grey	8.41817	8.376	8.3395	8.38569	8.46981	8.24477	8.24452	8.46607	8.44548	8.26941	8.47153	8.36219	8.36542	8.57498	8.47034	8.29789	8.52841	8.59352	8.25206	8.12737	8.44035	8.37366	8.53042	8.40221	8.37131	8.31425	8.35422	8.23924	8.49308	8.49917	8.21106	8.4128	8.36574	8.56229	8.56129	8.47777	8.10251	8.12275	8.24594	8.39728	8.25125	8.09532	8.45492	10.3071	10.2578	10.3758
ATRNL1_Atrnl1	ATRNL1	Atrnl1	magenta	10.9279	10.797	10.9504	10.9736	10.8153	10.8659	10.749	10.8454	10.9829	11.0847	10.9578	11.1034	10.8862	10.9752	11.0225	10.6589	11.0898	10.9424	10.6839	10.5272	11.027	11.0769	10.9498	10.8627	11.0011	10.8272	11.1179	10.9603	10.921	10.7067	10.8156	10.8958	10.7909	10.849	10.8052	10.8886	11.052	11.1221	10.8509	10.7068	10.8736	10.7619	10.9458	11.656	11.6103	11.5452
ATRX_Atrx	ATRX	Atrx	magenta	11.0567	10.9172	11.0241	11.1252	10.9084	11.033	10.8787	11.0387	11.0512	10.9953	11.0144	11.0044	11.041	11.1077	10.9766	10.9437	11.0277	11.0157	10.8506	10.8486	11.0424	11.0288	11.0794	11.0029	10.8774	10.9861	10.9696	10.8289	10.9364	10.9861	10.934	10.9901	10.9084	11.0019	11.0531	11.0254	11.0173	11.0459	11.0821	10.939	10.9979	10.8214	11.0253	11.8443	11.7781	11.5159
ATXN1_Atxn1	ATXN1	Atxn1	pink	10.4271	10.4123	10.4331	10.4675	10.3801	10.5065	10.4504	10.4673	10.5438	10.4937	10.4183	10.3803	10.4975	10.6012	10.5907	10.4083	10.4786	10.3993	10.3616	10.4127	10.5917	10.4737	10.5322	10.5261	10.4771	10.556	10.4173	10.5326	10.4074	10.3805	10.5385	10.5193	10.3403	10.5433	10.5135	10.5593	10.2663	10.2401	10.3218	10.3979	10.3835	10.2695	10.4674	10.6504	10.5921	10.4334
ATXN10_Atxn10	ATXN10	Atxn10	turquoise	12.0247	12.1096	11.8835	11.9736	11.9546	11.8684	11.7995	12.0712	11.9	12.0325	12.0738	11.9524	12.0347	11.8779	12.0711	11.9846	12.014	11.8187	11.8717	11.7347	12.1113	11.8634	11.8435	11.8058	12.0745	12.0975	12.0921	12.0608	11.8493	11.9181	11.8474	11.9924	11.9093	11.8625	11.8995	11.8956	12.1244	12.1224	11.8429	11.8162	12.0315	11.7742	12.0399	12.7096	12.6933	12.6092
ATXN2_Atxn2	ATXN2	Atxn2	turquoise	9.14511	9.11018	9.22861	9.06287	9.12434	9.1451	9.13339	9.20037	9.19816	9.00803	9.0859	9.03563	9.12169	9.09074	9.0243	9.09776	9.09928	8.99271	9.27985	9.14739	8.96065	9.07435	9.21468	9.22697	9.07572	8.96278	8.90987	9.11344	9.20394	9.18348	9.14557	9.24528	9.19173	9.17719	9.10295	9.00753	8.82117	8.81544	9.14851	9.22754	9.30321	9.04927	9.08731	10.6717	10.7659	10.7001
ATXN2L_Atxn2l	ATXN2L	Atxn2l	grey	7.37742	7.29293	7.28628	7.39687	7.35712	7.34808	7.43546	7.15134	7.24039	7.32999	7.45882	7.31891	7.23803	7.19584	7.1756	7.0681	7.27411	7.27068	7.39323	7.56185	7.11534	7.45116	7.25291	7.40104	7.09454	7.01898	7.20354	7.19682	7.45487	7.40224	7.23362	7.11257	7.5557	7.37819	7.28815	7.11241	7.11279	7.06647	7.4526	7.51408	7.14535	7.50733	7.45347	7.37438	7.43823	7.49251
ATXN3L_Atxn3	ATXN3L	Atxn3	grey	3.63304	3.7241	3.5764	3.66079	3.90435	3.70885	3.70218	3.6505	3.61084	3.68138	3.84311	3.82578	3.79008	3.87925	3.70406	3.89987	3.75289	3.70391	3.87909	3.75153	3.7355	3.71166	3.68959	3.82506	3.80389	3.76491	3.74589	3.72347	3.71683	3.79333	3.72824	3.81198	3.73379	3.74933	3.89465	3.76246	3.72676	3.71645	3.71084	3.71956	3.80997	3.6207	3.77228	8.16809	8.07841	8.07722
ATXN7_Atxn7	ATXN7	Atxn7	grey	8.60888	8.41688	8.50703	8.52059	8.45971	8.56117	8.59173	8.53905	8.43612	8.18636	8.54639	8.22211	8.57093	8.52278	8.24863	8.3289	8.43842	8.4151	8.46503	8.50509	8.35217	8.49424	8.50372	8.49452	8.22147	8.22558	8.16061	8.21408	8.52228	8.48276	8.45422	8.4794	8.56286	8.44354	8.47802	8.31489	8.11144	8.27773	8.5639	8.5351	8.61426	8.28952	8.44606	9.33939	9.41048	9.34732
ATXN7L1_Atxn7l1	ATXN7L1	Atxn7l1	turquoise	6.17743	6.28891	6.6653	6.54952	6.30228	6.40657	6.24815	6.36602	6.23349	6.47852	6.35663	6.3448	6.46662	6.12628	6.37263	6.49052	6.02901	6.20598	6.41719	6.40288	6.34798	6.69432	6.69141	6.32517	6.03921	6.43545	6.11671	5.98015	6.69066	6.42537	6.53019	6.57167	6.44387	6.63104	6.66927	6.2502	5.89606	6.10814	6.33792	6.56985	6.41946	6.73512	6.20134	8.18134	8.19445	8.1282
ATXN7L2_Atxn7l2	ATXN7L2	Atxn7l2	grey	6.93531	6.98722	7.03738	7.13195	7.04025	7.09728	7.00368	7.11379	7.05539	7.10887	6.89464	7.12819	6.98649	7.03333	7.0558	6.96544	6.95837	6.98672	6.88951	6.97003	6.97237	6.89481	6.95902	7.04549	7.09986	6.95971	6.98845	7.01461	7.02822	7.05859	7.09852	6.96032	6.97779	7.13721	7.13538	6.98566	7.06816	6.93982	7.04355	7.07499	7.12059	6.98848	7.04829	6.50767	6.51558	6.48601
ATXN7L3_Atxn7l3	ATXN7L3	Atxn7l3	purple	10.2182	9.96215	10.2517	10.3604	10.0533	10.3274	10.1318	10.2635	10.1038	10.1058	10.1531	10.1402	10.2073	10.0595	9.98114	10.0686	10.2036	10.1317	10.2081	10.0742	10.1816	10.3138	10.3721	10.2533	10.0567	10.3016	9.98805	10.2129	10.3895	10.2825	10.4454	10.2146	10.4465	10.2825	10.3626	10.4393	9.92575	9.93303	10.1211	10.3701	9.89115	10.2636	10.2661	11.3466	11.4316	11.3788
AUH_Auh	AUH	Auh	green	9.17842	9.29507	9.13628	9.2481	9.1929	9.09175	9.0476	9.13669	9.35344	9.33691	9.23459	9.09409	9.19566	9.19286	9.34	9.33657	9.10315	9.18499	9.22148	9.18825	9.12496	9.27581	9.40305	9.28035	9.3195	9.25265	9.45107	9.24053	8.92542	9.12727	8.87032	9.19735	8.93411	9.10651	8.96097	9.03714	9.51587	9.58491	9.21727	9.12472	9.20884	9.02151	9.35642	10.6848	10.7039	10.8286
AUP1_Aup1	AUP1	Aup1	grey	9.68852	9.68068	9.67658	9.74977	9.58	9.84127	9.67859	9.74657	9.67818	9.52213	9.69963	9.59905	9.64737	9.65633	9.48521	9.55566	9.80853	9.51656	9.68431	9.92025	9.5698	9.63694	9.70985	9.68234	9.6458	9.55221	9.69533	9.69479	9.74075	9.48718	9.64007	9.565	9.63188	9.58523	9.51433	9.57224	9.71915	9.74459	9.52806	9.56627	9.46804	9.78646	9.61384	8.44613	8.43805	8.56044
AURKA_Aurka	AURKA	Aurka	grey	6.43085	6.28487	6.49577	6.216	6.38899	6.48427	6.41446	6.29569	6.49085	6.516	6.48769	6.27475	6.45276	6.58293	6.54176	6.41003	6.45686	6.51409	6.42797	6.55483	6.53168	6.31488	6.38356	6.43409	6.56467	6.47551	6.51732	6.27806	6.32485	6.43974	6.33784	6.4276	6.38035	6.42703	6.52386	6.29413	6.47752	6.45884	6.31801	6.46069	6.28371	6.55073	6.5847	5.18361	5.01043	5.20699
AURKAIP1_Aurkaip1	AURKAIP1	Aurkaip1	grey	9.11545	8.92974	9.36902	9.03037	9.18172	9.45815	9.04611	9.43948	9.07422	9.16478	9.35874	9.49576	9.21577	9.52098	9.49997	8.98585	9.45909	9.51879	9.12642	9.24377	9.09469	9.10347	9.76287	9.66137	9.49209	9.05259	9.41346	9.65315	9.55472	9.63409	9.06195	9.23454	9.60584	9.31169	9.27366	9.23663	9.19326	9.12099	9.268	9.1678	9.64668	9.22925	9.11492	11.2704	11.243	11.4152
AURKB_Aurkb	AURKB	Aurkb	grey	8.18484	8.07198	8.13013	8.13555	8.15455	8.22951	8.198	8.13178	8.17188	8.36291	8.02512	8.2988	8.01586	8.10372	8.15372	8.29251	8.24477	8.16596	8.21498	8.12007	8.24115	8.20403	8.17173	8.22648	8.11123	8.1411	8.01776	8.14143	8.15015	8.2193	8.20302	8.02758	8.21729	8.25954	8.1107	8.0392	8.09658	8.12142	8.20014	8.29608	8.27702	8.2294	8.16568	3.53876	3.75343	3.95538
AURKC_Aurkc	AURKC	Aurkc	grey	5.6804	5.45501	5.60669	5.5357	5.56248	5.1926	5.4882	5.84672	5.37887	5.34387	5.30076	5.49412	5.28327	5.23978	5.35695	5.43376	5.78473	5.60238	5.33047	5.30794	5.46067	5.56249	5.38311	5.105	5.33749	5.69259	5.48896	5.71875	5.41502	5.37157	5.48836	5.56586	5.2766	5.31619	5.38857	5.63626	5.61415	5.25035	5.38785	5.44615	5.42507	5.43333	5.24708	5.14191	5.13465	5.29095
AUTS2_Auts2	AUTS2	Auts2	grey	9.83615	9.85605	10.1417	9.96382	10.0077	10.3366	10.0043	9.96245	10.3771	10.1656	9.75526	10.0461	9.90106	10.1013	10.2687	10.2351	9.84512	9.72233	10.1918	10.204	10.0981	10.1268	10.042	10.346	9.82669	9.79375	9.8883	9.86622	10.2506	9.94456	10.1763	10.3078	9.90053	10.1312	10.1252	10.1415	9.83879	9.72263	10.2088	10.2539	10.242	9.91212	9.74633	9.83052	9.74681	9.85729
AVEN_Aven	AVEN	Aven	grey	6.56672	6.55751	6.64613	6.7238	6.25017	6.48404	6.08577	6.35587	6.59013	6.29891	6.55981	6.52223	6.36991	6.56921	6.34289	6.52233	6.65871	6.6961	6.46057	6.39042	6.69177	6.61652	6.70413	6.52841	6.423	6.6373	6.69857	6.54185	6.45565	6.47094	6.43344	6.50945	6.38848	6.36106	6.53306	6.73516	6.76911	6.71904	6.52941	6.26124	6.39814	6.4916	6.28222	8.01061	8.11585	8.04163
AVIL_Avil	AVIL	Avil	grey	5.46084	5.64568	5.57312	5.97784	5.79861	5.46668	5.55817	5.48788	5.60977	5.26108	5.52156	5.65953	5.92513	5.86718	5.29043	5.5345	5.67742	5.80695	5.58524	5.33804	5.57963	5.7464	5.52464	5.7493	5.74069	5.49582	5.56839	5.49957	5.72859	5.62247	5.63607	5.51093	5.72718	5.58499	5.48925	5.62229	5.52194	5.66158	5.34947	5.77724	5.69956	5.50485	5.56286	5.23932	5.5806	5.54555
AVL9_Avl9	AVL9	Avl9	grey	5.98704	5.92877	5.77298	6.1511	5.98704	5.89178	5.45294	5.55246	5.62216	5.99408	5.9633	5.66781	6.02163	5.50512	5.49458	5.77386	5.65471	5.87624	5.79817	5.39621	5.5926	5.45219	5.67775	5.81845	5.77507	5.99921	5.71313	5.84769	5.70752	5.87112	5.88686	6.0507	5.87176	5.64323	5.76881	6.03569	5.80605	6.00228	5.75485	5.64737	5.93961	5.59649	5.6778	9.95167	9.89486	9.8175
AVPR1A_Avpr1a	AVPR1A	Avpr1a	grey	5.41345	5.6411	5.6505	5.7949	5.58975	5.51688	5.39658	5.63776	5.73402	5.86859	5.55866	5.37469	5.74418	5.49165	5.43705	5.60537	5.75274	5.54498	5.46969	5.724	5.64525	5.85766	5.76817	5.74496	5.64585	5.74586	5.5325	5.6741	5.69137	5.48168	5.85696	5.67099	5.42403	5.69699	5.59842	5.43081	5.7293	5.60787	5.47283	5.72961	5.69074	5.81924	5.60864	4.30515	4.29204	4.32592
AVPR1B_Avpr1b	AVPR1B	Avpr1b	grey	5.32342	5.13377	4.95786	5.14472	5.22022	5.19986	5.20492	5.40744	5.06875	5.33571	5.14374	5.08483	5.33817	5.08874	5.23999	5.2388	5.31294	5.14227	5.07412	5.19034	5.31048	5.23501	5.11377	5.3453	5.30464	5.23969	5.06619	5.14787	5.06743	5.22203	5.24473	5.0483	5.19182	5.14565	5.25827	5.02932	5.33933	5.10218	5.14124	5.23829	5.24684	5.29932	5.20578	4.08793	4.38676	4.10814
AVPR2_Avpr2	AVPR2	Avpr2	grey	5.9593	6.20163	6.35051	6.05092	6.16225	6.07816	6.12804	6.35552	6.20946	6.0141	6.06473	6.20514	6.17871	6.15844	6.15005	6.06521	6.35383	6.23465	6.1809	6.35794	6.07644	6.15844	6.19503	6.09398	6.36616	6.18439	6.0138	6.29251	6.18723	6.19661	6.33402	6.12516	6.10217	6.20273	6.30635	6.21965	6.23287	6.16488	5.99448	6.04358	6.13864	6.16597	6.23728	4.01685	4.20455	4.1274
AXIN1_Axin1	AXIN1	Axin1	grey	8.06159	8.09855	8.32379	8.32395	8.13075	8.34867	8.09446	7.99009	8.10813	8.08629	8.10186	8.03114	8.28803	8.26919	8.04862	8.11129	8.32908	8.32838	8.14599	8.25631	8.31265	8.20152	8.26714	8.1434	8.10609	8.06365	8.01534	8.1787	8.21626	8.18135	8.25926	8.03788	8.26639	8.27209	8.28914	8.10807	7.99791	7.93307	8.23858	8.19429	8.02308	8.26215	8.29023	8.16424	8.20588	8.22902
AXIN2_Axin2	AXIN2	Axin2	grey	7.85059	7.70275	8.00762	7.8112	8.00664	8.08798	8.06132	7.93709	8.04527	7.76783	8.0064	7.85088	8.0477	8.1036	7.86635	7.76903	7.92222	7.97591	7.96474	8.09678	7.9171	7.97096	7.71034	8.10675	7.8898	7.89455	8.01213	7.82484	7.73332	7.78467	7.77848	7.96488	7.7542	7.94534	8.02143	7.90932	7.92559	7.9399	8.07946	7.78352	7.85942	7.81965	7.99145	8.10158	8.24602	8.19066
AXL_Axl	AXL	Axl	grey	9.11946	8.87971	9.11638	9.13232	9.12915	9.20232	9.19759	9.1664	9.07047	8.901	8.97653	8.97355	9.16485	8.97897	8.83956	9.1112	9.02958	9.00102	9.21344	9.17293	8.80732	9.0486	8.98351	9.02705	9.0694	9.21883	9.02217	9.22216	8.9556	9.00567	9.05855	9.11228	8.89865	9.02118	9.04302	9.10835	9.01405	8.95232	8.85239	8.91573	8.95805	8.9112	9.03055	7.75891	7.69739	7.81822
AZGP1_Azgp1	AZGP1	Azgp1	grey	6.05796	5.93532	6.00757	6.06882	5.82701	6.02819	6.09993	5.9146	6.0153	6.29149	6.06882	6.01077	6.14075	5.93532	6.10928	6.08665	5.82355	6.05382	5.99899	5.81614	6.1207	6.03255	6.18599	5.81632	6.08606	5.98932	6.01836	6.02272	6.10077	5.9511	6.02823	5.92164	6.00134	5.9811	5.87365	5.82996	6.05237	6.03514	5.8573	6.13923	6.05123	6.01461	6.12644	4.46152	4.57432	4.61369
AZI2_Azi2	AZI2	Azi2	grey	9.61144	9.60664	9.73738	9.60356	9.68306	9.77873	9.8003	9.86921	9.88678	10.0816	9.80737	9.89205	9.54955	9.73178	9.72809	10.0314	9.79169	9.56944	9.84171	9.88796	9.73323	9.74744	9.97819	9.72348	9.72812	10.0909	10.0725	9.8822	9.73865	9.65571	9.71233	9.89564	9.80367	9.78738	9.64643	9.95549	10.0324	10.1076	9.79253	9.73541	9.93344	9.69654	9.69753	10.2926	10.2429	10.3069
B2M_B2m	B2M	B2m	grey	11.9571	12.0882	12.2289	11.7764	12.1047	12.1532	12.3574	12.137	12.1131	12.1259	12.0809	12.4053	12.2328	11.925	12.2542	12.0302	12.3322	12.2628	12.4236	12.2547	12.0669	12.2162	12.2157	12.3174	12.0684	12.183	12.2648	12.3152	11.9039	11.7964	12.1881	11.9906	11.9764	11.8847	11.8679	11.9387	12.5552	12.4283	12.3328	11.9785	12.201	12.0421	12.3403	11.7709	11.8521	11.8388
B3GALNT1_B3galnt1	B3GALNT1	B3galnt1	turquoise	10.5048	10.6954	10.5772	10.3737	10.4465	10.4498	10.4046	10.7008	10.5938	10.477	10.5844	10.4573	10.5746	10.3636	10.6259	10.5391	10.5571	10.5052	10.2687	10.1583	10.7448	10.5333	10.5486	10.3816	10.4781	10.7141	10.7853	10.4225	10.3312	10.347	10.2681	10.464	10.3111	10.4076	10.3792	10.3036	10.8701	10.85	10.4603	10.3957	10.7708	10.3685	10.517	10.4374	10.4229	10.3765
B3GALNT2_B3galnt2	B3GALNT2	B3galnt2	yellow	8.22236	8.04761	8.2655	8.24415	8.32306	8.35702	8.31795	8.26065	8.20333	7.94927	8.23	8.17801	8.38896	8.22034	7.86038	8.06951	8.33804	8.19426	8.35628	8.21988	7.95958	8.10498	8.00014	8.27338	7.80577	8.15451	8.11538	7.93499	8.11575	8.10676	8.038	8.15416	8.26393	8.10091	8.22778	7.94814	7.98171	8.12734	8.19293	8.15778	8.25965	8.12398	8.14006	8.52386	8.51981	8.71073
B3GALT1_B3galt1	B3GALT1	B3galt1	yellow	4.06886	4.26659	4.49241	4.06582	4.26694	4.2999	4.35205	4.50915	4.24462	4.55228	4.40617	4.51434	4.31825	4.49198	4.46344	4.24236	4.4962	4.05684	4.25262	4.46299	4.21363	4.52598	4.80172	4.35633	4.6419	4.67227	4.35989	4.50446	4.11209	4.23287	4.51708	4.37453	4.06026	4.42081	4.41232	4.46452	4.71799	4.41864	4.16355	4.27188	4.42883	4.62054	4.12984	9.14499	8.99171	8.98864
B3GALT2_B3galt2	B3GALT2	B3galt2	blue	9.45531	9.60946	9.61445	9.44261	9.38335	9.02471	9.28058	9.50631	9.30697	9.50254	9.63216	9.50178	9.25851	9.51929	9.59937	9.43393	9.13942	9.31848	9.13806	8.98193	9.79289	9.67276	9.6761	9.16399	9.47957	9.58707	9.65991	9.37924	9.08601	9.3589	9.12747	9.37239	9.06496	9.3735	9.21469	9.50473	9.71961	9.73959	9.36944	9.17831	9.67904	9.2283	8.97271	6.89387	6.7842	6.85103
B3GALT4_B3galt4	B3GALT4	B3galt4	grey	6.48585	6.4705	6.41262	6.33299	6.33547	6.28176	6.26239	6.52694	6.47372	6.35074	6.55281	6.52093	6.32465	6.44524	6.44119	6.41204	6.55098	6.31071	6.51446	6.59283	6.54015	6.54346	6.23228	6.53866	6.4775	6.53925	6.63511	6.58979	6.48202	6.33609	6.4628	6.38714	6.44801	6.55372	6.40037	6.43305	6.51019	6.4899	6.30335	6.38285	6.35972	6.59492	6.46955	7.21182	7.03069	6.9119
B3GALT5_B3galt5	B3GALT5	B3galt5	grey	4.44617	4.18839	4.33059	4.39439	4.27712	4.17054	4.44205	4.40632	4.45192	4.53279	4.40061	4.46551	4.05046	4.37925	4.30829	4.51907	4.00036	4.18945	4.36454	4.3124	4.41918	4.45453	4.21085	4.21716	4.358	4.19884	4.32792	4.17902	4.5214	4.40638	4.29734	4.2231	4.51817	4.26607	4.27367	4.13909	4.37	4.38972	4.22344	4.52073	4.45113	4.38359	4.40714	8.9436	9.05695	9.02117
B3GALT6_B3galt6	B3GALT6	B3galt6	grey	9.91916	9.87724	9.92621	9.98083	9.94977	9.96737	9.95705	9.94557	9.95133	9.77747	9.87931	9.76961	9.94264	10.0586	9.95666	9.79184	9.97524	10.0357	9.90975	9.86141	10.0696	9.90052	10.0471	10.1312	10.0974	9.8725	10.0231	9.98047	9.94381	9.96938	9.94441	10.0026	9.93928	9.91454	9.98649	10.0646	10.0222	9.89572	9.93177	9.96707	9.92501	9.88159	9.94217	8.26502	8.25692	8.20412
B3GAT1_B3gat1	B3GAT1	B3gat1	grey	11.5801	11.1722	11.4103	11.5656	11.5191	11.5392	11.2639	11.4477	11.5	11.3461	11.4113	11.2739	11.465	11.4814	11.4412	11.5156	11.5244	11.5204	11.4393	11.3487	11.4275	11.5667	11.398	11.4717	11.5325	11.6417	11.6438	11.6252	11.3087	11.3205	11.3832	11.4667	11.4121	11.6271	11.5269	11.5267	11.2534	11.2232	11.3506	11.4438	11.3058	11.3684	11.5634	10.9662	10.9192	11.0962
B3GAT2_B3gat2	B3GAT2	B3gat2	grey	4.9851	4.687	4.77099	5.13694	4.70157	4.97541	4.93452	5.15573	4.96251	4.84557	5.05397	4.90568	4.98398	4.73919	4.82874	5.05397	4.77574	5.06135	5.06287	4.89773	5.32303	5.02044	4.82389	5.01819	5.08386	5.08618	5.28858	5.21194	4.77462	4.78421	4.849	4.83426	4.86339	4.94986	4.90438	5.0816	5.34482	5.21068	4.84237	4.61143	5.17941	5.07845	4.58902	3.95948	4.05597	4.13156
B3GAT3_B3gat3	B3GAT3	B3gat3	grey	8.40976	8.31882	8.38033	8.43411	8.39949	8.35565	8.2119	8.51721	8.41824	8.3552	8.36183	8.23144	8.30046	8.47926	8.31598	8.27804	8.44467	8.23842	8.34695	8.45561	8.29961	8.34834	8.38823	8.43613	8.37474	8.47045	8.43377	8.42632	8.51671	8.48504	8.38447	8.40166	8.47269	8.42473	8.47283	8.4076	8.47058	8.34052	8.35612	8.52194	8.39434	8.46641	8.5282	9.54634	9.5059	9.58332
B3GNT3_B3gnt3	B3GNT3	B3gnt3	grey	3.66394	3.81954	3.82958	3.65205	3.90132	3.73611	3.87527	3.75527	3.7002	3.99327	3.72047	3.81852	3.81603	3.70704	3.7934	3.85604	3.94739	3.88363	3.70096	3.6837	3.95013	3.82407	3.86126	3.77248	3.93811	3.70929	3.88364	3.7569	3.8316	3.7216	3.78359	3.71991	3.89498	3.73305	3.81832	3.72892	3.85939	3.70469	3.78	3.83319	3.68683	3.91726	3.7929	3.80908	3.8787	3.91805
B3GNT4_B3gnt4	B3GNT4	B3gnt4	grey	7.11212	7.06862	6.97741	7.3355	7.27601	7.24	7.0195	7.19363	7.21183	7.15768	7.13311	7.22414	6.9629	7.05804	7.03444	7.11237	6.93288	6.91335	7.12919	7.12013	6.9328	7.1301	7.09156	7.23527	7.24814	7.00281	7.30577	7.18603	7.16215	7.03771	7.14953	7.28492	7.25747	7.0717	7.26422	7.12038	7.0884	7.1664	7.20382	7.13784	7.008	7.14713	7.35516	4.26156	4.1918	4.13045
B3GNT5_B3gnt5	B3GNT5	B3gnt5	grey	4.88324	4.86176	5.03194	4.71006	5.01329	4.68593	4.61574	4.85524	4.77567	4.87501	5.09439	4.62877	5.06333	5.11785	4.93228	5.03963	4.69835	4.5805	5.1589	5.27873	4.6856	4.90399	4.8478	5.10751	4.71412	4.81002	4.97891	4.85831	4.77659	4.74244	4.68817	4.84058	4.95434	4.52355	4.75019	4.67786	4.87556	4.82227	4.95996	4.90818	4.88852	5.03414	4.70349	4.57189	4.72916	4.58063
B3GNT6_B3gnt6	B3GNT6	B3gnt6	grey	5.06539	5.14351	5.41482	5.23477	5.46349	5.41653	5.28573	5.02512	5.2554	5.37662	5.2922	5.29283	5.38961	5.5325	5.08955	5.43062	5.04843	5.14514	5.22095	5.22505	5.38961	5.31602	5.09297	5.46492	5.37648	5.27435	5.38045	5.51434	5.41942	5.11989	5.50323	5.34497	5.16509	5.34979	5.283	5.22409	5.219	5.17345	5.16584	5.32541	5.11145	5.4619	5.38501	10.6524	10.6675	10.7032
B3GNT7_B3gnt7	B3GNT7	B3gnt7	grey	6.04129	6.85634	6.76451	6.69894	6.64204	6.57817	6.98718	6.80058	5.79073	6.07805	6.12213	6.46437	6.94126	6.90768	6.0788	6.16431	6.24257	5.77572	6.27179	6.4028	6.58006	6.67289	7.05958	6.86927	5.75606	6.29045	6.19802	6.66259	6.63901	6.12112	6.65479	6.53745	6.86849	6.3061	6.39432	6.49379	5.87658	6.24209	6.74499	6.20431	6.2839	6.4046	6.48176	5.24915	5.11098	5.24113
B4GALNT2_B4galnt2	B4GALNT2	B4galnt2	grey	5.29008	5.13373	5.0449	5.18781	5.13655	5.21852	5.19382	5.13333	5.09637	5.23019	5.34237	5.37653	5.25249	5.27843	5.26704	5.14721	5.10581	5.2552	5.13591	5.21423	5.03453	5.14682	5.12289	5.20223	5.33614	5.19503	5.20105	5.16334	5.22125	5.15291	5.26521	5.07596	5.09198	5.18837	5.22422	5.2129	5.33147	5.25866	4.96359	5.13789	5.29846	5.16946	5.01268	3.51136	3.17178	3.38143
B4GALNT3_B4galnt3	B4GALNT3	B4galnt3	grey	4.72952	4.59877	4.38403	4.54965	4.37076	4.55639	4.54881	4.82958	4.31694	4.73026	4.6007	4.76701	4.60696	4.66303	4.74663	4.4204	4.70774	4.34112	4.40359	4.73394	4.59181	4.62442	4.5685	4.71327	4.68957	4.67499	4.68581	4.66361	4.70447	4.44929	4.70252	4.4472	4.72692	4.52447	4.64108	4.45702	4.67782	4.3843	4.34398	4.68208	4.63417	4.66436	4.6618	4.85405	4.8411	4.96805
B4GALT1_B4galt1	B4GALT1	B4galt1	grey	7.02637	6.93316	7.16145	6.96074	7.16625	7.05977	7.0338	7.11744	6.96752	7.03248	6.95096	7.02262	6.94071	6.90738	6.92844	6.98414	7.06079	7.05466	6.95313	7.17013	7.0395	7.13288	6.82364	7.0491	7.03255	7.01986	6.87771	6.97571	6.87648	7.04523	7.11164	7.06778	7.01596	6.98981	7.07477	6.94787	6.95363	6.90025	7.08354	7.1451	7.1387	6.88834	7.15211	5.84928	5.89362	5.74035
B4GALT2_B4galt2	B4GALT2	B4galt2	grey	8.72911	8.80781	8.73521	8.73901	8.88705	8.74889	8.81507	8.92202	8.75218	8.82801	8.63815	8.73845	8.76423	8.85466	8.892	8.92869	8.98378	8.86202	8.67797	8.91413	8.8614	8.82123	8.80929	8.7262	8.8125	8.82715	8.75865	8.89504	9.05042	8.95559	8.95459	8.85432	9.0477	8.88213	9.07099	8.99783	8.71239	8.68089	8.80163	8.84514	8.8761	8.81745	8.84295	7.71443	7.70714	7.81303
B4GALT3_B4galt3	B4GALT3	B4galt3	grey	8.8866	8.89021	8.86617	8.96828	8.76289	8.9312	8.76376	8.83153	8.96939	8.91215	9.05139	8.84846	8.92546	8.94229	8.81478	8.95185	8.94841	8.99294	8.76227	8.99816	8.91866	8.99569	8.92166	8.85715	9.03925	8.89197	9.07786	8.95132	8.85531	8.86458	8.83887	8.85153	8.82819	8.97742	8.91988	8.92032	9.02178	9.0467	8.93571	8.82565	8.87261	8.86413	8.99663	8.65579	8.61049	8.61439
B4GALT4_B4galt4	B4GALT4	B4galt4	grey	7.12006	7.14989	7.11051	7.13167	7.34189	7.25828	7.10328	6.8252	7.05701	6.7535	6.89822	6.81206	6.9119	6.96746	6.73424	7.03061	7.00104	7.43398	6.97177	7.10966	7.09063	6.85177	6.76444	7.2373	7.05155	7.08343	7.01789	7.24684	7.06549	7.01067	7.09649	7.03623	6.84532	7.11146	6.97273	7.24102	7.05862	7.17893	6.94864	6.74992	6.83293	6.81478	7.10924	7.08772	7.01731	7.02196
B4GALT5_B4galt5	B4GALT5	B4galt5	grey	9.80101	10.0142	9.92688	9.87047	9.78572	9.72958	9.6279	9.89261	10.0366	9.71266	9.9782	9.8436	9.86237	9.93547	9.91945	9.75187	9.93612	9.87443	9.71256	9.69269	9.98026	9.98004	9.90595	9.88073	9.73891	9.8083	9.67836	9.60765	9.92501	9.93042	9.92599	9.97809	9.86359	9.8722	10.017	9.89195	9.67257	9.76345	9.90309	9.88672	9.96813	9.69874	9.83146	8.85778	8.87506	8.99888
B4GALT6_B4galt6	B4GALT6	B4galt6	blue	11.0808	10.915	10.9849	10.9212	10.6984	10.9623	10.9437	10.9362	10.8345	11.0191	10.8552	11.0521	10.9117	11.035	11.014	11.0607	10.8689	10.9577	10.7378	10.8352	11.0786	10.9688	11.0676	10.8955	10.9385	11.1315	11.097	10.9497	10.8631	10.8884	10.7685	10.894	10.8424	10.8348	10.787	10.9913	11.2237	11.2175	10.7787	10.88	11.0231	10.7985	10.8519	11.0051	11.0193	10.9458
B4GALT7_B4galt7	B4GALT7	B4galt7	grey	7.30194	7.38208	7.40427	7.2928	7.43647	7.41337	7.39257	7.33372	7.20341	7.11693	7.30559	7.37366	7.34688	7.2716	7.20367	7.26807	7.37549	7.4072	7.23598	7.17716	7.22712	7.28023	7.39055	7.17339	7.2054	7.42829	7.35403	7.28182	7.21455	7.36279	7.24394	7.24871	7.39716	7.33219	7.223	7.28222	7.29822	7.45983	7.39212	7.37451	7.21612	7.42585	7.3941	5.69772	6.02562	5.91581
B9D2_B9d2	B9D2	B9d2	grey	8.23828	8.26589	8.32058	8.25309	8.20911	8.19692	8.41828	8.19499	8.23809	8.10504	8.20489	8.07701	8.21461	8.45789	8.22034	8.16788	8.16132	8.21885	8.1559	8.34463	8.33934	8.30936	8.30091	8.20939	8.17673	8.26253	8.40393	8.31053	8.3195	8.18094	8.16652	8.20569	8.19057	8.29126	8.23874	8.05819	8.30588	8.26146	8.19834	8.22341	8.38328	8.32471	8.25846	8.56906	8.65483	8.67269
BAALC_Baalc	BAALC	Baalc	grey	11.0401	10.9934	11.2239	11.055	10.9249	11.3329	11.0831	10.9389	11.1449	11.1171	11.018	10.8491	10.9577	10.8987	10.7652	10.8796	11.0111	10.9689	10.8854	10.9749	11.1507	10.933	10.99	10.9429	11.034	11.2068	11.0012	10.9479	10.7969	10.8416	11.0945	10.9294	10.8221	10.9728	10.8713	10.9314	11.1933	11.0886	10.9616	11.106	11.018	10.8955	11.0343	10.3142	10.271	10.3524
BAAT_Baat	BAAT	Baat	grey	4.49462	4.21639	4.22118	4.00648	4.14863	4.18132	4.27527	4.21468	4.13122	4.27054	4.14413	4.22059	4.25595	4.2228	4.34577	4.28727	4.31116	3.95611	4.24396	4.06316	4.278	4.3945	4.10761	4.06351	4.34625	4.17861	4.30508	4.25629	4.2296	4.21512	4.18248	4.25425	4.27658	4.24184	4.20309	4.22159	4.13883	4.34288	4.15408	4.12311	4.19512	4.29423	4.17303	4.1697	3.95957	4.25979
BACE1_Bace1	BACE1	Bace1	grey	8.57782	8.5708	8.69839	8.49383	8.46862	8.38549	8.36062	8.63459	8.51706	8.36139	8.51182	8.57405	8.59164	8.58854	8.57802	8.5432	8.50323	8.77461	8.52597	8.36827	8.60294	8.42476	8.58612	8.60758	8.5229	8.60085	8.65093	8.44493	8.56175	8.41369	8.53618	8.66984	8.37611	8.64493	8.64934	8.65662	8.39457	8.35937	8.40478	8.55243	8.58445	8.24258	8.44237	11.2071	11.2093	11.1993
BACE2_Bace2	BACE2	Bace2	grey	7.00709	7.26549	7.18502	7.24032	7.40445	7.38919	7.23745	7.56125	7.47212	7.12496	7.72002	7.31329	7.57503	7.35603	7.37498	7.2329	7.69572	7.31385	7.41104	7.52051	7.58463	7.61135	7.28809	7.44961	7.38719	7.43304	7.4764	7.49472	7.47807	7.20886	7.61376	7.70528	7.51008	7.49065	7.59672	7.72284	7.13909	7.12116	7.33536	7.25602	7.18556	7.48167	7.24424	5.88763	5.9438	5.94105
BACH1_Bach1	BACH1	Bach1	brown	6.99138	6.77686	7.05756	7.10309	7.17323	6.85763	7.00348	6.90577	7.02947	6.88263	6.97233	7.06025	7.31613	7.34215	7.11085	6.9518	7.04307	7.23191	7.22354	6.99785	6.88905	7.06946	6.87684	7.13285	7.02821	7.14038	7.25683	7.07357	6.7973	6.83088	6.8783	7.00049	6.80285	7.05432	6.97371	7.0795	7.27516	7.32441	7.11817	6.71155	7.20684	6.7445	6.8686	9.66048	9.68062	9.55063
BACH2_Bach2	BACH2	Bach2	blue	7.03622	6.92375	6.76634	6.92624	6.90891	7.05274	6.84394	6.98356	6.98575	6.89499	6.8375	6.77249	6.74925	6.76445	6.96285	6.81586	7.12425	7.02917	6.88259	6.95224	7.06516	6.75826	6.79224	6.99618	6.91318	6.68229	6.80934	6.82825	7.00094	6.82716	7.13229	6.89543	7.06335	6.96979	6.99839	6.77622	6.69874	6.72919	7.00988	7.05798	6.99226	6.87496	7.0841	8.28193	8.27642	8.17127
BAD_Bad	BAD	Bad	grey	8.42723	8.39818	8.61264	8.53037	8.41564	8.52714	8.36338	8.49891	8.52893	8.3834	8.65357	8.43803	8.49319	8.65494	8.4569	8.46638	8.61685	8.57344	8.56897	8.66219	8.5869	8.54286	8.64771	8.48659	8.59299	8.64418	8.63829	8.59148	8.60595	8.60362	8.4958	8.57859	8.57164	8.47141	8.49446	8.56289	8.74087	8.67498	8.41122	8.54669	8.5863	8.53443	8.59802	8.81666	8.854	8.78079
BAG1_Bag1	BAG1	Bag1	grey	9.02192	9.06645	8.95107	9.05049	8.75181	8.92648	9.06435	8.99242	9.1997	8.86669	9.0895	8.92383	9.04599	9.0216	8.9257	8.75365	8.95737	8.98938	8.83713	8.88612	8.95432	9.04741	8.94384	8.98624	9.03232	9.16754	9.15227	9.18832	9.07663	8.98494	8.88333	9.05523	8.93835	9.08483	9.02771	9.11091	8.95227	9.09071	8.74561	8.75441	8.93824	9.07752	8.82262	11.1768	11.2184	11.2204
BAG2_Bag2	BAG2	Bag2	turquoise	7.23076	7.36567	7.45247	7.44026	7.31665	7.17605	6.82708	7.26026	7.51275	7.17401	7.51531	7.30168	7.54982	7.65756	7.46166	7.02772	7.39283	7.53406	7.1115	6.78489	7.53318	7.3134	7.44262	7.47453	7.5097	7.61482	7.70205	7.2289	7.14571	7.27651	6.98729	7.33883	7.1149	7.16818	7.26541	7.38433	7.91664	7.78123	7.1779	7.23421	7.29911	7.35093	7.25926	6.50626	6.55041	6.6361
BAG3_Bag3	BAG3	Bag3	tan	7.31922	7.32245	7.48091	7.32368	7.73734	7.64736	7.53968	7.26713	7.41542	7.28574	7.46249	7.39313	7.32955	7.41422	7.32484	7.5202	7.55312	7.5785	7.72928	7.85788	7.29148	7.40859	7.37238	7.38085	7.44093	7.61435	7.31198	7.82662	7.56641	7.40043	7.67116	7.59398	7.25971	7.46309	7.33751	7.51013	7.36396	7.28541	7.15675	7.25781	7.46171	7.52627	7.21354	7.40486	7.51957	7.46915
BAG4_Bag4	BAG4	Bag4	grey	7.49792	7.87986	7.41372	7.06334	7.96197	7.02512	7.45141	7.49536	7.68576	7.69169	7.65147	7.38267	7.5522	7.37024	7.89175	7.75676	7.12983	7.18961	7.59941	6.96822	7.23687	7.4397	7.50022	7.45695	7.66857	7.56558	7.6543	7.61012	7.40299	7.68881	7.44637	7.81489	7.5454	7.53214	7.48046	7.8862	7.7689	7.6884	7.77516	7.45353	7.65284	7.47485	7.35837	10.6814	10.6903	10.6001
BAG5_Bag5	BAG5	Bag5	grey	8.89441	8.86674	8.98783	9.17532	9.00646	9.0002	8.9548	9.07899	9.06309	8.93498	8.97106	8.92022	9.10142	9.08603	8.86463	8.73153	9.01124	9.02126	8.86376	8.82154	9.07311	8.78967	8.83767	9.00372	8.74508	9.00958	8.85265	8.78167	9.06814	8.97944	9.04291	9.02831	8.95074	9.0769	9.11802	8.99915	8.91986	8.92116	9.07851	9.07223	9.16437	8.73183	9.03313	10.239	10.2701	10.3911
BAHD1_Bahd1	BAHD1	Bahd1	grey	8.75764	8.68345	8.80484	8.81122	8.81419	8.84808	8.69134	8.73562	8.74299	8.80805	8.88123	8.92524	8.95467	8.92559	8.8019	8.804	8.88003	8.9889	8.77163	8.79126	8.89016	8.92554	8.7818	9.00556	8.79011	8.80348	8.84532	8.78776	8.99833	8.81178	8.84013	8.87922	8.9376	8.91679	8.95917	8.93147	8.56291	8.6509	8.72793	8.88013	8.75194	8.65993	8.95487	9.07561	9.08805	9.12477
BAIAP2_Baiap2	BAIAP2	Baiap2	grey	10.1778	10.327	10.3436	10.4293	10.1816	10.0696	9.98876	10.5301	10.3023	10.1867	10.3482	10.0759	10.1334	10.2526	10.2549	10.1738	10.1691	10.1436	10.0526	10.2999	10.3455	10.2759	10.3646	10.1848	10.1183	10.1834	10.1356	10.0092	10.5413	10.4303	10.23	10.3555	10.3513	10.42	10.4678	10.4469	9.89558	9.96061	10.1342	10.3774	10.2158	10.1583	10.2356	10.5483	10.4709	10.4578
BAIAP2L1_Baiap2l1	BAIAP2L1	Baiap2l1	grey	5.17435	5.19259	4.95558	5.03741	5.14597	5.16777	5.10328	5.07637	5.18482	5.10047	5.03306	5.22918	5.19843	5.2482	5.13289	5.2777	5.32261	5.07682	4.95534	5.17067	4.91648	5.12231	4.90083	4.94323	5.27625	4.93795	5.07408	5.19242	5.17116	5.21209	5.11181	5.03041	5.16295	4.95985	5.02602	5.11684	5.15984	5.02976	5.06357	5.16489	4.89586	5.20821	5.19925	4.9029	4.86851	4.9264
BAK1_Bak1	BAK1	Bak1	grey	6.5515	6.33344	6.64084	6.33482	6.44514	6.68655	6.4116	6.42288	6.54707	6.39171	6.49009	6.66062	6.46874	6.57728	6.33643	6.58721	6.49527	6.6433	6.44565	6.45973	6.35252	6.35986	6.32902	6.58836	6.38206	6.59469	6.50183	6.41439	6.58133	6.48852	6.47808	6.43936	6.50676	6.5305	6.40998	6.46327	6.47722	6.64206	6.39161	6.55851	6.33076	6.60607	6.59453	5.24702	5.10768	5.34892
BAMBI_Bambi	BAMBI	Bambi	grey	7.13338	6.99429	6.90478	6.74768	7.3538	7.2462	7.13414	7.09407	7.19148	6.86291	6.92088	6.81678	7.1872	6.98018	6.97076	7.18625	7.49631	7.22891	7.48069	6.97706	7.10444	6.68083	6.80282	7.27926	7.2101	7.30724	7.43747	7.1308	6.96139	6.89609	6.80315	7.17711	6.94784	7.14934	7.04966	6.87548	7.06212	7.26295	6.75237	6.82792	7.0342	7.07763	7.15662	6.06107	5.9637	6.0028
BANF1_Banf1	BANF1	Banf1	grey	9.11286	8.96479	9.15356	9.11143	9.06024	9.07951	9.06032	9.09178	9.16685	9.09873	9.1909	9.01911	8.9691	9.13594	8.95631	9.0524	9.01027	9.02134	9.11797	9.24636	9.05796	9.25423	9.14815	9.19792	9.14457	9.21685	9.18747	9.19372	9.296	9.26371	9.25717	9.15825	9.25002	9.1539	9.138	9.26011	9.29913	9.21412	9.12799	9.28909	9.23412	9.26012	9.28592	10.2729	10.3689	10.416
BANK1_Bank1	BANK1	Bank1	grey	5.23213	5.40504	4.98414	5.29833	5.2495	5.12345	5.32858	5.2688	5.25648	5.08447	4.87965	5.27473	4.92693	5.16393	5.44264	5.19354	5.24242	5.16393	5.36939	5.25289	5.20196	5.16393	5.33945	5.15833	5.46133	5.31483	5.33234	5.30011	5.23616	5.35506	4.98028	5.24694	5.23838	5.0086	5.04399	5.20362	5.33129	5.32664	5.00678	5.1203	5.11124	5.12678	5.31188	7.25609	7.25901	7.26563
BANP_Banp	BANP	Banp	grey	9.01423	8.76087	8.77327	9.0438	9.02566	9.08619	8.98142	8.88551	8.76716	8.93967	9.08786	8.77536	8.91697	8.96297	8.86346	8.84175	9.19164	9.06553	8.83543	9.12877	9.03775	9.05242	8.94144	8.80919	8.81347	8.93597	8.77369	8.87748	9.12949	8.97394	9.0748	8.84449	8.91233	9.03488	9.12509	8.89693	8.86081	8.7606	8.74871	8.98411	8.92839	9.1359	8.76151	8.39305	8.42647	8.39107
BAP1_Bap1	BAP1	Bap1	brown	9.64625	9.53594	9.64097	9.64154	9.54442	9.56859	9.59545	9.62229	9.55823	9.28418	9.54546	9.45508	9.5186	9.45465	9.31237	9.47761	9.55718	9.72532	9.53841	9.60426	9.48401	9.65417	9.54667	9.62917	9.6867	9.76187	9.47842	9.82227	9.64496	9.77381	9.67421	9.67903	9.71017	9.80702	9.75808	9.8271	9.3131	9.27742	9.43398	9.64274	9.35183	9.68561	9.54565	11.0339	10.9942	10.9877
BARD1_Bard1	BARD1	Bard1	grey	4.82969	5.02766	4.70238	5.08344	5.05296	4.93866	4.94847	4.91341	4.89403	4.84533	4.60386	4.69322	4.69852	4.57973	4.81462	4.76306	4.73818	4.68834	4.75007	4.9645	4.61619	4.70363	4.77011	4.93545	4.73152	4.74091	4.7808	4.75097	4.9454	4.84432	4.7742	4.68489	4.72827	4.85093	4.84251	4.89615	4.94844	4.93965	4.8216	4.67623	4.59564	4.85391	4.87717	3.35744	3.24165	3.2557
BARX1_Barx1	BARX1	Barx1	grey	4.85879	4.73781	5.00888	4.85919	5.04542	5.0314	4.93047	4.79157	4.96566	4.92564	4.78811	5.10847	4.95084	4.96493	5.00892	4.85808	5.10467	5.08203	5.06367	4.96397	4.76423	4.91727	4.87726	4.98636	5.01025	5.04471	4.99409	4.90787	4.92605	4.99172	4.93805	4.8574	4.89251	4.94199	5.02611	4.9137	5.07744	5.10043	4.74798	4.84623	4.87943	5.11941	4.89833	4.4121	4.61047	4.82062
BARX2_Barx2	BARX2	Barx2	grey	6.10531	6.38151	6.07391	6.11973	6.21693	6.26494	6.27044	6.26057	6.15259	6.32984	6.30241	6.30942	6.14898	6.1814	6.29495	6.34942	6.22035	6.23146	6.18088	6.40822	6.28809	6.08266	6.22531	6.25923	6.35988	6.26123	6.08764	6.16147	6.08255	6.30701	6.31821	6.07978	6.37531	6.22426	6.2773	6.19173	6.13653	6.18381	6.17633	6.25255	6.12396	6.34255	6.18436	4.83966	4.95511	4.79184
BASP1_Basp1	BASP1	Basp1	pink	13.0084	13.0938	12.9725	13.0975	12.9765	12.932	12.8724	13.0966	13.0323	12.9954	13.0561	12.9944	13.0326	12.9374	12.9973	12.9936	13.0668	13.0167	12.9388	12.8348	13.1044	13.0508	13.0851	13.0244	12.9568	12.9924	12.9063	12.8857	13.0624	13.0594	13.091	13.0374	13.1052	13.0605	13.1213	13.114	12.8666	12.9212	13.0481	13.0882	12.8843	13.0242	12.9981	13.4779	13.4742	13.4258
BATF_Batf	BATF	Batf	grey	5.47947	5.31101	4.90635	5.32981	5.23814	5.5743	5.25918	5.2279	5.33236	5.13243	5.56872	5.46133	5.17135	5.62345	5.17221	5.153	5.64246	4.94378	5.06144	5.17042	5.12652	5.37429	5.53247	5.49943	5.5414	5.51395	5.422	5.2507	5.4116	5.40352	5.26537	5.46222	5.12801	5.35267	5.27052	5.53588	5.57587	5.59415	4.98806	5.22263	5.12076	5.47176	5.12913	5.98983	5.88059	6.15851
BAX_Bax	BAX	Bax	grey	7.25333	7.55333	7.66745	7.25873	7.58748	7.37829	7.39391	7.38742	7.38552	7.43146	7.38098	7.28999	7.45779	7.51618	7.56278	7.56383	7.55668	7.42795	7.61249	7.71224	7.61685	7.44576	7.47934	7.42727	7.5631	7.63972	7.61319	7.63126	7.62194	7.48096	7.59761	7.60317	7.44613	7.44587	7.54747	7.73987	7.77222	7.74744	7.25419	7.28968	7.22802	7.54895	7.49612	8.58752	8.64712	8.95798
BAZ1A_Baz1a	BAZ1A	Baz1a	grey	5.15874	5.14687	5.38015	5.37302	5.5931	5.29484	5.63296	5.06944	5.23623	5.03465	5.45628	5.18796	5.11147	5.44388	5.15388	5.00902	5.41148	5.41906	5.58232	5.61132	5.09995	5.49255	5.52937	5.27034	5.14301	5.44961	5.34807	5.62367	5.09468	5.08766	5.37548	5.49274	5.04621	5.31555	5.20259	5.27596	5.1162	5.16439	5.3129	4.97552	5.44471	5.18394	5.07707	4.60466	4.34581	4.42706
BAZ1B_Baz1b	BAZ1B	Baz1b	green	8.94345	8.83171	8.92781	9.05349	8.82489	8.94203	8.85159	8.87423	8.96896	8.82344	8.91666	8.74574	8.86352	8.97467	8.72529	8.78025	8.91977	8.85112	8.78701	8.97253	8.95356	9.04509	8.93409	8.98182	8.85402	8.80474	8.89713	8.87671	9.06672	8.98027	8.83256	9.0539	8.86996	9.05815	9.06735	8.93591	8.62931	8.71251	8.8376	8.8826	8.77851	8.738	9.10103	10.6707	10.7262	10.6388
BAZ2A_Baz2a	BAZ2A	Baz2a	grey	8.697	8.36422	8.54223	8.5156	8.63015	8.73556	8.69985	8.64411	8.64045	8.52272	8.66536	8.52326	8.69147	8.88296	8.50724	8.57437	8.8169	8.56789	8.71047	8.77171	8.51661	8.72755	8.6821	8.8635	8.40466	8.50261	8.39106	8.48577	8.78927	8.65149	8.75964	8.5344	8.85784	8.70168	8.76259	8.58851	8.3937	8.47564	8.7421	8.68992	8.46137	8.78132	8.7253	8.71362	8.7305	8.75789
BAZ2B_Baz2b	BAZ2B	Baz2b	grey	8.23537	8.34342	8.33126	8.32315	8.1473	8.33015	8.40473	8.18193	8.39258	8.13649	8.15133	8.23552	8.23959	8.34345	8.09685	8.38316	8.28905	8.28824	8.43511	8.47063	8.29566	8.18153	8.26302	8.297	8.07483	8.13696	8.22755	8.21538	8.18194	8.05633	8.26332	8.12976	8.21118	8.28645	8.08356	8.19534	8.14522	8.28484	8.35913	8.30919	8.36983	8.11869	8.1	8.50272	8.71691	8.4378
BBC3_Bbc3	BBC3	Bbc3	grey	7.91101	7.74713	7.85792	7.76524	7.84146	7.83897	7.86627	8.04458	7.71757	7.74229	7.90249	7.88014	7.91376	7.84258	7.82789	7.74023	7.82516	7.8698	7.90278	7.88636	7.8318	7.77089	7.77082	7.93207	7.77634	7.80871	7.85557	7.82487	7.84235	7.74458	7.89825	7.87706	7.90989	7.83548	8.05625	7.79165	7.75361	7.75329	7.96666	7.83679	7.81087	7.82679	7.89353	6.2247	6.35699	5.92823
BBOX1_Bbox1	BBOX1	Bbox1	grey	7.80406	7.54033	8.36364	7.88196	7.75312	8.08642	8.1548	8.12327	7.88044	8.10035	8.04384	8.00386	7.99728	7.71989	7.82202	8.03864	7.73882	8.14447	7.86611	8.42949	7.9949	8.18277	7.95773	7.70098	7.91916	8.16519	8.23559	8.0168	7.72516	7.84249	7.81241	7.94865	7.67631	7.77135	7.91655	7.90457	8.46547	8.41837	8.0797	7.64847	8.11937	8.03704	7.77399	5.52036	5.58916	5.76667
BBS1_Bbs1	BBS1	Bbs1	grey	9.6137	9.56609	9.79237	9.85729	9.61096	9.86314	9.82101	9.62638	9.72615	9.47801	9.70444	9.50174	9.73404	9.82716	9.4637	9.64115	9.58967	9.6133	9.7287	9.90617	9.53189	9.66902	9.79608	9.57763	9.29516	9.7416	9.36143	9.58465	9.70759	9.69222	9.63297	9.51333	9.77705	9.49082	9.56585	9.43627	9.52787	9.47432	9.58246	9.78284	9.71067	9.55149	9.73013	8.76998	8.78406	8.75085
BBS12_Bbs12	BBS12	Bbs12	grey	5.56158	5.15525	4.72366	5.57499	4.54133	4.86115	5.37521	5.6995	5.33741	5.33438	5.33345	4.8661	5.37867	5.98851	5.21266	4.5844	5.40933	4.84374	4.58911	5.21145	5.40073	5.0026	5.26891	5.15362	5.12318	5.05509	5.82947	4.9145	5.16052	4.84739	5.05896	5.08304	4.98258	5.12501	5.42185	5.4281	5.24361	5.48289	5.28978	4.88981	5.00453	4.75361	5.40598	4.77367	4.69702	4.76099
BBS2_Bbs2	BBS2	Bbs2	brown	8.96105	8.9499	8.85345	9.14681	9.28206	9.13557	9.3162	9.07467	8.84698	8.77558	9.12744	9.01594	9.16768	8.88932	8.69281	8.95905	9.17098	9.14799	8.96567	9.12079	8.59429	9.10509	9.14748	8.83974	8.57699	8.73769	8.84125	8.6631	8.95375	8.94689	8.84136	8.7477	9.11347	9.13014	8.95976	8.76582	8.7697	8.82744	9.27393	9.25553	9.08634	9.0452	8.89638	9.11426	9.11925	9.15026
BBS4_Bbs4	BBS4	Bbs4	green	8.78285	8.68099	8.11143	8.42423	8.69418	8.73454	8.56807	8.52949	8.44101	8.33087	8.3883	8.33193	8.37017	8.30614	8.38329	8.83426	8.63616	8.09916	8.67231	8.64047	8.39114	8.59131	8.47929	8.70504	8.59081	8.31453	8.82771	8.3624	8.30458	8.26555	8.20053	8.51357	8.40384	8.12809	8.07722	8.08931	8.90197	8.75855	8.53947	8.44589	8.641	8.54819	8.65362	10.1793	10.1185	10.1773
BBS5_Bbs5	BBS5	Bbs5	grey	8.23383	8.56183	8.36803	8.30731	8.35903	8.09995	8.31927	8.50868	8.32307	8.1447	8.05615	8.14559	8.13837	8.15189	8.13763	8.36732	8.09566	8.32862	7.89744	8.02155	8.10256	7.91572	8.30592	7.99189	8.20316	8.45214	8.67273	8.41926	7.95456	7.89183	7.90118	8.13755	7.80129	8.14405	7.77734	7.88063	8.75586	8.70334	8.04723	8.10448	8.34951	8.15314	8.25324	9.12708	9.12197	9.0281
BBS7_Bbs7	BBS7	Bbs7	grey	7.82665	7.92479	8.09214	7.90125	8.00499	7.8946	8.23892	7.83633	8.17226	8.19049	8.0543	8.20637	8.00567	8.30763	7.91607	7.93527	7.93763	7.83106	7.75216	7.64387	7.9597	8.11643	8.10138	7.78996	7.94382	8.03128	8.1194	7.93197	7.81825	7.79191	7.70522	7.75924	7.84821	7.94194	7.79582	7.97922	8.14726	8.25416	7.8771	7.72024	8.04131	7.71856	7.68433	8.31051	8.37143	8.44496
BBS9_Bbs9	BBS9	Bbs9	turquoise	6.37116	6.56278	6.55581	6.68288	6.78699	6.68672	6.41563	6.68672	6.70879	6.6039	6.95378	6.53867	6.60132	6.54877	6.75353	6.5195	6.58929	6.68672	6.49387	6.74921	6.68652	6.82119	6.70917	6.66684	6.81776	6.8055	6.90356	6.8094	6.59773	6.50234	6.53739	6.74807	6.42564	6.53227	6.62129	6.60394	6.88724	6.74466	6.3812	6.42468	6.81349	6.43171	6.6341	6.08769	5.94049	5.84644
BBX_Bbx	BBX	Bbx	grey	9.40001	9.44691	9.56571	9.45404	9.49594	9.39435	9.41938	9.49245	9.58251	9.38177	9.39635	9.42065	9.50678	9.34439	9.24285	9.50649	9.18529	9.35835	9.50814	9.40707	9.29287	9.51244	9.40574	9.75862	9.35014	9.47464	9.28642	9.58001	9.59431	9.47185	9.63787	9.60875	9.43838	9.51838	9.46942	9.5425	9.16521	9.25354	9.30538	9.2925	9.5938	9.28438	9.29607	8.42592	8.4984	8.48115
BCAN_Bcan	BCAN	Bcan	grey	8.14033	8.37205	8.35252	8.57876	8.31141	8.24225	8.35005	8.40992	8.48539	8.04052	8.32048	8.13682	8.37763	8.3322	7.98425	8.29192	8.32142	8.44507	8.30299	8.59399	8.1523	8.43865	8.36187	8.37165	8.23612	8.31916	8.1988	8.62648	8.73329	8.61135	8.62235	8.55452	8.67284	8.38367	8.64457	8.68798	8.00162	7.96234	8.32333	8.4583	8.33053	8.44286	8.32732	11.2108	11.1513	11.1135
BCAP29_Bcap29	BCAP29	Bcap29	pink	10.3537	10.2259	10.203	10.1535	10.0328	10.2049	10.3002	10.0541	10.2132	10.1544	10.2349	10.2158	10.2038	10.1975	9.97385	10.1141	10.168	10.3081	10.1757	10.0656	10.1858	10.1447	10.2507	10.4147	10.1688	10.0763	9.95502	9.97829	10.2072	10.2467	10.17	10.1711	10.2119	10.2771	10.314	10.1255	9.95373	10.0222	10.1436	10.1904	10.3282	10.0127	10.1413	11.0867	11.0083	11.0159
BCAP31_Bcap31	BCAP31	Bcap31	grey	10.5949	10.6559	10.7964	10.7163	10.6538	10.6779	10.5853	10.7294	10.7369	10.6158	10.7368	10.5456	10.7607	10.5995	10.5412	10.6383	10.8444	10.8971	10.7624	10.8765	10.8591	10.6884	10.6094	10.7619	10.5664	10.6929	10.5539	10.6619	11.0017	10.887	10.8498	10.6659	10.9564	10.7092	10.8734	10.7947	10.6342	10.6949	10.6887	10.7267	10.6003	10.8306	10.7853	11.005	11.1204	11.1202
BCAR1_Bcar1	BCAR1	Bcar1	grey	8.71933	8.74967	8.69439	8.75491	8.81735	8.63047	8.67816	8.79857	8.77733	8.70568	8.75219	8.72168	8.78591	8.82021	8.7551	8.74721	8.87114	8.80952	8.73098	8.79826	8.72815	8.82196	8.74607	8.83705	8.79121	8.76772	8.74058	8.74862	8.74711	8.84208	8.78215	8.80238	8.78197	8.79884	8.87259	8.86341	8.67518	8.67206	8.7943	8.80396	8.73769	8.70877	8.78205	9.72037	9.74425	9.54489
BCAR3_Bcar3	BCAR3	Bcar3	grey	7.1397	6.9078	7.45462	7.42681	7.27916	7.45103	7.1334	7.06639	7.25013	7.34642	7.2764	7.20413	7.1659	7.22716	6.98192	7.28162	7.00548	7.21712	7.31023	7.44551	7.02108	7.30117	7.33838	7.35328	7.32755	7.37492	7.42878	7.44851	7.12686	7.17019	7.06993	7.21789	7.11349	7.24297	7.1542	7.32787	7.3422	7.37001	7.07558	7.04013	7.31049	7.09157	6.87342	7.58927	7.66459	7.65898
BCAS1_Bcas1	BCAS1	Bcas1	black	7.76174	7.41985	7.53916	7.02843	7.81929	7.68987	8.11669	7.04386	7.38583	7.55715	7.44991	7.76108	7.33893	7.45198	7.41421	7.92434	7.51684	7.9407	8.29957	7.66771	7.92948	7.48564	7.20407	7.91437	7.40196	7.89149	7.52097	8.14053	7.60539	7.33394	7.99097	7.85752	7.55608	7.25745	7.33277	7.71342	7.52994	7.56516	7.2326	7.10413	7.80717	7.49625	7.03643	12.5613	12.7024	12.6808
BCAS2_Bcas2	BCAS2	Bcas2	turquoise	10.1869	10.4786	10.3826	10.3563	10.3297	10.0481	10.12	10.4279	10.3576	10.2023	10.4465	10.3329	10.3291	10.2838	10.2175	10.2193	10.2075	10.3433	9.97371	9.90908	10.3545	10.3464	10.3886	10.2589	10.3826	10.2475	10.4157	10.2676	10.1273	10.1881	10.0368	10.1046	10.2177	10.0848	10.0327	10.1679	10.5799	10.5347	10.2281	10.2507	10.4269	10.185	10.2696	10.0642	10.0605	9.96486
BCAS3_Bcas3	BCAS3	Bcas3	grey	8.0375	8.0369	8.22718	7.95103	7.84066	8.01325	7.89259	8.17056	7.98515	7.96698	8.02346	8.02974	8.0389	8.12351	7.91011	7.97545	8.15908	8.02063	7.87947	8.06973	8.11396	7.95599	8.07842	8.04734	8.06674	8.25194	8.15721	8.18572	8.121	8.10312	8.04608	8.30319	8.05571	8.20368	8.24312	8.23764	7.90579	8.07514	7.94697	7.83101	7.75258	8.09433	8.14335	8.57276	8.59487	8.61352
BCAT1_Bcat1	BCAT1	Bcat1	grey	9.23864	9.37845	9.30681	9.54095	8.9517	9.22533	9.12321	9.26166	9.31586	9.32442	9.14101	9.35757	9.13819	9.39393	9.38427	9.22582	9.19889	9.1793	8.98408	8.98573	9.46523	9.07312	9.42545	8.9514	8.84338	9.10099	8.82844	8.82854	9.32956	9.31521	9.29339	9.09462	9.21263	9.39902	9.26342	9.19613	8.87778	9.13401	9.28848	9.30514	9.28181	8.86339	9.27556	9.98944	9.8402	9.99428
BCAT2_Bcat2	BCAT2	Bcat2	yellow	8.31458	8.29963	8.31793	8.41869	8.26155	8.51791	8.51345	8.25252	8.41742	8.13899	8.33585	8.33973	8.32259	8.41901	8.14755	8.24407	8.41405	8.33806	8.43608	8.46003	8.27179	8.31827	8.36938	8.38641	8.14677	8.16404	8.10524	8.24114	8.31766	8.26783	8.40252	8.16422	8.37825	8.27048	8.25889	8.14011	8.2617	8.18274	8.43085	8.41443	8.37334	8.43928	8.33549	4.29776	4.14495	4.16429
BCCIP_Bccip	BCCIP	Bccip	grey	8.83414	9.03861	8.97452	9.05353	8.83086	8.91746	8.94054	8.89985	8.93087	8.83335	8.70337	8.90866	9.0482	8.81729	8.90027	8.93192	8.85361	8.97015	8.81396	8.71728	9.0803	8.99789	9.00698	8.99404	8.90422	9.10701	9.09658	8.94509	8.84536	8.77604	8.84207	8.91388	8.83666	8.76896	8.79945	8.94322	9.13901	9.12992	8.76267	8.76592	8.9357	8.65434	8.96157	10.5758	10.5963	10.6484
BCHE_Bche	BCHE	Bche	brown	6.98973	6.65754	6.30521	6.52981	6.42574	6.08572	7.02655	6.0572	6.47797	6.47971	6.35351	6.93706	6.79435	7.10888	6.39964	7.09591	6.18104	7.14739	6.80345	6.11448	6.718	6.17709	5.95321	6.69879	6.48413	6.68585	6.86098	6.90885	6.65354	6.28787	6.49237	6.37837	6.05958	6.33161	6.45998	6.51638	7.17011	6.97011	6.36324	5.91903	6.9547	6.13792	6.19592	6.38598	6.49371	6.39337
BCKDHA_Bckdha	BCKDHA	Bckdha	grey	8.48992	8.43783	8.5106	8.45019	8.52748	8.53425	8.60416	8.38097	8.42143	8.43842	8.45937	8.5015	8.43355	8.51452	8.38581	8.39732	8.6038	8.6032	8.57778	8.65717	8.52704	8.4846	8.4276	8.56658	8.50267	8.5887	8.49875	8.66155	8.53535	8.43783	8.6284	8.48164	8.63846	8.44088	8.50007	8.51748	8.48142	8.50552	8.40795	8.41272	8.55198	8.53483	8.45207	7.97608	8.09009	8.08189
BCKDHB_Bckdhb	BCKDHB	Bckdhb	grey	8.35711	8.46514	8.2941	8.25449	8.43943	8.46074	8.35073	8.48158	8.28981	7.93239	8.27497	8.43915	8.15411	8.36175	8.11967	8.43366	8.39329	8.25724	8.07551	8.19964	8.34925	8.60956	8.49029	8.59518	8.39141	8.64056	8.72358	8.55705	8.05126	8.07014	8.0781	8.12307	8.19045	8.10929	7.99582	8.34342	8.83763	8.69843	8.14975	8.0531	8.50394	7.9888	8.26089	9.8272	9.85694	9.92379
BCKDK_Bckdk	BCKDK	Bckdk	grey	9.06854	9.05948	8.99497	8.99375	9.0617	9.1407	8.95176	8.94054	9.15367	8.93339	9.18887	9.00955	8.99213	9.02887	8.93463	9.03624	9.1381	9.0647	8.91848	9.02254	8.92789	9.11543	8.95199	8.9329	8.9411	9.14571	8.95974	9.18129	9.19945	9.03466	9.162	9.11583	9.11964	9.05227	9.11238	8.96669	8.90768	8.88163	8.89471	8.96268	9.1254	9.14219	8.93712	8.94648	8.88479	8.96213
BCL10_Bcl10	BCL10	Bcl10	grey	7.35273	7.38161	7.17051	7.48123	7.3073	7.4496	7.24176	7.48132	7.35054	7.2785	7.49651	7.43513	7.44448	7.42323	7.2821	7.15207	7.31676	7.32214	6.98356	7.29971	7.50513	7.51119	7.08561	7.56565	7.32227	7.24797	7.44	7.27793	7.30109	7.1577	7.39756	7.2065	7.20242	7.35736	7.22979	7.42117	7.59915	7.59691	7.41896	7.27953	7.17639	7.18852	7.35983	9.02577	9.10773	9.07526
BCL11A_Bcl11a	BCL11A	Bcl11a	grey	10.2768	10.3083	10.3567	10.3605	10.2748	10.078	10.054	10.2564	10.3606	10.2647	10.2109	10.2853	10.2909	10.3659	10.4012	10.265	10.2721	10.2264	10.2332	10.0434	10.3226	10.4237	10.3615	10.3638	10.3098	10.2201	10.149	10.2321	10.3844	10.243	10.4178	10.261	10.3298	10.3519	10.3382	10.372	10.1479	10.2184	10.1299	10.2041	10.1497	10.3174	10.1842	11.4699	11.4905	11.5243
BCL11B_Bcl11b	BCL11B	Bcl11b	grey	8.38988	8.59219	8.50379	8.64148	8.25546	8.25407	8.15477	8.31297	8.26191	8.18108	8.41111	8.36092	8.34476	8.45842	8.28	8.31151	8.18753	8.37868	8.47732	8.42068	8.371	8.2044	8.48598	8.36175	8.0791	8.37205	8.08854	8.16567	8.44783	8.43634	8.48347	8.3309	8.30877	8.42304	8.50128	8.4535	8.20244	8.28672	8.38536	8.2653	8.51038	8.15177	8.20011	11.5008	11.5394	11.492
BCL2_Bcl2	BCL2	Bcl2	grey	8.4182	8.56587	8.54945	8.52282	8.635	8.48178	8.37518	8.53195	8.4235	8.32087	8.50838	8.33243	8.49008	8.54671	8.33743	8.27284	8.34409	8.3341	8.18984	8.3279	8.37481	8.32073	8.33534	8.37862	8.43148	8.49637	8.4172	8.30397	8.4284	8.31866	8.43235	8.43578	8.33037	8.50467	8.53844	8.47794	8.20746	8.24253	8.19561	8.32681	8.36286	8.22071	8.40325	8.96373	8.9603	8.91371
BCL2L1_Bcl2l1	BCL2L1	Bcl2l1	grey	8.30751	8.22324	8.59769	8.46887	8.18018	8.2275	8.18553	8.50337	8.34994	8.26363	8.34987	8.30887	8.22261	8.40053	8.1169	8.28646	8.24583	8.33617	8.22557	8.49103	8.26231	8.38852	8.44238	8.28965	8.12603	8.27038	8.08523	8.20098	8.53505	8.42399	8.54594	8.24188	8.55887	8.30274	8.48244	8.37208	8.18577	8.11289	8.36266	8.49737	8.24806	8.4187	8.36714	9.07109	9.13846	9.14462
BCL2L10_Bcl2l10	BCL2L10	Bcl2l10	grey	7.1029	6.99412	7.0461	6.74726	6.78448	6.74884	7.03279	6.89041	6.90717	6.78596	6.82414	6.90276	6.79444	7.09559	6.78585	6.93612	6.99818	6.81912	6.91344	6.93364	6.81222	6.80996	6.84929	6.77183	6.99366	6.812	6.78663	6.85119	6.8566	7.02227	6.81088	6.74943	6.9119	6.85748	6.99257	6.71506	6.98507	6.70043	6.84593	6.95222	7.00086	6.90098	6.92494	3.74753	3.56971	3.55176
BCL2L11_Bcl2l11	BCL2L11	Bcl2l11	grey	6.75087	6.55107	6.49058	6.6834	6.49763	6.60153	6.60276	6.5769	6.50334	6.64814	6.38148	6.59982	6.63803	6.66269	6.71398	6.57707	6.65046	6.41106	6.56493	6.55642	6.58026	6.65701	6.4958	6.57919	6.73219	6.57357	6.5297	6.59555	6.64628	6.70108	6.61337	6.48838	6.63288	6.5511	6.56487	6.58538	6.70426	6.6358	6.50276	6.57778	6.67173	6.4637	6.67855	8.31708	8.37074	8.3134
BCL2L12_Bcl2l12	BCL2L12	Bcl2l12	grey	4.39021	4.56135	4.78869	4.44214	4.57494	4.46384	4.3852	4.70672	4.6434	4.56075	4.55943	4.64778	4.43112	4.46938	4.48156	4.60619	4.52326	4.6054	4.36968	4.55725	4.48503	4.51488	4.53131	4.50114	4.68985	4.68896	4.53311	4.70206	4.53409	4.51727	4.53774	4.44543	4.65291	4.63498	4.44123	4.57005	4.46909	4.62511	4.33656	4.38897	4.45084	4.51016	4.59431	5.02315	5.26432	5.29261
BCL2L13_Bcl2l13	BCL2L13	Bcl2l13	grey	9.4864	9.68467	9.64677	9.62514	9.60651	9.52355	9.46505	9.43414	9.45207	9.5874	9.55223	9.71403	9.5004	9.50632	9.42207	9.46505	9.65932	9.4853	9.59944	9.452	9.63676	9.52699	9.53834	9.5659	9.58576	9.56675	9.59455	9.59572	9.54074	9.39988	9.61712	9.59063	9.51131	9.38449	9.52129	9.5869	9.63805	9.506	9.44725	9.45303	9.4269	9.43913	9.54202	8.7927	8.87957	8.94331
BCL2L14_Bcl2l14	BCL2L14	Bcl2l14	grey	4.73262	4.61878	4.55028	4.71488	4.6111	4.61425	4.64397	4.57185	4.68402	4.73142	4.38182	4.60352	4.34994	4.54449	4.79746	4.68158	4.70464	4.91153	4.52242	4.88126	4.55443	4.64192	4.64993	4.59928	4.77172	4.59934	4.65415	4.67609	4.5489	4.57657	4.62241	4.4339	4.54928	4.66187	4.52453	4.45119	4.77987	4.75231	4.65056	4.55401	4.61621	4.70668	4.76525	5.19442	5.03438	5.267
BCL2L2_Bcl2l2	BCL2L2	Bcl2l2	grey	10.7711	10.784	10.7458	10.8479	10.8568	10.6898	10.7663	10.7661	10.797	10.6742	10.748	10.671	10.8817	10.7733	10.7586	10.6638	10.8741	10.8433	10.8579	10.6387	10.8076	10.7571	10.7629	10.758	10.868	10.8265	10.7945	10.9162	10.6836	10.6985	10.7976	10.8798	10.7085	10.792	10.7861	10.8452	10.56	10.5602	10.6482	10.69	10.7693	10.5498	10.6894	11.2147	11.2262	11.3005
BCL3_Bcl3	BCL3	Bcl3	grey	6.85191	6.68437	6.96077	6.70898	6.62885	7.00436	6.87846	6.86634	6.7185	6.9045	6.79231	6.87817	6.78916	6.85298	6.90129	6.6129	6.73527	6.70068	6.63184	6.87723	6.87629	6.76215	6.75996	6.80322	6.97708	6.72179	6.69031	6.8501	6.76986	6.78083	6.91177	6.67917	6.82884	6.78287	6.74318	6.73017	6.80452	6.86443	6.61618	6.65404	6.69866	6.98168	6.72827	3.85066	4.05248	4.14088
BCL6_Bcl6	BCL6	Bcl6	brown	10.5954	10.5649	10.609	10.8191	10.649	10.4786	10.5808	10.4891	10.5499	10.5312	10.6162	10.44	10.6191	10.4448	10.4601	10.4931	10.6967	10.5467	10.6927	10.8333	10.5111	10.8403	10.3866	10.3567	10.3922	10.5929	10.3607	10.5782	10.7156	10.7189	10.6081	10.56	10.6956	10.5934	10.6162	10.6885	10.2872	10.3002	10.4582	10.6338	10.4189	10.616	10.4728	8.25837	8.28418	8.26412
BCL6B_Bcl6b	BCL6B	Bcl6b	grey	5.20515	5.07946	5.17029	5.21593	5.26783	5.34565	5.25443	5.19623	5.21626	4.93482	5.19402	4.88814	5.02957	5.16782	4.82632	5.24793	5.27037	5.06378	5.10316	5.1198	5.27561	5.36044	5.22248	5.06291	5.07618	5.21154	5.07693	5.101	5.27557	5.05265	5.23806	5.30706	5.02927	5.04752	5.14484	5.15694	5.16278	5.12414	4.98136	5.18982	5.24556	4.97234	5.1344	5.55513	5.4994	5.6036
BCL7A_Bcl7a	BCL7A	Bcl7a	grey	10.0176	10.0433	10.02	10.1815	9.83517	10.0438	10.0641	10.0757	10.1622	9.89393	10.173	10.0365	10.0055	9.9925	9.79733	9.87792	9.99311	9.89293	10.0187	9.98805	10.009	10.2835	10.2072	10.1759	10.0719	10.0582	9.97687	9.9913	10.1817	10.1205	10.1434	10.1732	10.122	10.1433	10.2732	10.2105	9.9068	9.90659	9.99075	10.0215	10.0252	10.0466	9.97248	10.3764	10.3765	10.3153
BCL7B_Bcl7b	BCL7B	Bcl7b	grey	9.13439	9.1114	9.22138	9.27506	9.28285	9.12985	8.94086	9.20205	9.08194	9.11804	9.21344	9.0004	9.25267	9.16569	9.02861	9.11105	9.06737	9.19872	8.99724	9.05177	9.1851	9.13947	9.10426	9.25956	9.13261	9.39539	9.14071	9.2291	9.22533	9.23174	9.30524	9.23358	9.18323	9.18635	9.24995	9.25447	9.30551	9.16446	9.0638	9.13217	9.00505	9.33511	9.20084	8.3249	8.30994	8.32123
BCL7C_Bcl7c	BCL7C	Bcl7c	grey	6.86909	6.88574	7.05769	6.89338	6.98421	7.10029	6.66991	6.76234	7.20004	6.84015	6.91733	6.86511	7.11227	6.8625	7.10969	6.99429	7.05985	7.06552	7.17033	6.98257	6.82244	6.9474	6.75162	6.86788	7.02318	7.22489	7.15724	7.32559	7.10472	6.9983	7.1075	6.92968	7.15682	7.05511	6.92506	7.17284	7.28845	7.2077	6.9222	6.96115	6.8226	7.2757	7.06689	6.47274	6.54576	6.58456
BCL9_Bcl9	BCL9	Bcl9	grey	6.96847	6.90787	7.12643	7.10526	7.11632	7.19877	7.09927	7.11502	7.16256	7.05296	7.02001	6.82959	7.06439	7.04633	6.98207	7.02841	6.96439	6.98833	6.90728	6.98506	7.07156	7.07872	7.05789	6.96983	6.89855	6.95967	6.78776	6.84173	7.15424	7.14296	7.14745	7.02409	7.14199	7.05253	7.14895	6.8709	6.81754	6.83687	7.0923	7.17078	7.08162	6.94796	7.25209	7.51574	7.61363	7.47436
BCL9L_Bcl9l	BCL9L	Bcl9l	red	9.08513	8.85566	9.06925	9.06474	9.01115	9.19076	8.92261	8.94932	8.99538	9.04539	8.94716	8.91103	8.9958	9.0036	9.09796	9.10146	9.06905	9.04397	9.062	9.16312	9.03582	9.14262	9.12825	9.03473	9.07918	9.06074	8.97244	9.05958	9.06951	8.96511	9.20035	8.9897	9.1063	9.10475	9.19122	9.06893	8.9227	8.89702	8.95635	9.03079	9.04843	8.90028	9.1197	7.03498	7.12983	7.14618
BCLAF1_Bclaf1	BCLAF1	Bclaf1	grey	10.4619	10.3175	10.4096	10.3063	10.39	10.5516	10.4608	10.4516	10.4411	10.2808	10.4242	10.3103	10.3905	10.4293	10.3821	10.2485	10.4581	10.4877	10.3334	10.3265	10.4122	10.3353	10.4466	10.5201	10.4305	10.2392	10.3882	10.2802	10.3959	10.4038	10.1549	10.4403	10.2985	10.4431	10.4618	10.4391	10.2465	10.2699	10.329	10.3326	10.3235	10.1528	10.2865	11.18	11.0803	11.0661
BCOR_Bcor	BCOR	Bcor	grey	7.23702	6.81878	7.0293	7.12799	7.34604	7.37385	7.3211	6.98149	7.26222	7.12521	7.22025	6.9726	7.52494	7.66787	7.25624	7.10137	7.53923	7.64936	7.31082	7.19064	7.41873	7.32351	7.37308	7.78036	7.43788	7.28651	7.51855	7.40914	7.20886	7.05049	7.20284	7.35257	7.28532	7.61092	7.51139	7.24807	6.95513	7.3522	7.21888	6.8732	7.45913	7.12458	7.10976	7.7851	7.76669	7.85094
BCORL1_Bcorl1	BCORL1	Bcorl1	turquoise	7.97003	7.62684	7.95459	7.83039	7.92138	7.9611	7.87228	7.72261	7.7863	7.87526	7.70901	7.78328	7.63375	7.91994	7.62864	7.86617	7.92901	7.90097	7.69915	7.83549	7.66677	7.85743	7.92492	7.74992	7.91036	7.7598	7.76646	7.74387	7.89998	7.85888	7.92777	8.02451	7.91822	7.9052	8.03097	7.82864	7.5079	7.53473	7.75429	7.93603	7.80136	8.02841	7.73293	6.10179	6.18387	6.37865
BCR_Bcr	BCR	Bcr	grey	5.88393	5.80411	6.11935	6.10147	6.06617	6.14429	5.67191	6.17583	6.13431	5.89568	6.04693	6.07744	6.05052	6.19059	6.02461	5.77497	6.11534	6.01782	5.96105	6.01196	5.95262	5.88676	5.89009	5.99279	6.27686	6.15323	6.21095	6.33299	6.04848	6.08915	6.12683	6.27167	6.11823	6.25349	6.15628	6.25644	5.9311	5.98016	6.03299	6.07494	5.90332	6.09065	6.20021	9.74905	9.74572	9.62769
BCS1L_Bcs1l	BCS1L	Bcs1l	grey	9.01359	9.15827	9.1542	9.15339	9.05654	9.1391	9.11296	9.19014	9.16696	9.09353	9.16092	9.08769	9.08518	9.19464	9.17181	9.15906	9.0483	8.97301	9.11721	9.15353	9.23033	9.07296	9.18724	9.01708	9.18432	9.11555	9.06991	9.11435	9.0984	9.11077	9.15651	9.14209	9.06295	9.01788	9.03985	9.11865	9.17404	9.19644	9.04056	9.16097	9.08035	9.10959	9.15932	8.95203	8.9518	8.96268
BDH1_Bdh1	BDH1	Bdh1	grey	7.89081	7.48167	7.60767	7.8058	7.79504	7.66329	8.05782	7.70572	7.78228	7.66783	7.7003	8.06737	8.04772	7.99968	7.68871	7.5635	8.21447	7.94867	8.14209	7.85501	7.70305	7.98628	7.46786	7.91315	8.00575	7.96253	8.00037	8.21593	7.72272	7.76903	7.78524	8.00587	7.73292	7.96274	7.73881	8.05069	7.78759	8.02158	7.73325	7.6463	7.86206	7.74369	7.56268	6.32708	6.35515	6.15873
BDH2_Bdh2	BDH2	Bdh2	grey	10.78	10.1732	10.6954	10.3295	10.1857	10.9338	10.4607	10.6293	10.0822	9.94981	10.25	10.2349	10.8455	10.0761	10.6871	10.4166	9.94185	10.4235	10.7487	10.6561	10.3418	10.6836	10.4582	10.962	10.5482	10.7347	10.3963	10.9561	10.471	10.7015	10.1578	10.2535	10.0797	10.6274	10.1807	10.4553	10.7916	10.7136	10.1075	10.0627	10.4916	10.4151	10.3199	4.47768	4.43976	4.53015
BDKRB1_Bdkrb1	BDKRB1	Bdkrb1	grey	5.34246	5.0292	5.15761	5.25322	4.91305	5.15576	5.30698	5.47254	5.34389	5.22118	5.24729	5.42646	5.35281	5.02258	5.173	5.08212	5.51087	5.25336	5.21646	4.95127	5.30554	5.41962	5.13715	5.0594	5.46177	5.35442	5.27705	5.49244	5.12369	5.23105	5.14104	5.11284	5.02517	5.25315	5.03279	5.00399	5.42509	5.10788	4.94376	5.25997	5.25745	5.23515	5.26461	3.65951	3.70139	3.69926
BDKRB2_Bdkrb2	BDKRB2	Bdkrb2	grey	4.56328	4.03467	4.60577	3.85971	4.86342	3.86303	4.51278	4.42382	4.94937	4.79019	4.09846	4.0832	4.65924	4.67806	4.97801	4.93186	5.05391	5.08053	4.57529	4.5867	4.37618	4.93069	4.40361	4.39313	4.64081	4.61841	5.04321	4.76849	4.073	4.06536	4.78096	4.89038	4.4619	4.16393	4.6931	4.51147	4.52941	4.43859	4.89791	4.32027	4.20945	5.07622	4.47037	4.18719	4.14663	4.10714
BDNF_Bdnf	BDNF	Bdnf	grey	7.9203	8.2171	7.92623	7.69187	8.26748	7.40278	7.459	7.96707	7.79813	7.72776	7.88747	7.77684	7.68207	7.96746	8.04693	8.26446	7.83087	7.74031	7.84183	7.54649	7.8169	7.88147	7.84995	7.64536	7.90837	7.78659	8.03334	8.05079	7.78985	7.94613	7.61735	7.67915	7.98608	7.96228	7.74524	8.08819	7.72962	7.73755	7.79459	7.78419	7.66648	7.95735	7.50093	8.33781	8.14804	8.31057
BDP1_Bdp1	BDP1	Bdp1	turquoise	9.88959	9.72451	9.67541	9.63332	9.94747	10.0147	9.6155	9.94959	9.83843	9.60793	9.64874	9.60477	9.64596	9.57322	10.0332	9.88289	9.83275	9.51037	9.89598	10.0682	9.56206	9.77585	9.607	9.81068	9.34665	9.58656	9.46884	9.36099	9.67339	9.71367	9.6904	9.54454	9.89156	9.71763	9.71374	9.5092	9.41466	9.47562	9.86836	9.79725	9.75264	9.77202	9.57109	9.54767	9.51968	9.46401
BECN1_Becn1	BECN1	Becn1	grey	10.952	10.9086	10.896	10.8587	10.9155	10.8723	10.9206	10.8725	10.9069	10.7427	10.8957	10.8212	10.8959	10.9714	10.8982	10.8318	10.9753	10.9176	11.0079	10.8027	10.9707	10.8824	10.9827	10.9449	10.8697	10.9534	10.795	10.8196	10.889	10.8833	10.9807	10.9441	10.8976	10.8464	10.9621	10.9593	10.8204	10.8866	10.7992	10.8786	10.8036	10.8661	10.8909	12.1946	12.1094	12.0252
BEND4_Bend4	BEND4	Bend4	grey	8.13678	7.84686	7.89701	7.96319	8.06736	8.0647	8.01625	7.87586	8.14885	8.00584	8.18445	7.9361	8.06688	8.35128	8.07121	8.01722	8.14959	8.07043	8.06169	7.75667	8.2594	8.00042	7.94275	8.05379	7.99994	8.10071	8.09459	8.0465	8.05849	8.00483	7.99724	8.2256	7.91979	8.09267	8.06509	8.20579	7.85754	8.06508	7.90545	7.91885	7.77644	7.92772	7.98502	6.91019	6.91229	6.94262
BET1_Bet1	BET1	Bet1	brown	8.30353	8.39668	8.38135	8.32336	8.40129	8.57865	8.21504	8.58034	8.66647	8.47483	8.71216	8.49953	8.43243	8.58007	8.58838	8.45192	8.37606	8.50256	8.35314	8.24387	8.63152	8.22653	8.58601	8.63893	8.46511	8.64647	8.69829	8.38822	8.32915	8.32117	8.26368	8.37091	8.28428	8.37564	8.27974	8.44903	8.86566	8.84816	8.29928	8.3364	8.59624	8.37858	8.26218	8.60747	8.61365	8.53681
BET1L_Bet1l	BET1L	Bet1l	grey	7.58396	7.67945	7.54951	7.72289	7.52022	7.67425	7.65213	7.70575	7.50875	7.41634	7.73391	7.58016	7.65728	7.66305	7.67817	7.46284	7.66384	7.68843	7.66328	7.75916	7.7323	7.55579	7.70752	7.62405	7.7029	7.68133	7.47253	7.67114	7.63174	7.76913	7.63052	7.62471	7.57966	7.69778	7.76279	7.5471	7.60082	7.51833	7.5329	7.60183	7.57764	7.67449	7.76723	9.47299	9.49176	9.49824
BEX2_Bex1	BEX2	Bex1	grey	12.1982	12.2322	12.2885	12.1704	12.2969	12.1796	12.2054	12.2433	12.2127	12.2778	12.2973	12.2295	12.2804	12.2948	12.362	12.2311	12.174	12.3971	12.1551	12.1762	12.2605	12.2321	12.321	12.2431	12.2658	12.3152	12.3597	12.2204	12.1533	12.1699	12.1888	12.2288	12.2258	12.2316	12.32	12.2681	12.3077	12.3195	12.2971	12.1624	12.3037	12.1584	12.225	12.1395	12.0835	11.9566
BEX4_Bex4	BEX4	Bex4	grey	12.5308	12.7541	12.739	12.565	12.7285	12.533	12.5441	12.6516	12.6877	12.615	12.7461	12.5949	12.7581	12.6611	12.7744	12.57	12.6067	12.7645	12.5984	12.4683	12.7979	12.5957	12.636	12.631	12.6953	12.7325	12.8058	12.5887	12.5025	12.6011	12.5378	12.6554	12.5216	12.6539	12.6872	12.6195	12.7924	12.6776	12.7165	12.7094	12.7917	12.4399	12.7337	9.17654	9.16875	9.02418
BEX5_Ngfrap1	BEX5	Ngfrap1	grey	4.01308	4.19782	4.10444	4.11768	4.00572	4.21058	4.23081	3.91147	4.1371	4.24993	3.78456	4.31695	4.03457	4.3106	4.24543	4.21958	4.12276	4.08464	3.96776	4.43145	4.20332	4.40365	4.23589	4.45575	4.22284	4.44565	4.25367	4.22583	4.10922	4.16449	4.14223	4.20422	4.09315	4.19184	4.28007	4.25363	4.21137	4.25694	4.03364	4.05571	4.08547	4.13651	4.20282	12.5247	12.5533	12.5823
BFAR_Bfar	BFAR	Bfar	grey	7.50943	7.54243	7.34142	7.47058	7.45601	7.49785	7.53344	7.62293	7.49416	7.51342	7.61685	7.4171	7.61002	7.34337	7.46155	7.55416	7.43751	7.45561	7.47771	7.49024	7.4332	7.47354	7.56109	7.53032	7.45729	7.39443	7.55458	7.36883	7.45057	7.5168	7.39476	7.54898	7.64036	7.4543	7.47728	7.46785	7.5075	7.52749	7.67442	7.59986	7.44569	7.65839	7.43024	10.1474	10.1982	10.2427
BFSP1_Bfsp1	BFSP1	Bfsp1	grey	5.69088	5.6943	5.76683	5.77335	5.75669	5.7988	5.71295	5.64816	5.78312	5.78299	5.75854	5.65589	5.78075	5.86669	5.70367	6.03909	5.72724	5.87962	5.69043	5.6727	5.73578	5.71725	6.13526	5.64546	5.81498	5.84078	5.67873	5.83112	5.63862	5.93277	5.67764	5.90412	5.67278	5.74569	5.63618	5.69592	5.7064	5.8209	5.72702	5.82072	5.63947	5.83059	5.83819	4.20419	4.53059	4.44826
BFSP2_Bfsp2	BFSP2	Bfsp2	grey	5.03448	4.9127	4.99888	5.03759	4.89206	4.94356	4.9105	5.22042	4.84048	4.82633	4.87275	5.12904	4.75077	4.96132	4.97354	4.79308	4.8161	4.73281	5.00109	5.03016	4.9437	4.80332	4.86161	4.98399	5.00199	5.06771	5.0582	5.04058	4.9002	4.884	4.75963	4.80341	4.82188	4.87152	4.81388	4.66136	5.11803	5.00468	4.70495	4.76499	4.97229	4.99065	4.90229	6.13259	6.03089	6.21966
BGN_Bgn	BGN	Bgn	grey	8.32378	8.13662	8.10275	7.99645	8.20418	8.14477	8.28119	8.1592	8.22689	8.21413	8.20117	8.22432	8.08782	8.21767	8.34246	8.3287	8.24976	8.33015	8.22064	8.35235	8.27773	8.40246	8.08701	8.28064	8.04189	8.1549	8.02866	8.12979	8.36343	8.22155	8.3302	8.09436	8.26204	8.26475	8.30031	8.06864	8.13281	7.98599	8.24593	8.22852	8.27802	8.21679	8.33474	7.00896	7.12636	6.914
BHLHB9_Bhlhb9	BHLHB9	Bhlhb9	blue	8.90072	8.90157	9.23375	8.98786	9.00115	8.83888	8.92839	9.01621	9.03429	8.8806	8.85637	9.01717	9.12668	9.00004	9.08954	8.77497	8.87793	9.01257	8.77395	8.67825	9.02608	9.14228	8.85401	8.97009	8.81465	9.08272	8.99369	8.80628	8.87132	8.87609	8.87077	8.99049	8.84299	8.83903	9.07536	9.013	9.06497	9.00351	8.93491	8.76715	8.99418	8.75944	8.8267	10.9892	10.9196	10.8315
BHLHE40_Bhlhe40	BHLHE40	Bhlhe40	grey	10.3318	9.95006	10.2512	10.1826	10.341	10.3395	10.0648	10.1992	10.3763	10.0021	10.0804	10.2076	10.4718	10.5231	10.2344	10.0875	10.4802	10.3876	10.2617	9.91801	10.1313	10.1873	10.1035	10.5338	10.3324	10.0475	10.2081	10.2011	10.2134	10.3279	10.0533	10.2825	10.3259	10.368	10.2966	10.3089	10.0225	10.3849	10.3378	9.97432	10.0107	10.1908	10.2725	9.94765	9.86197	10.0011
BHMT2_Bhmt2	BHMT2	Bhmt2	grey	5.81145	5.33819	5.27287	5.52901	5.76061	6.08704	5.41927	5.03881	5.31623	4.86389	5.64108	5.62438	5.77316	5.7585	6.21413	5.2978	5.47643	5.68245	5.54266	5.85801	5.37201	5.95154	4.62189	5.59688	5.42642	5.88656	5.24653	5.24236	5.3675	5.29573	5.88764	5.88829	5.29394	5.8911	5.50555	5.80315	5.19061	5.71914	5.32794	5.63992	5.45656	5.69839	5.12388	4.1487	3.96167	4.25294
BICC1_Bicc1	BICC1	Bicc1	grey	4.00469	3.88125	3.87735	3.89277	4.0596	3.95212	3.79584	3.98807	3.8457	4.09045	3.86107	3.82506	3.79408	3.67034	4.16559	3.99189	3.70714	3.82688	4.00842	3.85606	4.08103	3.87904	3.80539	3.96347	4.01698	3.76426	3.89927	3.87394	3.87352	3.88474	3.98003	3.87669	3.93961	4.04435	3.93724	3.79802	3.8408	3.83303	3.93763	3.98512	3.88469	3.87062	4.08263	6.67402	6.73915	6.72456
BICD1_Bicd1	BICD1	Bicd1	salmon	8.98042	8.9595	8.88083	8.76134	9.15249	8.69683	9.05492	9.10846	9.1732	9.00694	9.04215	8.80215	8.84446	9.04016	9.07276	9.15774	8.93962	8.79455	9.01313	8.7901	8.77131	9.09485	9.19936	8.85014	8.97014	8.75074	8.84044	8.94122	9.15613	9.11196	9.02265	9.20577	9.1841	9.08657	9.19984	9.23751	8.59345	8.64969	9.0873	9.0898	8.86108	9.02592	8.90432	10.095	10.131	10.0593
BICD2_Bicd2	BICD2	Bicd2	grey	10.0311	9.95719	9.9198	10.0931	10.0378	10.1059	10.0226	9.98012	10.107	10.1665	10.1619	9.98244	10.25	10.2043	10.0892	10.0354	10.2571	10.0148	10.1447	10.0665	10.084	10.1224	10.1804	10.1816	9.98278	10.2281	9.98647	10.2243	10.1493	10.0691	10.1983	10.1452	10.2099	10.1779	10.1617	10.2552	9.77504	9.81955	9.9335	10.0336	9.98879	10.0534	9.91409	10.6494	10.661	10.5216
BID_Bid	BID	Bid	grey	8.63617	8.19214	8.51383	8.42573	8.15045	8.49679	8.4751	8.70344	8.31444	8.11423	8.42528	8.20937	8.36467	8.29855	8.16674	8.14036	8.24393	8.24221	8.21796	8.40643	8.1133	8.29454	8.49348	8.15661	8.00363	8.38607	8.10191	8.24102	8.30302	8.31536	8.32214	8.36326	8.24108	8.32352	8.29685	8.31302	8.03657	8.09653	8.28647	8.37463	8.06509	8.21387	8.44273	7.41598	7.40152	7.23128
BIN1_Bin1	BIN1	Bin1	brown	10.9121	10.9032	10.9912	10.9093	10.8851	10.8318	10.9068	10.8504	10.8907	10.7516	10.8426	10.7262	10.9887	10.9308	10.7506	10.9268	11.0194	10.874	11.1687	11.1345	10.8818	11.0238	10.9845	11.0449	10.8394	10.7222	10.8668	10.8844	10.9381	10.8792	11.0145	11.0519	10.991	10.9397	10.9982	10.7673	10.6109	10.6352	11.0062	11.0532	11.0439	10.9269	10.9254	10.045	10.1781	10.1786
BIN3_Bin3	BIN3	Bin3	grey	7.73967	7.8059	7.67823	7.82223	7.65457	7.70357	7.62455	7.76367	7.97815	7.51208	7.85354	7.81264	7.66949	7.89447	7.78475	7.65067	7.89762	7.81236	7.75464	7.65868	7.62822	7.79645	7.9213	7.72964	7.74584	7.81099	7.73856	7.76133	7.83258	7.88793	7.58503	7.90673	7.80345	7.82036	7.96359	7.67489	7.58487	7.66616	7.7117	7.7055	7.8447	7.79078	7.84963	8.40963	8.44321	8.44003
[truncated: 9,987 more rows]
[truncated: 76 more columns]
