# Supplementary material for: Cross-Species Co-analysis of Prefrontal Cortex Chronic Ethanol Transcriptome Responses in Mice and Monkeys
Source: Front Mol Neurosci. 2019 Aug 13;12:197. doi: 10.3389/fnmol.2019.00197 (PMC6701453; doi:10.3389/fnmol.2019.00197)
Supplement: Supplementary file 11 [file Table_11.XLSX]

## Sheet: monkeymouse toppfun black
Category	ID	Name	Source	p-value	q-value Bonferroni	q-value FDR B&H	q-value FDR B&Y	Hit Count in Query List	Hit Count in Genome	Hit in Query List
GO: Biological Process	GO:0007272	ensheathment of neurons		7.95e-19	1.78e-15	8.89e-16	7.37e-15	17	120	MAG,MAL,GAL3ST1,FA2H,MBP,TF,LPAR1,CLDN11,NDRG1,CD9,ASPA,UGT8,QKI,MYRF,PLP1,CNTN2,JAM3
GO: Biological Process	GO:0008366	axon ensheathment		7.95e-19	1.78e-15	8.89e-16	7.37e-15	17	120	MAG,MAL,GAL3ST1,FA2H,MBP,TF,LPAR1,CLDN11,NDRG1,CD9,ASPA,UGT8,QKI,MYRF,PLP1,CNTN2,JAM3
GO: Biological Process	GO:0042552	myelination		1.85e-17	4.14e-14	1.38e-14	1.15e-13	16	118	MAG,MAL,GAL3ST1,FA2H,MBP,TF,LPAR1,NDRG1,CD9,ASPA,UGT8,QKI,MYRF,PLP1,CNTN2,JAM3
Mouse Phenotype	MP:0000920	abnormal myelination		1.74e-14	3.19e-11	3.19e-11	2.58e-10	17	155	NPC1,MAG,CLN8,MAL,GAL3ST1,FA2H,MBP,GJB1,NDRG1,SCARB2,ASPA,UGT8,QKI,MYRF,PLP1,MOBP,MOG
Mouse Phenotype	MP:0000921	demyelination		1.27e-09	2.32e-06	1.16e-06	9.37e-06	10	77	NPC1,MAG,FA2H,MBP,GJB1,NDRG1,SCARB2,QKI,PLP1,MOG
GO: Molecular Function	GO:0019911	structural constituent of myelin sheath		6.15e-09	2.25e-06	2.25e-06	1.46e-05	4	5	MAL,MBP,PLP1,MOBP
Mouse Phenotype	MP:0003634	abnormal glial cell morphology		1.42e-08	2.59e-05	8.65e-06	6.99e-05	16	317	NPC1,MAG,CLN8,PSEN1,ADAMTS4,FA2H,MBP,LPAR1,GJB1,SCARB2,ASPA,UGT8,QKI,PLP1,MOG,JAM3
Mouse Phenotype	MP:0000745	tremors		1.91e-08	3.49e-05	8.72e-06	7.06e-05	14	238	NPC1,MAG,GAL3ST1,MBP,CLDN11,NDRG1,SCARB2,ASPA,UGT8,QKI,MYRF,PLP1,MOG,JAM3
GO: Biological Process	GO:0022010	central nervous system myelination		3.28e-08	7.33e-05	1.47e-05	0.000122	5	16	FA2H,ASPA,MYRF,PLP1,CNTN2
GO: Biological Process	GO:0032291	axon ensheathment in central nervous system		3.28e-08	7.33e-05	1.47e-05	0.000122	5	16	FA2H,ASPA,MYRF,PLP1,CNTN2
GO: Cellular Component	GO:0043209	myelin sheath		3.49e-08	7.85e-06	7.85e-06	4.71e-05	11	201	MAG,MYO1D,SEPT4,MBP,CLDN11,NDRG1,PLP1,MOBP,CNTN2,MOG,JAM3
Mouse Phenotype	MP:0000953	abnormal oligodendrocyte morphology		7.57e-08	0.000139	2.77e-05	0.000224	7	42	MAG,MBP,ASPA,UGT8,QKI,PLP1,MOG
Mouse Phenotype	MP:0000753	paralysis		9.1e-08	0.000167	2.78e-05	0.000225	10	119	CLN8,PSEN1,FA2H,MBP,NDRG1,SCARB2,ASPA,UGT8,PLP1,MOG
GO: Biological Process	GO:0048709	oligodendrocyte differentiation		9.42e-08	0.000211	3.49e-05	0.000289	8	92	ENPP2,FA2H,CD9,ASPA,QKI,MYRF,PLP1,CNTN2
GO: Biological Process	GO:0014003	oligodendrocyte development		1.09e-07	0.000244	3.49e-05	0.000289	6	38	FA2H,CD9,ASPA,MYRF,PLP1,CNTN2
Mouse Phenotype	MP:0000755	hindlimb paralysis		3.4e-07	0.000622	8.89e-05	0.000719	8	76	CLN8,PSEN1,FA2H,MBP,NDRG1,UGT8,PLP1,MOG
GO: Biological Process	GO:0010001	glial cell differentiation		6.37e-07	0.00143	0.000178	0.00148	10	209	MAG,ENPP2,FA2H,NDRG1,CD9,ASPA,QKI,MYRF,PLP1,CNTN2
Mouse Phenotype	MP:0003871	abnormal myelin sheath morphology		7.53e-07	0.00138	0.000172	0.00139	7	58	MAG,FA2H,MBP,GJB1,CLDN11,QKI,PLP1
GO: Biological Process	GO:0042063	gliogenesis		8.45e-07	0.00189	0.00021	0.00174	11	270	MAG,ENPP2,FA2H,TF,NDRG1,CD9,ASPA,QKI,MYRF,PLP1,CNTN2
GO: Biological Process	GO:0021782	glial cell development		1.23e-06	0.00275	0.000275	0.00228	7	89	FA2H,NDRG1,CD9,ASPA,MYRF,PLP1,CNTN2
GO: Biological Process	GO:0007417	central nervous system development		5.29e-06	0.0118	0.00108	0.00892	19	956	MAG,CLN8,MAL,SFRP1,PSEN1,SEPT4,ENPP2,FA2H,SH3GL3,MBP,HAPLN2,CD9,ASPA,UGT8,QKI,MYRF,PLP1,CNTN2,MOG
Mouse Phenotype	MP:0002183	gliosis		6.74e-06	0.0123	0.00137	0.0111	9	149	NPC1,CLN8,PSEN1,ADAMTS4,SCARB2,ASPA,PLP1,MOG,JAM3
Mouse Phenotype	MP:0000952	abnormal CNS glial cell morphology		1.01e-05	0.0184	0.00184	0.0149	11	244	NPC1,MAG,PSEN1,FA2H,MBP,SCARB2,ASPA,UGT8,QKI,PLP1,MOG
GO: Biological Process	GO:0046467	membrane lipid biosynthetic process		1.19e-05	0.0265	0.00221	0.0183	7	125	CLN8,GAL3ST1,FA2H,ELOVL1,PIGA,ST6GALNAC3,UGT8
Mouse Phenotype	MP:0005404	abnormal axon morphology		1.27e-05	0.0232	0.00208	0.0168	9	161	MAG,GAL3ST1,FA2H,MBP,HAPLN2,GJB1,CLDN11,QKI,PLP1
Mouse Phenotype	MP:0003492	abnormal involuntary movement		1.37e-05	0.025	0.00208	0.0168	19	722	NPC1,MAG,CLN8,PSEN1,GAL3ST1,MBP,OTUD7B,CLDN11,NDRG1,SLC12A2,SCARB2,ASPA,MITF,UGT8,QKI,MYRF,PLP1,MOG,JAM3
Pathway	698758	Glial Cell Differentiation	BioSystems: WikiPathways	1.64e-05	0.00881	0.00881	0.0605	3	8	MAG,MBP,PLP1
Mouse Phenotype	MP:0001330	abnormal optic nerve morphology		1.85e-05	0.0338	0.0026	0.021	7	93	MAL,FA2H,SMOC1,MITF,MYRF,PLP1,MOG
GO: Biological Process	GO:0030148	sphingolipid biosynthetic process		2.03e-05	0.0453	0.00349	0.0289	6	91	CLN8,GAL3ST1,FA2H,ELOVL1,ST6GALNAC3,UGT8
Mouse Phenotype	MP:0002229	neurodegeneration		2.71e-05	0.0496	0.00354	0.0287	13	378	NPC1,MAG,CLN8,PSEN1,GPR37,CLDN11,NDRG1,SCARB2,ASPA,MITF,UGT8,QKI,PLP1
GO: Biological Process	GO:0014015	positive regulation of gliogenesis		3.04e-05	0.0681	0.00486	0.0403	5	59	MAG,ENPP2,TF,ASPA,QKI
GO: Biological Process	GO:0031643	positive regulation of myelination		4.74e-05	0.106	0.00707	0.0586	3	12	MAG,TF,MYRF
Human Phenotype	HP:0002071	Abnormality of extrapyramidal motor function		4.97e-05	0.018	0.0148	0.0956	4	40	PSEN1,CYP27A1,FBXO7,PLP1
GO: Biological Process	GO:0014013	regulation of gliogenesis		5.07e-05	0.114	0.00709	0.0588	6	107	MAG,ENPP2,TF,ASPA,QKI,CNTN2
Mouse Phenotype	MP:0001056	abnormal cranial nerve morphology		5.57e-05	0.102	0.00679	0.0549	9	194	NPC1,CLN8,MAL,FA2H,SMOC1,MITF,MYRF,PLP1,MOG
GO: Biological Process	GO:0043217	myelin maintenance		6.13e-05	0.137	0.00807	0.0669	3	13	FA2H,NDRG1,MYRF
Mouse Phenotype	MP:0001393	ataxia		6.64e-05	0.122	0.00759	0.0614	10	247	NPC1,CLN8,GAL3ST1,MBP,SLC12A2,ASPA,UGT8,QKI,MYRF,PLP1
GO: Biological Process	GO:0045685	regulation of glial cell differentiation		6.98e-05	0.156	0.00867	0.0719	5	70	MAG,ENPP2,ASPA,QKI,CNTN2
Mouse Phenotype	MP:0001516	abnormal motor coordination/ balance		7.31e-05	0.134	0.00787	0.0637	17	673	NPC1,MAG,CLN8,ADAMTS4,GAL3ST1,GPR37,FA2H,MBP,CLDN11,SLC12A2,ASPA,UGT8,PLCL1,QKI,MYRF,PLP1,MOG
GO: Biological Process	GO:0006677	glycosylceramide metabolic process		7.77e-05	0.174	0.00915	0.0758	3	14	GAL3ST1,ST6GALNAC3,UGT8
Mouse Phenotype	MP:0010748	abnormal visual evoked potential		8.08e-05	0.148	0.00821	0.0665	3	10	HAPLN2,CLDN11,PLP1
GO: Biological Process	GO:0045687	positive regulation of glial cell differentiation		9.33e-05	0.209	0.0104	0.0865	4	39	MAG,ENPP2,ASPA,QKI
Mouse Phenotype	MP:0003354	astrocytosis		0.000109	0.199	0.0101	0.0819	6	85	NPC1,PSEN1,SCARB2,ASPA,PLP1,MOG
Mouse Phenotype	MP:0012065	increased astrocyte number		0.000116	0.213	0.0101	0.0819	6	86	NPC1,PSEN1,SCARB2,ASPA,PLP1,MOG
Mouse Phenotype	MP:0012064	abnormal astrocyte number		0.000116	0.213	0.0101	0.0819	6	86	NPC1,PSEN1,SCARB2,ASPA,PLP1,MOG
GO: Biological Process	GO:0040012	regulation of locomotion		0.000151	0.337	0.016	0.133	15	823	SEMA4D,SFRP1,TRIM26,ENPP2,DOCK10,CLIC4,TF,LPAR1,TRIM59,SGK3,EFNA1,PLD1,TNFAIP6,GAB1,JAM3
Human Phenotype	HP:0001337	Tremor		0.000158	0.0572	0.0148	0.0956	6	163	CYP27A1,GJB1,FBXO7,QDPR,PLP1,CNTN2
Human Phenotype	HP:0001332	Dystonia		0.000158	0.0572	0.0148	0.0956	6	163	NPC1,PSEN1,FA2H,FBXO7,QDPR,PLP1
Human Phenotype	HP:0002015	Dysphagia		0.000163	0.0591	0.0148	0.0956	6	164	NPC1,PSEN1,GJB1,SCARB2,QDPR,PLP1
Mouse Phenotype	MP:0002182	abnormal astrocyte morphology		0.000182	0.333	0.0152	0.123	7	133	NPC1,PSEN1,FA2H,SCARB2,ASPA,PLP1,MOG
GO: Cellular Component	GO:0043218	compact myelin		0.00019	0.0427	0.0213	0.128	3	19	MAG,MBP,JAM3
GO: Biological Process	GO:0048714	positive regulation of oligodendrocyte differentiation		0.000202	0.452	0.0191	0.158	3	19	ENPP2,ASPA,QKI
GO: Biological Process	GO:0006643	membrane lipid metabolic process		0.000206	0.461	0.0191	0.158	7	196	CLN8,GAL3ST1,FA2H,ELOVL1,PIGA,ST6GALNAC3,UGT8
GO: Biological Process	GO:0008610	lipid biosynthetic process		0.000215	0.481	0.0191	0.158	13	664	CLN8,GAL3ST1,FA2H,CYP27A1,ELOVL1,SLC44A1,PIGA,MID1IP1,ST6GALNAC3,UGT8,PLD1,QKI,PLP1
GO: Biological Process	GO:0046476	glycosylceramide biosynthetic process		0.000222	0.496	0.0191	0.158	2	4	GAL3ST1,UGT8
GO: Biological Process	GO:0032286	central nervous system myelin maintenance		0.000222	0.496	0.0191	0.158	2	4	FA2H,MYRF
Human Phenotype	HP:0002061	Lower limb spasticity		0.00025	0.0905	0.0181	0.117	3	24	FA2H,FBXO7,PLP1
GO: Biological Process	GO:0046513	ceramide biosynthetic process		0.000289	0.646	0.0239	0.198	4	52	CLN8,GAL3ST1,ST6GALNAC3,UGT8
Mouse Phenotype	MP:0001405	impaired coordination		0.000318	0.582	0.0253	0.205	11	357	NPC1,MAG,ADAMTS4,GPR37,FA2H,MBP,CLDN11,ASPA,UGT8,QKI,PLP1
GO: Biological Process	GO:0006665	sphingolipid metabolic process		0.000336	0.752	0.0269	0.223	6	151	CLN8,GAL3ST1,FA2H,ELOVL1,ST6GALNAC3,UGT8
GO: Biological Process	GO:0006681	galactosylceramide metabolic process		0.000368	0.823	0.0284	0.235	2	5	GAL3ST1,UGT8
GO: Biological Process	GO:0045665	negative regulation of neuron differentiation		0.000404	0.904	0.0298	0.247	7	219	MAG,SEMA4D,ZNF536,PSEN1,LPAR1,EFNA1,CNTN2
GO: Biological Process	GO:0015813	L-glutamate transport		0.000413	0.924	0.0298	0.247	3	24	CLN8,PSEN1,SLC25A13
Mouse Phenotype	MP:0008415	abnormal neurite morphology		0.000426	0.779	0.0307	0.248	10	310	NPC1,MAG,GAL3ST1,FA2H,MBP,HAPLN2,GJB1,CLDN11,QKI,PLP1
Mouse Phenotype	MP:0001105	abnormal PNS glial cell morphology		0.000436	0.797	0.0307	0.248	4	40	MAG,LPAR1,GJB1,SCARB2
Mouse Phenotype	MP:0001106	abnormal Schwann cell morphology		0.000436	0.797	0.0307	0.248	4	40	MAG,LPAR1,GJB1,SCARB2
Mouse Phenotype	MP:0005405	axon degeneration		0.000455	0.832	0.0308	0.249	5	72	NPC1,MAG,CLN8,ASPA,PLP1
Disease	ctd:D004681	Encephalomyelitis, Autoimmune, Experimental	CTD	0.000475	0.0651	0.0325	0.179	2	5	MBP,MOG
Disease	ctd:D003711	Demyelinating Diseases	CTD	0.000475	0.0651	0.0325	0.179	2	5	MBP,MOG
Mouse Phenotype	MP:0000048	abnormal stria vascularis morphology		0.00048	0.877	0.0309	0.25	4	41	CLDN11,SLC12A2,SCARB2,MITF
Mouse Phenotype	MP:0002064	seizures		0.000495	0.906	0.0309	0.25	10	316	CLN8,PDE8A,ADAMTS4,MBP,ASPA,PLCL1,QKI,MYRF,PLP1,CNTN2
Mouse Phenotype	MP:0001402	hypoactivity		0.000506	0.926	0.0309	0.25	11	377	NPC1,MAG,GPR37,FA2H,LPAR1,PIGA,ASPA,UGT8,QKI,PLP1,MOG
Human Phenotype	HP:0001260	Dysarthria		0.000547	0.198	0.033	0.213	7	289	NPC1,PSEN1,FA2H,GJB1,SCARB2,FBXO7,PLP1
GO: Biological Process	GO:0019374	galactolipid metabolic process		0.00055	1	0.0366	0.304	2	6	GAL3ST1,UGT8
GO: Biological Process	GO:0030913	paranodal junction assembly		0.00055	1	0.0366	0.304	2	6	CD9,UGT8
GO: Biological Process	GO:0009247	glycolipid biosynthetic process		0.000568	1	0.0366	0.304	4	62	GAL3ST1,PIGA,ST6GALNAC3,UGT8
GO: Biological Process	GO:0031646	positive regulation of neurological system process		0.000589	1	0.0366	0.304	3	27	MAG,TF,MYRF
GO: Biological Process	GO:0006688	glycosphingolipid biosynthetic process		0.000589	1	0.0366	0.304	3	27	GAL3ST1,ST6GALNAC3,UGT8
Mouse Phenotype	MP:0000746	weakness		0.00062	1	0.0366	0.296	6	117	GAL3ST1,NDRG1,PIGA,SLC12A2,QKI,PLP1
GO: Biological Process	GO:0015800	acidic amino acid transport		0.000657	1	0.0397	0.329	3	28	CLN8,PSEN1,SLC25A13
GO: Biological Process	GO:2000145	regulation of cell motility		0.000692	1	0.0407	0.338	13	751	SEMA4D,SFRP1,ENPP2,DOCK10,CLIC4,TF,LPAR1,SGK3,EFNA1,PLD1,TNFAIP6,GAB1,JAM3
Human Phenotype	HP:0002524	Cataplexy		0.000749	0.271	0.0339	0.219	2	8	NPC1,MOG
Human Phenotype	HP:0002197	Generalized seizures		0.000749	0.271	0.0339	0.219	2	8	SCARB2,ASPA
GO: Biological Process	GO:0015871	choline transport		0.000766	1	0.044	0.364	2	7	PSEN1,SLC44A1
GO: Biological Process	GO:0046718	viral entry into host cell		0.000799	1	0.0447	0.37	5	118	NPC1,TRIM26,TRIM59,SCARB2,MOG
GO: Biological Process	GO:0044409	entry into host		0.000928	1	0.0451	0.374	5	122	NPC1,TRIM26,TRIM59,SCARB2,MOG
GO: Biological Process	GO:0052192	movement in environment of other organism involved in symbiotic interaction		0.000928	1	0.0451	0.374	5	122	NPC1,TRIM26,TRIM59,SCARB2,MOG
GO: Biological Process	GO:0030260	entry into host cell		0.000928	1	0.0451	0.374	5	122	NPC1,TRIM26,TRIM59,SCARB2,MOG
GO: Biological Process	GO:0051828	entry into other organism involved in symbiotic interaction		0.000928	1	0.0451	0.374	5	122	NPC1,TRIM26,TRIM59,SCARB2,MOG
GO: Biological Process	GO:0051806	entry into cell of other organism involved in symbiotic interaction		0.000928	1	0.0451	0.374	5	122	NPC1,TRIM26,TRIM59,SCARB2,MOG
GO: Biological Process	GO:0052126	movement in host environment		0.000928	1	0.0451	0.374	5	122	NPC1,TRIM26,TRIM59,SCARB2,MOG
GO: Cellular Component	GO:0044304	main axon		0.00097	0.218	0.0728	0.436	4	73	MAG,MYO1D,MBP,CNTN2
GO: Molecular Function	GO:1990459	transferrin receptor binding		0.000979	0.358	0.179	1	2	8	TF,SNX1
GO: Biological Process	GO:0032287	peripheral nervous system myelin maintenance		0.00102	1	0.0482	0.4	2	8	FA2H,NDRG1
GO: Biological Process	GO:0010771	negative regulation of cell morphogenesis involved in differentiation		0.00104	1	0.0482	0.4	5	125	MAG,SEMA4D,SFRP1,PSEN1,EFNA1
Mouse Phenotype	MP:0013377	abnormal sebocyte number		0.00118	1	0.0673	0.544	2	6	PSEN1,FA2H
GO: Biological Process	GO:0010721	negative regulation of cell development		0.00118	1	0.0538	0.446	8	340	MAG,SEMA4D,ZNF536,SFRP1,PSEN1,LPAR1,EFNA1,CNTN2
Human Phenotype	HP:0002529	Neuronal loss in central nervous system		0.00124	0.449	0.0499	0.323	3	41	NPC1,PSEN1,PIGA
Mouse Phenotype	MP:0002752	abnormal somatic nervous system morphology		0.00129	1	0.0706	0.571	16	780	NPC1,CLN8,MAL,PSEN1,FA2H,SMOC1,LPAR1,CLDN11,SLC12A2,SCARB2,MITF,PRKCQ,MYRF,PLP1,CNTN2,MOG
GO: Biological Process	GO:0071404	cellular response to low-density lipoprotein particle stimulus		0.0013	1	0.0583	0.483	2	9	NPC1,CD9
Mouse Phenotype	MP:0003224	neuron degeneration		0.00131	1	0.0706	0.571	9	297	NPC1,CLN8,PSEN1,GPR37,CLDN11,SCARB2,MITF,QKI,PLP1
GO: Biological Process	GO:0031641	regulation of myelination		0.00138	1	0.0589	0.489	3	36	MAG,TF,MYRF
GO: Biological Process	GO:0030334	regulation of cell migration		0.00139	1	0.0589	0.489	12	711	SEMA4D,SFRP1,ENPP2,DOCK10,CLIC4,LPAR1,SGK3,EFNA1,PLD1,TNFAIP6,GAB1,JAM3
GO: Biological Process	GO:0031344	regulation of cell projection organization		0.0014	1	0.0589	0.489	11	615	MAG,SEMA4D,PSEN1,ENPP2,LPAR1,RHOG,EFNA1,PRKCQ,PLD1,QKI,CNTN2
Human Phenotype	HP:0001336	Myoclonus		0.00142	0.515	0.0503	0.326	4	95	CLN8,PSEN1,SCARB2,QDPR
Mouse Phenotype	MP:0001622	abnormal vasculogenesis		0.00147	1	0.0768	0.621	4	55	DOCK1,ENPP2,UNC5B,QKI
GO: Biological Process	GO:0007422	peripheral nervous system development		0.00148	1	0.0609	0.505	4	80	FA2H,HAPLN2,NDRG1,UGT8
GO: Biological Process	GO:0048713	regulation of oligodendrocyte differentiation		0.0015	1	0.0609	0.505	3	37	ENPP2,ASPA,QKI
Human Phenotype	HP:0003487	Babinski sign		0.00153	0.553	0.0503	0.326	5	166	PSEN1,FA2H,GJB1,FBXO7,PLP1
GO: Biological Process	GO:0050768	negative regulation of neurogenesis		0.00153	1	0.0613	0.508	7	275	MAG,SEMA4D,ZNF536,PSEN1,LPAR1,EFNA1,CNTN2
Mouse Phenotype	MP:0005403	abnormal nerve conduction		0.00157	1	0.0789	0.638	4	56	GJB1,NDRG1,UGT8,PLP1
Mouse Phenotype	MP:0009823	abnormal sphingomyelin level		0.00164	1	0.0789	0.638	2	7	NPC1,ELOVL1
Mouse Phenotype	MP:0010617	thick mitral valve cusps		0.00164	1	0.0789	0.638	2	7	DOCK1,EFNA1
GO: Biological Process	GO:0051270	regulation of cellular component movement		0.00175	1	0.0683	0.566	13	832	SEMA4D,SFRP1,ENPP2,DOCK10,CLIC4,TF,LPAR1,SGK3,EFNA1,PLD1,TNFAIP6,GAB1,JAM3
Mouse Phenotype	MP:0009434	paraparesis		0.00176	1	0.0828	0.67	3	27	NDRG1,QKI,PLP1
GO: Biological Process	GO:0006672	ceramide metabolic process		0.00177	1	0.0683	0.566	4	84	CLN8,GAL3ST1,ST6GALNAC3,UGT8
Pathway	105688	Axon guidance	BioSystems: REACTOME	0.00194	1	0.429	1	7	262	DOCK1,SEMA4D,UNC5B,RPS6KA1,RHOG,PRKCQ,CNTN2
GO: Biological Process	GO:0042759	long-chain fatty acid biosynthetic process		0.00198	1	0.0728	0.603	2	11	QKI,PLP1
GO: Biological Process	GO:0010977	negative regulation of neuron projection development		0.002	1	0.0728	0.603	5	145	MAG,SEMA4D,PSEN1,LPAR1,EFNA1
GO: Biological Process	GO:0007628	adult walking behavior		0.00202	1	0.0728	0.603	3	41	NPC1,CLN8,CNTN2
GO: Biological Process	GO:0090659	walking behavior		0.00202	1	0.0728	0.603	3	41	NPC1,CLN8,CNTN2
Mouse Phenotype	MP:0004874	abnormal timing of postnatal eyelid opening		0.00216	1	0.0946	0.765	4	61	NPC1,MITF,PLP1,GAB1
GO: Biological Process	GO:0051496	positive regulation of stress fiber assembly		0.00216	1	0.0761	0.631	3	42	SFRP1,LPAR1,PRKCQ
Mouse Phenotype	MP:0003312	abnormal locomotor coordination		0.00217	1	0.0946	0.765	12	520	NPC1,CLN8,GAL3ST1,MBP,PIGA,SLC12A2,ASPA,UGT8,QKI,MYRF,PLP1,JAM3
Mouse Phenotype	MP:0010205	abnormal oligodendrocyte apoptosis		0.00217	1	0.0946	0.765	2	8	PLP1,MOG
GO: Biological Process	GO:0051960	regulation of nervous system development		0.00222	1	0.0761	0.631	13	855	MAG,SEMA4D,ZNF536,SFRP1,PSEN1,ENPP2,TF,LPAR1,EFNA1,ASPA,QKI,MYRF,CNTN2
GO: Biological Process	GO:0006633	fatty acid biosynthetic process		0.00225	1	0.0761	0.631	5	149	FA2H,ELOVL1,MID1IP1,QKI,PLP1
GO: Biological Process	GO:0072330	monocarboxylic acid biosynthetic process		0.00226	1	0.0761	0.631	6	218	FA2H,CYP27A1,ELOVL1,MID1IP1,QKI,PLP1
GO: Biological Process	GO:0030901	midbrain development		0.00228	1	0.0761	0.631	4	90	MAG,SFRP1,MBP,PLP1
Mouse Phenotype	MP:0001486	abnormal startle reflex		0.00232	1	0.0988	0.799	7	204	NPC1,MAG,PSEN1,OTUD7B,SLC12A2,SCARB2,PLP1
GO: Biological Process	GO:0071402	cellular response to lipoprotein particle stimulus		0.00236	1	0.0765	0.634	2	12	NPC1,CD9
GO: Biological Process	GO:0051961	negative regulation of nervous system development		0.00237	1	0.0765	0.634	7	297	MAG,SEMA4D,ZNF536,PSEN1,LPAR1,EFNA1,CNTN2
GO: Biological Process	GO:0050767	regulation of neurogenesis		0.00239	1	0.0765	0.634	12	759	MAG,SEMA4D,ZNF536,SFRP1,PSEN1,ENPP2,TF,LPAR1,EFNA1,ASPA,QKI,CNTN2
Human Phenotype	HP:0001272	Cerebellar atrophy		0.00241	0.874	0.0728	0.471	5	184	CLN8,FA2H,CYP27A1,GJB1,SCARB2
GO: Biological Process	GO:0022604	regulation of cell morphogenesis		0.00268	1	0.0846	0.701	10	571	MAG,SEMA4D,SFRP1,PSEN1,WIPF1,ENPP2,LPAR1,RHOU,EFNA1,CNTN2
Human Phenotype	HP:0002395	Lower limb hyperreflexia		0.00274	0.993	0.0764	0.494	2	15	PSEN1,GJB1
Mouse Phenotype	MP:0003171	phenotypic reversion		0.00278	1	0.104	0.839	2	9	MBP,MITF
Mouse Phenotype	MP:0012227	decreased brain sterol level		0.00278	1	0.104	0.839	2	9	NPC1,MBP
Mouse Phenotype	MP:0010047	axonal spheroids		0.00278	1	0.104	0.839	2	9	NPC1,PLP1
Mouse Phenotype	MP:0013375	abnormal sebocyte morphology		0.00278	1	0.104	0.839	2	9	PSEN1,FA2H
Mouse Phenotype	MP:0010734	abnormal paranode morphology		0.00278	1	0.104	0.839	2	9	GAL3ST1,QKI
Mouse Phenotype	MP:0010161	decreased brain cholesterol level		0.00278	1	0.104	0.839	2	9	NPC1,MBP
GO: Biological Process	GO:0061430	bone trabecula morphogenesis		0.00278	1	0.0863	0.716	2	13	SEMA4D,SFRP1
GO: Molecular Function	GO:0008081	phosphoric diester hydrolase activity		0.00279	1	0.302	1	4	97	PDE8A,ENPP2,PLCL1,PLD1
GO: Biological Process	GO:0021762	substantia nigra development		0.00299	1	0.0886	0.734	3	47	MAG,MBP,PLP1
Mouse Phenotype	MP:0000242	impaired fertilization		0.00304	1	0.111	0.901	4	67	NPC1,PIGA,CD9,TNFAIP6
GO: Biological Process	GO:0045216	cell-cell junction organization		0.00307	1	0.0886	0.734	6	232	SFRP1,ENPP2,GJB1,CD9,TESK2,UGT8
Mouse Phenotype	MP:0004262	abnormal physical strength		0.00311	1	0.112	0.904	9	337	NPC1,PSEN1,GAL3ST1,CLDN11,NDRG1,PIGA,SLC12A2,QKI,PLP1
Human Phenotype	HP:0002518	Abnormality of the periventricular white matter		0.00313	1	0.0808	0.523	2	16	FA2H,CYP27A1
GO: Biological Process	GO:0043112	receptor metabolic process		0.00314	1	0.0886	0.734	5	161	PSEN1,FNTA,CD9,SNX1,CNTN2
GO: Biological Process	GO:0006935	chemotaxis		0.00314	1	0.0886	0.734	13	890	DOCK1,SEMA4D,ENPP2,UNC5B,RPS6KA1,LPAR1,RHOG,EFNA1,CMTM5,PRKCQ,PLD1,CNTN2,JAM3
GO: Biological Process	GO:0030036	actin cytoskeleton organization		0.00315	1	0.0886	0.734	10	584	SFRP1,WIPF1,FRYL,TF,LPAR1,RHOU,RHOG,TESK2,PRKCQ,JAM3
GO: Biological Process	GO:0042330	taxis		0.0032	1	0.0886	0.734	13	892	DOCK1,SEMA4D,ENPP2,UNC5B,RPS6KA1,LPAR1,RHOG,EFNA1,CMTM5,PRKCQ,PLD1,CNTN2,JAM3
GO: Biological Process	GO:0034329	cell junction assembly		0.00321	1	0.0886	0.734	6	234	SFRP1,ENPP2,GJB1,CD9,TESK2,UGT8
Mouse Phenotype	MP:0005154	increased B cell proliferation		0.00321	1	0.113	0.912	4	68	MAG,WIPF1,OTUD7B,RHOG
GO: Biological Process	GO:0055098	response to low-density lipoprotein particle		0.00323	1	0.0886	0.734	2	14	NPC1,CD9
Pathway	160999	Netrin-1 signaling	BioSystems: REACTOME	0.00325	1	0.429	1	3	44	DOCK1,UNC5B,PRKCQ
GO: Biological Process	GO:0046394	carboxylic acid biosynthetic process		0.00328	1	0.0886	0.734	7	315	FA2H,CYP27A1,ELOVL1,MID1IP1,ASPA,QKI,PLP1
GO: Biological Process	GO:0016053	organic acid biosynthetic process		0.00328	1	0.0886	0.734	7	315	FA2H,CYP27A1,ELOVL1,MID1IP1,ASPA,QKI,PLP1
GO: Biological Process	GO:0031589	cell-substrate adhesion		0.00334	1	0.0886	0.734	7	316	SFRP1,ENPP2,SMOC1,EFNA1,TESK2,CNTN2,JAM3
GO: Biological Process	GO:0050732	negative regulation of peptidyl-tyrosine phosphorylation		0.00337	1	0.0886	0.734	3	49	SEMA4D,SFRP1,PSEN1
GO: Biological Process	GO:0032233	positive regulation of actin filament bundle assembly		0.00337	1	0.0886	0.734	3	49	SFRP1,LPAR1,PRKCQ
Mouse Phenotype	MP:0010614	abnormal mitral valve cusp morphology		0.00345	1	0.113	0.912	2	10	DOCK1,EFNA1
Mouse Phenotype	MP:0008530	abnormal rostral-caudal patterning of the somites		0.00345	1	0.113	0.912	2	10	PSEN1,QKI
Mouse Phenotype	MP:0010620	thick mitral valve		0.00345	1	0.113	0.912	2	10	DOCK1,EFNA1
Mouse Phenotype	MP:0012779	abnormal brain cholesterol level		0.00345	1	0.113	0.912	2	10	NPC1,MBP
GO: Cellular Component	GO:0043220	Schmidt-Lanterman incisure		0.00356	0.8	0.18	1	2	15	MAG,JAM3
Human Phenotype	HP:0000737	Irritability		0.00356	1	0.0858	0.555	3	59	CLN8,PSEN1,QDPR
GO: Biological Process	GO:0031345	negative regulation of cell projection organization		0.00367	1	0.0955	0.792	5	167	MAG,SEMA4D,PSEN1,LPAR1,EFNA1
Mouse Phenotype	MP:0009357	abnormal seizure response to inducing agent		0.00372	1	0.12	0.967	6	166	PDE8A,ADAMTS4,MBP,PLCL1,PLP1,CNTN2
GO: Biological Process	GO:0010035	response to inorganic substance		0.00375	1	0.0964	0.799	9	502	NPC1,FNTA,GPR37,CLIC4,TF,NDRG1,CD9,SLC25A13,QDPR
Mouse Phenotype	MP:0011966	abnormal auditory brainstem response waveform shape		0.00406	1	0.128	1	3	36	MBP,CLDN11,PLP1
GO: Biological Process	GO:0051962	positive regulation of nervous system development		0.0041	1	0.104	0.865	9	509	MAG,SEMA4D,PSEN1,ENPP2,TF,LPAR1,ASPA,QKI,MYRF
Disease	ctd:D006505	Hepatitis	CTD	0.00415	0.569	0.163	0.898	2	14	ENPP2,TF
GO: Cellular Component	GO:0005789	endoplasmic reticulum membrane		0.00418	0.941	0.18	1	13	941	CLN8,PSEN1,GPR37,FA2H,ELOVL1,REEP3,TRIM59,RHOG,GJB1,PIGA,PLD1,MYRF,CREB3L2
Mouse Phenotype	MP:0012232	abnormal ceramide level		0.00419	1	0.128	1	2	11	NPC1,ELOVL1
Mouse Phenotype	MP:0010170	abnormal glial cell apoptosis		0.00419	1	0.128	1	2	11	PLP1,MOG
GO: Biological Process	GO:0072673	lamellipodium morphogenesis		0.00422	1	0.106	0.88	2	16	ENPP2,SNX1
Human Phenotype	HP:0001310	Dysmetria		0.00428	1	0.0887	0.574	3	63	FA2H,GJB1,PLP1
Human Phenotype	HP:0002313	Spastic paraparesis		0.00441	1	0.0887	0.574	2	19	FA2H,PLP1
Human Phenotype	HP:0001285	Spastic tetraparesis		0.00441	1	0.0887	0.574	2	19	PSEN1,FA2H
GO: Biological Process	GO:0002244	hematopoietic progenitor cell differentiation		0.00448	1	0.111	0.923	5	175	DOCK1,SFRP1,PSEN1,ANLN,JAM3
Mouse Phenotype	MP:0000136	abnormal microglial cell morphology		0.00457	1	0.137	1	4	75	NPC1,PSEN1,SCARB2,PLP1
Disease	20081125:Liu	Lung cancer	GWAS	0.00477	0.653	0.163	0.898	2	15	PLCL1,QKI
GO: Biological Process	GO:1902043	positive regulation of extrinsic apoptotic signaling pathway via death domain receptors		0.00477	1	0.116	0.962	2	17	MAL,SFRP1
GO: Biological Process	GO:0061564	axon development		0.00477	1	0.116	0.962	12	827	DOCK1,MAG,SEMA4D,PSEN1,UNC5B,RPS6KA1,RHOG,EFNA1,PRKCQ,PLP1,CNTN2,JAM3
GO: Biological Process	GO:0032787	monocarboxylic acid metabolic process		0.00485	1	0.117	0.968	10	621	NPC1,FA2H,CYP27A1,ELOVL1,MID1IP1,ASPA,UGT8,QKI,PLP1,ADIPOR2
GO: Cellular Component	GO:0042175	nuclear outer membrane-endoplasmic reticulum membrane network		0.00498	1	0.18	1	13	961	CLN8,PSEN1,GPR37,FA2H,ELOVL1,REEP3,TRIM59,RHOG,GJB1,PIGA,PLD1,MYRF,CREB3L2
Mouse Phenotype	MP:0004545	enlarged esophagus		0.005	1	0.146	1	2	12	PSEN1,JAM3
Mouse Phenotype	MP:0004427	abnormal vestibular labyrinth morphology		0.00502	1	0.146	1	4	77	LRIG3,SLC12A2,SCARB2,MITF
GO: Biological Process	GO:0031579	membrane raft organization		0.00534	1	0.127	1	2	18	NPC1,MAL
GO: Biological Process	GO:0060998	regulation of dendritic spine development		0.00542	1	0.128	1	3	58	PSEN1,LPAR1,EFNA1
GO: Biological Process	GO:0050770	regulation of axonogenesis		0.00553	1	0.129	1	5	184	MAG,SEMA4D,PSEN1,EFNA1,CNTN2
GO: Cellular Component	GO:0031594	neuromuscular junction		0.0056	1	0.18	1	3	60	PSEN1,SYNGR2,PRKCQ
GO: Biological Process	GO:0006664	glycolipid metabolic process		0.00566	1	0.13	1	4	116	GAL3ST1,PIGA,ST6GALNAC3,UGT8
GO: Biological Process	GO:2001238	positive regulation of extrinsic apoptotic signaling pathway		0.00568	1	0.13	1	3	59	MAL,SFRP1,UNC5B
GO: Biological Process	GO:0034330	cell junction organization		0.00575	1	0.13	1	6	264	SFRP1,ENPP2,GJB1,CD9,TESK2,UGT8
Mouse Phenotype	MP:0001333	absent optic nerve		0.00587	1	0.165	1	2	13	SMOC1,MITF
Mouse Phenotype	MP:0004814	reduced linear vestibular evoked potential		0.00587	1	0.165	1	2	13	MBP,QKI
Human Phenotype	HP:0000097	Focal segmental glomerulosclerosis		0.0059	1	0.112	0.727	2	22	ANLN,SCARB2
GO: Biological Process	GO:0050769	positive regulation of neurogenesis		0.00595	1	0.131	1	8	443	MAG,SEMA4D,PSEN1,ENPP2,TF,LPAR1,ASPA,QKI
GO: Biological Process	GO:0032288	myelin assembly		0.00595	1	0.131	1	2	19	CD9,UGT8
GO: Biological Process	GO:0001568	blood vessel development		0.00597	1	0.131	1	10	640	SFRP1,PSEN1,ENPP2,UNC5B,CLIC4,HHIP,EFNA1,QKI,ADIPOR2,JAM3
GO: Biological Process	GO:0048514	blood vessel morphogenesis		0.00607	1	0.132	1	9	541	SFRP1,ENPP2,UNC5B,CLIC4,HHIP,EFNA1,QKI,ADIPOR2,JAM3
Mouse Phenotype	MP:0000377	abnormal hair follicle morphology		0.00614	1	0.17	1	6	184	PSEN1,FA2H,SGK3,TMEM98,MITF,GAB1
GO: Biological Process	GO:1903509	liposaccharide metabolic process		0.00619	1	0.133	1	4	119	GAL3ST1,PIGA,ST6GALNAC3,UGT8
Human Phenotype	HP:0003677	Slow progression		0.0063	1	0.114	0.738	4	143	CLN8,GJB1,FBXO7,PLP1
Pathway	137977	Neurotrophic factor-mediated Trk receptor signaling	BioSystems: Pathway Interaction Database	0.00641	1	0.429	1	3	56	DOCK1,RHOG,GAB1
Mouse Phenotype	MP:0003690	abnormal glial cell physiology		0.00655	1	0.179	1	4	83	NPC1,PSEN1,PLP1,MOG
GO: Biological Process	GO:0055094	response to lipoprotein particle		0.00658	1	0.14	1	2	20	NPC1,CD9
Mouse Phenotype	MP:0012230	abnormal sphingolipid level		0.00681	1	0.181	1	2	14	NPC1,ELOVL1
Mouse Phenotype	MP:0003950	abnormal plasma membrane morphology		0.00681	1	0.181	1	2	14	NPC1,PIGA
GO: Biological Process	GO:0001525	angiogenesis		0.00686	1	0.145	1	8	454	SFRP1,ENPP2,UNC5B,CLIC4,HHIP,EFNA1,ADIPOR2,JAM3
GO: Biological Process	GO:0051701	interaction with host		0.00703	1	0.147	1	5	195	NPC1,TRIM26,TRIM59,SCARB2,MOG
Mouse Phenotype	MP:0008918	microgliosis		0.00716	1	0.187	1	3	44	NPC1,SCARB2,PLP1
GO: Biological Process	GO:0051894	positive regulation of focal adhesion assembly		0.00725	1	0.149	1	2	21	SFRP1,ENPP2
Pathway	477129	Developmental Biology	BioSystems: REACTOME	0.00725	1	0.429	1	8	419	DOCK1,SEMA4D,UNC5B,RPS6KA1,CDK19,RHOG,PRKCQ,CNTN2
GO: Biological Process	GO:0010769	regulation of cell morphogenesis involved in differentiation		0.00725	1	0.149	1	7	365	MAG,SEMA4D,SFRP1,PSEN1,ENPP2,EFNA1,CNTN2
GO: Biological Process	GO:0006897	endocytosis		0.00735	1	0.15	1	10	660	NPC1,DOCK1,WIPF1,ENPP2,SH3GL3,TF,CD9,PLD1,SNX1,CNTN2
Mouse Phenotype	MP:0006335	abnormal hearing electrophysiology		0.00739	1	0.19	1	7	252	MBP,CLDN11,SLC12A2,SCARB2,FAM107B,MITF,PLP1
Human Phenotype	HP:0002185	Neurofibrillary tangles		0.00759	1	0.131	0.846	2	25	NPC1,PSEN1
GO: Cellular Component	GO:0005578	proteinaceous extracellular matrix		0.00766	1	0.21	1	7	377	CRISPLD2,SFRP1,ADAMTS4,EMILIN2,HAPLN2,SMOC1,TF
GO: Biological Process	GO:0001944	vasculature development		0.00773	1	0.155	1	10	665	SFRP1,PSEN1,ENPP2,UNC5B,CLIC4,HHIP,EFNA1,QKI,ADIPOR2,JAM3
GO: Biological Process	GO:0015807	L-amino acid transport		0.00775	1	0.155	1	3	66	CLN8,PSEN1,SLC25A13
Mouse Phenotype	MP:0004411	decreased endocochlear potential		0.00782	1	0.196	1	2	15	CLDN11,SCARB2
Mouse Phenotype	MP:0004143	muscle hypertonia		0.00782	1	0.196	1	2	15	ASPA,PLP1
GO: Biological Process	GO:1903393	positive regulation of adherens junction organization		0.00794	1	0.157	1	2	22	SFRP1,ENPP2
GO: Biological Process	GO:0007160	cell-matrix adhesion		0.00813	1	0.159	1	5	202	SFRP1,ENPP2,TESK2,CNTN2,JAM3
Human Phenotype	HP:0003383	Onion bulb formation		0.0082	1	0.135	0.87	2	26	GJB1,NDRG1
Disease	ctd:D020244	Infarction, Middle Cerebral Artery	CTD	0.00843	1	0.193	1	2	20	PLD1,TNFAIP6
GO: Biological Process	GO:0030029	actin filament-based process		0.00854	1	0.161	1	10	675	SFRP1,WIPF1,FRYL,TF,LPAR1,RHOU,RHOG,TESK2,PRKCQ,JAM3
GO: Biological Process	GO:0045596	negative regulation of cell differentiation		0.00854	1	0.161	1	10	675	MAG,SEMA4D,ZNF536,SFRP1,PSEN1,LPAR1,EFNA1,FBXO7,CMTM5,CNTN2
Human Phenotype	HP:0001288	Gait disturbance		0.00855	1	0.135	0.87	4	156	PSEN1,GJB1,NDRG1,PLP1
GO: Biological Process	GO:0044283	small molecule biosynthetic process		0.0086	1	0.161	1	9	572	FA2H,CYP27A1,ELOVL1,SLC44A1,MID1IP1,SLC25A13,ASPA,QKI,PLP1
GO: Biological Process	GO:0046597	negative regulation of viral entry into host cell		0.00866	1	0.161	1	2	23	TRIM26,TRIM59
GO: Biological Process	GO:0010719	negative regulation of epithelial to mesenchymal transition		0.00866	1	0.161	1	2	23	SFRP1,EFNA1
GO: Biological Process	GO:0021895	cerebral cortex neuron differentiation		0.00866	1	0.161	1	2	23	PSEN1,CNTN2
GO: Cellular Component	GO:0005768	endosome		0.00875	1	0.21	1	11	802	NPC1,MAL,MYO1D,SLC31A2,SH3GL3,TF,LPAR1,SGK3,NDRG1,PLD1,SNX1
GO: Biological Process	GO:0048041	focal adhesion assembly		0.00876	1	0.161	1	3	69	SFRP1,ENPP2,TESK2
GO: Biological Process	GO:0007045	cell-substrate adherens junction assembly		0.00876	1	0.161	1	3	69	SFRP1,ENPP2,TESK2
Mouse Phenotype	MP:0002654	spongiform encephalopathy		0.00888	1	0.211	1	2	16	ASPA,UGT8
Mouse Phenotype	MP:0011648	thick heart valve cusps		0.00888	1	0.211	1	2	16	DOCK1,EFNA1
Mouse Phenotype	MP:0010685	abnormal hair follicle inner root sheath morphology		0.00888	1	0.211	1	2	16	PSEN1,SGK3
Mouse Phenotype	MP:0000417	short hair		0.00888	1	0.211	1	2	16	PSEN1,SGK3
Human Phenotype	HP:0001250	Seizures		0.00893	1	0.135	0.872	10	864	NPC1,CLN8,PSEN1,FA2H,CYP27A1,ASPA,QDPR,PLP1,CNTN2,JAM3
GO: Molecular Function	GO:0001618	virus receptor activity		0.00898	1	0.302	1	3	71	NPC1,SCARB2,MOG
Mouse Phenotype	MP:0005410	abnormal fertilization		0.00903	1	0.212	1	4	91	NPC1,PIGA,CD9,TNFAIP6
GO: Molecular Function	GO:0005540	hyaluronic acid binding		0.00906	1	0.302	1	2	24	HAPLN2,TNFAIP6
GO: Biological Process	GO:0008360	regulation of cell shape		0.0091	1	0.163	1	4	133	SEMA4D,WIPF1,LPAR1,RHOU
GO: Biological Process	GO:0050771	negative regulation of axonogenesis		0.00911	1	0.163	1	3	70	MAG,SEMA4D,PSEN1
GO: Biological Process	GO:0048857	neural nucleus development		0.00911	1	0.163	1	3	70	MAG,MBP,PLP1
GO: Cellular Component	GO:0055037	recycling endosome		0.00935	1	0.21	1	4	137	SLC31A2,TF,SGK3,NDRG1
Mouse Phenotype	MP:0002906	increased susceptibility to pharmacologically induced seizures		0.00937	1	0.214	1	4	92	PDE8A,ADAMTS4,PLCL1,CNTN2
Mouse Phenotype	MP:0012349	increased susceptibility to induction of seizure by inducing agent		0.00937	1	0.214	1	4	92	PDE8A,ADAMTS4,PLCL1,CNTN2
GO: Biological Process	GO:0032292	peripheral nervous system axon ensheathment		0.00941	1	0.166	1	2	24	FA2H,NDRG1
GO: Biological Process	GO:0022011	myelination in peripheral nervous system		0.00941	1	0.166	1	2	24	FA2H,NDRG1
Human Phenotype	HP:0005484	Postnatal microcephaly		0.00947	1	0.137	0.887	2	28	PIGA,JAM3
GO: Biological Process	GO:0048708	astrocyte differentiation		0.00947	1	0.166	1	3	71	MAG,PLP1,CNTN2
Mouse Phenotype	MP:0001326	retinal degeneration		0.00973	1	0.22	1	4	93	CLN8,SMOC1,MITF,PLP1
Disease	ctd:D002292	Carcinoma, Renal Cell	CTD	0.00974	1	0.193	1	4	120	ZNF536,GJB1,NDRG1,MITF
GO: Biological Process	GO:0051492	regulation of stress fiber assembly		0.00984	1	0.171	1	3	72	SFRP1,LPAR1,PRKCQ

## Sheet: monkeymouse toppfun blue
Category	ID	Name	Source	p-value	q-value Bonferroni	q-value FDR B&H	q-value FDR B&Y	Hit Count in Query List	Hit Count in Genome	Hit in Query List
GO: Molecular Function	GO:0019787	ubiquitin-like protein transferase activity		9.757e-05	0.07181	0.07181	0.5155	15	418	KLHL2,BACH2,KBTBD8,PEX12,FBXL5,UBE2D1,UBE2V2,SUMO1,FBXW11,FBXO11,SKP1,CUL5,KLHL5,RNF6,SUMO2
GO: Molecular Function	GO:0004842	ubiquitin-protein transferase activity		0.0007412	0.5455	0.1668	1	13	401	KLHL2,BACH2,KBTBD8,PEX12,FBXL5,UBE2D1,UBE2V2,FBXW11,FBXO11,SKP1,CUL5,KLHL5,RNF6
GO: Molecular Function	GO:0031072	heat shock protein binding		0.001372	1	0.1668	1	6	106	CDKN1B,HIF1A,DNAJC10,HSPA8,NR3C1,HDAC2
GO: Molecular Function	GO:0070273	phosphatidylinositol-4-phosphate binding		0.001931	1	0.1668	1	3	22	GOLPH3,OSBPL8,SH3PXD2B
GO: Molecular Function	GO:0008139	nuclear localization sequence binding		0.002202	1	0.1668	1	3	23	KPNA3,KPNA4,RANBP6
GO: Molecular Function	GO:0001047	core promoter binding		0.002553	1	0.1668	1	7	161	NR1D2,RB1,CREM,RRN3,H2AFZ,SMAD1,HDAC2
GO: Molecular Function	GO:0008134	transcription factor binding		0.00269	1	0.1668	1	15	577	HIF1A,PSMC6,CITED2,NFATC3,SUMO1,C1QBP,HSPA8,RB1,NR3C1,CREM,JMJD1C,THRA,ATOH8,SUMO2,HDAC2
GO: Molecular Function	GO:0017124	SH3 domain binding		0.003032	1	0.1668	1	6	124	DOCK4,ZNF384,CTTNBP2,ADAM9,DNAJC6,SGIP1
GO: Molecular Function	GO:0004887	thyroid hormone receptor activity		0.003479	1	0.1668	1	2	8	NR1D2,THRA
GO: Molecular Function	GO:0031386	protein tag		0.003479	1	0.1668	1	2	8	SUMO1,SUMO2
GO: Molecular Function	GO:0004860	protein kinase inhibitor activity		0.003549	1	0.1668	1	5	89	CDKN1B,GMFB,SOCS5,SOCS4,PRKAR2B
GO: Molecular Function	GO:0030971	receptor tyrosine kinase binding		0.003587	1	0.1668	1	4	55	DOCK4,NTRK2,NR3C1,SOCS5
GO: Molecular Function	GO:0031625	ubiquitin protein ligase binding		0.003883	1	0.1668	1	9	269	HIF1A,UBE2V2,SUMO1,HSPA8,TANK,RB1,CUL5,PRKAR2B,SUMO2
GO: Molecular Function	GO:0001158	enhancer sequence-specific DNA binding		0.003905	1	0.1668	1	5	91	HIVEP1,BACH2,YY1,H2AFZ,HDAC2
GO: Molecular Function	GO:0019210	kinase inhibitor activity		0.003905	1	0.1668	1	5	91	CDKN1B,GMFB,SOCS5,SOCS4,PRKAR2B
GO: Molecular Function	GO:0044389	ubiquitin-like protein ligase binding		0.004274	1	0.1668	1	9	273	HIF1A,UBE2V2,SUMO1,HSPA8,TANK,RB1,CUL5,PRKAR2B,SUMO2
GO: Molecular Function	GO:0003707	steroid hormone receptor activity		0.004345	1	0.1668	1	4	58	NR1D2,NR3C1,NR2F2,THRA
GO: Molecular Function	GO:0004438	phosphatidylinositol-3-phosphatase activity		0.004439	1	0.1668	1	2	9	MTMR2,SACM1L
GO: Molecular Function	GO:0001206	transcriptional repressor activity, RNA polymerase II distal enhancer sequence-specific binding		0.004439	1	0.1668	1	2	9	HIVEP1,BACH2
GO: Molecular Function	GO:1990782	protein tyrosine kinase binding		0.00462	1	0.1668	1	4	59	DOCK4,NTRK2,NR3C1,SOCS5
GO: Molecular Function	GO:0052629	phosphatidylinositol-3,5-bisphosphate 3-phosphatase activity		0.00476	1	0.1668	1	3	30	SGPP1,MTMR2,SACM1L
GO: Molecular Function	GO:0005072	transforming growth factor beta receptor, cytoplasmic mediator activity		0.005507	1	0.183	1	2	10	CDKN1B,SMAD1
GO: Molecular Function	GO:0052744	phosphatidylinositol monophosphate phosphatase activity		0.005718	1	0.183	1	3	32	SGPP1,MTMR2,SACM1L
GO: Molecular Function	GO:0030544	Hsp70 protein binding		0.006784	1	0.2	1	3	34	CDKN1B,DNAJC10,NR3C1
GO: Molecular Function	GO:0035326	enhancer binding		0.006857	1	0.2	1	5	104	HIVEP1,BACH2,YY1,H2AFZ,HDAC2
GO: Molecular Function	GO:0003705	transcription factor activity, RNA polymerase II distal enhancer sequence-specific binding		0.007135	1	0.2	1	5	105	HIF1A,HIVEP1,BACH2,ZEB2,THRA
GO: Molecular Function	GO:0008138	protein tyrosine/serine/threonine phosphatase activity		0.007636	1	0.2	1	4	68	SGPP1,MTMR2,CDC14A,SACM1L
GO: Molecular Function	GO:0044212	transcription regulatory region DNA binding		0.007946	1	0.2	1	18	840	HIVEP1,BACH2,NFATC3,TAF2,NR1D2,RB1,NR3C1,YY1,CREM,ZNF711,THRA,RRN3,ATOH8,H2AFZ,ZBTB11,SMAD1,GABPA,HDAC2
GO: Molecular Function	GO:0005041	low-density lipoprotein receptor activity		0.007956	1	0.2	1	2	12	LRP8,LRP12
GO: Molecular Function	GO:0000975	regulatory region DNA binding		0.008228	1	0.2	1	18	843	HIVEP1,BACH2,NFATC3,TAF2,NR1D2,RB1,NR3C1,YY1,CREM,ZNF711,THRA,RRN3,ATOH8,H2AFZ,ZBTB11,SMAD1,GABPA,HDAC2
GO: Molecular Function	GO:0001067	regulatory region nucleic acid binding		0.008517	1	0.2	1	18	846	HIVEP1,BACH2,NFATC3,TAF2,NR1D2,RB1,NR3C1,YY1,CREM,ZNF711,THRA,RRN3,ATOH8,H2AFZ,ZBTB11,SMAD1,GABPA,HDAC2
GO: Molecular Function	GO:0000980	RNA polymerase II distal enhancer sequence-specific DNA binding		0.008872	1	0.2	1	4	71	HIVEP1,BACH2,H2AFZ,HDAC2
GO: Molecular Function	GO:0001046	core promoter sequence-specific DNA binding		0.008967	1	0.2	1	5	111	NR1D2,CREM,RRN3,H2AFZ,SMAD1
GO: Molecular Function	GO:0019904	protein domain specific binding		0.009285	1	0.201	1	16	725	DOCK4,ZNF384,HIVEP1,CTTNBP2,ADAM9,DNAJC6,TCEAL1,CITED2,BMI1,HSPA8,SGIP1,SH3PXD2B,THRA,PRKAR2B,SNAP25,HDAC2
GO: Biological Process	GO:0060996	dendritic spine development		2.698e-05	0.09207	0.03602	0.3139	7	76	ASAP1,LRP8,ACSL4,NR3C1,BHLHB9,PALM,HDAC2
GO: Biological Process	GO:1902591	single-organism membrane budding		4.427e-05	0.151	0.03602	0.3139	7	82	SEC24A,GOLPH3,TMED2,SEC23A,COPB1,SAR1A,ARCN1
GO: Biological Process	GO:0048194	Golgi vesicle budding		4.593e-05	0.1567	0.03602	0.3139	4	18	GOLPH3,TMED2,COPB1,ARCN1
GO: Biological Process	GO:0045732	positive regulation of protein catabolic process		5.198e-05	0.1774	0.03602	0.3139	12	261	CDKN1B,ADAM9,PSMC6,FBXL5,UBE2D1,UBE2V2,SUMO1,RB1,SKP1,SOCS5,SOCS4,SUMO2
GO: Biological Process	GO:0060998	regulation of dendritic spine development		5.314e-05	0.1813	0.03602	0.3139	6	58	ASAP1,LRP8,NR3C1,BHLHB9,PALM,HDAC2
GO: Biological Process	GO:1903364	positive regulation of cellular protein catabolic process		6.335e-05	0.2161	0.03602	0.3139	10	187	PSMC6,FBXL5,UBE2D1,UBE2V2,SUMO1,RB1,SKP1,SOCS5,SOCS4,SUMO2
GO: Biological Process	GO:0051668	localization within membrane		8.051e-05	0.2747	0.03924	0.3419	7	90	SEC24A,GOLPH3,TMED2,SEC23A,COPB1,SAR1A,ARCN1
GO: Biological Process	GO:0045862	positive regulation of proteolysis		0.000112	0.3821	0.04197	0.3656	14	373	CDKN1B,ADAM9,PSMC6,UBE2D1,UBE2V2,SUMO1,HSPA8,FBXW11,RB1,SKP1,SOCS5,SOCS4,SUMO2,HDAC2
GO: Biological Process	GO:1901800	positive regulation of proteasomal protein catabolic process		0.0001212	0.4135	0.04197	0.3656	7	96	PSMC6,UBE2V2,SUMO1,RB1,SOCS5,SOCS4,SUMO2
GO: Biological Process	GO:0031331	positive regulation of cellular catabolic process		0.0001461	0.4984	0.04197	0.3656	13	336	HIF1A,ADAM9,PSMC6,FBXL5,UBE2D1,UBE2V2,SUMO1,ATG5,RB1,SKP1,SOCS5,SOCS4,SUMO2
GO: Biological Process	GO:0043687	post-translational protein modification		0.0001644	0.5609	0.04197	0.3656	14	387	SEC24A,B4GALT6,BMI1,ST6GAL2,SUMO1,TMED2,ST8SIA4,NUP160,SEC23A,AGTPBP1,RAD21,ATG5,CANX,SUMO2
GO: Biological Process	GO:1903052	positive regulation of proteolysis involved in cellular protein catabolic process		0.0001814	0.6191	0.04197	0.3656	9	173	PSMC6,UBE2D1,UBE2V2,SUMO1,RB1,SKP1,SOCS5,SOCS4,SUMO2
GO: Biological Process	GO:0050769	positive regulation of neurogenesis		0.000198	0.6757	0.04197	0.3656	15	443	BRINP3,HIF1A,NAP1L2,ZEB2,LRP8,UBE2V2,NTRK2,NR3C1,ACTR3,NPTN,LIG4,RRN3,BHLHB9,PALM,HDAC2
GO: Biological Process	GO:0010720	positive regulation of cell development		0.0002074	0.7077	0.04197	0.3656	17	547	BRINP3,HIF1A,NAP1L2,ZEB2,LRP8,UBE2V2,C1QBP,NTRK2,NR3C1,ACTR3,NPTN,LIG4,RRN3,BHLHB9,PALM,IL5,HDAC2
GO: Biological Process	GO:0010226	response to lithium ion		0.0002088	0.7123	0.04197	0.3656	4	26	CDKN1B,PTGS2,NFATC3,LIG4
GO: Biological Process	GO:0048199	vesicle targeting, to, from or within Golgi		0.0002088	0.7124	0.04197	0.3656	6	74	SEC24A,TMED2,SEC23A,COPB1,GOSR1,ARCN1
GO: Biological Process	GO:0009896	positive regulation of catabolic process		0.0002138	0.7294	0.04197	0.3656	14	397	CDKN1B,HIF1A,ADAM9,PSMC6,FBXL5,UBE2D1,UBE2V2,SUMO1,ATG5,RB1,SKP1,SOCS5,SOCS4,SUMO2
GO: Biological Process	GO:0045597	positive regulation of cell differentiation		0.0002214	0.7554	0.04197	0.3656	24	941	BRINP3,HIF1A,NAP1L2,PTGS2,ZEB2,LRP8,UBE2V2,C1QBP,RB1,NTRK2,NR3C1,ACTR3,NPTN,LIG4,SH3PXD2B,THRA,RRN3,ATOH8,BHLHB9,SOCS5,PALM,IL5,SMAD1,HDAC2
GO: Biological Process	GO:0050773	regulation of dendrite development		0.0002416	0.8244	0.04339	0.378	8	142	ASAP1,LRP8,NTRK2,NR3C1,ACTR3,BHLHB9,PALM,HDAC2
GO: Biological Process	GO:0031344	regulation of cell projection organization		0.0002808	0.9581	0.0479	0.4173	18	615	NCKAP1,ZEB2,ASAP1,LRP8,UBE2V2,ATG5,TBC1D15,NTRK2,NR3C1,ACTR3,NPTN,RNF6,RRN3,BHLHB9,PALM,SNAP25,PAQR3,HDAC2
GO: Biological Process	GO:0034622	cellular macromolecular complex assembly		0.0003165	1	0.04984	0.4342	23	905	CDKN1B,NCKAP1,NAP1L2,NAP1L3,NAP1L4,PSMC6,SRPK2,MTPN,C1QBP,GMFB,TMED2,TAF2,RB1,PTBP2,RANBP9,HAT1,RANBP6,SAR1A,ACTR3,THRA,SNAP25,EIF2A,SMAD1
GO: Biological Process	GO:0010975	regulation of neuron projection development		0.0003397	1	0.04984	0.4342	15	466	ZEB2,ASAP1,LRP8,UBE2V2,NTRK2,NR3C1,ACTR3,NPTN,RNF6,RRN3,BHLHB9,PALM,SNAP25,PAQR3,HDAC2
GO: Biological Process	GO:0032436	positive regulation of proteasomal ubiquitin-dependent protein catabolic process		0.0003905	1	0.04984	0.4342	6	83	UBE2V2,SUMO1,RB1,SOCS5,SOCS4,SUMO2
GO: Biological Process	GO:0072318	clathrin coat disassembly		0.0003923	1	0.04984	0.4342	2	3	DNAJC6,HSPA8
GO: Biological Process	GO:0035964	COPI-coated vesicle budding		0.0003944	1	0.04984	0.4342	3	13	TMED2,COPB1,ARCN1
GO: Biological Process	GO:0048205	COPI coating of Golgi vesicle		0.0003944	1	0.04984	0.4342	3	13	TMED2,COPB1,ARCN1
GO: Biological Process	GO:0048200	Golgi transport vesicle coating		0.0003944	1	0.04984	0.4342	3	13	TMED2,COPB1,ARCN1
GO: Biological Process	GO:0044708	single-organism behavior		0.0004731	1	0.05765	0.5023	15	481	HIF1A,TRPM7,PTGS2,GLRB,GMFB,AGTPBP1,NTRK2,ARCN1,THRA,BHLHB9,SLC4A10,PRKAR2B,SNAP25,MBD5,HDAC2
GO: Biological Process	GO:0006900	membrane budding		0.0005041	1	0.05931	0.5168	7	121	SEC24A,GOLPH3,TMED2,SEC23A,COPB1,SAR1A,ARCN1
GO: Biological Process	GO:0006903	vesicle targeting		0.0005347	1	0.06081	0.5298	6	88	SEC24A,TMED2,SEC23A,COPB1,GOSR1,ARCN1
GO: Biological Process	GO:0001893	maternal placenta development		0.0006026	1	0.06435	0.5607	4	34	PTGS2,CITED2,TMED2,NR2F2
GO: Biological Process	GO:0032446	protein modification by small protein conjugation		0.0006035	1	0.06435	0.5607	22	888	KLHL2,BACH2,KBTBD8,PEX12,PSMC6,FBXL5,BMI1,UBE2D1,UBE2V2,SUMO1,NUP160,FBXW11,RAD21,ATG5,FBXO11,SKP1,CUL5,KLHL5,RNF6,SOCS5,SOCS4,SUMO2
GO: Biological Process	GO:0044087	regulation of cellular component biogenesis		0.0006936	1	0.07171	0.6248	20	779	CDKN1B,NCKAP1,PSMC6,MTPN,UBE2V2,SUMO1,GMFB,HSPA8,ATG5,TBC1D15,RB1,NTRK2,SAR1A,ACTR3,THRA,RRN3,BHLHB9,PALM,IL5,HDAC2
GO: Biological Process	GO:0048193	Golgi vesicle transport		0.0007369	1	0.07395	0.6443	11	300	SEC24A,GOLPH3,DNAJC6,LYPLA1,TMED2,HSPA8,SEC23A,COPB1,GOSR1,SAR1A,ARCN1
GO: Biological Process	GO:0060999	positive regulation of dendritic spine development		0.0008354	1	0.08001	0.6971	4	37	LRP8,NR3C1,BHLHB9,PALM
GO: Biological Process	GO:0051962	positive regulation of nervous system development		0.0008442	1	0.08001	0.6971	15	509	BRINP3,HIF1A,NAP1L2,ZEB2,LRP8,UBE2V2,NTRK2,NR3C1,ACTR3,NPTN,LIG4,RRN3,BHLHB9,PALM,HDAC2
GO: Biological Process	GO:0045666	positive regulation of neuron differentiation		0.0008931	1	0.08236	0.7176	12	356	BRINP3,NAP1L2,ZEB2,LRP8,UBE2V2,NTRK2,NR3C1,ACTR3,NPTN,RRN3,BHLHB9,PALM
GO: Biological Process	GO:0003300	cardiac muscle hypertrophy		0.001041	1	0.08975	0.782	5	67	MTPN,ADK,NFATC3,NR3C1,HDAC2
GO: Biological Process	GO:0010976	positive regulation of neuron projection development		0.001057	1	0.08975	0.782	10	266	ZEB2,LRP8,UBE2V2,NTRK2,NR3C1,ACTR3,NPTN,RRN3,BHLHB9,PALM
GO: Biological Process	GO:0045664	regulation of neuron differentiation		0.00106	1	0.08975	0.782	17	632	BRINP3,NAP1L2,ZEB2,ASAP1,LRP8,UBE2V2,NTRK2,NR3C1,ACTR3,NPTN,RNF6,RRN3,BHLHB9,PALM,SNAP25,PAQR3,HDAC2
GO: Biological Process	GO:0071285	cellular response to lithium ion		0.001079	1	0.08975	0.782	3	18	CDKN1B,NFATC3,LIG4
GO: Biological Process	GO:0006511	ubiquitin-dependent protein catabolic process		0.001164	1	0.09059	0.7892	16	581	PSMC6,FBXL5,UBE2D1,DNAJC10,UBE2V2,SUMO1,FBXW11,RB1,FBXO11,SKP1,CUL5,RNF6,SOCS5,SOCS4,SUMO2,USP33
GO: Biological Process	GO:0016358	dendrite development		0.001255	1	0.09059	0.7892	9	226	ASAP1,LRP8,ACSL4,NTRK2,NR3C1,ACTR3,BHLHB9,PALM,HDAC2
GO: Biological Process	GO:0050767	regulation of neurogenesis		0.001267	1	0.09059	0.7892	19	759	BRINP3,HIF1A,NAP1L2,ZEB2,ASAP1,LRP8,UBE2V2,NTRK2,NR3C1,ACTR3,NPTN,LIG4,RNF6,RRN3,BHLHB9,PALM,SNAP25,PAQR3,HDAC2
GO: Biological Process	GO:0014897	striated muscle hypertrophy		0.001269	1	0.09059	0.7892	5	70	MTPN,ADK,NFATC3,NR3C1,HDAC2
GO: Biological Process	GO:1903599	positive regulation of mitophagy		0.001288	1	0.09059	0.7892	2	5	HIF1A,ATG5
GO: Biological Process	GO:0072319	vesicle uncoating		0.001288	1	0.09059	0.7892	2	5	DNAJC6,HSPA8
GO: Biological Process	GO:0090435	protein localization to nuclear envelope		0.001288	1	0.09059	0.7892	2	5	SUMO1,OSBPL8
GO: Biological Process	GO:0043254	regulation of protein complex assembly		0.001301	1	0.09059	0.7892	12	372	CDKN1B,NCKAP1,PSMC6,MTPN,SUMO1,GMFB,HSPA8,SAR1A,ACTR3,THRA,RRN3,IL5
GO: Biological Process	GO:0019941	modification-dependent protein catabolic process		0.00134	1	0.09132	0.7956	16	589	PSMC6,FBXL5,UBE2D1,DNAJC10,UBE2V2,SUMO1,FBXW11,RB1,FBXO11,SKP1,CUL5,RNF6,SOCS5,SOCS4,SUMO2,USP33
GO: Biological Process	GO:0009894	regulation of catabolic process		0.001365	1	0.09132	0.7956	18	705	CDKN1B,HIF1A,ADAM9,PSMC6,FBXL5,UBE2D1,UBE2V2,SUMO1,MTMR2,ATG5,NRBF2,RB1,SKP1,THRA,SOCS5,SOCS4,SUMO2,USP33
GO: Biological Process	GO:0031329	regulation of cellular catabolic process		0.001437	1	0.09271	0.8077	16	593	HIF1A,ADAM9,PSMC6,FBXL5,UBE2D1,UBE2V2,SUMO1,MTMR2,ATG5,NRBF2,RB1,SKP1,SOCS5,SOCS4,SUMO2,USP33
GO: Biological Process	GO:0014896	muscle hypertrophy		0.00144	1	0.09271	0.8077	5	72	MTPN,ADK,NFATC3,NR3C1,HDAC2
GO: Biological Process	GO:0060284	regulation of cell development		0.001526	1	0.09546	0.8317	22	954	BRINP3,HIF1A,NAP1L2,ZEB2,ASAP1,LRP8,UBE2V2,C1QBP,NTRK2,NR3C1,ACTR3,NPTN,LIG4,RNF6,RRN3,ZNF706,BHLHB9,PALM,SNAP25,PAQR3,IL5,HDAC2
GO: Biological Process	GO:0043632	modification-dependent macromolecule catabolic process		0.001539	1	0.09546	0.8317	16	597	PSMC6,FBXL5,UBE2D1,DNAJC10,UBE2V2,SUMO1,FBXW11,RB1,FBXO11,SKP1,CUL5,RNF6,SOCS5,SOCS4,SUMO2,USP33
GO: Biological Process	GO:1903362	regulation of cellular protein catabolic process		0.001592	1	0.09699	0.845	10	281	PSMC6,FBXL5,UBE2D1,UBE2V2,SUMO1,RB1,SKP1,SOCS5,SOCS4,SUMO2
GO: Biological Process	GO:0006487	protein N-linked glycosylation		0.001637	1	0.09798	0.8536	8	190	SEC24A,CCDC126,B4GALT6,ST6GAL2,TMED2,ST8SIA4,SEC23A,CANX
GO: Biological Process	GO:0016050	vesicle organization		0.001677	1	0.09868	0.8597	10	283	SEC24A,GOLPH3,ZEB2,TMED2,SEC23A,COPB1,GOSR1,SAR1A,ARCN1,SNAP25
GO: Biological Process	GO:1900006	positive regulation of dendrite development		0.001832	1	0.1027	0.8949	5	76	LRP8,NR3C1,ACTR3,BHLHB9,PALM
GO: Biological Process	GO:0006665	sphingolipid metabolic process		0.001845	1	0.1027	0.8949	7	151	ITGB8,B4GALT6,SGPP1,SGMS1,SERINC1,ST8SIA4,CREM
GO: Biological Process	GO:0043161	proteasome-mediated ubiquitin-dependent protein catabolic process		0.001892	1	0.1027	0.8949	12	389	PSMC6,FBXL5,UBE2D1,DNAJC10,UBE2V2,SUMO1,FBXW11,RB1,SKP1,SOCS5,SOCS4,SUMO2
GO: Biological Process	GO:0031346	positive regulation of cell projection organization		0.001916	1	0.1027	0.8949	11	338	NCKAP1,ZEB2,LRP8,UBE2V2,NTRK2,NR3C1,ACTR3,NPTN,RRN3,BHLHB9,PALM
GO: Biological Process	GO:2000324	positive regulation of glucocorticoid receptor signaling pathway		0.001917	1	0.1027	0.8949	2	6	NTRK2,NR3C1
GO: Biological Process	GO:0065004	protein-DNA complex assembly		0.001927	1	0.1027	0.8949	8	195	NAP1L2,NAP1L3,NAP1L4,PSMC6,TAF2,RB1,HAT1,THRA
GO: Biological Process	GO:0010869	regulation of receptor biosynthetic process		0.001968	1	0.1033	0.8999	3	22	HIF1A,SEC24A,HDAC2
GO: Biological Process	GO:0051960	regulation of nervous system development		0.002115	1	0.1093	0.9526	20	855	BRINP3,HIF1A,NAP1L2,ZEB2,ASAP1,LRP8,UBE2V2,MTMR2,NTRK2,NR3C1,ACTR3,NPTN,LIG4,RNF6,RRN3,BHLHB9,PALM,SNAP25,PAQR3,HDAC2
GO: Biological Process	GO:0061136	regulation of proteasomal protein catabolic process		0.002187	1	0.1094	0.9528	8	199	PSMC6,UBE2D1,UBE2V2,SUMO1,RB1,SOCS5,SOCS4,SUMO2
GO: Biological Process	GO:0051123	RNA polymerase II transcriptional preinitiation complex assembly		0.002244	1	0.1094	0.9528	3	23	PSMC6,TAF2,THRA
GO: Biological Process	GO:0031146	SCF-dependent proteasomal ubiquitin-dependent protein catabolic process		0.002244	1	0.1094	0.9528	3	23	FBXL5,FBXW11,SKP1
GO: Biological Process	GO:0006607	NLS-bearing protein import into nucleus		0.002244	1	0.1094	0.9528	3	23	KPNA3,KPNA4,RANBP6
GO: Biological Process	GO:0061077	chaperone-mediated protein folding		0.002593	1	0.1246	1	4	50	HSPA8,CANX,FKBP7,TTC9
GO: Biological Process	GO:0016032	viral process		0.002641	1	0.1252	1	19	810	NCKAP1,PSMC6,SRPK2,SUMO1,C1QBP,TAF2,NUP160,HSPA8,KPNA3,KPNA4,ATG5,IPO7,COPB1,RB1,SKP1,CUL5,LIG4,TAF9B,EIF4A2
GO: Biological Process	GO:0042176	regulation of protein catabolic process		0.002743	1	0.1282	1	12	407	CDKN1B,ADAM9,PSMC6,FBXL5,UBE2D1,UBE2V2,SUMO1,RB1,SKP1,SOCS5,SOCS4,SUMO2
GO: Biological Process	GO:0070897	DNA-templated transcriptional preinitiation complex assembly		0.002865	1	0.1321	1	3	25	PSMC6,TAF2,THRA
GO: Biological Process	GO:0034504	protein localization to nucleus		0.002985	1	0.1344	1	11	358	PTGS2,SUMO1,OSBPL8,HSPA8,FBXW11,KPNA3,KPNA4,IPO7,RANBP6,THRA,MORC3
GO: Biological Process	GO:0006901	vesicle coating		0.002994	1	0.1344	1	5	85	SEC24A,TMED2,SEC23A,COPB1,ARCN1
GO: Biological Process	GO:0007611	learning or memory		0.003083	1	0.1366	1	9	258	HIF1A,TRPM7,PTGS2,GMFB,NTRK2,THRA,BHLHB9,PRKAR2B,SNAP25
GO: Biological Process	GO:0044764	multi-organism cellular process		0.003145	1	0.1373	1	19	823	NCKAP1,PSMC6,SRPK2,SUMO1,C1QBP,TAF2,NUP160,HSPA8,KPNA3,KPNA4,ATG5,IPO7,COPB1,RB1,SKP1,CUL5,LIG4,TAF9B,EIF4A2
GO: Biological Process	GO:0032434	regulation of proteasomal ubiquitin-dependent protein catabolic process		0.003247	1	0.1373	1	7	167	UBE2D1,UBE2V2,SUMO1,RB1,SOCS5,SOCS4,SUMO2
GO: Biological Process	GO:0010498	proteasomal protein catabolic process		0.003272	1	0.1373	1	12	416	PSMC6,FBXL5,UBE2D1,DNAJC10,UBE2V2,SUMO1,FBXW11,RB1,SKP1,SOCS5,SOCS4,SUMO2
GO: Biological Process	GO:0030522	intracellular receptor signaling pathway		0.003318	1	0.1373	1	10	311	CITED2,C1QBP,NR1D2,RB1,NTRK2,NR3C1,CREM,NR2F2,THRA,RNF6
GO: Biological Process	GO:1903050	regulation of proteolysis involved in cellular protein catabolic process		0.003412	1	0.1373	1	9	262	PSMC6,UBE2D1,UBE2V2,SUMO1,RB1,SKP1,SOCS5,SOCS4,SUMO2
GO: Biological Process	GO:0007417	central nervous system development		0.003459	1	0.1373	1	21	956	HIF1A,CTTNBP2,NCKAP1,MDGA2,ZC4H2,ZEB2,CNTN6,LRP8,MTPN,CITED2,SERPINI1,AGTPBP1,NTRK2,NR2F2,ARCN1,CUL5,LIG4,THRA,SLC4A10,SMAD1,HDAC2
GO: Biological Process	GO:0031647	regulation of protein stability		0.003514	1	0.1373	1	8	215	NCKAP1,SUMO1,ELMOD1,HSPA8,FBXW11,TAF9B,MORC3,USP33
GO: Biological Process	GO:0060136	embryonic process involved in female pregnancy		0.003524	1	0.1373	1	2	8	CITED2,ACSL4
GO: Biological Process	GO:0030163	protein catabolic process		0.003539	1	0.1373	1	19	832	CDKN1B,ADAM9,PSMC6,FBXL5,UBE2D1,DNAJC10,UBE2V2,SUMO1,LYPLA1,FBXW11,RB1,FBXO11,SKP1,CUL5,RNF6,SOCS5,SOCS4,SUMO2,USP33
GO: Biological Process	GO:0014742	positive regulation of muscle hypertrophy		0.003583	1	0.1373	1	3	27	MTPN,ADK,NR3C1
GO: Biological Process	GO:0032800	receptor biosynthetic process		0.003583	1	0.1373	1	3	27	HIF1A,SEC24A,HDAC2
GO: Biological Process	GO:0010613	positive regulation of cardiac muscle hypertrophy		0.003583	1	0.1373	1	3	27	MTPN,ADK,NR3C1
GO: Biological Process	GO:1904030	negative regulation of cyclin-dependent protein kinase activity		0.003651	1	0.1382	1	5	89	CDKN1B,GMFB,NR2F2,SOCS5,SOCS4
GO: Biological Process	GO:0051603	proteolysis involved in cellular protein catabolic process		0.003687	1	0.1382	1	16	652	PSMC6,FBXL5,UBE2D1,DNAJC10,UBE2V2,SUMO1,FBXW11,RB1,FBXO11,SKP1,CUL5,RNF6,SOCS5,SOCS4,SUMO2,USP33
GO: Biological Process	GO:0030325	adrenal gland development		0.003979	1	0.1476	1	3	28	CITED2,NR3C1,THRA
GO: Biological Process	GO:0071824	protein-DNA complex subunit organization		0.00426	1	0.1563	1	8	222	NAP1L2,NAP1L3,NAP1L4,PSMC6,TAF2,RB1,HAT1,THRA
GO: Biological Process	GO:0010770	positive regulation of cell morphogenesis involved in differentiation		0.00433	1	0.1572	1	7	176	ZEB2,LRP8,C1QBP,NTRK2,ACTR3,BHLHB9,HDAC2
GO: Biological Process	GO:0035459	cargo loading into vesicle		0.004497	1	0.1598	1	2	9	TMED2,SAR1A
GO: Biological Process	GO:0030575	nuclear body organization		0.004497	1	0.1598	1	2	9	SRPK2,SUMO1
GO: Biological Process	GO:0000122	negative regulation of transcription from RNA polymerase II promoter		0.004659	1	0.1636	1	18	791	HIF1A,HIVEP1,BACH2,ZEB2,TCEAL1,LRP8,CITED2,BMI1,UBE2D1,C1QBP,RB1,YY1,MXD4,NR2F2,THRA,TAF9B,GABPA,HDAC2
GO: Biological Process	GO:0044802	single-organism membrane organization		0.004709	1	0.1636	1	20	918	SEC24A,GDAP1,SRP9,GOLPH3,SUMO1,GLRB,LYPLA1,OSBPL8,TMED2,NUP160,HSPA8,SEC23A,SGIP1,COPB1,GOSR1,SAR1A,ARCN1,SH3PXD2B,PALM,SNAP25
GO: Biological Process	GO:0018279	protein N-linked glycosylation via asparagine		0.004746	1	0.1636	1	7	179	SEC24A,B4GALT6,ST6GAL2,TMED2,ST8SIA4,SEC23A,CANX
GO: Biological Process	GO:0016567	protein ubiquitination		0.004843	1	0.1648	1	18	794	KLHL2,BACH2,KBTBD8,PEX12,PSMC6,FBXL5,BMI1,UBE2D1,UBE2V2,FBXW11,ATG5,FBXO11,SKP1,CUL5,KLHL5,RNF6,SOCS5,SOCS4
GO: Biological Process	GO:0018196	peptidyl-asparagine modification		0.004891	1	0.1648	1	7	180	SEC24A,B4GALT6,ST6GAL2,TMED2,ST8SIA4,SEC23A,CANX
GO: Biological Process	GO:0044403	symbiosis, encompassing mutualism through parasitism		0.004976	1	0.1648	1	19	859	NCKAP1,PSMC6,SRPK2,SUMO1,C1QBP,TAF2,NUP160,HSPA8,KPNA3,KPNA4,ATG5,IPO7,COPB1,RB1,SKP1,CUL5,LIG4,TAF9B,EIF4A2
GO: Biological Process	GO:0044419	interspecies interaction between organisms		0.004976	1	0.1648	1	19	859	NCKAP1,PSMC6,SRPK2,SUMO1,C1QBP,TAF2,NUP160,HSPA8,KPNA3,KPNA4,ATG5,IPO7,COPB1,RB1,SKP1,CUL5,LIG4,TAF9B,EIF4A2
GO: Biological Process	GO:0007175	negative regulation of epidermal growth factor-activated receptor activity		0.005579	1	0.183	1	2	10	SOCS5,SOCS4
GO: Biological Process	GO:0051650	establishment of vesicle localization		0.005675	1	0.1843	1	8	233	SEC24A,TMED2,SEC23A,COPB1,CANX,GOSR1,ARCN1,SNAP25
GO: Biological Process	GO:0044257	cellular protein catabolic process		0.005725	1	0.1843	1	16	683	PSMC6,FBXL5,UBE2D1,DNAJC10,UBE2V2,SUMO1,FBXW11,RB1,FBXO11,SKP1,CUL5,RNF6,SOCS5,SOCS4,SUMO2,USP33
GO: Biological Process	GO:2000142	regulation of DNA-templated transcription, initiation		0.005825	1	0.1853	1	3	32	PSMC6,THRA,RRN3
GO: Biological Process	GO:0051348	negative regulation of transferase activity		0.005864	1	0.1853	1	11	392	CDKN1B,PSMC6,UBE2D1,GMFB,RB1,NR2F2,EIF4A2,SOCS5,SOCS4,PRKAR2B,PAQR3
GO: Biological Process	GO:0043401	steroid hormone mediated signaling pathway		0.005974	1	0.187	1	4	63	NR1D2,NR3C1,NR2F2,THRA
GO: Biological Process	GO:0030162	regulation of proteolysis		0.006211	1	0.1885	1	17	751	CDKN1B,ADAM9,PSMC6,UBE2D1,SERPINI1,UBE2V2,SUMO1,C1QBP,PCSK1N,HSPA8,FBXW11,RB1,SKP1,SOCS5,SOCS4,SUMO2,HDAC2
GO: Biological Process	GO:0033365	protein localization to organelle		0.006251	1	0.1885	1	19	878	GDAP1,SRP9,PEX12,GOLPH3,PTGS2,SUMO1,OSBPL8,ELMOD1,HSPA8,FBXW11,RAD21,KPNA3,KPNA4,IPO7,RB1,RANBP6,THRA,MORC3,PAQR3
GO: Biological Process	GO:0090114	COPII-coated vesicle budding		0.006316	1	0.1885	1	4	64	SEC24A,TMED2,SEC23A,SAR1A
GO: Biological Process	GO:0060135	maternal process involved in female pregnancy		0.006316	1	0.1885	1	4	64	PTGS2,CITED2,TMED2,NR2F2
GO: Biological Process	GO:0061418	regulation of transcription from RNA polymerase II promoter in response to hypoxia		0.006353	1	0.1885	1	3	33	HIF1A,CITED2,UBE2D1
GO: Biological Process	GO:0034314	Arp2/3 complex-mediated actin nucleation		0.006353	1	0.1885	1	3	33	NCKAP1,GMFB,ACTR3
GO: Biological Process	GO:0021953	central nervous system neuron differentiation		0.006531	1	0.1909	1	7	190	MDGA2,ZC4H2,ZEB2,MTPN,AGTPBP1,NTRK2,SLC4A10
GO: Biological Process	GO:0050890	cognition		0.006563	1	0.1909	1	9	290	HIF1A,TRPM7,PTGS2,GMFB,NTRK2,THRA,BHLHB9,PRKAR2B,SNAP25
GO: Biological Process	GO:0046085	adenosine metabolic process		0.006767	1	0.1909	1	2	11	NT5C3A,ADK
GO: Biological Process	GO:0090161	Golgi ribbon formation		0.006767	1	0.1909	1	2	11	GOLPH3,TMED5
GO: Biological Process	GO:0034975	protein folding in endoplasmic reticulum		0.006767	1	0.1909	1	2	11	DNAJC10,CANX
GO: Biological Process	GO:0043484	regulation of RNA splicing		0.006771	1	0.1909	1	5	103	SRPK2,C1QBP,HSPA8,PTBP2,MBNL2
GO: Biological Process	GO:0060674	placenta blood vessel development		0.00691	1	0.1933	1	3	34	ITGB8,TMED2,NR2F2
GO: Biological Process	GO:0048024	regulation of mRNA splicing, via spliceosome		0.007038	1	0.1952	1	4	66	SRPK2,C1QBP,HSPA8,MBNL2
GO: Biological Process	GO:0006643	membrane lipid metabolic process		0.007695	1	0.2099	1	7	196	ITGB8,B4GALT6,SGPP1,SGMS1,SERINC1,ST8SIA4,CREM
GO: Biological Process	GO:0051648	vesicle localization		0.007778	1	0.2099	1	8	246	SEC24A,TMED2,SEC23A,COPB1,CANX,GOSR1,ARCN1,SNAP25
GO: Biological Process	GO:0006469	negative regulation of protein kinase activity		0.007778	1	0.2099	1	8	246	CDKN1B,GMFB,RB1,NR2F2,SOCS5,SOCS4,PRKAR2B,PAQR3
GO: Biological Process	GO:0014020	primary neural tube formation		0.007926	1	0.2099	1	5	107	HIF1A,NCKAP1,ZEB2,CITED2,TMED2
GO: Biological Process	GO:0010870	positive regulation of receptor biosynthetic process		0.008059	1	0.2099	1	2	12	HIF1A,HDAC2
GO: Biological Process	GO:2000322	regulation of glucocorticoid receptor signaling pathway		0.008059	1	0.2099	1	2	12	NTRK2,NR3C1
GO: Biological Process	GO:0061000	negative regulation of dendritic spine development		0.008059	1	0.2099	1	2	12	ASAP1,HDAC2
GO: Biological Process	GO:0045906	negative regulation of vasoconstriction		0.008059	1	0.2099	1	2	12	DOCK4,HIF1A
GO: Biological Process	GO:0016925	protein sumoylation		0.008235	1	0.2129	1	5	108	BMI1,SUMO1,NUP160,RAD21,SUMO2
GO: Biological Process	GO:0007612	learning		0.00836	1	0.2145	1	6	152	HIF1A,PTGS2,GMFB,NTRK2,PRKAR2B,SNAP25
GO: Biological Process	GO:0051656	establishment of organelle localization		0.008549	1	0.2177	1	10	357	SEC24A,TMED2,SEC23A,COPB1,RB1,CANX,GOSR1,ACTR3,ARCN1,SNAP25
GO: Biological Process	GO:0044089	positive regulation of cellular component biogenesis		0.009123	1	0.2306	1	11	417	CDKN1B,NCKAP1,PSMC6,UBE2V2,SUMO1,GMFB,NTRK2,ACTR3,BHLHB9,PALM,IL5
GO: Biological Process	GO:0051402	neuron apoptotic process		0.009336	1	0.2342	1	8	254	HIF1A,SRPK2,UBE2V2,RB1,NTRK2,NR3C1,LIG4,BHLHB9
GO: Biological Process	GO:0010042	response to manganese ion		0.009453	1	0.2354	1	2	13	ADAM9,PTGS2
GO: Biological Process	GO:0031334	positive regulation of protein complex assembly		0.009717	1	0.2394	1	7	205	CDKN1B,NCKAP1,PSMC6,SUMO1,GMFB,ACTR3,IL5
GO: Biological Process	GO:0044706	multi-multicellular organism process		0.00976	1	0.2394	1	8	256	PTGS2,CITED2,ACSL4,C1QBP,TMED2,NR3C1,NR2F2,THRA
GO: Biological Process	GO:0006486	protein glycosylation		0.009893	1	0.2394	1	10	365	B3GALT2,SEC24A,CCDC126,B4GALT6,ST6GAL2,TMED2,ST8SIA4,SEC23A,CANX,SLC4A10
GO: Biological Process	GO:0043413	macromolecule glycosylation		0.009893	1	0.2394	1	10	365	B3GALT2,SEC24A,CCDC126,B4GALT6,ST6GAL2,TMED2,ST8SIA4,SEC23A,CANX,SLC4A10
GO: Cellular Component	GO:1990234	transferase complex		2.334e-06	0.0009616	0.0005745	0.003792	24	721	CDKN1B,KLHL2,BACH2,KBTBD8,FBXL5,BMI1,PHKB,UBE2D1,INTS2,UBE2V2,TAF2,HSPA8,FBXW11,NRBF2,MAT2B,FBXO11,SKP1,CUL5,KLHL5,RPRD1A,TAF9B,PRKAR2B,USP33,HDAC2
GO: Cellular Component	GO:0000151	ubiquitin ligase complex		2.789e-06	0.001149	0.0005745	0.003792	14	272	CDKN1B,KLHL2,BACH2,KBTBD8,FBXL5,BMI1,UBE2D1,HSPA8,FBXW11,FBXO11,SKP1,CUL5,KLHL5,USP33
GO: Cellular Component	GO:0043197	dendritic spine		4.819e-05	0.01985	0.004286	0.02829	9	148	CTTNBP2,ASAP1,MTMR2,HSPA8,NTRK2,CANX,NR3C1,PALM,PRKAR2B
GO: Cellular Component	GO:0044233	ER-mitochondrion membrane contact site		4.826e-05	0.01988	0.004286	0.02829	3	7	ACSL4,ATG5,CANX
GO: Cellular Component	GO:0044309	neuron spine		5.351e-05	0.02205	0.004286	0.02829	9	150	CTTNBP2,ASAP1,MTMR2,HSPA8,NTRK2,CANX,NR3C1,PALM,PRKAR2B
GO: Cellular Component	GO:0031461	cullin-RING ubiquitin ligase complex		6.242e-05	0.02572	0.004286	0.02829	9	153	CDKN1B,KLHL2,BACH2,KBTBD8,FBXL5,FBXW11,SKP1,CUL5,KLHL5
GO: Cellular Component	GO:0016605	PML body		0.000109	0.04491	0.006416	0.04234	7	96	ZMYM2,SUMO1,RB1,THAP1,RNF6,SUMO2,MORC3
GO: Cellular Component	GO:0030120	vesicle coat		0.0002034	0.08381	0.01007	0.06647	5	48	SEC24A,SEC23A,SGIP1,COPB1,ARCN1
GO: Cellular Component	GO:0044232	organelle membrane contact site		0.00022	0.09064	0.01007	0.06647	3	11	ACSL4,ATG5,CANX
GO: Cellular Component	GO:0044456	synapse part		0.0004045	0.1666	0.01666	0.11	18	645	CTTNBP2,TRPM7,ZC4H2,DNAJC6,ASAP1,LRP8,GLRB,MTMR2,HSPA8,DMXL2,SGIP1,NTRK2,CANX,NR3C1,NPTN,PALM,PRKAR2B,SNAP25
GO: Cellular Component	GO:0030663	COPI-coated vesicle membrane		0.0007161	0.2951	0.02214	0.1461	3	16	TMED2,COPB1,ARCN1
GO: Cellular Component	GO:0030117	membrane coat		0.000734	0.3024	0.02214	0.1461	6	95	SEC24A,SEC23A,SGIP1,COPB1,ARCN1,AP5M1
GO: Cellular Component	GO:0048475	coated membrane		0.000734	0.3024	0.02214	0.1461	6	95	SEC24A,SEC23A,SGIP1,COPB1,ARCN1,AP5M1
GO: Cellular Component	GO:0005850	eukaryotic translation initiation factor 2 complex		0.0007523	0.3099	0.02214	0.1461	2	4	EIF2S1,EIF2A
GO: Cellular Component	GO:0045202	synapse		0.0009357	0.3855	0.02453	0.1619	20	812	CTTNBP2,TRPM7,ZC4H2,DNAJC6,ASAP1,LRP8,SUMO1,GLRB,MTMR2,HSPA8,DMXL2,SGIP1,NTRK2,CANX,NR3C1,ACTR3,NPTN,PALM,PRKAR2B,SNAP25
GO: Cellular Component	GO:0030662	coated vesicle membrane		0.0009946	0.4098	0.02453	0.1619	7	138	SEC24A,TMED2,HSPA8,SEC23A,SGIP1,COPB1,ARCN1
GO: Cellular Component	GO:0031985	Golgi cisterna		0.001012	0.417	0.02453	0.1619	6	101	GOLPH3,B4GALT6,ST6GAL2,SGMS1,TMED2,GOSR1
GO: Cellular Component	GO:0098794	postsynapse		0.001074	0.4426	0.02459	0.1623	13	422	CTTNBP2,ZC4H2,DNAJC6,ASAP1,LRP8,GLRB,MTMR2,HSPA8,NTRK2,CANX,NR3C1,PALM,PRKAR2B
GO: Cellular Component	GO:0030137	COPI-coated vesicle		0.001631	0.6722	0.03394	0.224	3	21	TMED2,COPB1,ARCN1
GO: Cellular Component	GO:0031519	PcG protein complex		0.001648	0.6788	0.03394	0.224	4	45	BMI1,SKP1,YY1,HDAC2
GO: Cellular Component	GO:0001740	Barr body		0.001853	0.7633	0.03635	0.2399	2	6	SMCHD1,H2AFZ
GO: Cellular Component	GO:0000139	Golgi membrane		0.001987	0.8188	0.03722	0.2456	17	682	B3GALT2,SEC24A,GOLPH3,B4GALT6,ST6GAL2,SGMS1,TMED2,ST8SIA4,ACBD3,SEC23A,COPB1,GOSR1,ACTR3,ARCN1,SACM1L,EBAG9,PAQR3
GO: Cellular Component	GO:0030425	dendrite		0.002207	0.9095	0.03954	0.261	15	571	PCSK2,BRINP3,CTTNBP2,NAP1L4,ASAP1,LRP8,SUMO1,MTMR2,HSPA8,NTRK2,CANX,NR3C1,SLC4A10,PALM,PRKAR2B
GO: Cellular Component	GO:0005643	nuclear pore		0.002507	1	0.04304	0.284	5	83	SUMO1,NUP160,KPNA3,KPNA4,IPO7
GO: Cellular Component	GO:0000805	X chromosome		0.003407	1	0.05441	0.3591	2	8	SMCHD1,H2AFZ
GO: Cellular Component	GO:0036477	somatodendritic compartment		0.003434	1	0.05441	0.3591	19	844	PCSK2,BRINP3,CTTNBP2,TRPM7,NAP1L4,ASAP1,LRP8,ACSL4,SUMO1,MTMR2,HSPA8,PTBP2,NTRK2,CANX,NR3C1,SLC4A10,PALM,PRKAR2B,SNAP25
GO: Cellular Component	GO:0005795	Golgi stack		0.004068	1	0.06208	0.4097	6	133	GOLPH3,B4GALT6,ST6GAL2,SGMS1,TMED2,GOSR1
GO: Cellular Component	GO:0030127	COPII vesicle coat		0.004348	1	0.06398	0.4222	2	9	SEC24A,SEC23A
GO: Cellular Component	GO:0000803	sex chromosome		0.005554	1	0.0789	0.5207	3	32	SUMO1,SMCHD1,H2AFZ
GO: Cellular Component	GO:0031463	Cul3-RING ubiquitin ligase complex		0.006283	1	0.08629	0.5695	4	65	KLHL2,BACH2,KBTBD8,KLHL5
GO: Cellular Component	GO:0019005	SCF ubiquitin ligase complex		0.00659	1	0.08759	0.578	3	34	FBXL5,FBXW11,SKP1
GO: Cellular Component	GO:0044431	Golgi apparatus part		0.006839	1	0.08805	0.5811	19	901	B3GALT2,SEC24A,GOLPH3,B4GALT6,ST6GAL2,SGMS1,TMED2,PCSK1N,ST8SIA4,ACBD3,SEC23A,COPB1,GOSR1,ACTR3,ARCN1,SACM1L,EBAG9,SNAP25,PAQR3
GO: Cellular Component	GO:0016604	nuclear body		0.007346	1	0.09172	0.6053	10	355	HIF1A,ZMYM2,RBM27,SUMO1,RB1,THAP1,RNF6,ATOH8,SUMO2,MORC3
GO: Cellular Component	GO:0097481	neuronal postsynaptic density		0.008146	1	0.09872	0.6515	4	70	DNAJC6,MTMR2,NTRK2,PALM
GO: Cellular Component	GO:0030126	COPI vesicle coat		0.009145	1	0.1076	0.7104	2	13	COPB1,ARCN1
Human Phenotype	HP:0012448	Delayed myelination		0.0002927	0.1463	0.1463	0.994	4	34	ZC4H2,TAF2,SLC6A8,GFM1
Human Phenotype	HP:0000565	Esotropia		0.001985	0.9924	0.3874	1	4	56	ZEB2,GLRB,SEC23A,MBD5
Human Phenotype	HP:0002465	Poor speech		0.003509	1	0.3874	1	3	32	ADK,TAF2,SNAP25
Human Phenotype	HP:0001332	Dystonia		0.004525	1	0.3874	1	6	163	NDUFA9,ZC4H2,DNAJC6,MARS2,DMXL2,SLC6A8
Human Phenotype	HP:0001270	Motor delay		0.005698	1	0.3874	1	7	227	GDAP1,ZEB2,MTMR2,DMXL2,SLC6A8,MBD5,GFM1
Mouse Phenotype	MP:0008796	increased lens fiber apoptosis		0.000505	1	0.2947	1	2	3	HIF1A,RB1
Mouse Phenotype	MP:0008795	abnormal lens fiber apoptosis		0.000505	1	0.2947	1	2	3	HIF1A,RB1
Mouse Phenotype	MP:0008371	pituitary intermediate lobe hyperplasia		0.000505	1	0.2947	1	2	3	CDKN1B,RB1
Mouse Phenotype	MP:0010779	abnormal stomach muscularis externa morphology		0.001001	1	0.2947	1	2	4	NR2F2,SMAD1
Mouse Phenotype	MP:0008370	enlarged pituitary intermediate lobe		0.001001	1	0.2947	1	2	4	CDKN1B,RB1
Mouse Phenotype	MP:0000745	tremors		0.001064	1	0.2947	1	10	238	CDKN1B,TRPM7,LRP8,GLRB,MTMR2,ELMOD1,AGTPBP1,RB1,CANX,SNAP25
Mouse Phenotype	MP:0006283	increased medulloblastoma incidence		0.001297	1	0.2947	1	3	17	CDKN1B,RB1,LIG4
Mouse Phenotype	MP:0003565	abnormal glucagon secretion		0.001297	1	0.2947	1	3	17	PCSK2,THRA,SNAP25
Mouse Phenotype	MP:0000639	abnormal adrenal gland morphology		0.001322	1	0.2947	1	6	93	CDKN1B,CITED2,GLRB,ATG5,NTRK2,NR3C1
Mouse Phenotype	MP:0001712	abnormal placenta development		0.001333	1	0.2947	1	8	164	NCKAP1,PTGS2,ITGB8,FBXL5,TMED2,NR2F2,SUMO2,SMAD1
Mouse Phenotype	MP:0011101	partial prenatal lethality		0.001362	1	0.2947	1	12	335	HIF1A,CITED2,NFATC3,MTMR2,RAD21,RB1,SMCHD1,TASP1,HAT1,YY1,LIG4,HDAC2
Mouse Phenotype	MP:0003563	abnormal pancreatic alpha cell physiology		0.001542	1	0.2947	1	3	18	PCSK2,THRA,SNAP25
Mouse Phenotype	MP:0009954	abnormal mitral cell morphology		0.001655	1	0.2947	1	2	5	AGTPBP1,PTBP2
Mouse Phenotype	MP:0000511	abnormal intestinal mucosa morphology		0.001741	1	0.2947	1	8	171	CDKN1B,PTGS2,FBXW11,ATG5,RB1,THRA,IL5,HDAC2
Mouse Phenotype	MP:0003972	decreased pituitary hormone level		0.001921	1	0.2947	1	6	100	PCSK2,NTRK2,NR3C1,THRA,MBD5,SMAD1
Mouse Phenotype	MP:0002953	thick ventricular wall		0.001935	1	0.2947	1	4	41	HIF1A,NR3C1,HCCS,HDAC2
Mouse Phenotype	MP:0000642	enlarged adrenal glands		0.002113	1	0.2947	1	3	20	CDKN1B,GLRB,NR3C1
Mouse Phenotype	MP:0000964	small dorsal root ganglion		0.002442	1	0.2947	1	3	21	CITED2,RB1,NTRK2
Mouse Phenotype	MP:0009656	delayed chorioallantoic fusion		0.002461	1	0.2947	1	2	6	TMED2,SUMO2
Mouse Phenotype	MP:0003579	increased ovarian carcinoma incidence		0.002461	1	0.2947	1	2	6	RB1,SMAD1
Mouse Phenotype	MP:0001516	abnormal motor coordination/ balance		0.002588	1	0.2947	1	18	673	B3GALT2,CDKN1B,GDAP1,CNTN6,LRP8,GLRB,GMFB,AGTPBP1,RB1,NTRK2,CANX,FBXO11,ARCN1,SLC6A8,LIG4,PRKAR2B,SNAP25,MBD5
Mouse Phenotype	MP:0000841	abnormal hindbrain morphology		0.002615	1	0.2947	1	13	411	CDKN1B,HIF1A,LRP8,GLRB,GMFB,ST8SIA4,AGTPBP1,RB1,NTRK2,CANX,ARCN1,THRA,SMAD1
Mouse Phenotype	MP:0002824	abnormal chorioallantoic fusion		0.00275	1	0.2947	1	5	74	NCKAP1,ITGB8,TMED2,SUMO2,SMAD1
Mouse Phenotype	MP:0008104	abnormal amacrine cell number		0.002801	1	0.2947	1	3	22	CDKN1B,AGTPBP1,NTRK2
Mouse Phenotype	MP:0001689	incomplete somite formation		0.002966	1	0.2947	1	4	46	HIF1A,RAD17,NR2F2,RRN3
Mouse Phenotype	MP:0013659	abnormal erythroid lineage cell morphology		0.002988	1	0.2947	1	16	573	HIF1A,TRPM7,BACH2,PTGS2,FBXL5,SGMS1,C1QBP,ELMOD1,NR1D2,RB1,FBXO11,NR3C1,ARCN1,LIG4,EIF2S1,HDAC2
Mouse Phenotype	MP:0003496	increased thyroid adenoma incidence		0.003416	1	0.3129	1	2	7	CDKN1B,RB1
Mouse Phenotype	MP:0010346	increased thyroid carcinoma incidence		0.003416	1	0.3129	1	2	7	CDKN1B,RB1
Mouse Phenotype	MP:0009277	increased brain tumor incidence		0.003612	1	0.3195	1	3	24	CDKN1B,RB1,LIG4
Mouse Phenotype	MP:0000488	abnormal intestinal epithelium morphology		0.004054	1	0.3302	1	8	196	CDKN1B,PTGS2,FBXW11,ATG5,RB1,THRA,IL5,HDAC2
Mouse Phenotype	MP:0008868	abnormal granulosa cell morphology		0.004066	1	0.3302	1	3	25	CDKN1B,PTGS2,NTRK2
Mouse Phenotype	MP:0002572	abnormal emotion/affect behavior		0.004346	1	0.3302	1	14	488	B3GALT2,PTGS2,SERPINI1,PCSK1N,ELMOD1,NTRK2,CANX,NR3C1,CREM,SLC6A8,THRA,SLC4A10,SNAP25,MBD5
Mouse Phenotype	MP:0008021	increased blastoma incidence		0.004553	1	0.3302	1	3	26	CDKN1B,RB1,LIG4
Mouse Phenotype	MP:0001771	abnormal circulating magnesium level		0.004553	1	0.3302	1	3	26	TRPM7,SGMS1,ACTR6
Mouse Phenotype	MP:0011979	abnormal magnesium ion homeostasis		0.004553	1	0.3302	1	3	26	TRPM7,SGMS1,ACTR6
Mouse Phenotype	MP:0003461	abnormal response to novel object		0.004635	1	0.3302	1	4	52	NTRK2,SLC6A8,SLC4A10,MBD5
Mouse Phenotype	MP:0001688	abnormal somite development		0.005006	1	0.347	1	8	203	HIF1A,NCKAP1,ZEB2,TMED2,RAD17,NR2F2,RRN3,SUMO2
Mouse Phenotype	MP:0002176	increased brain weight		0.00563	1	0.3673	1	3	28	CDKN1B,RB1,MBD5
Mouse Phenotype	MP:0002711	decreased glucagon secretion		0.005756	1	0.3673	1	2	9	PCSK2,SNAP25
Mouse Phenotype	MP:0010866	abnormal prenatal body size		0.005862	1	0.3673	1	17	670	HIF1A,TRPM7,ITGB8,CITED2,NFATC3,C1QBP,TMED2,RB1,TASP1,YY1,LIG4,RRN3,EIF2S1,SUMO2,SNAP25,SMAD1,GABPA
Mouse Phenotype	MP:0001963	abnormal hearing physiology		0.00587	1	0.3673	1	10	301	CDKN1B,ACSL4,ELMOD1,AGTPBP1,RB1,NTRK2,FBXO11,SH3PXD2B,THRA,SNAP25
Mouse Phenotype	MP:0000631	abnormal neuroendocrine gland morphology		0.006278	1	0.37	1	6	127	CDKN1B,ATG5,RB1,NR3C1,THRA,MBD5
Mouse Phenotype	MP:0012775	abnormal brain weight		0.006667	1	0.37	1	5	91	CDKN1B,RB1,LIG4,MBD5,HDAC2
Mouse Phenotype	MP:0009006	prolonged estrous cycle		0.006846	1	0.37	1	3	30	CDKN1B,THRA,IL5
Mouse Phenotype	MP:0010838	increased CD8-positive, alpha-beta memory T cell number		0.007134	1	0.37	1	2	10	BACH2,SGMS1
Mouse Phenotype	MP:0005640	abnormal mean corpuscular hemoglobin concentration		0.007268	1	0.37	1	4	59	FBXL5,C1QBP,NR1D2,FBXO11
Mouse Phenotype	MP:0002447	abnormal erythrocyte morphology		0.007307	1	0.37	1	14	518	HIF1A,TRPM7,BACH2,PTGS2,FBXL5,SGMS1,C1QBP,ELMOD1,NR1D2,RB1,FBXO11,ARCN1,EIF2S1,HDAC2
Mouse Phenotype	MP:0001711	abnormal placenta morphology		0.007523	1	0.37	1	11	362	NCKAP1,PTGS2,ITGB8,FBXL5,TMED2,RB1,SMCHD1,NR2F2,SUMO2,IL5,SMAD1
Mouse Phenotype	MP:0003312	abnormal locomotor coordination		0.007552	1	0.37	1	14	520	CDKN1B,GDAP1,LRP8,GLRB,MTMR2,ELMOD1,AGTPBP1,RB1,CANX,ARCN1,SLC6A8,LIG4,THRA,SNAP25
Mouse Phenotype	MP:0000847	abnormal metencephalon morphology		0.007829	1	0.37	1	11	364	CDKN1B,LRP8,GLRB,GMFB,ST8SIA4,AGTPBP1,RB1,NTRK2,CANX,ARCN1,THRA
Mouse Phenotype	MP:0001362	abnormal anxiety-related response		0.008488	1	0.37	1	9	269	B3GALT2,SERPINI1,PCSK1N,NTRK2,NR3C1,CREM,THRA,SLC4A10,SNAP25
Mouse Phenotype	MP:0001698	decreased embryo size		0.008594	1	0.37	1	14	528	HIF1A,TRPM7,ITGB8,CITED2,NFATC3,C1QBP,TMED2,RB1,TASP1,YY1,RRN3,SUMO2,SNAP25,SMAD1
Mouse Phenotype	MP:0008130	abnormal pituitary intermediate lobe morphology		0.008645	1	0.37	1	2	11	CDKN1B,RB1
Mouse Phenotype	MP:0006056	increased vascular endothelial cell number		0.008645	1	0.37	1	2	11	HIF1A,ITGB8
Mouse Phenotype	MP:0009951	abnormal olfactory bulb mitral cell layer morphology		0.008645	1	0.37	1	2	11	AGTPBP1,PTBP2
Mouse Phenotype	MP:0004496	abnormal organ of Corti supporting cell number		0.008645	1	0.37	1	2	11	CDKN1B,RB1
Mouse Phenotype	MP:0001499	abnormal kindling response		0.008645	1	0.37	1	2	11	NTRK2,CREM
Mouse Phenotype	MP:0002664	decreased circulating adrenocorticotropin level		0.008645	1	0.37	1	2	11	NTRK2,NR3C1
Mouse Phenotype	MP:0012232	abnormal ceramide level		0.008645	1	0.37	1	2	11	SGPP1,SGMS1
Mouse Phenotype	MP:0002160	abnormal reproductive system morphology		0.008692	1	0.37	1	22	995	CDKN1B,ZNF384,DNAJC6,PTGS2,ZEB2,LRP8,ACSL4,PRSS21,MTMR2,AGTPBP1,RAD21,RB1,NTRK2,SMCHD1,RANBP9,TASP1,CREM,JMJD1C,NR2F2,THRA,SMAD1,HDAC2
Mouse Phenotype	MP:0008540	abnormal cerebrum morphology		0.00893	1	0.37	1	13	476	CDKN1B,CNTN6,LRP8,ST8SIA4,AGTPBP1,RB1,PTBP2,NTRK2,CANX,LIG4,THRA,SNAP25,HDAC2
Mouse Phenotype	MP:0002957	increased intestinal adenocarcinoma incidence		0.008944	1	0.37	1	3	33	RB1,LIG4,HDAC2
Mouse Phenotype	MP:0003564	abnormal insulin secretion		0.009304	1	0.3788	1	6	138	PCSK2,SGMS1,NR2F2,THRA,EIF2S1,SNAP25
Mouse Phenotype	MP:0011087	complete neonatal lethality		0.009598	1	0.3847	1	14	535	PTGS2,ATG5,RB1,PTBP2,NTRK2,HAT1,FBXO11,NR3C1,YY1,LIG4,EIF2S1,SNAP25,MORC3,HDAC2
Mouse Phenotype	MP:0001697	abnormal embryo size		0.009901	1	0.3874	1	14	537	HIF1A,TRPM7,ITGB8,CITED2,NFATC3,C1QBP,TMED2,RB1,TASP1,YY1,RRN3,SUMO2,SNAP25,SMAD1
Pathway	167325	Protein processing in endoplasmic reticulum	BioSystems: KEGG	0.0001488	0.147	0.147	1	9	167	SEC24A,UBE2D1,DNAJC10,HSPA8,SEC23A,CANX,SKP1,SAR1A,EIF2S1
Pathway	M17977	Regulation of p27 Phosphorylation during Cell Cycle Progression	MSigDB C2: BioCarta	0.0004133	0.4084	0.2042	1	3	13	CDKN1B,RB1,SKP1
Pathway	198848	Nuclear Receptors	BioSystems: WikiPathways	0.0009779	0.9661	0.2065	1	4	38	NR1D2,NR3C1,NR2F2,THRA
Pathway	366161	Class I MHC mediated antigen processing & presentation	BioSystems: REACTOME	0.001039	1	0.2065	1	10	263	SEC24A,PSMC6,UBE2D1,UBE2V2,SEC23A,FBXW11,CANX,SKP1,CUL5,RNF6
Pathway	106510	Signaling by Wnt	BioSystems: REACTOME	0.001336	1	0.2065	1	8	182	SEC24A,PSMC6,B4GALT6,WNT16,SEC23A,CANX,TMED5,SKP1
Pathway	760636	Sphingolipid Metabolism	BioSystems: WikiPathways	0.001795	1	0.2065	1	3	21	B4GALT6,SGMS1,SERINC1
Pathway	833808	Conjugation of SUMO to E1 (UBA2:SAE1)	BioSystems: REACTOME	0.001984	1	0.2065	1	2	6	SUMO1,SUMO2
Pathway	833832	WNT ligand biogenesis and trafficking	BioSystems: REACTOME	0.002099	1	0.2065	1	6	113	SEC24A,B4GALT6,WNT16,SEC23A,CANX,TMED5
Pathway	169347	Notch-mediated HES/HEY network	BioSystems: Pathway Interaction Database	0.002355	1	0.2065	1	4	48	CDKN1B,HIF1A,RB1,YY1
Pathway	366163	Antigen Presentation: Folding, assembly and peptide loading of class I MHC	BioSystems: REACTOME	0.002662	1	0.2065	1	3	24	SEC24A,SEC23A,CANX
Pathway	198813	Diurnally regulated genes with circadian orthologs	BioSystems: WikiPathways	0.002738	1	0.2065	1	4	50	NCKAP1,SUMO1,HSPA8,NR1D2
Pathway	833809	Transfer of SUMO from E1 to E2 (UBE2I, UBC9)	BioSystems: REACTOME	0.002757	1	0.2065	1	2	7	SUMO1,SUMO2
Pathway	833807	Proteolytic Processing of SUMO	BioSystems: REACTOME	0.002757	1	0.2065	1	2	7	SUMO1,SUMO2
Pathway	105979	Nuclear Receptor transcription pathway	BioSystems: REACTOME	0.003161	1	0.2065	1	4	52	NR1D2,NRBF2,NR3C1,THRA
Pathway	83054	Cell cycle	BioSystems: KEGG	0.003343	1	0.2065	1	6	124	CDKN1B,RAD21,RB1,SKP1,CDC14A,HDAC2
Pathway	105782	S Phase	BioSystems: REACTOME	0.003343	1	0.2065	1	6	124	CDKN1B,PSMC6,RAD21,RB1,SKP1,PRIM2
Pathway	106162	COPII (Coat Protein 2) Mediated Vesicle Transport	BioSystems: REACTOME	0.004654	1	0.2112	1	2	9	SEC24A,SEC23A
Pathway	106161	ER to Golgi Transport	BioSystems: REACTOME	0.004654	1	0.2112	1	2	9	SEC24A,SEC23A
Pathway	161007	CHL1 interactions	BioSystems: REACTOME	0.004654	1	0.2112	1	2	9	CNTN6,HSPA8
Pathway	M2404	Mechanism of Gene Regulation by Peroxisome Proliferators via PPARa(alpha)	MSigDB C2: BioCarta	0.004694	1	0.2112	1	4	58	PTGS2,CITED2,RB1,PRKAR2B
Pathway	138067	p53 pathway	BioSystems: Pathway Interaction Database	0.004694	1	0.2112	1	4	58	UBE2D1,FBXO11,YY1,CSNK1G3
Pathway	523016	Transcriptional misregulation in cancer	BioSystems: KEGG	0.005078	1	0.2112	1	7	179	CDKN1B,GOLPH3,BMI1,WNT16,JMJD1C,SMAD1,HDAC2
Pathway	106164	COPI Mediated Transport	BioSystems: REACTOME	0.005773	1	0.2112	1	2	10	COPB1,ARCN1
Pathway	106163	Golgi to ER Retrograde Transport	BioSystems: REACTOME	0.005773	1	0.2112	1	2	10	COPB1,ARCN1
Pathway	M6031	E2F1 Destruction Pathway	MSigDB C2: BioCarta	0.005773	1	0.2112	1	2	10	RB1,SKP1
Pathway	833805	SUMOylation	BioSystems: REACTOME	0.005773	1	0.2112	1	2	10	SUMO1,SUMO2
Pathway	833806	Processing and Activation of SUMO	BioSystems: REACTOME	0.005773	1	0.2112	1	2	10	SUMO1,SUMO2
Pathway	219802	SREBP signalling	BioSystems: WikiPathways	0.006662	1	0.2351	1	4	64	SEC24A,SEC23A,YY1,SAR1A
Pathway	530733	Cell Cycle	BioSystems: REACTOME	0.007209	1	0.2394	1	13	514	CDKN1B,PSMC6,UBE2D1,NUP160,FBXW11,RAD17,RAD21,RB1,SKP1,CDC14A,PRIM2,H2AFZ,PRKAR2B
Pathway	105770	Cyclin E associated events during G1/S transition	BioSystems: REACTOME	0.007423	1	0.2394	1	4	66	CDKN1B,PSMC6,RB1,SKP1
Pathway	105783	Cyclin A:Cdk2-associated events at S phase entry	BioSystems: REACTOME	0.007824	1	0.2394	1	4	67	CDKN1B,PSMC6,RB1,SKP1
Pathway	198788	DNA damage response	BioSystems: WikiPathways	0.007824	1	0.2394	1	4	67	CDKN1B,TLK1,RAD17,RB1
Pathway	198805	G1 to S cell cycle control	BioSystems: WikiPathways	0.008239	1	0.2394	1	4	68	CDKN1B,RB1,CCNG2,PRIM2
Pathway	106288	Pyrimidine catabolism	BioSystems: REACTOME	0.008338	1	0.2394	1	2	12	NT5C3A,DPYS
Pathway	187220	Transport to the Golgi and subsequent modification	BioSystems: REACTOME	0.00848	1	0.2394	1	3	36	SEC24A,B4GALT6,SEC23A
Pathway	198774	TGF-beta Receptor Signaling Pathway	BioSystems: WikiPathways	0.00947	1	0.2442	1	6	154	ZEB2,UBE2D1,SUMO1,HSPA8,RB1,SKP1
Pathway	105765	Cell Cycle, Mitotic	BioSystems: REACTOME	0.00965	1	0.2442	1	11	416	CDKN1B,PSMC6,UBE2D1,NUP160,FBXW11,RAD21,RB1,SKP1,CDC14A,PRIM2,PRKAR2B
Pathway	105780	Inhibition of replication initiation of damaged DNA by RB1/E2F1	BioSystems: REACTOME	0.009779	1	0.2442	1	2	13	RB1,PRIM2
Gene Family	IPO	Importins	genenames.org	0.0001838	0.006065	0.006065	0.0248	3	18	KPNA3,KPNA4,IPO7
Gene Family	DNAJ	DnaJ (Hsp40) homologs	genenames.org	0.001875	0.06188	0.03094	0.1265	3	39	DNAJC6,DNAJC10,DNAJB4
Gene Family	ABHD	Abhydrolase domain containing genes	genenames.org	0.005073	0.1674	0.0558	0.2281	2	17	EPHX4,ABHD13
Disease	ctd:D005922	Glomerulonephritis, IGA	CTD	5.206e-06	0.001312	0.001312	0.008015	18	437	ADAM9,SGPP1,TLK1,DNAJC10,LYPLA1,ETNK1,TMED2,SEC23A,IPO7,RB1,SMCHD1,CANX,ARMC1,RPRD1A,EIF2S1,KCTD3,H2AFZ,RPE
Disease	ctd:D003866	Depressive Disorder	CTD	0.0009331	0.2351	0.1176	0.7182	4	36	PTGS2,ACSL4,NR3C1,SNAP25
Disease	ctd:D003072	Cognition Disorders	CTD	0.001759	0.4433	0.1478	0.9027	3	20	PTGS2,EIF2S1,SLC4A10
Disease	ctd:D004715	Endometriosis	CTD	0.002998	0.7556	0.1889	1	7	156	PTGS2,ITGB8,NR1D2,NR3C1,NR2F2,THRA,HDAC2
Disease	ctd:D038901	Mental Retardation, X-Linked	CTD	0.003955	0.9967	0.1993	1	4	53	ACSL4,RAB39B,ZNF711,SLC6A8
Disease	ctd:D054506	Chloracne	CTD	0.007501	1	0.2187	1	3	33	CDKN1B,NT5C3A,CREM
Disease	ctd:D000310	Adrenal Gland Neoplasms	CTD	0.007633	1	0.2187	1	2	11	PTGS2,RB1
Disease	ctd:D012516	Osteosarcoma	CTD	0.008841	1	0.2187	1	3	35	BMI1,RB1,EIF2S1

## Sheet: monkeymouse toppfun brown
Category	ID	Name	Source	p-value	q-value Bonferroni	q-value FDR B&H	q-value FDR B&Y	Hit Count in Query List	Hit Count in Genome	Hit in Query List
GO: Cellular Component	GO:0043209	myelin sheath		1.86e-06	0.000654	0.000654	0.00422	12	201	SRD5A1,NFASC,MDH1,GFAP,SLC25A3,STX4,SYN2,UQCRFS1,CA2,RAP1A,SCRIB,ATP1A3
GO: Biological Process	GO:0043087	regulation of GTPase activity		3.73e-06	0.0134	0.0134	0.117	20	565	FNBP1,NCK1,BCL6,EZH2,PLXNB2,ST5,SBF1,RAPGEF3,SRGAP3,PLXNB1,TBCD,RALGDS,RANGAP1,BIN1,RAP1A,ARHGAP23,PLEKHG3,ERRFI1,SCRIB,SPATA13
Gene Family	PLXN	Plexins	genenames.org	5.86e-06	0.000152	0.000152	0.000588	3	8	PLXNB2,PLXNA1,PLXNB1
GO: Biological Process	GO:0043547	positive regulation of GTPase activity		1.25e-05	0.0447	0.0224	0.196	18	511	FNBP1,NCK1,EZH2,ST5,SBF1,RAPGEF3,SRGAP3,PLXNB1,TBCD,RALGDS,RANGAP1,BIN1,RAP1A,ARHGAP23,PLEKHG3,ERRFI1,SCRIB,SPATA13
Mouse Phenotype	MP:0008987	abnormal liver lobule morphology		5.41e-05	0.132	0.107	0.896	11	165	SP1,ABL1,AQP11,FAH,CTHRC1,NOTCH1,RELA,CBS,ARSG,MTF1,SLC22A5
Human Phenotype	HP:0002828	Multiple joint contractures		5.61e-05	0.0441	0.0441	0.32	3	7	ALG14,MED12,FLNA
GO: Biological Process	GO:0007264	small GTPase mediated signal transduction		7.82e-05	0.281	0.0703	0.616	24	932	ABL1,NCK1,BCL6,RAPGEF3,SRGAP3,FLNA,RALGDS,RANGAP1,RAP1A,RAB31,ARHGAP23,CAMK2A,DGKZ,CIT,CYFIP2,AATK,PLEKHG3,WASF2,PHACTR4,PKN1,PSME3,PDCD10,SPATA13,RAB33B
Mouse Phenotype	MP:0008986	abnormal liver parenchyma morphology		8.76e-05	0.214	0.107	0.896	11	174	SP1,ABL1,AQP11,FAH,CTHRC1,NOTCH1,RELA,CBS,ARSG,MTF1,SLC22A5
GO: Biological Process	GO:0009299	mRNA transcription		0.000102	0.365	0.0703	0.616	4	23	SP1,SREBF1,FLNA,EEF1D
GO: Biological Process	GO:0048708	astrocyte differentiation		0.000121	0.436	0.0703	0.616	6	71	ABL1,SOX8,GFAP,NOTCH1,BIN1,DRD1
Pathway	477129	Developmental Biology	BioSystems: REACTOME	0.000134	0.151	0.151	1	15	419	NCOA3,ABL1,SREBF1,NFASC,NCK1,SRGAP3,SEMA6A,MED12,PLXNA1,NOTCH1,PLXNB1,CAP2,COL9A1,LAMC1,RELA
GO: Biological Process	GO:0033688	regulation of osteoblast proliferation		0.000143	0.513	0.0703	0.616	4	25	ABL1,SOX8,CTHRC1,PLXNB1
GO: Biological Process	GO:0021915	neural tube development		0.00018	0.645	0.0703	0.616	9	183	PLXNB2,ITPK1,PKD2,CTHRC1,MED12,SDC4,NOTCH1,PHACTR4,SCRIB
GO: Biological Process	GO:0042063	gliogenesis		0.000186	0.666	0.0703	0.616	11	270	ABL1,SOX8,EZH2,GFAP,MED12,NOTCH1,BIN1,DRD1,RELA,LGI4,SCRIB
GO: Cellular Component	GO:0002116	semaphorin receptor complex		0.000189	0.0663	0.0295	0.19	3	11	PLXNB2,PLXNA1,PLXNB1
GO: Biological Process	GO:0032966	negative regulation of collagen biosynthetic process		0.000195	0.701	0.0703	0.616	3	11	RAPGEF3,RAP1A,ERRFI1
GO: Molecular Function	GO:0017154	semaphorin receptor activity		0.000197	0.142	0.1	0.718	3	11	PLXNB2,PLXNA1,PLXNB1
GO: Biological Process	GO:0045920	negative regulation of exocytosis		0.000225	0.809	0.0703	0.616	4	28	CD84,NOTCH1,RAP1A,RAB33B
GO: Cellular Component	GO:0031252	cell leading edge		0.000252	0.0886	0.0295	0.19	13	381	ABL1,ITGB4,ITGB5,STX4,KCNC1,RAPGEF3,PKD2,DGKZ,CIT,WASF2,PHACTR4,SCRIB,SPATA13
GO: Biological Process	GO:1902287	semaphorin-plexin signaling pathway involved in axon guidance		0.000258	0.927	0.0703	0.616	3	12	PLXNB2,PLXNA1,PLXNB1
GO: Biological Process	GO:0010713	negative regulation of collagen metabolic process		0.000258	0.927	0.0703	0.616	3	12	RAPGEF3,RAP1A,ERRFI1
GO: Biological Process	GO:0033687	osteoblast proliferation		0.000259	0.931	0.0703	0.616	4	29	ABL1,SOX8,CTHRC1,PLXNB1
GO: Biological Process	GO:0044252	negative regulation of multicellular organismal metabolic process		0.000333	1	0.0703	0.616	3	13	RAPGEF3,RAP1A,ERRFI1
GO: Biological Process	GO:0033690	positive regulation of osteoblast proliferation		0.000333	1	0.0703	0.616	3	13	ABL1,SOX8,CTHRC1
GO: Biological Process	GO:1902285	semaphorin-plexin signaling pathway involved in neuron projection guidance		0.000333	1	0.0703	0.616	3	13	PLXNB2,PLXNA1,PLXNB1
GO: Biological Process	GO:0009726	detection of endogenous stimulus		0.00035	1	0.0703	0.616	2	3	PKD2,ABCG1
GO: Biological Process	GO:0035148	tube formation		0.000352	1	0.0703	0.616	8	159	SOX8,PLXNB2,CTHRC1,MED12,SDC4,NOTCH1,PHACTR4,SCRIB
GO: Molecular Function	GO:0005085	guanyl-nucleotide exchange factor activity		0.000368	0.266	0.1	0.718	9	201	FNBP1,NCK1,ST5,SBF1,RAPGEF3,RALGDS,RAP1A,PLEKHG3,SPATA13
GO: Biological Process	GO:0051345	positive regulation of hydrolase activity		0.000384	1	0.0725	0.635	21	849	FNBP1,NCK1,EZH2,ST5,SBF1,RAPGEF3,SRGAP3,PLXNB1,TBCD,RALGDS,RANGAP1,BIN1,RAP1A,ARHGAP23,CYFIP2,PLEKHG3,ERRFI1,PCOLCE2,PSME3,SCRIB,SPATA13
Mouse Phenotype	MP:0012065	increased astrocyte number		0.000391	0.954	0.239	1	7	86	GFAP,HPRT1,DRD1,CBS,ARSG,ATP1A3,PDCD10
Mouse Phenotype	MP:0012064	abnormal astrocyte number		0.000391	0.954	0.239	1	7	86	GFAP,HPRT1,DRD1,CBS,ARSG,ATP1A3,PDCD10
GO: Biological Process	GO:0014015	positive regulation of gliogenesis		0.000447	1	0.0803	0.704	5	59	SOX8,GFAP,NOTCH1,BIN1,RELA
GO: Biological Process	GO:0010001	glial cell differentiation		0.000478	1	0.0818	0.717	9	209	ABL1,SOX8,GFAP,MED12,NOTCH1,BIN1,DRD1,RELA,LGI4
GO: Biological Process	GO:0045664	regulation of neuron differentiation		0.000555	1	0.0906	0.794	17	632	ABL1,BCL6,SOX8,EZH2,PLXNB2,GFAP,SEMA6A,PLXNA1,NOTCH1,PLXNB1,BIN1,RAP1A,CTDSP1,CIT,AATK,FEZ1,CDK5RAP2
Pathway	119527	Signaling by Robo receptor	BioSystems: REACTOME	0.000601	0.677	0.183	1	4	33	ABL1,NCK1,SRGAP3,CAP2
GO: Biological Process	GO:0071526	semaphorin-plexin signaling pathway		0.000606	1	0.0946	0.829	4	36	PLXNB2,SEMA6A,PLXNA1,PLXNB1
Mouse Phenotype	MP:0003720	abnormal neural tube closure		0.000682	1	0.298	1	13	293	ABL1,ZNF148,NCK1,MDM4,PLXNB2,SS18,ITPK1,HPRT1,CTHRC1,MED12,LAMC1,PHACTR4,SCRIB
GO: Biological Process	GO:0002009	morphogenesis of an epithelium		0.00069	1	0.0993	0.871	15	529	NCOA3,ABL1,SOX8,PLXNB2,PKD2,CTHRC1,MED12,PLXNA1,SDC4,NOTCH1,CA2,POU2F1,PHACTR4,SCRIB,PDCD10
GO: Biological Process	GO:0044272	sulfur compound biosynthetic process		0.000692	1	0.0993	0.871	9	220	SP1,ELOVL7,SLC35D1,OPLAH,ST3GAL4,CHST1,PAPSS2,PAPSS1,CBS
GO: Molecular Function	GO:0034040	lipid-transporting ATPase activity		0.000698	0.505	0.1	0.718	2	4	ABCG4,ABCG1
GO: Cellular Component	GO:0044431	Golgi apparatus part		0.000712	0.251	0.0546	0.352	21	901	FNBP1,BET1,SREBF1,NCK1,STX4,ITM2B,SCARA3,TAPBP,SDC4,NOTCH1,TRAPPC2,FLNA,RAB31,ST3GAL4,CHST1,CIT,ABCG1,ST6GALNAC5,GALNT6,PDCD10,RAB33B
Mouse Phenotype	MP:0002924	delayed CNS synapse formation		0.000732	1	0.298	1	2	3	NRN1,SYN2
GO: Biological Process	GO:0042789	mRNA transcription from RNA polymerase II promoter		0.000767	1	0.106	0.928	3	17	SP1,SREBF1,FLNA
Pathway	137998	TCR signaling in naive CD4+ T cells	BioSystems: Pathway Interaction Database	0.000774	0.871	0.183	1	5	61	NCK1,GAB2,FLNA,RAP1A,SH3BP2
Pathway	83065	Axon guidance	BioSystems: KEGG	0.00079	0.89	0.183	1	7	127	ABL1,NCK1,PLXNB2,SRGAP3,SEMA6A,PLXNA1,PLXNB1
GO: Cellular Component	GO:0030027	lamellipodium		0.000796	0.28	0.0546	0.352	8	182	STX4,RAPGEF3,PKD2,DGKZ,WASF2,PHACTR4,SCRIB,SPATA13
Pathway	782382	gluconeogenesis	BioSystems: BIOCYC	0.000825	0.929	0.183	1	3	16	MDH1,PGK1,BPGM
GO: Biological Process	GO:0001843	neural tube closure		0.000864	1	0.113	0.989	6	102	PLXNB2,CTHRC1,MED12,SDC4,PHACTR4,SCRIB
GO: Biological Process	GO:0060606	tube closure		0.000909	1	0.113	0.989	6	103	PLXNB2,CTHRC1,MED12,SDC4,PHACTR4,SCRIB
GO: Biological Process	GO:0021756	striatum development		0.000913	1	0.113	0.989	3	18	BBS2,HPRT1,DRD1
GO: Cellular Component	GO:0097481	neuronal postsynaptic density		0.000931	0.328	0.0546	0.352	5	70	DLGAP1,SYN2,CAP2,CAMK2A,CNKSR2
GO: Biological Process	GO:0001838	embryonic epithelial tube formation		0.000967	1	0.113	0.989	7	143	SOX8,PLXNB2,CTHRC1,MED12,SDC4,PHACTR4,SCRIB
GO: Biological Process	GO:2000134	negative regulation of G1/S transition of mitotic cell cycle		0.00101	1	0.113	0.989	6	105	EZH2,PKD2,DGKZ,CTDSP1,CTDSP2,PSME3
GO: Biological Process	GO:0072175	epithelial tube formation		0.00101	1	0.113	0.989	7	144	SOX8,PLXNB2,CTHRC1,MED12,SDC4,PHACTR4,SCRIB
GO: Molecular Function	GO:0019901	protein kinase binding		0.00105	0.758	0.1	0.718	16	608	ABL1,SREBF1,NCK1,NEK9,GAB2,SDC4,CCNL2,FLNA,TPRKB,CNKSR2,RELA,FEZ1,ERRFI1,CDK5RAP2,PKN1,PDCD10
GO: Biological Process	GO:0014020	primary neural tube formation		0.00111	1	0.113	0.989	6	107	PLXNB2,CTHRC1,MED12,SDC4,PHACTR4,SCRIB
GO: Biological Process	GO:0014013	regulation of gliogenesis		0.00111	1	0.113	0.989	6	107	SOX8,EZH2,GFAP,NOTCH1,BIN1,RELA
GO: Cellular Component	GO:0044326	dendritic spine neck		0.00112	0.395	0.0564	0.363	2	5	DRD1,ATP1A3
Pathway	105688	Axon guidance	BioSystems: REACTOME	0.00114	1	0.183	1	10	262	ABL1,NFASC,NCK1,SRGAP3,SEMA6A,PLXNA1,PLXNB1,CAP2,COL9A1,LAMC1
GO: Biological Process	GO:0070814	hydrogen sulfide biosynthetic process		0.00115	1	0.113	0.989	2	5	SP1,CBS
GO: Biological Process	GO:0046533	negative regulation of photoreceptor cell differentiation		0.00115	1	0.113	0.989	2	5	SOX8,NOTCH1
Mouse Phenotype	MP:0002182	abnormal astrocyte morphology		0.00115	1	0.299	1	8	133	GFAP,HPRT1,DRD1,CBS,ARSG,CD81,ATP1A3,PDCD10
Mouse Phenotype	MP:0000607	abnormal hepatocyte morphology		0.00115	1	0.299	1	8	133	ABL1,AQP11,FAH,CTHRC1,RELA,CBS,ARSG,SLC22A5
GO: Molecular Function	GO:0017034	Rap guanyl-nucleotide exchange factor activity		0.00116	0.835	0.1	0.718	2	5	RAPGEF3,RAP1A
GO: Biological Process	GO:1902807	negative regulation of cell cycle G1/S phase transition		0.00116	1	0.113	0.989	6	108	EZH2,PKD2,DGKZ,CTDSP1,CTDSP2,PSME3
Mouse Phenotype	MP:0012253	abnormal intersomitic vessel morphology		0.00117	1	0.299	1	4	30	NOTCH1,FLNA,WASF2,PDCD10
Pathway	477112	ABCA transporters in lipid homeostasis	BioSystems: REACTOME	0.00118	1	0.183	1	3	18	ABCA2,ABCG4,ABCG1
GO: Molecular Function	GO:0019900	kinase binding		0.00122	0.884	0.1	0.718	17	677	ABL1,SREBF1,NCK1,NEK9,GFAP,GAB2,SDC4,CCNL2,FLNA,TPRKB,CNKSR2,RELA,FEZ1,ERRFI1,CDK5RAP2,PKN1,PDCD10
Mouse Phenotype	MP:0009758	impaired behavioral response to cocaine		0.00123	1	0.299	1	3	14	DRD1,CYFIP2,CD81
GO: Biological Process	GO:0044342	type B pancreatic cell proliferation		0.00126	1	0.115	1	3	20	BTBD10,SIDT2,ERRFI1
GO: Biological Process	GO:0048729	tissue morphogenesis		0.00126	1	0.115	1	17	681	NCOA3,ABL1,SOX8,MDM4,PLXNB2,ITGB4,PKD2,CTHRC1,MED12,PLXNA1,SDC4,NOTCH1,CA2,POU2F1,PHACTR4,SCRIB,PDCD10
GO: Molecular Function	GO:0051020	GTPase binding		0.00127	0.919	0.1	0.718	10	288	STX4,SRGAP3,FLNA,RANGAP1,BIN1,RAP1A,CIT,CSE1L,ERRFI1,PKN1
GO: Biological Process	GO:0022037	metencephalon development		0.00128	1	0.115	1	6	110	ABL1,EZH2,KCNC1,SEZ6L2,CBS,SCRIB
GO: Molecular Function	GO:0042626	ATPase activity, coupled to transmembrane movement of substances		0.0013	0.939	0.1	0.718	6	110	ABCA2,ABCG4,TAPBP,CPOX,ABCG1,ATP1A3
GO: Molecular Function	GO:0016820	hydrolase activity, acting on acid anhydrides, catalyzing transmembrane movement of substances		0.00136	0.984	0.1	0.718	6	111	ABCA2,ABCG4,TAPBP,CPOX,ABCG1,ATP1A3
Disease	ctd:D003557	Phyllodes Tumor	CTD	0.00138	0.311	0.156	0.933	2	5	MED12,FLNA
Disease	ctd:C537923	Opitz-Kaveggia syndrome	CTD	0.00138	0.311	0.156	0.933	2	5	MED12,FLNA
Pathway	SMP00128	Gluconeogenesis	SMPDB	0.00139	1	0.183	1	3	19	MDH1,PGK1,BPGM
Human Phenotype	HP:0001552	Barrel-shaped chest		0.0014	1	0.294	1	3	19	TRAPPC2,ICK,RAB33B
Human Phenotype	HP:0002013	Vomiting		0.00141	1	0.294	1	7	142	IVD,HPRT1,OPLAH,FLNA,CPOX,NDUFAF4,SLC22A5
GO: Molecular Function	GO:0030331	estrogen receptor binding		0.00144	1	0.1	0.718	4	45	NCOA3,DDX17,HSD17B10,PADI2
GO: Biological Process	GO:2000145	regulation of cell motility		0.00144	1	0.126	1	18	751	ABL1,BBS2,PLXNB2,GAB2,STX4,RAPGEF3,SRGAP3,SEMA6A,PLXNA1,SDC4,NOTCH1,PLXNB1,DRD1,CD81,PKN1,PDCD10,PADI2,SPATA13
Pathway	833810	Non-integrin membrane-ECM interactions	BioSystems: REACTOME	0.00151	1	0.183	1	4	42	ITGB4,ITGB5,SDC4,LAMC1
GO: Biological Process	GO:0050767	regulation of neurogenesis		0.00161	1	0.134	1	18	759	ABL1,BCL6,SOX8,EZH2,PLXNB2,GFAP,SEMA6A,PLXNA1,NOTCH1,PLXNB1,BIN1,RAP1A,CTDSP1,RELA,CIT,AATK,FEZ1,CDK5RAP2
Pathway	833811	Syndecan interactions	BioSystems: REACTOME	0.00162	1	0.183	1	3	20	ITGB4,ITGB5,SDC4
GO: Biological Process	GO:0045604	regulation of epidermal cell differentiation		0.00167	1	0.134	1	4	47	NCOA3,EZH2,NOTCH1,ERRFI1
GO: Biological Process	GO:0060284	regulation of cell development		0.00168	1	0.134	1	21	954	NCOA3,ABL1,BCL6,SOX8,EZH2,PLXNB2,GFAP,PHLDB1,SEMA6A,PLXNA1,NOTCH1,PLXNB1,FLNA,BIN1,RAP1A,CTDSP1,RELA,CIT,AATK,FEZ1,CDK5RAP2
GO: Biological Process	GO:0034036	purine ribonucleoside bisphosphate biosynthetic process		0.00171	1	0.134	1	2	6	PAPSS2,PAPSS1
GO: Biological Process	GO:0050428	3'-phosphoadenosine 5'-phosphosulfate biosynthetic process		0.00171	1	0.134	1	2	6	PAPSS2,PAPSS1
GO: Molecular Function	GO:0008420	CTD phosphatase activity		0.00172	1	0.1	0.718	2	6	CTDSP1,CTDSP2
GO: Biological Process	GO:0001501	skeletal system development		0.00178	1	0.134	1	14	523	SP1,BBS2,SLC35D1,MED12,PLXNB1,TRAPPC2,COL9A1,RELA,PAPSS2,PAPSS1,CBS,THBS3,WASF2,RAB33B
GO: Biological Process	GO:0007422	peripheral nervous system development		0.00179	1	0.134	1	5	80	NFASC,SOX8,MED12,RELA,LGI4
GO: Biological Process	GO:0051270	regulation of cellular component movement		0.00185	1	0.136	1	19	832	ABL1,BBS2,BCL6,PLXNB2,GAB2,STX4,RAPGEF3,SRGAP3,SEMA6A,PLXNA1,SDC4,NOTCH1,PLXNB1,DRD1,CD81,PKN1,PDCD10,PADI2,SPATA13
Mouse Phenotype	MP:0008803	abnormal placental labyrinth vasculature morphology		0.00191	1	0.423	1	6	83	SS18,MAP3K3,PKD2,SDC4,NOTCH1,WASF2
GO: Molecular Function	GO:0015399	primary active transmembrane transporter activity		0.00203	1	0.1	0.718	6	120	ABCA2,ABCG4,TAPBP,CPOX,ABCG1,ATP1A3
GO: Molecular Function	GO:0015405	P-P-bond-hydrolysis-driven transmembrane transporter activity		0.00203	1	0.1	0.718	6	120	ABCA2,ABCG4,TAPBP,CPOX,ABCG1,ATP1A3
Pathway	P00024	Glycolysis	PantherDB	0.00205	1	0.192	1	2	6	PGK1,BPGM
Pathway	161010	Transport and synthesis of PAPS	BioSystems: REACTOME	0.00205	1	0.192	1	2	6	PAPSS2,PAPSS1
Human Phenotype	HP:0001057	Aplasia cutis congenita		0.00208	1	0.294	1	2	6	ITGB4,NOTCH1
Human Phenotype	HP:0000071	Ureteral stenosis		0.00208	1	0.294	1	2	6	ITGB4,FLNA
GO: Biological Process	GO:0001841	neural tube formation		0.00208	1	0.147	1	6	121	PLXNB2,CTHRC1,MED12,SDC4,PHACTR4,SCRIB
GO: Biological Process	GO:0060485	mesenchyme development		0.00215	1	0.147	1	9	259	SOX8,EZH2,MDM4,PHLDB1,PKD2,SEMA6A,NOTCH1,FLNA,PHACTR4
Mouse Phenotype	MP:0003354	astrocytosis		0.00215	1	0.438	1	6	85	GFAP,HPRT1,DRD1,ARSG,ATP1A3,PDCD10
GO: Biological Process	GO:0021544	subpallium development		0.00216	1	0.147	1	3	24	BBS2,HPRT1,DRD1
GO: Biological Process	GO:1901137	carbohydrate derivative biosynthetic process		0.0022	1	0.147	1	19	845	BET1,SLC35D1,PIGC,ALG14,HPRT1,ITM2B,SDC4,CAP2,TRAPPC2,VIP,ADAMTSL1,DRD1,ST3GAL4,CHST1,PAPSS2,PAPSS1,GUCY1B3,ST6GALNAC5,GALNT6
GO: Biological Process	GO:0010769	regulation of cell morphogenesis involved in differentiation		0.00222	1	0.147	1	11	365	ABL1,EZH2,PLXNB2,PHLDB1,SEMA6A,PLXNA1,NOTCH1,PLXNB1,FLNA,CIT,AATK
Gene Family	ABC	ATP-binding cassette transporters	genenames.org	0.00223	0.0579	0.029	0.112	3	54	ABCA2,ABCG4,ABCG1
GO: Cellular Component	GO:0045180	basal cortex		0.00232	0.817	0.102	0.658	2	7	PHLDB1,PKD2
GO: Biological Process	GO:0030038	contractile actin filament bundle assembly		0.00233	1	0.147	1	5	85	ITGB5,RAPGEF3,SDC4,WASF2,PDCD10
GO: Biological Process	GO:0043149	stress fiber assembly		0.00233	1	0.147	1	5	85	ITGB5,RAPGEF3,SDC4,WASF2,PDCD10
GO: Molecular Function	GO:0031267	small GTPase binding		0.00237	1	0.1	0.718	9	262	STX4,SRGAP3,FLNA,RANGAP1,RAP1A,CIT,CSE1L,ERRFI1,PKN1
GO: Biological Process	GO:0046532	regulation of photoreceptor cell differentiation		0.00238	1	0.147	1	2	7	SOX8,NOTCH1
GO: Biological Process	GO:0070813	hydrogen sulfide metabolic process		0.00238	1	0.147	1	2	7	SP1,CBS
GO: Molecular Function	GO:0043492	ATPase activity, coupled to movement of substances		0.00239	1	0.1	0.718	6	124	ABCA2,ABCG4,TAPBP,CPOX,ABCG1,ATP1A3
Pathway	144182	Proximal tubule bicarbonate reclamation	BioSystems: KEGG	0.00246	1	0.213	1	3	23	MDH1,CA2,ATP1A3
GO: Biological Process	GO:0031589	cell-substrate adhesion		0.00246	1	0.15	1	10	316	ABL1,BCL6,ITGB4,ITGB5,SDC4,NOTCH1,TBCD,FLNA,LAMC1,THBS3
GO: Biological Process	GO:0007265	Ras protein signal transduction		0.00255	1	0.153	1	13	485	BCL6,RAPGEF3,RALGDS,RAP1A,CAMK2A,DGKZ,AATK,PLEKHG3,WASF2,PHACTR4,PSME3,PDCD10,SPATA13
GO: Molecular Function	GO:0035258	steroid hormone receptor binding		0.00262	1	0.1	0.718	5	87	NCOA3,DDX17,PKN1,HSD17B10,PADI2
GO: Biological Process	GO:0017157	regulation of exocytosis		0.00269	1	0.158	1	7	171	GAB2,CD84,STX4,SDC4,NOTCH1,RAP1A,RAB33B
GO: Molecular Function	GO:0052831	inositol-1,3,4,6-tetrakisphosphate 1-phosphatase activity		0.00275	1	0.1	0.718	3	26	ITPK1,NT5DC3,PTPDC1
GO: Molecular Function	GO:0052830	inositol-1,3,4,6-tetrakisphosphate 6-phosphatase activity		0.00275	1	0.1	0.718	3	26	ITPK1,NT5DC3,PTPDC1
GO: Molecular Function	GO:0052825	inositol-1,3,4,5,6-pentakisphosphate 1-phosphatase activity		0.00275	1	0.1	0.718	3	26	ITPK1,NT5DC3,PTPDC1
GO: Biological Process	GO:0045665	negative regulation of neuron differentiation		0.00277	1	0.158	1	8	219	SOX8,GFAP,SEMA6A,NOTCH1,CTDSP1,CIT,AATK,CDK5RAP2
GO: Biological Process	GO:0016331	morphogenesis of embryonic epithelium		0.00278	1	0.158	1	7	172	SOX8,PLXNB2,CTHRC1,MED12,SDC4,PHACTR4,SCRIB
GO: Molecular Function	GO:0030374	ligand-dependent nuclear receptor transcription coactivator activity		0.00282	1	0.1	0.718	4	54	NCOA3,SS18,MED12,PKN1
GO: Molecular Function	GO:0005088	Ras guanyl-nucleotide exchange factor activity		0.00291	1	0.1	0.718	6	129	ST5,SBF1,RAPGEF3,RAP1A,PLEKHG3,SPATA13
GO: Biological Process	GO:0035295	tube development		0.00293	1	0.163	1	16	675	NCOA3,SP1,AQP11,SREBF1,SOX8,PLXNB2,ITGB4,ITPK1,PKD2,CTHRC1,MED12,SDC4,NOTCH1,PHACTR4,ERRFI1,SCRIB
GO: Biological Process	GO:0006813	potassium ion transport		0.00301	1	0.163	1	8	222	KCNC1,RAPGEF3,PKD2,VIP,DRD1,KCNK13,CPOX,ATP1A3
GO: Molecular Function	GO:0052827	inositol pentakisphosphate phosphatase activity		0.00307	1	0.101	0.723	3	27	ITPK1,NT5DC3,PTPDC1
GO: Biological Process	GO:0045542	positive regulation of cholesterol biosynthetic process		0.00315	1	0.163	1	2	8	SREBF1,ABCG1
GO: Biological Process	GO:0000103	sulfate assimilation		0.00315	1	0.163	1	2	8	PAPSS2,PAPSS1
GO: Biological Process	GO:0010579	positive regulation of adenylate cyclase activity involved in G-protein coupled receptor signaling pathway		0.00315	1	0.163	1	2	8	VIP,DRD1
GO: Biological Process	GO:0010578	regulation of adenylate cyclase activity involved in G-protein coupled receptor signaling pathway		0.00315	1	0.163	1	2	8	VIP,DRD1
GO: Biological Process	GO:0032107	regulation of response to nutrient levels		0.00321	1	0.163	1	6	132	SREBF1,BBS2,BNIP3L,NRBP2,FEZ1,RAB33B
GO: Biological Process	GO:0032104	regulation of response to extracellular stimulus		0.00321	1	0.163	1	6	132	SREBF1,BBS2,BNIP3L,NRBP2,FEZ1,RAB33B
GO: Biological Process	GO:0042493	response to drug		0.00328	1	0.163	1	12	441	ABCA2,SRD5A1,SREBF1,BCHE,SS18,KCNC1,UQCRFS1,RAP1A,DRD1,RELA,SLC22A5,ATP1A3
GO: Biological Process	GO:0060351	cartilage development involved in endochondral bone morphogenesis		0.00338	1	0.163	1	3	28	COL9A1,CBS,THBS3
GO: Biological Process	GO:0045616	regulation of keratinocyte differentiation		0.00338	1	0.163	1	3	28	NCOA3,NOTCH1,ERRFI1
GO: Biological Process	GO:0050769	positive regulation of neurogenesis		0.0034	1	0.163	1	12	443	BCL6,SOX8,EZH2,PLXNB2,GFAP,SEMA6A,NOTCH1,PLXNB1,BIN1,RAP1A,RELA,FEZ1
Mouse Phenotype	MP:0004712	notochord degeneration		0.00355	1	0.514	1	2	6	NCK1,NOTCH1
Pathway	83068	ECM-receptor interaction	BioSystems: KEGG	0.00358	1	0.284	1	5	86	ITGB4,ITGB5,SDC4,LAMC1,THBS3
Mouse Phenotype	MP:0001716	abnormal placenta labyrinth morphology		0.00368	1	0.514	1	8	160	SP1,SS18,MAP3K3,PKD2,SDC4,NOTCH1,CBS,WASF2
GO: Biological Process	GO:0007229	integrin-mediated signaling pathway		0.00378	1	0.173	1	5	95	ITGB4,ITGB5,GAB2,FLNA,PHACTR4
Pathway	P00034	Integrin signalling pathway	PantherDB	0.00379	1	0.284	1	7	167	ITGB4,ITGB5,MAP3K3,FLNA,COL9A1,RAP1A,LAMC1
Human Phenotype	HP:0003150	Glutaric aciduria		0.00382	1	0.294	1	2	8	DNAJC19,D2HGDH
GO: Biological Process	GO:0040012	regulation of locomotion		0.00383	1	0.173	1	18	823	ABL1,BBS2,PLXNB2,GAB2,STX4,RAPGEF3,SRGAP3,SEMA6A,PLXNA1,SDC4,NOTCH1,PLXNB1,DRD1,CD81,PKN1,PDCD10,PADI2,SPATA13
Mouse Phenotype	MP:0009850	embryonic lethality between implantation and placentation		0.00385	1	0.514	1	14	398	EZH2,MDM4,BAP1,STX4,UBE2N,MED12,RANGAP1,DDX17,LAMC1,POU2F1,CSE1L,GUCY1B3,ZFR,PDCD10
GO: Biological Process	GO:0007417	central nervous system development		0.00386	1	0.173	1	20	956	ABL1,ZNF148,BBS2,SOX8,EZH2,PLXNB2,GFAP,KCNC1,HPRT1,PKD2,MED12,NOTCH1,BIN1,DRD1,SEZ6L2,CBS,AATK,CDK5RAP2,SCRIB,PADI2
GO: Biological Process	GO:0071456	cellular response to hypoxia		0.00386	1	0.173	1	6	137	BACH1,MDM4,BNIP3L,NOTCH1,DRD1,CBS
GO: Biological Process	GO:0090002	establishment of protein localization to plasma membrane		0.00386	1	0.173	1	6	137	BBS2,NFASC,STX4,PACS2,TSPAN14,RAB31
GO: Biological Process	GO:0014031	mesenchymal cell development		0.00391	1	0.173	1	7	183	SOX8,EZH2,PHLDB1,SEMA6A,NOTCH1,FLNA,PHACTR4
GO: Cellular Component	GO:0044327	dendritic spine head		0.00392	1	0.15	0.964	2	9	DRD1,ATP1A3
GO: Biological Process	GO:0001667	ameboidal-type cell migration		0.00396	1	0.174	1	10	338	SOX8,ITGB4,GAB2,SEMA6A,SDC4,NOTCH1,WASF2,PHACTR4,PKN1,PDCD10
Mouse Phenotype	MP:0000822	abnormal brain ventricle morphology		0.004	1	0.514	1	10	236	BBS2,MDM4,PLXNB2,SRGAP3,DRD1,ICK,WASF2,CDK5RAP2,SCRIB,PDCD10
GO: Biological Process	GO:0090205	positive regulation of cholesterol metabolic process		0.00402	1	0.174	1	2	9	SREBF1,ABCG1
GO: Molecular Function	GO:0004779	sulfate adenylyltransferase activity		0.00404	1	0.125	0.893	2	9	PAPSS2,PAPSS1
GO: Biological Process	GO:0048667	cell morphogenesis involved in neuron differentiation		0.00408	1	0.174	1	19	894	ABL1,NFASC,NCK1,NRN1,PLXNB2,HPRT1,SEMA6A,PLXNA1,NOTCH1,PLXNB1,CAP2,COL9A1,CAMK2A,LAMC1,CIT,AATK,FEZ1,PSME3,SCRIB
Mouse Phenotype	MP:0002920	decreased paired-pulse facilitation		0.00413	1	0.514	1	3	21	HPRT1,RAP1A,CAMK2A
GO: Molecular Function	GO:0005080	protein kinase C binding		0.00414	1	0.125	0.893	4	60	SDC4,FLNA,FEZ1,PKN1
Mouse Phenotype	MP:0003634	abnormal glial cell morphology		0.00414	1	0.514	1	12	317	PLXNB2,GFAP,HPRT1,PLXNA1,DRD1,LAMC1,LGI4,CBS,ARSG,CD81,ATP1A3,PDCD10
GO: Biological Process	GO:0060560	developmental growth involved in morphogenesis		0.00424	1	0.176	1	8	235	ABL1,NRN1,SEMA6A,MED12,PLXNA1,NOTCH1,PLXNB1,AATK
GO: Biological Process	GO:0006887	exocytosis		0.00428	1	0.176	1	11	398	GAB2,CD84,STX4,TRIM36,SDC4,NOTCH1,FLNA,RAP1A,RAB31,SCRIB,RAB33B
GO: Biological Process	GO:0036294	cellular response to decreased oxygen levels		0.00429	1	0.176	1	6	140	BACH1,MDM4,BNIP3L,NOTCH1,DRD1,CBS
GO: Biological Process	GO:0021549	cerebellum development		0.00432	1	0.176	1	5	98	ABL1,EZH2,KCNC1,SEZ6L2,CBS
GO: Biological Process	GO:0009894	regulation of catabolic process		0.00445	1	0.18	1	16	705	DLGAP1,ABL1,SREBF1,MDM4,GFAP,BNIP3L,BPGM,RAPGEF3,VIP,FLNA,RELA,NRBP2,FEZ1,CD81,PSME3,RAB33B
GO: Cellular Component	GO:0030424	axon		0.0045	1	0.15	0.964	13	525	NFASC,KCNC1,RAPGEF3,SYN2,SEMA6A,CA2,RANGAP1,BIN1,DRD1,CAMK2A,AATK,FEZ1,ATP1A3
Mouse Phenotype	MP:0005244	hemopericardium		0.00451	1	0.514	1	4	43	ABL1,HPRT1,NOTCH1,WASF2
GO: Biological Process	GO:0060122	inner ear receptor stereocilium organization		0.00453	1	0.181	1	3	31	CTHRC1,SDC4,SCRIB
GO: Molecular Function	GO:0052743	inositol tetrakisphosphate phosphatase activity		0.00457	1	0.127	0.91	3	31	ITPK1,NT5DC3,PTPDC1
GO: Molecular Function	GO:0070566	adenylyltransferase activity		0.00457	1	0.127	0.91	3	31	ABL1,PAPSS2,PAPSS1
GO: Biological Process	GO:0048864	stem cell development		0.00466	1	0.181	1	7	189	SOX8,EZH2,PHLDB1,SEMA6A,NOTCH1,FLNA,PHACTR4
GO: Cellular Component	GO:0045178	basal part of cell		0.00468	1	0.15	0.964	4	63	ITGB4,PHLDB1,RAPGEF3,PKD2
GO: Biological Process	GO:0006790	sulfur compound metabolic process		0.00469	1	0.181	1	11	403	SP1,ELOVL7,SLC35D1,SDC4,OPLAH,ST3GAL4,CHST1,PAPSS2,PAPSS1,CBS,ARSG
Mouse Phenotype	MP:0002947	increased hemangioma incidence		0.00473	1	0.514	1	3	22	HPRT1,NOTCH1,PDCD10
Pathway	119531	Role of Abl in Robo-Slit signaling	BioSystems: REACTOME	0.0048	1	0.314	1	2	9	ABL1,CAP2
Pathway	SMP00029	Selenoamino Acid Metabolism	SMPDB	0.0048	1	0.314	1	2	9	PAPSS1,CBS
GO: Biological Process	GO:0048598	embryonic morphogenesis		0.00481	1	0.181	1	15	647	NCOA3,SP1,SOX8,PLXNB2,ITGB4,ITGB5,PHLDB1,PKD2,CTHRC1,MED12,SDC4,NOTCH1,POU2F1,PHACTR4,SCRIB
Mouse Phenotype	MP:0006043	decreased apoptosis		0.00481	1	0.514	1	9	204	NCOA3,BACH1,MDM4,GFAP,FAH,RAPGEF3,PACS2,RELA,PKN1
Human Phenotype	HP:0000914	Shield chest		0.00487	1	0.294	1	2	9	TRAPPC2,ICK
Human Phenotype	HP:0001212	Prominent fingertip pads		0.00487	1	0.294	1	2	9	EZH2,MED12
Mouse Phenotype	MP:0001860	liver inflammation		0.00493	1	0.514	1	7	133	EFS,BCL6,FAH,NOTCH1,SH3BP2,RELA,CBS
GO: Biological Process	GO:0014009	glial cell proliferation		0.00496	1	0.181	1	3	32	GFAP,NOTCH1,LGI4
GO: Biological Process	GO:1903053	regulation of extracellular matrix organization		0.00496	1	0.181	1	3	32	ABL1,PHLDB1,NOTCH1
Mouse Phenotype	MP:0012555	decreased cell death		0.00497	1	0.514	1	9	205	NCOA3,BACH1,MDM4,GFAP,FAH,RAPGEF3,PACS2,RELA,PKN1
GO: Biological Process	GO:0032367	intracellular cholesterol transport		0.00499	1	0.181	1	2	10	ABCA2,ABCG1
GO: Biological Process	GO:0090051	negative regulation of cell migration involved in sprouting angiogenesis		0.00499	1	0.181	1	2	10	NOTCH1,PDCD10
GO: Biological Process	GO:0060020	Bergmann glial cell differentiation		0.00499	1	0.181	1	2	10	ABL1,GFAP
GO: Biological Process	GO:0033148	positive regulation of intracellular estrogen receptor signaling pathway		0.00499	1	0.181	1	2	10	NCOA3,DDX17
GO: Molecular Function	GO:0019534	toxin transporter activity		0.00502	1	0.133	0.95	2	10	ABCG1,SLC22A5
Mouse Phenotype	MP:0000952	abnormal CNS glial cell morphology		0.00505	1	0.514	1	10	244	PLXNB2,GFAP,HPRT1,PLXNA1,DRD1,CBS,ARSG,CD81,ATP1A3,PDCD10
GO: Biological Process	GO:0006836	neurotransmitter transport		0.00508	1	0.182	1	7	192	GFAP,STX4,SYN2,RAP1A,DRD1,CAMK2A,SCRIB
GO: Molecular Function	GO:0017016	Ras GTPase binding		0.00514	1	0.133	0.95	8	242	STX4,SRGAP3,FLNA,RANGAP1,RAP1A,CIT,CSE1L,PKN1
Pathway	198782	EGFR1 Signaling Pathway	BioSystems: WikiPathways	0.0052	1	0.314	1	7	177	SP1,NCK1,GAB2,MAP3K3,RALGDS,CAMK2A,ERRFI1
GO: Biological Process	GO:0048863	stem cell differentiation		0.00529	1	0.185	1	9	297	NCOA3,BCHE,SOX8,EZH2,PHLDB1,SEMA6A,NOTCH1,FLNA,PHACTR4
Pathway	169354	Noncanonical Wnt signaling pathway	BioSystems: Pathway Interaction Database	0.0053	1	0.314	1	3	30	CTHRC1,FLNA,CAMK2A
Mouse Phenotype	MP:0001846	increased inflammatory response		0.00541	1	0.521	1	24	887	NCOA3,ABL1,ZNF148,EFS,BCL6,ITGB4,BAP1,FAH,RAPGEF3,NOTCH1,CA2,VIP,COL9A1,DRD1,SH3BP2,RELA,PAPSS2,CBS,ABCG1,GUCY1B3,ERRFI1,PKN1,PDCD10,KIF1C
GO: Biological Process	GO:0060071	Wnt signaling pathway, planar cell polarity pathway		0.00542	1	0.185	1	3	33	ABL1,CTHRC1,MED12
GO: Biological Process	GO:0051640	organelle localization		0.00551	1	0.185	1	12	471	BET1,BBS2,GAB2,CD84,STX4,SEMA6A,TRAPPC2,RAP1A,FEZ1,CDK5RAP2,SCRIB,PDCD10
GO: Biological Process	GO:0048193	Golgi vesicle transport		0.00564	1	0.185	1	9	300	BET1,BBS2,STX4,TAPBP,TRAPPC2,RAB31,TRAPPC2B,KIF1C,RAB33B
GO: Biological Process	GO:0051960	regulation of nervous system development		0.00566	1	0.185	1	18	855	ABL1,BCL6,SOX8,EZH2,PLXNB2,GFAP,SEMA6A,PLXNA1,NOTCH1,PLXNB1,BIN1,RAP1A,CTDSP1,RELA,CIT,AATK,FEZ1,CDK5RAP2
Mouse Phenotype	MP:0008989	abnormal liver sinusoid morphology		0.00576	1	0.521	1	4	46	SP1,NOTCH1,ARSG,MTF1
Mouse Phenotype	MP:0002200	abnormal brain ventricular system morphology		0.00576	1	0.521	1	11	289	BBS2,MDM4,PLXNB2,GFAP,SRGAP3,DRD1,ICK,WASF2,CDK5RAP2,SCRIB,PDCD10
GO: Biological Process	GO:0071453	cellular response to oxygen levels		0.0058	1	0.185	1	6	149	BACH1,MDM4,BNIP3L,NOTCH1,DRD1,CBS
GO: Biological Process	GO:0048762	mesenchymal cell differentiation		0.00583	1	0.185	1	7	197	SOX8,EZH2,PHLDB1,SEMA6A,NOTCH1,FLNA,PHACTR4
Human Phenotype	HP:0002002	Deep philtrum		0.00587	1	0.294	1	3	31	EZH2,TALDO1,MED12
GO: Biological Process	GO:0090175	regulation of establishment of planar polarity		0.00589	1	0.185	1	3	34	ABL1,CTHRC1,MED12
Pathway	83026	Sulfur metabolism	BioSystems: KEGG	0.00595	1	0.335	1	2	10	PAPSS2,PAPSS1
GO: Biological Process	GO:2000045	regulation of G1/S transition of mitotic cell cycle		0.00598	1	0.185	1	6	150	EZH2,PKD2,DGKZ,CTDSP1,CTDSP2,PSME3
GO: Biological Process	GO:0001505	regulation of neurotransmitter levels		0.00599	1	0.185	1	7	198	GFAP,STX4,SYN2,RAP1A,DRD1,CAMK2A,SCRIB
GO: Biological Process	GO:0010506	regulation of autophagy		0.00599	1	0.185	1	7	198	ABL1,SREBF1,GFAP,BNIP3L,NRBP2,FEZ1,RAB33B
GO: Biological Process	GO:0016241	regulation of macroautophagy		0.00601	1	0.185	1	5	106	SREBF1,BNIP3L,NRBP2,FEZ1,RAB33B
Human Phenotype	HP:0002040	Esophageal varix		0.00604	1	0.294	1	2	10	NOTCH1,CBS
Human Phenotype	HP:0010582	Irregular epiphyses		0.00604	1	0.294	1	2	10	TRAPPC2,COL9A1
Human Phenotype	HP:0000119	Abnormality of the genitourinary system		0.00604	1	0.294	1	2	10	ITGB4,MED12
GO: Biological Process	GO:1901201	regulation of extracellular matrix assembly		0.00605	1	0.185	1	2	11	PHLDB1,NOTCH1
GO: Biological Process	GO:0032366	intracellular sterol transport		0.00605	1	0.185	1	2	11	ABCA2,ABCG1
GO: Biological Process	GO:0002634	regulation of germinal center formation		0.00605	1	0.185	1	2	11	BCL6,PKN1
GO: Biological Process	GO:1903671	negative regulation of sprouting angiogenesis		0.00605	1	0.185	1	2	11	NOTCH1,PDCD10
GO: Biological Process	GO:2000773	negative regulation of cellular senescence		0.00605	1	0.185	1	2	11	ABL1,BCL6
GO: Biological Process	GO:0045682	regulation of epidermis development		0.00607	1	0.185	1	4	67	NCOA3,EZH2,NOTCH1,ERRFI1
GO: Molecular Function	GO:0008932	lytic endotransglycosylase activity		0.00609	1	0.147	1	2	11	ST3GAL4,ST6GALNAC5
GO: Molecular Function	GO:0005391	sodium:potassium-exchanging ATPase activity		0.00609	1	0.147	1	2	11	CPOX,ATP1A3
Mouse Phenotype	MP:0001399	hyperactivity		0.00611	1	0.528	1	12	333	ABCA2,GNG8,KCNC1,SRGAP3,HPRT1,DRD1,CAMK2A,LGALS8,ABCG1,FEZ1,LSAMP,ATP1A3
Human Phenotype	HP:0001159	Syndactyly		0.00613	1	0.294	1	5	98	BBS2,SBF1,MED12,NOTCH1,ICK
GO: Cellular Component	GO:0005789	endoplasmic reticulum membrane		0.00618	1	0.181	1	19	941	BET1,SRD5A1,AGPAT4,SREBF1,RRBP1,ELOVL7,SLC35D1,PIGC,ALG14,PKD2,SCARA3,TAPBP,NOTCH1,CYP4V2,DRD1,SEZ6L2,ABCG1,FADS1,ORMDL2
Human Phenotype	HP:0000926	Platyspondyly		0.00628	1	0.294	1	4	62	TRAPPC2,FLNA,PAPSS2,RAB33B
GO: Biological Process	GO:0045930	negative regulation of mitotic cell cycle		0.0064	1	0.193	1	8	252	ABL1,EZH2,PKD2,DGKZ,CTDSP1,CTDSP2,PSME3,SCRIB
Human Phenotype	HP:0011304	Broad thumb		0.00643	1	0.294	1	3	32	EZH2,MED12,FLNA
GO: Molecular Function	GO:0008138	protein tyrosine/serine/threonine phosphatase activity		0.00646	1	0.15	1	4	68	SBF1,DUSP14,NT5DC3,PTPDC1
Mouse Phenotype	MP:0008112	abnormal monocyte differentiation		0.00649	1	0.528	1	2	8	RELA,ABCG1
Mouse Phenotype	MP:0002800	abnormal short term object recognition memory		0.00649	1	0.528	1	2	8	HPRT1,SYN2
GO: Biological Process	GO:0019693	ribose phosphate metabolic process		0.00663	1	0.199	1	13	544	PGK1,BPGM,RAPGEF3,HPRT1,PKD2,TALDO1,CAP2,VIP,DRD1,PAPSS2,PAPSS1,CBS,GUCY1B3
GO: Biological Process	GO:0060113	inner ear receptor cell differentiation		0.00673	1	0.2	1	4	69	CTHRC1,SDC4,NOTCH1,SCRIB
GO: Cellular Component	GO:0000139	Golgi membrane		0.00692	1	0.187	1	15	682	BET1,SREBF1,ITM2B,SCARA3,TAPBP,NOTCH1,TRAPPC2,RAB31,ST3GAL4,CHST1,ABCG1,ST6GALNAC5,GALNT6,PDCD10,RAB33B
GO: Biological Process	GO:0006890	retrograde vesicle-mediated transport, Golgi to ER		0.00692	1	0.201	1	3	36	TAPBP,KIF1C,RAB33B
GO: Biological Process	GO:0014037	Schwann cell differentiation		0.00692	1	0.201	1	3	36	MED12,RELA,LGI4
GO: Biological Process	GO:0010720	positive regulation of cell development		0.00693	1	0.201	1	13	547	BCL6,SOX8,EZH2,PLXNB2,GFAP,SEMA6A,NOTCH1,PLXNB1,FLNA,BIN1,RAP1A,RELA,FEZ1
GO: Molecular Function	GO:0042805	actinin binding		0.00698	1	0.15	1	3	36	PKD2,RELA,PDLIM4
GO: Molecular Function	GO:0001540	beta-amyloid binding		0.00698	1	0.15	1	3	36	BCHE,ITM2B,HSD17B10
Human Phenotype	HP:0001166	Arachnodactyly		0.00703	1	0.294	1	4	64	MED12,FLNA,CBS,HSD17B10
GO: Biological Process	GO:0048857	neural nucleus development		0.00708	1	0.201	1	4	70	ZNF148,KCNC1,SCRIB,PADI2
Pathway	160977	Fatty acid, triacylglycerol, and ketone body metabolism	BioSystems: REACTOME	0.00718	1	0.342	1	7	188	NCOA3,SP1,AGPAT4,SREBF1,ELOVL7,MED12,FADS1
GO: Biological Process	GO:0048711	positive regulation of astrocyte differentiation		0.00721	1	0.201	1	2	12	NOTCH1,BIN1
GO: Biological Process	GO:0031581	hemidesmosome assembly		0.00721	1	0.201	1	2	12	ITGB4,LAMC1
GO: Biological Process	GO:2001044	regulation of integrin-mediated signaling pathway		0.00721	1	0.201	1	2	12	FLNA,PHACTR4
GO: Biological Process	GO:0072017	distal tubule development		0.00721	1	0.201	1	2	12	PKD2,NOTCH1
GO: Molecular Function	GO:0008556	potassium-transporting ATPase activity		0.00725	1	0.15	1	2	12	CPOX,ATP1A3
GO: Molecular Function	GO:0008092	cytoskeletal protein binding		0.00727	1	0.15	1	18	874	ABL1,NCK1,STX4,KCNC1,PKD2,CAP2,TBCD,FLNA,BIN1,RELA,PDLIM4,FEZ1,WASF2,PHACTR4,CDK5RAP2,CORO6,SNTB2,KIF1C
Human Phenotype	HP:0002991	Abnormality of the fibula		0.00733	1	0.294	1	2	11	SLC35D1,FLNA
Human Phenotype	HP:0006956	Dilation of lateral ventricles		0.00733	1	0.294	1	2	11	EZH2,D2HGDH
GO: Biological Process	GO:0000082	G1/S transition of mitotic cell cycle		0.00734	1	0.203	1	8	258	BACH1,EZH2,PKD2,CAMK2A,DGKZ,CTDSP1,CTDSP2,PSME3
GO: Biological Process	GO:0045747	positive regulation of Notch signaling pathway		0.00747	1	0.204	1	3	37	TSPAN14,NOTCH1,PDCD10
GO: Biological Process	GO:0060562	epithelial tube morphogenesis		0.00751	1	0.204	1	10	371	NCOA3,SOX8,PLXNB2,PKD2,CTHRC1,MED12,SDC4,NOTCH1,PHACTR4,SCRIB
Mouse Phenotype	MP:0005602	decreased angiogenesis		0.00758	1	0.563	1	5	78	ITGB4,MAP3K3,SDC4,NOTCH1,RAP1A
Human Phenotype	HP:0001852	Sandal gap		0.00762	1	0.294	1	3	34	EZH2,FLNA,ICK
Human Phenotype	HP:0005616	Accelerated skeletal maturation		0.00762	1	0.294	1	3	34	EZH2,SLC35D1,FLNA
GO: Biological Process	GO:0030902	hindbrain development		0.00765	1	0.207	1	6	158	ABL1,EZH2,KCNC1,SEZ6L2,CBS,SCRIB
GO: Cellular Component	GO:0042175	nuclear outer membrane-endoplasmic reticulum membrane network		0.00766	1	0.19	1	19	961	BET1,SRD5A1,AGPAT4,SREBF1,RRBP1,ELOVL7,SLC35D1,PIGC,ALG14,PKD2,SCARA3,TAPBP,NOTCH1,CYP4V2,DRD1,SEZ6L2,ABCG1,FADS1,ORMDL2
GO: Biological Process	GO:0009187	cyclic nucleotide metabolic process		0.00777	1	0.208	1	7	208	RAPGEF3,PKD2,CAP2,VIP,DRD1,CBS,GUCY1B3
Mouse Phenotype	MP:0011108	partial embryonic lethality during organogenesis		0.00781	1	0.563	1	10	260	SREBF1,MDM4,ITPK1,HPRT1,PKD2,MED12,LAMC1,POU2F1,PHACTR4,SCRIB
Human Phenotype	HP:0002857	Genu valgum		0.00783	1	0.294	1	4	66	FLNA,COL9A1,CBS,RAB33B
Disease	ctd:D011085	Polycystic Ovary Syndrome	CTD	0.00787	1	0.25	1	6	146	SRD5A1,TMEFF2,ARHGAP23,FAM84A,PDLIM4,ERRFI1
GO: Biological Process	GO:1902806	regulation of cell cycle G1/S phase transition		0.00788	1	0.21	1	6	159	EZH2,PKD2,DGKZ,CTDSP1,CTDSP2,PSME3
Mouse Phenotype	MP:0002061	abnormal aggression-related behavior		0.00799	1	0.563	1	5	79	GNG8,BBS2,SYN2,CHST1,LSAMP
GO: Molecular Function	GO:0035257	nuclear hormone receptor binding		0.00799	1	0.159	1	6	159	NCOA3,MED12,DDX17,PKN1,HSD17B10,PADI2
GO: Biological Process	GO:0032105	negative regulation of response to extracellular stimulus		0.00805	1	0.21	1	3	38	BBS2,NRBP2,FEZ1
GO: Biological Process	GO:0032108	negative regulation of response to nutrient levels		0.00805	1	0.21	1	3	38	BBS2,NRBP2,FEZ1
GO: Molecular Function	GO:0017017	MAP kinase tyrosine/serine/threonine phosphatase activity		0.00812	1	0.159	1	3	38	DUSP14,NT5DC3,PTPDC1
Mouse Phenotype	MP:0001468	abnormal temporal memory		0.00812	1	0.563	1	7	146	NRN1,HPRT1,SYN2,ITM2B,DRD1,CAMK2A,FEZ1
Pathway	137944	IL1-mediated signaling events	BioSystems: Pathway Interaction Database	0.00818	1	0.342	1	3	35	MAP3K3,UBE2N,RELA
GO: Biological Process	GO:0008593	regulation of Notch signaling pathway		0.0082	1	0.21	1	4	73	BCL6,TSPAN14,NOTCH1,PDCD10
Mouse Phenotype	MP:0000380	small hair follicles		0.00825	1	0.563	1	2	9	EZH2,RELA
Human Phenotype	HP:0001647	Bicuspid aortic valve		0.00827	1	0.296	1	3	35	BBS2,NOTCH1,FLNA
GO: Cellular Component	GO:0043194	axon initial segment		0.00827	1	0.19	1	2	13	NFASC,BIN1
GO: Biological Process	GO:0042060	wound healing		0.0083	1	0.21	1	16	754	ABL1,EZH2,ITPK1,CD84,STX4,RAPGEF3,NINJ2,SDC4,NOTCH1,FLNA,RAP1A,DGKZ,PAPSS2,GUCY1B3,SCRIB,PDCD10
Mouse Phenotype	MP:0009698	heart hemorrhage		0.0083	1	0.563	1	4	51	ABL1,HPRT1,NOTCH1,WASF2
GO: Biological Process	GO:0031065	positive regulation of histone deacetylation		0.00846	1	0.21	1	2	13	SREBF1,BCL6
GO: Biological Process	GO:0038166	angiotensin-activated signaling pathway		0.00846	1	0.21	1	2	13	CA2,CAMK2A
GO: Biological Process	GO:0048484	enteric nervous system development		0.00846	1	0.21	1	2	13	SOX8,PHACTR4
GO: Biological Process	GO:0045618	positive regulation of keratinocyte differentiation		0.00846	1	0.21	1	2	13	NCOA3,NOTCH1
GO: Biological Process	GO:0061430	bone trabecula morphogenesis		0.00846	1	0.21	1	2	13	PLXNB1,THBS3
GO: Biological Process	GO:0032486	Rap protein signal transduction		0.00846	1	0.21	1	2	13	RAPGEF3,RAP1A
Pathway	711360	Integrated Pancreatic Cancer Pathway	BioSystems: WikiPathways	0.00846	1	0.342	1	7	194	SP1,ABL1,NCK1,EZH2,RAPGEF3,RAP1A,CAMK2A
GO: Biological Process	GO:1990138	neuron projection extension		0.0086	1	0.21	1	6	162	ABL1,NRN1,SEMA6A,PLXNA1,PLXNB1,AATK
GO: Biological Process	GO:0032965	regulation of collagen biosynthetic process		0.00865	1	0.21	1	3	39	RAPGEF3,RAP1A,ERRFI1
GO: Biological Process	GO:0045687	positive regulation of glial cell differentiation		0.00865	1	0.21	1	3	39	NOTCH1,BIN1,RELA
GO: Cellular Component	GO:0033267	axon part		0.0087	1	0.19	1	8	269	NFASC,KCNC1,RAPGEF3,SYN2,RANGAP1,BIN1,DRD1,AATK
GO: Molecular Function	GO:0033549	MAP kinase phosphatase activity		0.00872	1	0.166	1	3	39	DUSP14,NT5DC3,PTPDC1
GO: Biological Process	GO:0046058	cAMP metabolic process		0.00885	1	0.211	1	6	163	RAPGEF3,PKD2,CAP2,VIP,DRD1,GUCY1B3
GO: Biological Process	GO:0010948	negative regulation of cell cycle process		0.00893	1	0.211	1	8	267	EZH2,MDM4,PKD2,DGKZ,CTDSP1,CTDSP2,CDK5RAP2,PSME3
GO: Biological Process	GO:0044843	cell cycle G1/S phase transition		0.00893	1	0.211	1	8	267	BACH1,EZH2,PKD2,CAMK2A,DGKZ,CTDSP1,CTDSP2,PSME3
GO: Biological Process	GO:0006914	autophagy		0.00893	1	0.211	1	12	502	ABL1,SREBF1,MDH1,ITGB4,GFAP,KRCC1,BNIP3L,PACS2,LGALS8,NRBP2,FEZ1,RAB33B
GO: Biological Process	GO:0042490	mechanoreceptor differentiation		0.00901	1	0.211	1	4	75	CTHRC1,SDC4,NOTCH1,SCRIB
GO: Biological Process	GO:0031647	regulation of protein stability		0.00922	1	0.215	1	7	215	SREBF1,MDM4,FBXL3,FLNA,CDC37L1,CD81,PDCD10
GO: Biological Process	GO:0032094	response to food		0.00928	1	0.215	1	3	40	SREBF1,BBS2,DRD1
GO: Biological Process	GO:0051928	positive regulation of calcium ion transport		0.00935	1	0.215	1	5	118	ABL1,RAPGEF3,PKD2,DRD1,CAMK2A
Mouse Phenotype	MP:0003858	enhanced coordination		0.00939	1	0.593	1	3	28	ABCA2,CAMK2A,ATP1A3
GO: Biological Process	GO:0051588	regulation of neurotransmitter transport		0.00943	1	0.216	1	4	76	GFAP,RAP1A,DRD1,CAMK2A
Mouse Phenotype	MP:0003231	abnormal placenta vasculature		0.00946	1	0.593	1	6	115	SS18,MAP3K3,PKD2,SDC4,NOTCH1,WASF2
Pathway	106573	ABC-family proteins mediated transport	BioSystems: REACTOME	0.00955	1	0.342	1	3	37	ABCA2,ABCG4,ABCG1
Mouse Phenotype	MP:0008415	abnormal neurite morphology		0.00957	1	0.593	1	11	310	ABCA2,NFASC,NRN1,ITGB4,SRGAP3,SEMA6A,PLXNA1,CAMK2A,LGI4,CYFIP2,AATK
GO: Cellular Component	GO:0036477	somatodendritic compartment		0.00963	1	0.19	1	17	844	ABL1,AQP11,SRD5A1,TMPRSS5,STX4,KCNC1,RAPGEF3,VIP,FLNA,RANGAP1,DRD1,CAMK2A,CNKSR2,SEZ6L2,CIT,FEZ1,ATP1A3
Mouse Phenotype	MP:0010500	myocardium hypoplasia		0.00979	1	0.593	1	5	83	MAP3K3,HPRT1,NOTCH1,WASF2,PDCD10
GO: Biological Process	GO:0051593	response to folic acid		0.0098	1	0.221	1	2	14	BCHE,CBS
GO: Biological Process	GO:0045605	negative regulation of epidermal cell differentiation		0.0098	1	0.221	1	2	14	EZH2,NOTCH1
GO: Molecular Function	GO:0017127	cholesterol transporter activity		0.00986	1	0.183	1	2	14	ABCG4,ABCG1
GO: Biological Process	GO:0051962	positive regulation of nervous system development		0.0099	1	0.222	1	12	509	BCL6,SOX8,EZH2,PLXNB2,GFAP,SEMA6A,NOTCH1,PLXNB1,BIN1,RAP1A,RELA,FEZ1
GO: Cellular Component	GO:0048471	perinuclear region of cytoplasm		0.00993	1	0.19	1	15	711	NCOA3,ABL1,SRD5A1,STX4,RAPGEF3,TRAPPC2,FLNA,RANGAP1,RAP1A,TRAPPC2B,CYFIP2,THBS3,AATK,CDK5RAP2,GALNT6

## Sheet: monkeymouse toppfun cyan
Category	ID	Name	Source	p-value	q-value Bonferroni	q-value FDR B&H	q-value FDR B&Y	Hit Count in Query List	Hit Count in Genome	Hit in Query List
Pathway	P04391	Oxytocin receptor mediated signaling pathway	PantherDB	1.64e-05	0.00771	0.00416	0.028	4	55	GNG12,GNG5,PLCE1,VAMP3
Pathway	P04394	Thyrotropin-releasing hormone receptor signaling pathway	PantherDB	2.03e-05	0.00954	0.00416	0.028	4	58	GNG12,GNG5,PLCE1,VAMP3
Pathway	P04374	5HT2 type receptor mediated signaling pathway	PantherDB	2.82e-05	0.0133	0.00416	0.028	4	63	GNG12,GNG5,PLCE1,VAMP3
Pathway	P04379	Beta3 adrenergic receptor signaling pathway	PantherDB	5.16e-05	0.0243	0.00416	0.028	3	26	GNG12,GNG5,VAMP3
Pathway	119540	G beta:gamma signalling through PI3Kgamma	BioSystems: REACTOME	5.79e-05	0.0272	0.00416	0.028	3	27	RHOA,GNG12,GNG5
Pathway	P04380	Cortocotropin releasing factor receptor signaling pathway	PantherDB	7.99e-05	0.0376	0.00416	0.028	3	30	GNG12,GNG5,VAMP3
Pathway	119539	G-protein beta:gamma signalling	BioSystems: REACTOME	7.99e-05	0.0376	0.00416	0.028	3	30	RHOA,GNG12,GNG5
Pathway	P04376	5HT4 type receptor mediated signaling pathway	PantherDB	8.83e-05	0.0415	0.00416	0.028	3	31	GNG12,GNG5,VAMP3
Pathway	P05915	Opioid proenkephalin pathway	PantherDB	9.73e-05	0.0457	0.00416	0.028	3	32	GNG12,GNG5,VAMP3
Pathway	P05916	Opioid prodynorphin pathway	PantherDB	9.73e-05	0.0457	0.00416	0.028	3	32	GNG12,GNG5,VAMP3
Pathway	P05917	Opioid proopiomelanocortin pathway	PantherDB	9.73e-05	0.0457	0.00416	0.028	3	32	GNG12,GNG5,VAMP3
GO: Biological Process	GO:0046836	glycolipid transport		0.00013	0.22	0.149	1	2	7	GLTP,NPC2
GO: Cellular Component	GO:0045202	synapse		0.000143	0.027	0.027	0.157	9	812	SSPN,MYO6,NT5E,SPG20,SYPL1,CNN3,ADD3,VAMP3,SEPT2
Pathway	P04385	Histamine H1 receptor mediated signaling pathway	PantherDB	0.000221	0.104	0.00743	0.05	3	42	GNG12,GNG5,PLCE1
Pathway	P04378	Beta2 adrenergic receptor signaling pathway	PantherDB	0.000237	0.111	0.00743	0.05	3	43	GNG12,GNG5,VAMP3
Pathway	P04377	Beta1 adrenergic receptor signaling pathway	PantherDB	0.000237	0.111	0.00743	0.05	3	43	GNG12,GNG5,VAMP3
Pathway	P04373	5HT1 type receptor mediated signaling pathway	PantherDB	0.000237	0.111	0.00743	0.05	3	43	GNG12,GNG5,VAMP3
Pathway	868084	Fatty acid metabolism	BioSystems: KEGG	0.000329	0.155	0.00966	0.0651	3	48	SCD,ELOVL5,HADHB
GO: Biological Process	GO:0032060	bleb assembly		0.000339	0.572	0.149	1	2	11	PMP22,EMP2
GO: Biological Process	GO:0006575	cellular modified amino acid metabolic process		0.000386	0.652	0.149	1	5	247	PLA2G16,DDAH2,GSTK1,CLIC1,NFE2L2
GO: Biological Process	GO:0051024	positive regulation of immunoglobulin secretion		0.000406	0.685	0.149	1	2	12	IL33,VAMP3
Pathway	868085	Ras signaling pathway	BioSystems: KEGG	0.000407	0.191	0.0112	0.0757	5	227	RHOA,PLA2G16,GNG12,GNG5,PLCE1
GO: Biological Process	GO:0006790	sulfur compound metabolic process		0.000505	0.853	0.149	1	6	403	GSTK1,CLIC1,NFE2L2,SCD,ELOVL5,SQRDL
GO: Biological Process	GO:0045017	glycerolipid biosynthetic process		0.000589	0.994	0.149	1	5	271	PLA2G16,SCD,ELOVL5,HADHB,PLCE1
GO: Biological Process	GO:0006749	glutathione metabolic process		0.000619	1	0.149	1	3	66	GSTK1,CLIC1,NFE2L2
GO: Biological Process	GO:0043534	blood vessel endothelial cell migration		0.00097	1	0.179	1	3	77	RHOA,NFE2L2,EMP2
GO: Biological Process	GO:0051023	regulation of immunoglobulin secretion		0.00104	1	0.179	1	2	19	IL33,VAMP3
GO: Biological Process	GO:0010975	regulation of neuron projection development		0.00108	1	0.179	1	6	466	PMP22,RHOA,KAT2B,NFE2L2,SPG20,PAX6
Mouse Phenotype	MP:0006071	abnormal retinal progenitor cell morphology		0.00114	1	0.285	1	2	13	PAX6,TP53BP2
GO: Biological Process	GO:0008610	lipid biosynthetic process		0.0013	1	0.179	1	7	664	PLA2G16,BMPR1B,NT5E,SCD,ELOVL5,HADHB,PLCE1
GO: Biological Process	GO:0046460	neutral lipid biosynthetic process		0.00138	1	0.179	1	3	87	SCD,ELOVL5,PLCE1
GO: Biological Process	GO:0046463	acylglycerol biosynthetic process		0.00138	1	0.179	1	3	87	SCD,ELOVL5,PLCE1
Pathway	106041	G alpha (12/13) signalling events	BioSystems: REACTOME	0.00142	0.666	0.0348	0.234	3	79	RHOA,GNG12,GNG5
GO: Biological Process	GO:2000177	regulation of neural precursor cell proliferation		0.00152	1	0.184	1	3	90	RHOA,PAX6,GNG5
Pathway	83034	Biosynthesis of unsaturated fatty acids	BioSystems: KEGG	0.00159	0.745	0.0348	0.234	2	21	SCD,ELOVL5
Pathway	187199	Prostacyclin signalling through prostacyclin receptor	BioSystems: REACTOME	0.00159	0.745	0.0348	0.234	2	21	GNG12,GNG5
Pathway	P00002	Alpha adrenergic receptor signaling pathway	PantherDB	0.00159	0.745	0.0348	0.234	2	21	PLCE1,VAMP3
Pathway	119541	G beta:gamma signalling through PLC beta	BioSystems: REACTOME	0.00174	0.818	0.0348	0.234	2	22	GNG12,GNG5
GO: Biological Process	GO:0048305	immunoglobulin secretion		0.00181	1	0.199	1	2	25	IL33,VAMP3
GO: Molecular Function	GO:0019904	protein domain specific binding		0.00187	0.495	0.138	0.847	7	725	RHOA,GNG12,NFE2L2,DAZAP2,PAX6,GNG5,TP53BP2
Pathway	161047	Presynaptic function of Kainate receptors	BioSystems: REACTOME	0.0019	0.894	0.0348	0.234	2	23	GNG12,GNG5
Pathway	PW:0000058	fatty acid metabolic	Pathway Ontology	0.0019	0.894	0.0348	0.234	2	23	SCD,HADHB
Pathway	82934	Fatty acid elongation	BioSystems: KEGG	0.0019	0.894	0.0348	0.234	2	23	ELOVL5,HADHB
Pathway	P00031	Inflammation mediated by chemokine and cytokine signaling pathway	PantherDB	0.00197	0.928	0.0348	0.234	4	191	RHOA,GNG12,GNG5,PLCE1
Pathway	P04386	Histamine H2 receptor mediated signaling pathway	PantherDB	0.00207	0.974	0.0348	0.234	2	24	GNG12,GNG5
Pathway	161060	ADP signalling through P2Y purinoceptor 12	BioSystems: REACTOME	0.00207	0.974	0.0348	0.234	2	24	GNG12,GNG5
Mouse Phenotype	MP:0008458	abnormal cortical ventricular zone morphology		0.00221	1	0.285	1	2	18	PAX6,TP53BP2
Human Phenotype	HP:0011463	Childhood onset		0.00223	0.544	0.161	0.976	3	73	PMP22,SPG20,PLCE1
GO: Biological Process	GO:0045665	negative regulation of neuron differentiation		0.00224	1	0.199	1	4	219	PMP22,RHOA,SPG20,PAX6
Pathway	161062	Thromboxane signalling through TP receptor	BioSystems: REACTOME	0.00225	1	0.0362	0.244	2	25	GNG12,GNG5
GO: Biological Process	GO:0044272	sulfur compound biosynthetic process		0.00228	1	0.199	1	4	220	GSTK1,NFE2L2,SCD,ELOVL5
GO: Molecular Function	GO:0035035	histone acetyltransferase binding		0.00232	0.615	0.138	0.847	2	29	KAT2B,PAX6
GO: Biological Process	GO:0050878	regulation of body fluid levels		0.00239	1	0.199	1	7	739	RHOA,SLC16A1,CLIC1,NFE2L2,SCD,EMP2,VAMP3
Pathway	198849	G Protein Signaling Pathways	BioSystems: WikiPathways	0.00241	1	0.0362	0.244	3	95	RHOA,GNG12,GNG5
Mouse Phenotype	MP:0009011	prolonged diestrus		0.00247	1	0.285	1	2	19	BMPR1B,SCD
Disease	ctd:C562729	Esophageal Squamous Cell Carcinoma	CTD	0.00259	0.271	0.0662	0.347	3	78	CLIC1,NFE2L2,PLCE1
Pathway	366226	Activation of G protein gated Potassium channels	BioSystems: REACTOME	0.00262	1	0.0362	0.244	2	27	GNG12,GNG5
Pathway	161061	ADP signalling through P2Y purinoceptor 1	BioSystems: REACTOME	0.00262	1	0.0362	0.244	2	27	GNG12,GNG5
Pathway	366225	G protein gated Potassium channels	BioSystems: REACTOME	0.00262	1	0.0362	0.244	2	27	GNG12,GNG5
Pathway	187183	Inhibition of voltage gated Ca2+ channels via Gbeta/gamma subunits	BioSystems: REACTOME	0.00262	1	0.0362	0.244	2	27	GNG12,GNG5
Mouse Phenotype	MP:0004948	abnormal neuronal precursor proliferation		0.00275	1	0.285	1	3	72	RHOA,PAX6,TP53BP2
GO: Biological Process	GO:0046395	carboxylic acid catabolic process		0.00289	1	0.199	1	4	235	DDAH2,HADHB,HIBADH,SQRDL
GO: Biological Process	GO:0016054	organic acid catabolic process		0.00289	1	0.199	1	4	235	DDAH2,HADHB,HIBADH,SQRDL
GO: Biological Process	GO:0010594	regulation of endothelial cell migration		0.00291	1	0.199	1	3	113	RHOA,NFE2L2,EMP2
Gene Family	CLIC	Chloride intracellular channels	genenames.org	0.00296	0.0118	0.0107	0.0222	1	5	CLIC1
GO: Biological Process	GO:0046486	glycerolipid metabolic process		0.00297	1	0.199	1	5	391	PLA2G16,SCD,ELOVL5,HADHB,PLCE1
GO: Molecular Function	GO:0004364	glutathione transferase activity		0.00318	0.843	0.138	0.847	2	34	GSTK1,CLIC1
GO: Biological Process	GO:0021987	cerebral cortex development		0.00322	1	0.199	1	3	117	RHOA,GNG12,PAX6
Pathway	106494	G-protein activation	BioSystems: REACTOME	0.00323	1	0.0411	0.276	2	30	GNG12,GNG5
Pathway	142419	phospholipases	BioSystems: BIOCYC	0.00323	1	0.0411	0.276	2	30	PLA2G16,PLCE1
Pathway	105923	Inhibition of Insulin Secretion by Adrenaline/Noradrenaline	BioSystems: REACTOME	0.00323	1	0.0411	0.276	2	30	GNG12,GNG5
Mouse Phenotype	MP:0010301	increased stomach tumor incidence		0.00331	1	0.285	1	2	22	NFE2L2,PAX6
GO: Molecular Function	GO:0016746	transferase activity, transferring acyl groups		0.00341	0.904	0.138	0.847	4	252	PLA2G16,KAT2B,ELOVL5,HADHB
Disease	ctd:D001848	Bone Diseases, Developmental	CTD	0.00349	0.366	0.0662	0.347	2	25	BMPR1B,CBFB
GO: Biological Process	GO:0002639	positive regulation of immunoglobulin production		0.00353	1	0.199	1	2	35	IL33,VAMP3
GO: Biological Process	GO:0009063	cellular amino acid catabolic process		0.00353	1	0.199	1	3	121	DDAH2,HIBADH,SQRDL
Mouse Phenotype	MP:0009010	abnormal diestrus		0.00361	1	0.285	1	2	23	BMPR1B,SCD
Pathway	106380	Glucagon-type ligand receptors	BioSystems: REACTOME	0.00367	1	0.0442	0.298	2	32	GNG12,GNG5
Pathway	P00027	Heterotrimeric G-protein signaling pathway-Gq alpha and Go alpha mediated pathway	PantherDB	0.00374	1	0.0442	0.298	3	111	RHOA,GNG12,GNG5
GO: Cellular Component	GO:0005903	brush border		0.00381	0.72	0.15	0.876	3	127	MYO6,CLIC1,ADD3
Pathway	366224	Inwardly rectifying K+ channels	BioSystems: REACTOME	0.0039	1	0.0442	0.298	2	33	GNG12,GNG5
Pathway	P05913	Enkephalin release	PantherDB	0.0039	1	0.0442	0.298	2	33	GNG12,GNG5
Mouse Phenotype	MP:0009772	abnormal retinal development		0.00393	1	0.285	1	2	24	PAX6,TP53BP2
GO: Cellular Component	GO:0005938	cell cortex		0.00395	0.746	0.15	0.876	4	262	RHOA,MYO6,ADD3,SEPT2
GO: Cellular Component	GO:0005834	heterotrimeric G-protein complex		0.00397	0.751	0.15	0.876	2	38	GNG12,GNG5
Pathway	161063	Thrombin signalling through proteinase activated receptors (PARs)	BioSystems: REACTOME	0.00414	1	0.0442	0.298	2	34	GNG12,GNG5
Pathway	161059	Signal amplification	BioSystems: REACTOME	0.00414	1	0.0442	0.298	2	34	GNG12,GNG5
Pathway	161043	Activation of Kainate Receptors upon glutamate binding	BioSystems: REACTOME	0.00414	1	0.0442	0.298	2	34	GNG12,GNG5
GO: Biological Process	GO:0071377	cellular response to glucagon stimulus		0.00415	1	0.199	1	2	38	GNG12,GNG5
Mouse Phenotype	MP:0002001	blindness		0.00426	1	0.285	1	2	25	SCD,PAX6
Mouse Phenotype	MP:0005630	increased lung weight		0.00426	1	0.285	1	2	25	NFE2L2,NPC2
GO: Biological Process	GO:0006820	anion transport		0.00429	1	0.199	1	6	614	MYO6,SLC16A1,CLIC1,NPC2,VAMP3,SEPT2
GO: Biological Process	GO:0031344	regulation of cell projection organization		0.00432	1	0.199	1	6	615	PMP22,RHOA,KAT2B,NFE2L2,SPG20,PAX6
Pathway	P00028	Heterotrimeric G-protein signaling pathway-rod outer segment phototransduction	PantherDB	0.00438	1	0.0448	0.301	2	35	GNG12,GNG5
Pathway	106097	Glucagon signaling in metabolic regulation	BioSystems: REACTOME	0.00438	1	0.0448	0.301	2	35	GNG12,GNG5
GO: Biological Process	GO:0006520	cellular amino acid metabolic process		0.0045	1	0.199	1	5	431	PLA2G16,DDAH2,PSAT1,HIBADH,SQRDL
GO: Cellular Component	GO:0030496	midbody		0.00452	0.854	0.15	0.876	3	135	RHOA,SPG20,SEPT2
Mouse Phenotype	MP:0008439	abnormal cortical plate morphology		0.00461	1	0.285	1	2	26	PAX6,TP53BP2
Mouse Phenotype	MP:0010684	abnormal hair follicle outer root sheath morphology		0.00461	1	0.285	1	2	26	MYO6,SCD
GO: Biological Process	GO:1901605	alpha-amino acid metabolic process		0.00481	1	0.199	1	4	271	PLA2G16,DDAH2,PSAT1,HIBADH
GO: Biological Process	GO:0045664	regulation of neuron differentiation		0.00493	1	0.199	1	6	632	PMP22,RHOA,KAT2B,NFE2L2,SPG20,PAX6
Mouse Phenotype	MP:0005459	decreased percent body fat		0.005	1	0.285	1	3	89	MYO6,SLC16A1,SCD
GO: Biological Process	GO:0035338	long-chain fatty-acyl-CoA biosynthetic process		0.00505	1	0.199	1	2	42	SCD,ELOVL5
GO: Biological Process	GO:0050768	negative regulation of neurogenesis		0.00506	1	0.199	1	4	275	PMP22,RHOA,SPG20,PAX6
Gene Family	PAX	Paired Box Genes	genenames.org	0.00532	0.0213	0.0107	0.0222	1	9	PAX6
GO: Biological Process	GO:0046949	fatty-acyl-CoA biosynthetic process		0.00553	1	0.199	1	2	44	SCD,ELOVL5
Pathway	137918	Stabilization and expansion of the E-cadherin adherens junction	BioSystems: Pathway Interaction Database	0.00569	1	0.0557	0.375	2	40	RHOA,MYO6
Pathway	187191	Iron uptake and transport	BioSystems: REACTOME	0.00569	1	0.0557	0.375	2	40	ATP6V0E1,FTH1
GO: Biological Process	GO:0010977	negative regulation of neuron projection development		0.00586	1	0.199	1	3	145	PMP22,RHOA,SPG20
GO: Cellular Component	GO:0015629	actin cytoskeleton		0.0059	1	0.15	0.876	5	470	KAT2B,GNG12,MYO6,CNN3,SEPT2
GO: Biological Process	GO:0071705	nitrogen compound transport		0.0059	1	0.199	1	7	871	RHOA,MYO6,SLC16A1,RFTN2,PAX6,VAMP3,SEPT2
Pathway	187181	Activation of GABAB receptors	BioSystems: REACTOME	0.00597	1	0.0562	0.378	2	41	GNG12,GNG5
Pathway	187180	GABA B receptor activation	BioSystems: REACTOME	0.00597	1	0.0562	0.378	2	41	GNG12,GNG5
GO: Biological Process	GO:0035336	long-chain fatty-acyl-CoA metabolic process		0.00603	1	0.199	1	2	46	SCD,ELOVL5
GO: Cellular Component	GO:0097610	cell surface furrow		0.00653	1	0.15	0.876	2	49	RHOA,SEPT2
GO: Cellular Component	GO:0032154	cleavage furrow		0.00653	1	0.15	0.876	2	49	RHOA,SEPT2
Mouse Phenotype	MP:0002743	glomerulonephritis		0.00654	1	0.285	1	3	98	GSTK1,MTUS1,NFE2L2
GO: Biological Process	GO:0051961	negative regulation of nervous system development		0.00663	1	0.199	1	4	297	PMP22,RHOA,SPG20,PAX6
Mouse Phenotype	MP:0011898	abnormal platelet cell number		0.0067	1	0.285	1	4	194	MTUS1,CLIC1,NFE2L2,CBFB
Mouse Phenotype	MP:0009967	abnormal neuron proliferation		0.00673	1	0.285	1	3	99	RHOA,PAX6,TP53BP2
Disease	ctd:D007627	Keloid	CTD	0.00677	0.71	0.0662	0.347	2	35	CLIC1,FTH1
Human Phenotype	HP:0001765	Hammertoe		0.00677	1	0.161	0.976	2	34	PMP22,SPG20
Pathway	P00040	Metabotropic glutamate receptor group II pathway	PantherDB	0.00686	1	0.062	0.417	2	44	GNG5,VAMP3
Pathway	82952	Valine, leucine and isoleucine degradation	BioSystems: KEGG	0.00686	1	0.062	0.417	2	44	HADHB,HIBADH
Mouse Phenotype	MP:0008658	decreased interleukin-1 beta secretion		0.00693	1	0.285	1	2	32	NEK7,IL33
GO: Biological Process	GO:2000179	positive regulation of neural precursor cell proliferation		0.00709	1	0.199	1	2	50	PAX6,GNG5
GO: Biological Process	GO:0033762	response to glucagon		0.00709	1	0.199	1	2	50	GNG12,GNG5
Pathway	105925	Regulation of Insulin Secretion by Glucagon-like Peptide-1	BioSystems: REACTOME	0.00716	1	0.0623	0.42	2	45	GNG12,GNG5
Pathway	187189	Regulation of Water Balance by Renal Aquaporins	BioSystems: REACTOME	0.00716	1	0.0623	0.42	2	45	GNG12,GNG5
GO: Biological Process	GO:0043542	endothelial cell migration		0.00729	1	0.199	1	3	157	RHOA,NFE2L2,EMP2
GO: Molecular Function	GO:0016667	oxidoreductase activity, acting on a sulfur group of donors		0.00731	1	0.138	0.847	2	52	GSTK1,SQRDL
Mouse Phenotype	MP:0003072	abnormal metatarsal bone morphology		0.00735	1	0.285	1	2	33	BMPR1B,CBFB
GO: Molecular Function	GO:0016508	long-chain-enoyl-CoA hydratase activity		0.00739	1	0.138	0.847	1	3	HADHB
GO: Molecular Function	GO:0016672	oxidoreductase activity, acting on a sulfur group of donors, quinone or similar compound as acceptor		0.00739	1	0.138	0.847	1	3	SQRDL
GO: Molecular Function	GO:0004616	phosphogluconate dehydrogenase (decarboxylating) activity		0.00739	1	0.138	0.847	1	3	HIBADH
GO: Biological Process	GO:0021912	regulation of transcription from RNA polymerase II promoter involved in spinal cord motor neuron fate specification		0.00756	1	0.199	1	1	3	PAX6
GO: Biological Process	GO:0048696	regulation of collateral sprouting in absence of injury		0.00756	1	0.199	1	1	3	SPG20
GO: Biological Process	GO:0036337	Fas signaling pathway		0.00756	1	0.199	1	1	3	TMBIM1
GO: Biological Process	GO:0021593	rhombomere morphogenesis		0.00756	1	0.199	1	1	3	PAX6
GO: Biological Process	GO:0043366	beta selection		0.00756	1	0.199	1	1	3	RHOA
GO: Biological Process	GO:1902731	negative regulation of chondrocyte proliferation		0.00756	1	0.199	1	1	3	BMPR1B
GO: Biological Process	GO:0034625	fatty acid elongation, monounsaturated fatty acid		0.00756	1	0.199	1	1	3	ELOVL5
GO: Biological Process	GO:0051025	negative regulation of immunoglobulin secretion		0.00756	1	0.199	1	1	3	IL33
GO: Biological Process	GO:0070094	positive regulation of glucagon secretion		0.00756	1	0.199	1	1	3	PAX6
GO: Biological Process	GO:1901264	carbohydrate derivative transport		0.00765	1	0.199	1	2	52	GLTP,NPC2
GO: Biological Process	GO:0035337	fatty-acyl-CoA metabolic process		0.00765	1	0.199	1	2	52	SCD,ELOVL5
GO: Biological Process	GO:0043535	regulation of blood vessel endothelial cell migration		0.00765	1	0.199	1	2	52	RHOA,NFE2L2
Pathway	106534	Neurotransmitter Receptor Binding And Downstream Transmission In The Postsynaptic Cell	BioSystems: REACTOME	0.00771	1	0.0659	0.444	3	144	GNG12,MYO6,GNG5
Mouse Phenotype	MP:0002575	increased circulating ketone body level		0.0078	1	0.285	1	2	34	SCD,PAX6
GO: Biological Process	GO:0061351	neural precursor cell proliferation		0.00781	1	0.199	1	3	161	RHOA,PAX6,GNG5
GO: Molecular Function	GO:0005506	iron ion binding		0.00796	1	0.138	0.847	3	166	NT5E,SCD,FTH1
Mouse Phenotype	MP:0000350	abnormal cell proliferation		0.00807	1	0.285	1	8	766	PMP22,RHOA,BMPR1B,MTUS1,NFE2L2,PAX6,GNG5,TP53BP2
Pathway	119551	G alpha (z) signalling events	BioSystems: REACTOME	0.00812	1	0.0666	0.448	2	48	GNG12,GNG5
Mouse Phenotype	MP:0005464	abnormal platelet physiology		0.00813	1	0.285	1	3	106	CLIC1,NT5E,VAMP3
GO: Biological Process	GO:0002637	regulation of immunoglobulin production		0.00823	1	0.199	1	2	54	IL33,VAMP3
GO: Biological Process	GO:0021543	pallium development		0.00849	1	0.199	1	3	166	RHOA,GNG12,PAX6
Pathway	106125	Beta oxidation of myristoyl-CoA to lauroyl-CoA	BioSystems: REACTOME	0.0085	1	0.0666	0.448	1	3	HADHB
Pathway	530752	Serine biosynthesis	BioSystems: REACTOME	0.0085	1	0.0666	0.448	1	3	PSAT1
Pathway	106124	Beta oxidation of palmitoyl-CoA to myristoyl-CoA	BioSystems: REACTOME	0.0085	1	0.0666	0.448	1	3	HADHB
Pathway	P02787	Vitamin B6 metabolism	PantherDB	0.0085	1	0.0666	0.448	1	3	PSAT1
GO: Cellular Component	GO:0098862	cluster of actin-based cell projections		0.00854	1	0.15	0.876	3	170	MYO6,CLIC1,ADD3
GO: Biological Process	GO:0031345	negative regulation of cell projection organization		0.00863	1	0.199	1	3	167	PMP22,RHOA,SPG20
GO: Biological Process	GO:0030334	regulation of cell migration		0.00864	1	0.199	1	6	711	RHOA,MTUS1,NFE2L2,PAX6,EMP2,IL33
GO: Molecular Function	GO:0051287	NAD binding		0.00873	1	0.138	0.847	2	57	HADHB,HIBADH
GO: Cellular Component	GO:0032153	cell division site		0.00875	1	0.15	0.876	2	57	RHOA,SEPT2
GO: Cellular Component	GO:0032155	cell division site part		0.00875	1	0.15	0.876	2	57	RHOA,SEPT2
GO: Biological Process	GO:0006639	acylglycerol metabolic process		0.00891	1	0.199	1	3	169	SCD,ELOVL5,PLCE1
GO: Biological Process	GO:0010632	regulation of epithelial cell migration		0.00891	1	0.199	1	3	169	RHOA,NFE2L2,EMP2
GO: Biological Process	GO:0006638	neutral lipid metabolic process		0.00906	1	0.199	1	3	170	SCD,ELOVL5,PLCE1
GO: Biological Process	GO:2000377	regulation of reactive oxygen species metabolic process		0.00935	1	0.199	1	3	172	RHOA,DDAH2,NFE2L2
GO: Biological Process	GO:0045454	cell redox homeostasis		0.00944	1	0.199	1	2	58	NFE2L2,MAGT1
GO: Biological Process	GO:1902041	regulation of extrinsic apoptotic signaling pathway via death domain receptors		0.00944	1	0.199	1	2	58	BMPR1B,TMBIM1
Mouse Phenotype	MP:0005289	increased oxygen consumption		0.00945	1	0.285	1	3	112	MYO6,SLC16A1,SCD
Mouse Phenotype	MP:0003073	abnormal metacarpal bone morphology		0.00967	1	0.285	1	2	38	BMPR1B,CBFB
GO: Biological Process	GO:0051881	regulation of mitochondrial membrane potential		0.00976	1	0.199	1	2	59	CLIC1,SPG20
GO: Molecular Function	GO:0016491	oxidoreductase activity		0.00977	1	0.138	0.847	6	748	GSTK1,SCD,FTH1,HADHB,HIBADH,SQRDL
Pathway	187187	Aquaporin-mediated transport	BioSystems: REACTOME	0.00983	1	0.0728	0.49	2	53	GNG12,GNG5
Pathway	P00043	Muscarinic acetylcholine receptor 2 and 4 signaling pathway	PantherDB	0.00983	1	0.0728	0.49	2	53	GNG5,VAMP3
GO: Molecular Function	GO:0009922	fatty acid elongase activity		0.00984	1	0.138	0.847	1	4	ELOVL5
GO: Molecular Function	GO:0005025	transforming growth factor beta receptor activity, type I		0.00984	1	0.138	0.847	1	4	BMPR1B
GO: Molecular Function	GO:0051022	Rho GDP-dissociation inhibitor binding		0.00984	1	0.138	0.847	1	4	RHOA
GO: Molecular Function	GO:0004768	stearoyl-CoA 9-desaturase activity		0.00984	1	0.138	0.847	1	4	SCD
Mouse Phenotype	MP:0011092	complete embryonic lethality		0.00997	1	0.285	1	5	341	RHOA,FTH1,PAX6,CBFB,TP53BP2

## Sheet: monkeymouse toppfun green
Category	ID	Name	Source	p-value	q-value Bonferroni	q-value FDR B&H	q-value FDR B&Y	Hit Count in Query List	Hit Count in Genome	Hit in Query List
GO: Molecular Function	GO:0044325	ion channel binding		2.027e-05	0.01001	0.01001	0.06789	7	125	CHERP,GRINA,KCNIP3,AP2M1,VAMP2,RIMS2,EPN1
GO: Molecular Function	GO:0030674	protein binding, bridging		0.0007069	0.3492	0.1015	0.6879	6	160	SH3BGRL,LASP1,AP2M1,ABI2,CBX5,FSCN1
GO: Molecular Function	GO:0019904	protein domain specific binding		0.001087	0.5368	0.1015	0.6879	13	725	EVL,DLGAP2,PDE2A,SH3BGRL,INSR,STK11,ABI2,TRIM28,HGS,EHMT1,PRKCE,RIMS2,PICK1
GO: Molecular Function	GO:0060090	binding, bridging		0.001193	0.5896	0.1015	0.6879	6	177	SH3BGRL,LASP1,AP2M1,ABI2,CBX5,FSCN1
GO: Molecular Function	GO:0030957	Tat protein binding		0.001198	0.5916	0.1015	0.6879	2	8	NPM1,SMARCA4
GO: Molecular Function	GO:0016772	transferase activity, transferring phosphorus-containing groups		0.001423	0.7029	0.1015	0.6879	15	938	PAPD5,INSR,POLRMT,BAZ1B,CKB,TGFBR1,STK11,TRIM28,CSNK1G2,DYRK1B,PRKACA,PCYT2,PPIP5K1,PRKCE,MAP2K7
GO: Molecular Function	GO:0031994	insulin-like growth factor I binding		0.001533	0.7574	0.1015	0.6879	2	9	INSR,ITGAV
GO: Molecular Function	GO:0051015	actin filament binding		0.001657	0.8187	0.1015	0.6879	5	128	TMEM201,LASP1,ADD1,FSCN1,PICK1
GO: Molecular Function	GO:0019900	kinase binding		0.001866	0.9217	0.1015	0.6879	12	677	NPM1,INSR,ZBTB4,ITGAV,CDC37,AP1B1,ABI2,PRKACA,PRKAR1B,PRKCE,MAP2K7,PICK1
GO: Molecular Function	GO:0031625	ubiquitin protein ligase binding		0.002165	1	0.1015	0.6879	7	269	CKB,TGFBR1,GLMN,ABI2,TRIM28,PRKACA,HERC2
GO: Molecular Function	GO:0044389	ubiquitin-like protein ligase binding		0.002352	1	0.1015	0.6879	7	273	CKB,TGFBR1,GLMN,ABI2,TRIM28,PRKACA,HERC2
GO: Molecular Function	GO:0019901	protein kinase binding		0.002464	1	0.1015	0.6879	11	608	NPM1,INSR,ZBTB4,ITGAV,CDC37,AP1B1,PRKACA,PRKAR1B,PRKCE,MAP2K7,PICK1
GO: Molecular Function	GO:0017137	Rab GTPase binding		0.00387	1	0.1471	0.9972	4	96	RUSC2,PRKACA,RIMS2,EVI5L
GO: Molecular Function	GO:0004712	protein serine/threonine/tyrosine kinase activity		0.004237	1	0.1495	1	3	49	DYRK1B,PRKACA,MAP2K7
GO: Molecular Function	GO:0070577	lysine-acetylated histone binding		0.005594	1	0.17	1	2	17	BAZ1B,SMARCA4
GO: Molecular Function	GO:0017016	Ras GTPase binding		0.005634	1	0.17	1	6	242	RAP1GAP,RUSC2,ABI2,PRKACA,RIMS2,EVI5L
GO: Molecular Function	GO:0050431	transforming growth factor beta binding		0.006266	1	0.17	1	2	18	ITGAV,TGFBR1
GO: Molecular Function	GO:0016301	kinase activity		0.006298	1	0.17	1	12	788	INSR,BAZ1B,CKB,TGFBR1,STK11,TRIM28,CSNK1G2,DYRK1B,PRKACA,PPIP5K1,PRKCE,MAP2K7
GO: Molecular Function	GO:0070491	repressing transcription factor binding		0.007464	1	0.17	1	3	60	BBS4,MTA1,CBX5
GO: Molecular Function	GO:0004672	protein kinase activity		0.007596	1	0.17	1	10	610	INSR,BAZ1B,TGFBR1,STK11,TRIM28,CSNK1G2,DYRK1B,PRKACA,PRKCE,MAP2K7
GO: Molecular Function	GO:0070064	proline-rich region binding		0.007714	1	0.17	1	2	20	ABI2,WBP4
GO: Molecular Function	GO:0031267	small GTPase binding		0.008195	1	0.17	1	6	262	RAP1GAP,RUSC2,ABI2,PRKACA,RIMS2,EVI5L
GO: Molecular Function	GO:0016462	pyrophosphatase activity		0.008368	1	0.17	1	12	818	RAP1GAP,BBS4,ATP9A,DCTN1,ARF4,PPP2R4,ARFRP1,ABCB9,CANT1,SMARCA4,RAB5A,PICK1
GO: Molecular Function	GO:0016818	hydrolase activity, acting on acid anhydrides, in phosphorus-containing anhydrides		0.008523	1	0.17	1	12	820	RAP1GAP,BBS4,ATP9A,DCTN1,ARF4,PPP2R4,ARFRP1,ABCB9,CANT1,SMARCA4,RAB5A,PICK1
GO: Molecular Function	GO:0016817	hydrolase activity, acting on acid anhydrides		0.008602	1	0.17	1	12	821	RAP1GAP,BBS4,ATP9A,DCTN1,ARF4,PPP2R4,ARFRP1,ABCB9,CANT1,SMARCA4,RAB5A,PICK1
GO: Molecular Function	GO:0017124	SH3 domain binding		0.009485	1	0.1802	1	4	124	EVL,SH3BGRL,ABI2,PRKCE
GO: Biological Process	GO:0060491	regulation of cell projection assembly		1.19e-05	0.02968	0.02968	0.2493	8	160	GPM6A,EVL,RAP1GAP,BBS4,TGFBR1,FSCN1,RAB5A,EVI5L
GO: Biological Process	GO:0030833	regulation of actin filament polymerization		5.324e-05	0.1328	0.05078	0.4265	7	145	EVL,MYADM,BBS4,ADD1,ABI2,PRKCE,PICK1
GO: Biological Process	GO:0044087	regulation of cellular component biogenesis		6.106e-05	0.1523	0.05078	0.4265	16	779	NPM1,GPM6A,EVL,MYADM,RAP1GAP,BBS4,ADD1,TGFBR1,ABI2,PVRL1,PRKACA,PRKCE,FSCN1,RAB5A,PICK1,EVI5L
GO: Biological Process	GO:0030041	actin filament polymerization		0.000107	0.2671	0.05182	0.4353	7	162	EVL,MYADM,BBS4,ADD1,ABI2,PRKCE,PICK1
GO: Biological Process	GO:0008064	regulation of actin polymerization or depolymerization		0.00012	0.2995	0.05182	0.4353	7	165	EVL,MYADM,BBS4,ADD1,ABI2,PRKCE,PICK1
GO: Biological Process	GO:0030832	regulation of actin filament length		0.0001246	0.3109	0.05182	0.4353	7	166	EVL,MYADM,BBS4,ADD1,ABI2,PRKCE,PICK1
GO: Biological Process	GO:0051489	regulation of filopodium assembly		0.0002269	0.5661	0.0655	0.5502	4	45	GPM6A,TGFBR1,FSCN1,RAB5A
GO: Biological Process	GO:0032271	regulation of protein polymerization		0.0002351	0.5866	0.0655	0.5502	7	184	EVL,MYADM,BBS4,ADD1,ABI2,PRKCE,PICK1
GO: Biological Process	GO:0051494	negative regulation of cytoskeleton organization		0.0002363	0.5895	0.0655	0.5502	6	130	NPM1,EVL,MYADM,BBS4,ADD1,PICK1
GO: Biological Process	GO:0008154	actin polymerization or depolymerization		0.0002859	0.7133	0.07133	0.5991	7	190	EVL,MYADM,BBS4,ADD1,ABI2,PRKCE,PICK1
GO: Biological Process	GO:0050804	modulation of synaptic transmission		0.0003629	0.9054	0.07672	0.6444	9	329	NCDN,NISCH,SYNGR1,VAMP2,PRKACA,PRKCE,RIMS2,RAB5A,PICK1
GO: Biological Process	GO:0030837	negative regulation of actin filament polymerization		0.000369	0.9206	0.07672	0.6444	4	51	EVL,MYADM,BBS4,ADD1
GO: Biological Process	GO:0032535	regulation of cellular component size		0.000628	1	0.1072	0.9005	9	355	NPM1,EVL,MYADM,BBS4,ADD1,ABI2,PRKCE,RAB5A,PICK1
GO: Biological Process	GO:1901538	changes to DNA methylation involved in embryo development		0.0006498	1	0.1072	0.9005	2	6	TRIM28,PICK1
GO: Biological Process	GO:0043045	DNA methylation involved in embryo development		0.0006498	1	0.1072	0.9005	2	6	TRIM28,PICK1
GO: Biological Process	GO:0046847	filopodium assembly		0.0006876	1	0.1072	0.9005	4	60	GPM6A,TGFBR1,FSCN1,RAB5A
GO: Biological Process	GO:0032272	negative regulation of protein polymerization		0.0007785	1	0.1085	0.9115	4	62	EVL,MYADM,BBS4,ADD1
GO: Biological Process	GO:0032956	regulation of actin cytoskeleton organization		0.0007829	1	0.1085	0.9115	8	293	EVL,MYADM,BBS4,ADD1,ABI2,PRKCE,FSCN1,PICK1
GO: Biological Process	GO:0051491	positive regulation of filopodium assembly		0.0008386	1	0.1101	0.925	3	28	GPM6A,TGFBR1,FSCN1
GO: Biological Process	GO:0032534	regulation of microvillus assembly		0.0009057	1	0.113	0.949	2	7	RAP1GAP,FSCN1
GO: Biological Process	GO:0016032	viral process		0.001012	1	0.1202	1	14	810	NPM1,TCEB1,ILF3,INSR,RTN3,ITGAV,TARDBP,AP2M1,AP1B1,ABI2,TRIM28,CBX5,PVRL1,SMARCA4
GO: Biological Process	GO:0051258	protein polymerization		0.001116	1	0.1265	1	7	239	EVL,MYADM,BBS4,ADD1,ABI2,PRKCE,PICK1
GO: Biological Process	GO:0044764	multi-organism cellular process		0.001177	1	0.1277	1	14	823	NPM1,TCEB1,ILF3,INSR,RTN3,ITGAV,TARDBP,AP2M1,AP1B1,ABI2,TRIM28,CBX5,PVRL1,SMARCA4
GO: Biological Process	GO:0006892	post-Golgi vesicle-mediated transport		0.001402	1	0.1452	1	5	123	MON2,ARFRP1,AP1B1,HGS,VAMP2
GO: Biological Process	GO:0051222	positive regulation of protein transport		0.00148	1	0.1452	1	10	483	CHERP,HUWE1,TGFBR1,GLMN,TARDBP,TRIM28,VPS35,VAMP2,PRKACA,PRKCE
GO: Biological Process	GO:0016197	endosomal transport		0.001513	1	0.1452	1	7	252	MON2,TOM1,DCTN1,ARFRP1,VPS35,HGS,RAB5A
GO: Biological Process	GO:0044419	interspecies interaction between organisms		0.00176	1	0.1568	1	14	859	NPM1,TCEB1,ILF3,INSR,RTN3,ITGAV,TARDBP,AP2M1,AP1B1,ABI2,TRIM28,CBX5,PVRL1,SMARCA4
GO: Biological Process	GO:0044403	symbiosis, encompassing mutualism through parasitism		0.00176	1	0.1568	1	14	859	NPM1,TCEB1,ILF3,INSR,RTN3,ITGAV,TARDBP,AP2M1,AP1B1,ABI2,TRIM28,CBX5,PVRL1,SMARCA4
GO: Biological Process	GO:0007015	actin filament organization		0.001942	1	0.1628	1	8	338	EVL,MYADM,BBS4,ADD1,ABI2,PRKCE,FSCN1,PICK1
GO: Biological Process	GO:0030031	cell projection assembly		0.001957	1	0.1628	1	9	418	GPM6A,EVL,RAP1GAP,BBS4,TGFBR1,TTC30B,FSCN1,RAB5A,EVI5L
GO: Biological Process	GO:0010639	negative regulation of organelle organization		0.002051	1	0.1651	1	8	341	NPM1,EVL,MYADM,BBS4,ADD1,PSMG2,PICK1,EVI5L
GO: Biological Process	GO:0032530	regulation of microvillus organization		0.002331	1	0.179	1	2	11	RAP1GAP,FSCN1
GO: Biological Process	GO:0032970	regulation of actin filament-based process		0.002368	1	0.179	1	8	349	EVL,MYADM,BBS4,ADD1,ABI2,PRKCE,FSCN1,PICK1
GO: Biological Process	GO:0031344	regulation of cell projection organization		0.002732	1	0.1948	1	11	615	GPM6A,EVL,RAP1GAP,BBS4,NR2F1,TGFBR1,STK11,FSCN1,RIMS2,RAB5A,EVI5L
GO: Biological Process	GO:0010518	positive regulation of phospholipase activity		0.002734	1	0.1948	1	4	87	ARF4,PRKACA,PRKAR1B,PRKCE
GO: Biological Process	GO:0051223	regulation of protein transport		0.002845	1	0.1948	1	13	807	PDE2A,CHERP,HUWE1,TGFBR1,GLMN,TARDBP,NEO1,TRIM28,VPS35,VAMP2,PRKACA,PRKAR1B,PRKCE
GO: Biological Process	GO:0051493	regulation of cytoskeleton organization		0.002889	1	0.1948	1	9	443	NPM1,EVL,MYADM,BBS4,ADD1,ABI2,PRKCE,FSCN1,PICK1
GO: Biological Process	GO:0030838	positive regulation of actin filament polymerization		0.003091	1	0.2029	1	4	90	EVL,ABI2,PRKCE,PICK1
GO: Biological Process	GO:0048871	multicellular organismal homeostasis		0.003439	1	0.2065	1	8	371	AMPD2,BBS4,ITGAV,NCDN,ADD1,STK11,PRKACA,PRKAR1B
GO: Biological Process	GO:0006305	DNA alkylation		0.003478	1	0.2065	1	4	93	TRIM28,EHMT1,SMARCA4,PICK1
GO: Biological Process	GO:0006306	DNA methylation		0.003478	1	0.2065	1	4	93	TRIM28,EHMT1,SMARCA4,PICK1
GO: Biological Process	GO:0043254	regulation of protein complex assembly		0.003495	1	0.2065	1	8	372	EVL,MYADM,BBS4,ADD1,ABI2,PRKCE,FSCN1,PICK1
GO: Biological Process	GO:0042059	negative regulation of epidermal growth factor receptor signaling pathway		0.003561	1	0.2065	1	3	46	AP2M1,HGS,EPN1
GO: Biological Process	GO:0045010	actin nucleation		0.003786	1	0.2065	1	3	47	EVL,ABI2,PICK1
GO: Biological Process	GO:1901185	negative regulation of ERBB signaling pathway		0.003786	1	0.2065	1	3	47	AP2M1,HGS,EPN1
GO: Biological Process	GO:0070935	3'-UTR-mediated mRNA stabilization		0.003807	1	0.2065	1	2	14	RBM10,TARDBP
GO: Biological Process	GO:0048193	Golgi vesicle transport		0.004002	1	0.2125	1	7	300	MON2,ATP9A,ARFRP1,AP1B1,HGS,VAMP2,PICK1
GO: Biological Process	GO:0010517	regulation of phospholipase activity		0.00435	1	0.2187	1	4	99	ARF4,PRKACA,PRKAR1B,PRKCE
GO: Biological Process	GO:0034315	regulation of Arp2/3 complex-mediated actin nucleation		0.004373	1	0.2187	1	2	15	ABI2,PICK1
GO: Biological Process	GO:0060193	positive regulation of lipase activity		0.004508	1	0.2187	1	4	100	ARF4,PRKACA,PRKAR1B,PRKCE
GO: Biological Process	GO:0033762	response to glucagon		0.004511	1	0.2187	1	3	50	STK11,PRKACA,PRKAR1B
GO: Biological Process	GO:0040029	regulation of gene expression, epigenetic		0.004616	1	0.2187	1	7	308	BAZ1B,GLMN,MTA1,TRIM28,EHMT1,SMARCA4,PICK1
GO: Biological Process	GO:0043903	regulation of symbiosis, encompassing mutualism through parasitism		0.004645	1	0.2187	1	6	232	TCEB1,ILF3,ITGAV,TARDBP,TRIM28,SMARCA4
GO: Biological Process	GO:0051283	negative regulation of sequestering of calcium ion		0.004836	1	0.2191	1	4	102	CHERP,ITGAV,PRKACA,PRKCE
GO: Biological Process	GO:0051209	release of sequestered calcium ion into cytosol		0.004836	1	0.2191	1	4	102	CHERP,ITGAV,PRKACA,PRKCE
GO: Biological Process	GO:0048167	regulation of synaptic plasticity		0.004987	1	0.2191	1	5	165	NCDN,SYNGR1,VAMP2,RAB5A,PICK1
GO: Biological Process	GO:0051282	regulation of sequestering of calcium ion		0.005006	1	0.2191	1	4	103	CHERP,ITGAV,PRKACA,PRKCE
GO: Biological Process	GO:0051129	negative regulation of cellular component organization		0.005141	1	0.2198	1	11	669	NPM1,EVL,MYADM,RAP1GAP,BBS4,NR2F1,ADD1,AP2M1,PSMG2,PICK1,EVI5L
GO: Biological Process	GO:0010638	positive regulation of organelle organization		0.005215	1	0.2198	1	10	576	NPM1,EVL,INSR,BBS4,HUWE1,ABI2,PRKCE,FSCN1,MAP2K7,PICK1
GO: Biological Process	GO:0070201	regulation of establishment of protein localization		0.005502	1	0.2198	1	13	873	PDE2A,CHERP,HUWE1,TGFBR1,GLMN,TARDBP,NEO1,TRIM28,VPS35,VAMP2,PRKACA,PRKAR1B,PRKCE
GO: Biological Process	GO:0051208	sequestering of calcium ion		0.005539	1	0.2198	1	4	106	CHERP,ITGAV,PRKACA,PRKCE
GO: Biological Process	GO:0070254	mucus secretion		0.005615	1	0.2198	1	2	17	VAMP2,PRKCE
GO: Biological Process	GO:0034199	activation of protein kinase A activity		0.005615	1	0.2198	1	2	17	PRKACA,PRKAR1B
GO: Biological Process	GO:0046777	protein autophosphorylation		0.005688	1	0.2198	1	6	242	INSR,TGFBR1,STK11,TRIM28,CSNK1G2,PRKACA
GO: Biological Process	GO:0044728	DNA methylation or demethylation		0.005725	1	0.2198	1	4	107	TRIM28,EHMT1,SMARCA4,PICK1
GO: Biological Process	GO:0006259	DNA metabolic process		0.006191	1	0.2261	1	14	989	NPM1,PAPD5,GPS1,INSR,BAZ1B,HUWE1,XRCC1,MTA1,TRIM28,EHMT1,SMARCA4,HERC2,MAP2K7,PICK1
GO: Biological Process	GO:0016079	synaptic vesicle exocytosis		0.006197	1	0.2261	1	3	56	VAMP2,RIMS2,RAB5A
GO: Biological Process	GO:0002478	antigen processing and presentation of exogenous peptide antigen		0.006374	1	0.2261	1	5	175	ITGAV,DCTN1,AP2M1,ABCB9,AP1B1
GO: Biological Process	GO:0030073	insulin secretion		0.00639	1	0.2261	1	6	248	TARDBP,VAMP2,PRKACA,PRKAR1B,PRKCE,RIMS2
GO: Biological Process	GO:0016567	protein ubiquitination		0.006777	1	0.2261	1	12	794	TCEB1,TRIM41,HUWE1,TGFBR1,GLMN,MTA1,PSMG2,FBXO10,TRIM28,RASSF1,PRKCE,HERC2
GO: Biological Process	GO:0044089	positive regulation of cellular component biogenesis		0.006866	1	0.2261	1	8	417	GPM6A,EVL,BBS4,TGFBR1,ABI2,PRKCE,FSCN1,PICK1
GO: Biological Process	GO:0060037	pharyngeal system development		0.006999	1	0.2261	1	2	19	TGFBR1,SMARCA4
GO: Biological Process	GO:0051016	barbed-end actin filament capping		0.006999	1	0.2261	1	2	19	EVL,ADD1
GO: Biological Process	GO:0032273	positive regulation of protein polymerization		0.007365	1	0.2261	1	4	115	EVL,ABI2,PRKCE,PICK1
GO: Biological Process	GO:0034622	cellular macromolecular complex assembly		0.007368	1	0.2261	1	13	905	NPM1,EVL,MYADM,BBS4,SF1,ADD1,PSMG2,AP1B1,ABI2,SMARCA4,PRKCE,EIF3M,PICK1
GO: Biological Process	GO:0019884	antigen processing and presentation of exogenous antigen		0.007492	1	0.2261	1	5	182	ITGAV,DCTN1,AP2M1,ABCB9,AP1B1
GO: Biological Process	GO:0031333	negative regulation of protein complex assembly		0.007589	1	0.2261	1	4	116	EVL,MYADM,BBS4,ADD1
GO: Biological Process	GO:0008285	negative regulation of cell proliferation		0.007751	1	0.2261	1	11	708	NPM1,RAP1GAP,CHERP,RBM10,E2F3,SF1,TGFBR1,GLMN,STK11,HGS,PEX2
GO: Biological Process	GO:0043623	cellular protein complex assembly		0.007899	1	0.2261	1	9	518	EVL,MYADM,BBS4,ADD1,PSMG2,AP1B1,ABI2,PRKCE,PICK1
GO: Biological Process	GO:0090316	positive regulation of intracellular protein transport		0.008125	1	0.2261	1	6	261	CHERP,HUWE1,TGFBR1,TRIM28,VAMP2,PRKACA
GO: Biological Process	GO:0006112	energy reserve metabolic process		0.00819	1	0.2261	1	5	186	INSR,STK11,VAMP2,PRKACA,PRKAR1B
GO: Biological Process	GO:0007202	activation of phospholipase C activity		0.008215	1	0.2261	1	3	62	PRKACA,PRKAR1B,PRKCE
GO: Biological Process	GO:0048168	regulation of neuronal synaptic plasticity		0.008215	1	0.2261	1	3	62	NCDN,SYNGR1,RAB5A
GO: Biological Process	GO:0051817	modification of morphology or physiology of other organism involved in symbiotic interaction		0.00829	1	0.2261	1	4	119	INSR,ITGAV,TARDBP,SMARCA4
GO: Biological Process	GO:0060191	regulation of lipase activity		0.00829	1	0.2261	1	4	119	ARF4,PRKACA,PRKAR1B,PRKCE
GO: Biological Process	GO:0090066	regulation of anatomical structure size		0.008384	1	0.2261	1	9	523	NPM1,EVL,MYADM,BBS4,ADD1,ABI2,PRKCE,RAB5A,PICK1
GO: Biological Process	GO:1903530	regulation of secretion by cell		0.00848	1	0.2261	1	11	717	GLMN,TARDBP,NEO1,VPS35,HGS,VAMP2,PRKACA,PRKAR1B,PRKCE,RIMS2,RAB5A
GO: Biological Process	GO:0006884	cell volume homeostasis		0.008521	1	0.2261	1	2	21	NPM1,ADD1
GO: Biological Process	GO:0052472	modulation by host of symbiont transcription		0.008521	1	0.2261	1	2	21	TARDBP,SMARCA4
GO: Biological Process	GO:0043921	modulation by host of viral transcription		0.008521	1	0.2261	1	2	21	TARDBP,SMARCA4
GO: Biological Process	GO:0060627	regulation of vesicle-mediated transport		0.008524	1	0.2261	1	8	433	RAP1GAP,ITGAV,ADD1,HGS,VAMP2,RIMS2,RAB5A,PICK1
GO: Biological Process	GO:0051238	sequestering of metal ion		0.008532	1	0.2261	1	4	120	CHERP,ITGAV,PRKACA,PRKCE
GO: Biological Process	GO:0010256	endomembrane system organization		0.008685	1	0.2261	1	9	526	MYADM,RTN3,KCNIP3,TARDBP,AP2M1,MTA1,ARFRP1,VAMP2,RAB5A
GO: Biological Process	GO:0050803	regulation of synapse structure or activity		0.008721	1	0.2261	1	6	265	NCDN,SYNGR1,PVRL1,VAMP2,RAB5A,PICK1
GO: Biological Process	GO:1903900	regulation of viral life cycle		0.008741	1	0.2261	1	5	189	TCEB1,ILF3,TARDBP,TRIM28,SMARCA4
GO: Biological Process	GO:0018108	peptidyl-tyrosine phosphorylation		0.008938	1	0.2261	1	7	349	INSR,BAZ1B,STK11,ABI2,DYRK1B,PRKCE,MAP2K7
GO: Biological Process	GO:0006605	protein targeting		0.008995	1	0.2261	1	11	723	MYADM,PDE2A,CHERP,HUWE1,CDC37,TGFBR1,TRIM28,SYNGR1,HGS,PEX2,PICK1
GO: Biological Process	GO:1900182	positive regulation of protein localization to nucleus		0.009031	1	0.2261	1	4	122	CHERP,TGFBR1,STK11,TRIM28
GO: Biological Process	GO:0046824	positive regulation of nucleocytoplasmic transport		0.009031	1	0.2261	1	4	122	CHERP,TGFBR1,TRIM28,PRKACA
GO: Biological Process	GO:0018212	peptidyl-tyrosine modification		0.009206	1	0.2261	1	7	351	INSR,BAZ1B,STK11,ABI2,DYRK1B,PRKCE,MAP2K7
GO: Biological Process	GO:1903829	positive regulation of cellular protein localization		0.009206	1	0.2261	1	7	351	CHERP,HUWE1,TGFBR1,STK11,TRIM28,VAMP2,PRKACA
GO: Biological Process	GO:0010869	regulation of receptor biosynthetic process		0.009333	1	0.2261	1	2	22	ITGAV,NR2F1
GO: Biological Process	GO:0052312	modulation of transcription in other organism involved in symbiotic interaction		0.009333	1	0.2261	1	2	22	TARDBP,SMARCA4
GO: Biological Process	GO:0051495	positive regulation of cytoskeleton organization		0.009717	1	0.2308	1	5	194	NPM1,EVL,ABI2,PRKCE,PICK1
GO: Biological Process	GO:0048024	regulation of mRNA splicing, via spliceosome		0.00975	1	0.2308	1	3	66	NPM1,SF3B4,RBM10
GO: Cellular Component	GO:0045202	synapse		6.971e-05	0.0228	0.009217	0.0587	16	812	GPM6A,DLGAP2,PDE2A,INSR,ADD1,ARF4,AP2M1,SYNGR1,VPS35,PVRL1,VAMP2,PRKACA,RIMS2,EPN1,RAB5A,PICK1
GO: Cellular Component	GO:0044456	synapse part		7.423e-05	0.02427	0.009217	0.0587	14	645	GPM6A,DLGAP2,PDE2A,ADD1,ARF4,AP2M1,SYNGR1,VPS35,PVRL1,VAMP2,RIMS2,EPN1,RAB5A,PICK1
GO: Cellular Component	GO:0030425	dendrite		8.456e-05	0.02765	0.009217	0.0587	13	571	GPM6A,DLGAP2,PDE2A,RAP1GAP,KCNIP3,NCDN,ADD1,ARF4,TTLL7,ABI2,FSCN1,RAB5A,PICK1
GO: Cellular Component	GO:0036477	somatodendritic compartment		0.0003631	0.1187	0.0268	0.1707	15	844	GPM6A,DLGAP2,PDE2A,RAP1GAP,INSR,KCNIP3,NCDN,ADD1,ARF4,TTLL7,NEO1,ABI2,FSCN1,RAB5A,PICK1
GO: Cellular Component	GO:0005726	perichromatin fibrils		0.0004098	0.134	0.0268	0.1707	2	5	TARDBP,SMARCA4
GO: Cellular Component	GO:0030424	axon		0.0006091	0.1992	0.0274	0.1745	11	525	GPM6A,PDE2A,RAP1GAP,KCNIP3,NCDN,AP2M1,SYNGR1,PVRL1,VAMP2,EPN1,RAB5A
GO: Cellular Component	GO:0043195	terminal bouton		0.0006841	0.2237	0.0274	0.1745	5	108	AP2M1,SYNGR1,VAMP2,EPN1,RAB5A
GO: Cellular Component	GO:0001726	ruffle		0.0007644	0.25	0.0274	0.1745	6	167	MYADM,ITGAV,ARF4,CDC37,FSCN1,RAB5A
GO: Cellular Component	GO:0005769	early endosome		0.0008362	0.2734	0.0274	0.1745	8	305	RAP1GAP,TOM1,ATP9A,ABCB9,NISCH,VPS35,HGS,RAB5A
GO: Cellular Component	GO:0031252	cell leading edge		0.0008379	0.274	0.0274	0.1745	9	381	EVL,MYADM,ITGAV,DCTN1,ARF4,CDC37,ABI2,FSCN1,RAB5A
GO: Cellular Component	GO:0043679	axon terminus		0.001064	0.348	0.02917	0.1858	6	178	KCNIP3,AP2M1,SYNGR1,VAMP2,EPN1,RAB5A
GO: Cellular Component	GO:0005952	cAMP-dependent protein kinase complex		0.001133	0.3705	0.02917	0.1858	2	8	PRKACA,PRKAR1B
GO: Cellular Component	GO:0042734	presynaptic membrane		0.00116	0.3792	0.02917	0.1858	4	71	PDE2A,PVRL1,RIMS2,PICK1
GO: Cellular Component	GO:0044306	neuron projection terminus		0.001527	0.4993	0.03567	0.2271	6	191	KCNIP3,AP2M1,SYNGR1,VAMP2,EPN1,RAB5A
GO: Cellular Component	GO:0033267	axon part		0.001849	0.6047	0.04031	0.2567	7	269	GPM6A,KCNIP3,AP2M1,SYNGR1,VAMP2,EPN1,RAB5A
GO: Cellular Component	GO:0000792	heterochromatin		0.002255	0.7373	0.04608	0.2935	4	85	BAZ1B,TRIM28,CBX5,SMARCA4
GO: Cellular Component	GO:0042589	zymogen granule membrane		0.002626	0.8586	0.05051	0.3217	2	12	VAMP2,RAB5A
GO: Cellular Component	GO:1902911	protein kinase complex		0.003005	0.9828	0.0546	0.3477	4	92	INSR,TGFBR1,PRKACA,PRKAR1B
GO: Cellular Component	GO:0030175	filopodium		0.003772	1	0.06492	0.4134	4	98	GPM6A,ITGAV,ABI2,FSCN1
GO: Cellular Component	GO:0010369	chromocenter		0.004694	1	0.07675	0.4888	2	16	TRIM66,CBX5
GO: Cellular Component	GO:0005721	pericentric heterochromatin		0.005935	1	0.09241	0.5885	2	18	BAZ1B,CBX5
GO: Cellular Component	GO:1902554	serine/threonine protein kinase complex		0.006913	1	0.1027	0.6544	3	60	TGFBR1,PRKACA,PRKAR1B
GO: Cellular Component	GO:0042588	zymogen granule		0.008043	1	0.1144	0.7283	2	21	VAMP2,RAB5A
GO: Cellular Component	GO:0030904	retromer complex		0.009609	1	0.1309	0.8338	2	23	DCTN1,VPS35
Human Phenotype	HP:0002786	Tracheobronchomalacia		0.0001217	0.07605	0.07605	0.5336	2	3	IDS,EHMT1
Human Phenotype	HP:0000741	Apathy		0.0003485	0.2178	0.1048	0.7351	3	22	DCTN1,TARDBP,EHMT1
Human Phenotype	HP:0000939	Osteoporosis		0.0006886	0.4304	0.1048	0.7351	5	113	TGFBR1,CANT1,PRKACA,PEX2,HERC2
Human Phenotype	HP:0001762	Talipes equinovarus		0.0007813	0.4883	0.1048	0.7351	6	177	SF3B4,RBM10,TGFBR1,CANT1,EHMT1,PEX2
Human Phenotype	HP:0000138	Ovarian cyst		0.0008382	0.5239	0.1048	0.7351	2	7	INSR,STK11
Human Phenotype	HP:0000272	Malar flattening		0.001684	1	0.1754	1	6	205	SF3B4,TGFBR1,CANT1,PVRL1,EHMT1,PEX2
Human Phenotype	HP:0001263	Global developmental delay		0.003461	1	0.2321	1	11	716	AMPD2,AUH,RBM10,INSR,BBS4,NR2F1,TGFBR1,PVRL1,PEX2,HERC2,SLC33A1
Human Phenotype	HP:0000954	Single transverse palmar crease		0.003914	1	0.2321	1	4	102	RBM10,PVRL1,EHMT1,PEX2
Human Phenotype	HP:0000303	Mandibular prognathia		0.004054	1	0.2321	1	4	103	INSR,IDS,EHMT1,HERC2
Human Phenotype	HP:0002791	Hypoventilation		0.004619	1	0.2321	1	2	16	DCTN1,HERC2
Human Phenotype	HP:0000750	Delayed speech and language development		0.006349	1	0.2321	1	5	187	SF3B4,AUH,BBS4,EHMT1,HERC2
Human Phenotype	HP:0000028	Cryptorchidism		0.006489	1	0.2321	1	7	357	RBM10,INSR,BBS4,STK11,EHMT1,PEX2,HERC2
Human Phenotype	HP:0012743	Abdominal obesity		0.006504	1	0.2321	1	2	19	DYRK1B,HERC2
Human Phenotype	HP:0000107	Renal cyst		0.006566	1	0.2321	1	3	60	BBS4,EHMT1,PEX2
Human Phenotype	HP:0010535	Sleep apnea		0.008681	1	0.2321	1	2	22	DCTN1,HERC2
Human Phenotype	HP:0000069	Abnormality of the ureter		0.00947	1	0.2321	1	2	23	STK11,PVRL1
Human Phenotype	HP:0001377	Limited elbow extension		0.00947	1	0.2321	1	2	23	SF3B4,HUWE1
Human Phenotype	HP:0001636	Tetralogy of Fallot		0.009668	1	0.2321	1	3	69	SF3B4,RBM10,EHMT1
Mouse Phenotype	MP:0011092	complete embryonic lethality		4.837e-08	8.203e-05	8.203e-05	0.0006574	15	341	NPM1,E2F3,XRCC1,DCTN1,ARF4,TGFBR1,STK11,TARDBP,TRIM28,VPS35,HGS,PRKACA,PCYT2,MAP2K7,EIF3M
Mouse Phenotype	MP:0001900	impaired synaptic plasticity		0.0001284	0.2178	0.1089	0.8726	4	33	SYNGR1,VPS35,EHMT1,PICK1
Mouse Phenotype	MP:0004859	abnormal synaptic plasticity		0.0006527	1	0.2247	1	4	50	SYNGR1,VPS35,EHMT1,PICK1
Mouse Phenotype	MP:0004196	abnormal prenatal growth/weight/body size		0.0007295	1	0.2247	1	17	927	NPM1,BAZ1B,E2F3,HUWE1,XRCC1,ITGAV,ARF4,TGFBR1,GLMN,STK11,TRIM28,HGS,EHMT1,PEX2,METAP2,SLC33A1,EIF3M
Mouse Phenotype	MP:0002085	abnormal embryonic tissue morphology		0.0007308	1	0.2247	1	16	841	BAZ1B,BBS4,LASP1,HUWE1,XRCC1,ITGAV,DCTN1,TGFBR1,GLMN,STK11,ARFRP1,TRIM28,HGS,PRKACA,EHMT1,METAP2
Mouse Phenotype	MP:0002088	abnormal embryonic growth/weight/body size		0.0008962	1	0.2247	1	15	772	NPM1,HUWE1,XRCC1,ITGAV,ARF4,TGFBR1,GLMN,STK11,TRIM28,HGS,EHMT1,PEX2,METAP2,SLC33A1,EIF3M
Mouse Phenotype	MP:0004706	short vertebral body		0.0009274	1	0.2247	1	2	6	LASP1,HGS
Mouse Phenotype	MP:0001701	incomplete embryo turning		0.00243	1	0.4069	1	4	71	HUWE1,ARF4,GLMN,STK11
Mouse Phenotype	MP:0000433	microcephaly		0.002557	1	0.4069	1	4	72	HUWE1,ITGAV,PEX2,SMARCA4
Mouse Phenotype	MP:0011572	abnormal aorta bulb morphology		0.002725	1	0.4069	1	2	10	TGFBR1,SMARCA4
Mouse Phenotype	MP:0011202	abnormal ectoplacental cavity morphology		0.002725	1	0.4069	1	2	10	ARFRP1,TRIM28
Mouse Phenotype	MP:0001700	abnormal embryo turning		0.002879	1	0.4069	1	6	178	HUWE1,ARF4,GLMN,STK11,TRIM28,HGS
Mouse Phenotype	MP:0002922	decreased post-tetanic potentiation		0.003956	1	0.4162	1	2	12	SYNGR1,VPS35
Mouse Phenotype	MP:0004753	abnormal miniature excitatory postsynaptic currents		0.004096	1	0.4162	1	4	82	ARF4,VPS35,VAMP2,EHMT1
Mouse Phenotype	MP:0008540	abnormal cerebrum morphology		0.004215	1	0.4162	1	10	476	BBS4,HUWE1,NR2F1,CKB,STK11,ABI2,HGS,EHMT1,PEX2,SLC33A1
Mouse Phenotype	MP:0002151	abnormal neural tube morphology/development		0.004342	1	0.4162	1	10	478	BBS4,LASP1,DCTN1,TGFBR1,GLMN,STK11,TRIM28,HGS,PRKACA,EHMT1
Mouse Phenotype	MP:0011200	abnormal extraembryonic coelom morphology		0.004651	1	0.4162	1	2	13	ARFRP1,TRIM28
Mouse Phenotype	MP:0006207	embryonic lethality during organogenesis		0.004658	1	0.4162	1	14	821	NPM1,BBS4,E2F3,HUWE1,XRCC1,ITGAV,ARF4,TGFBR1,GLMN,STK11,TRIM28,HGS,EHMT1,SMARCA4
Mouse Phenotype	MP:0001695	abnormal gastrulation		0.00479	1	0.4162	1	9	407	HUWE1,XRCC1,DCTN1,ARF4,GLMN,STK11,TRIM28,HGS,METAP2
Mouse Phenotype	MP:0003229	abnormal vitelline vasculature morphology		0.005228	1	0.4162	1	6	201	NPM1,ITGAV,TGFBR1,GLMN,STK11,TRIM28
Mouse Phenotype	MP:0011496	abnormal head size		0.00527	1	0.4162	1	4	88	HUWE1,ITGAV,PEX2,SMARCA4
Mouse Phenotype	MP:0003225	axonal dystrophy		0.005399	1	0.4162	1	2	14	ITGAV,HGS
Mouse Phenotype	MP:0004645	decreased vertebrae number		0.005707	1	0.4208	1	4	90	LASP1,DCTN1,MTA1,CBX5
Mouse Phenotype	MP:0004670	small vertebral body		0.007046	1	0.4491	1	2	16	LASP1,HGS
Mouse Phenotype	MP:0005112	abnormal spinal cord ventral horn morphology		0.007046	1	0.4491	1	2	16	TARDBP,RIMS2
Mouse Phenotype	MP:0004599	abnormal vertebral arch morphology		0.007423	1	0.4491	1	4	97	LASP1,CBX5,HGS,PRKACA
Mouse Phenotype	MP:0002114	abnormal axial skeleton morphology		0.00762	1	0.4491	1	15	961	BAZ1B,LASP1,IDS,DCTN1,NCDN,TGFBR1,TARDBP,MTA1,AP1B1,CBX5,HGS,PRKACA,PEX2,SMARCA4,RIMS2
Mouse Phenotype	MP:0004647	decreased lumbar vertebrae number		0.007755	1	0.4491	1	3	51	LASP1,MTA1,CBX5
Mouse Phenotype	MP:0003339	decreased pancreatic beta cell number		0.007755	1	0.4491	1	3	51	INSR,HUWE1,STK11
Mouse Phenotype	MP:0004601	abnormal vertebral spinous process morphology		0.007945	1	0.4491	1	2	17	LASP1,HGS
Mouse Phenotype	MP:0003720	abnormal neural tube closure		0.008583	1	0.4695	1	7	293	LASP1,GLMN,STK11,TRIM28,HGS,PRKACA,EHMT1
Mouse Phenotype	MP:0009940	abnormal hippocampus pyramidal cell morphology		0.009081	1	0.4813	1	3	54	ABI2,HGS,EHMT1
Mouse Phenotype	MP:0001685	abnormal endoderm development		0.009551	1	0.489	1	3	55	HUWE1,XRCC1,TRIM28
Mouse Phenotype	MP:0002921	abnormal post-tetanic potentiation		0.009887	1	0.489	1	2	19	SYNGR1,VPS35
Pathway	138067	p53 pathway	BioSystems: Pathway Interaction Database	3.303e-05	0.02394	0.02394	0.1715	5	58	HUWE1,PPP2R4,TRIM28,CSNK1G2,RASSF1
Pathway	530768	Signaling by EGFR in Cancer	BioSystems: REACTOME	0.0001374	0.09965	0.04579	0.328	7	178	CDC37,AP2M1,HGS,PRKACA,PRKAR1B,PRKCE,EPN1
Pathway	143700	Vasopressin-regulated water reabsorption	BioSystems: KEGG	0.0001895	0.1374	0.04579	0.328	4	45	DCTN1,VAMP2,PRKACA,RAB5A
Pathway	M8809	Phosphoinositides and their downstream targets.	MSigDB C2: BioCarta	0.0004079	0.2958	0.06729	0.4821	3	23	AP2M1,PRKCE,RAB5A
Pathway	P00041	Metabotropic glutamate receptor group I pathway	PantherDB	0.0004641	0.3365	0.06729	0.4821	3	24	GRINA,PRKACA,PRKAR1B
Pathway	106342	EGFR downregulation	BioSystems: REACTOME	0.0007375	0.5347	0.07958	0.5701	3	28	AP2M1,HGS,EPN1
Pathway	106337	Signaling by EGFR	BioSystems: REACTOME	0.0009004	0.6528	0.07958	0.5701	6	176	AP2M1,HGS,PRKACA,PRKAR1B,PRKCE,EPN1
Pathway	198776	Hypothetical Network for Drug Addiction	BioSystems: WikiPathways	0.001096	0.7948	0.07958	0.5701	3	32	NISCH,PRKACA,PRKCE
Pathway	477115	DAG and IP3 signaling	BioSystems: REACTOME	0.0012	0.8703	0.07958	0.5701	3	33	PRKACA,PRKAR1B,PRKCE
Pathway	137934	E2F transcription factor network	BioSystems: Pathway Interaction Database	0.00121	0.8769	0.07958	0.5701	4	73	E2F3,XRCC1,TRIM28,CBX5
Pathway	138013	Internalization of ErbB1	BioSystems: Pathway Interaction Database	0.001311	0.9502	0.07958	0.5701	3	34	HGS,EPN1,RAB5A
Pathway	106467	PLC-gamma1 signalling	BioSystems: REACTOME	0.001427	1	0.07958	0.5701	3	35	PRKACA,PRKAR1B,PRKCE
Pathway	106338	EGFR interacts with phospholipase C-gamma	BioSystems: REACTOME	0.001427	1	0.07958	0.5701	3	35	PRKACA,PRKAR1B,PRKCE
Pathway	530738	PLCG1 events in ERBB2 signaling	BioSystems: REACTOME	0.00155	1	0.08024	0.5749	3	36	PRKACA,PRKAR1B,PRKCE
Pathway	169351	Validated targets of C-MYC transcriptional activation	BioSystems: Pathway Interaction Database	0.001779	1	0.08599	0.6161	4	81	NPM1,E2F3,HUWE1,MTA1
Pathway	672449	miRs in Muscle Cell Differentiation	BioSystems: WikiPathways	0.002424	1	0.09763	0.6994	3	42	PRKACA,PRKAR1B,PRKCE
Pathway	M1940	Regulation And Function Of ChREBP in Liver	MSigDB C2: BioCarta	0.002424	1	0.09763	0.6994	3	42	PPP2R4,PRKACA,PRKAR1B
Pathway	137957	LKB1 signaling events	BioSystems: Pathway Interaction Database	0.002424	1	0.09763	0.6994	3	42	CDC37,STK11,PRKACA
Pathway	P00040	Metabotropic glutamate receptor group II pathway	PantherDB	0.002771	1	0.1057	0.7575	3	44	VAMP2,PRKACA,PRKAR1B
Pathway	PW:0000543	protein kinase A (PKA) signaling	Pathway Ontology	0.003346	1	0.1212	0.868	3	47	PDE2A,PRKACA,PRKAR1B
Pathway	M18899	Repression of Pain Sensation by the Transcriptional Regulator DREAM	MSigDB C2: BioCarta	0.00351	1	0.1212	0.868	2	14	KCNIP3,PRKAR1B
Pathway	137949	LPA4-mediated signaling events	BioSystems: Pathway Interaction Database	0.004033	1	0.1244	0.8912	2	15	PRKACA,PRKCE
Pathway	106538	Trafficking of GluR2-containing AMPA receptors	BioSystems: REACTOME	0.00459	1	0.1244	0.8912	2	16	AP2M1,PICK1
Pathway	187108	Rap1 signalling	BioSystems: REACTOME	0.00459	1	0.1244	0.8912	2	16	RAP1GAP,PRKACA
Pathway	106471	PKA activation	BioSystems: REACTOME	0.00459	1	0.1244	0.8912	2	16	PRKACA,PRKAR1B
Pathway	M11792	Sonic Hedgehog (Shh) Pathway	MSigDB C2: BioCarta	0.00459	1	0.1244	0.8912	2	16	DYRK1B,PRKAR1B
Pathway	P00043	Muscarinic acetylcholine receptor 2 and 4 signaling pathway	PantherDB	0.004704	1	0.1244	0.8912	3	53	VAMP2,PRKACA,PRKAR1B
Pathway	106096	Integration of energy metabolism	BioSystems: REACTOME	0.005036	1	0.1244	0.8912	4	108	STK11,VAMP2,PRKACA,PRKAR1B
Pathway	106470	PKA-mediated phosphorylation of CREB	BioSystems: REACTOME	0.00518	1	0.1244	0.8912	2	17	PRKACA,PRKAR1B
Pathway	106099	PKA activation in glucagon signalling	BioSystems: REACTOME	0.00518	1	0.1244	0.8912	2	17	PRKACA,PRKAR1B
Pathway	198782	EGFR1 Signaling Pathway	BioSystems: WikiPathways	0.005479	1	0.1244	0.8912	5	177	SH3BGRL,ARF4,EPN1,MAP2K7,RAB5A
Pathway	160959	Phospholipase C-mediated cascade	BioSystems: REACTOME	0.005491	1	0.1244	0.8912	3	56	PRKACA,PRKAR1B,PRKCE
Pathway	M5940	Endocytotic role of NDK, Phosphins and Dynamin	MSigDB C2: BioCarta	0.00646	1	0.1378	0.9869	2	19	AP2M1,EPN1
Pathway	PW:0000639	insulin responsive facilitative sugar transporter mediated glucose transport pathway	Pathway Ontology	0.00646	1	0.1378	0.9869	2	19	VAMP2,RAB5A
Pathway	645262	Oxygen-dependent Proline Hydroxylation of Hypoxia-inducible Factor Alpha	BioSystems: REACTOME	0.007148	1	0.1481	1	2	20	TCEB1,EGLN2
Pathway	P00002	Alpha adrenergic receptor signaling pathway	PantherDB	0.007868	1	0.152	1	2	21	VAMP2,PRKCE
Pathway	P00039	Metabotropic glutamate receptor group III pathway	PantherDB	0.007957	1	0.152	1	3	64	VAMP2,PRKACA,PRKAR1B
Pathway	366160	Adaptive Immune System	BioSystems: REACTOME	0.007968	1	0.152	1	10	648	TCEB1,EVL,RAP1GAP,HUWE1,ITGAV,DCTN1,AP2M1,AP1B1,PRKACA,HERC2
Pathway	106021	Nef-mediates down modulation of cell surface receptors by recruiting them to clathrin adapters	BioSystems: REACTOME	0.008619	1	0.1602	1	2	22	AP2M1,AP1B1
Pathway	645258	Cellular responses to stress	BioSystems: REACTOME	0.009643	1	0.1705	1	5	203	TCEB1,EGLN2,E2F3,EHMT1,MAP2K7
Pathway	102279	Endocytosis	BioSystems: KEGG	0.009643	1	0.1705	1	5	203	TGFBR1,AP2M1,HGS,EPN1,RAB5A
Gene Family	TRIM	Tripartite motif-containing family	genenames.org	0.002563	0.05127	0.04328	0.1557	3	67	TRIM41,TRIM66,TRIM28
Gene Family	ZDHHC	Zinc fingers, DHHC type	genenames.org	0.004328	0.08655	0.04328	0.1557	2	24	ZDHHC21,ZDHHC14
Disease	ctd:D055752	Small Cell Lung Carcinoma	CTD	0.00166	0.2092	0.1351	0.7321	3	39	CKB,SMARCA4,RIMS2
Disease	ctd:D015473	Leukemia, Promyelocytic, Acute	CTD	0.00707	0.8908	0.1351	0.7321	2	21	NPM1,RAP1GAP
Disease	ctd:D010190	Pancreatic Neoplasms	CTD	0.008375	1	0.1351	0.7321	3	69	RAP1GAP,STK11,CLPTM1
Disease	ctd:D017379	Hypertrophy, Left Ventricular	CTD	0.009184	1	0.1351	0.7321	2	24	CKB,STK11

## Sheet: monkeymouse toppfun grey60
Category	ID	Name	Source	p-value	q-value Bonferroni	q-value FDR B&H	q-value FDR B&Y	Hit Count in Query List	Hit Count in Genome	Hit in Query List
GO: Molecular Function	GO:0005539	glycosaminoglycan binding		2.771e-06	0.0005985	0.0003416	0.002034	6	216	TGFBR3,BMP7,FN1,DCN,OGN,PCOLCE
GO: Molecular Function	GO:0061134	peptidase regulator activity		3.163e-06	0.0006831	0.0003416	0.002034	6	221	SERPING1,FN1,ITIH2,SERPINF1,ITIH5,PCOLCE
GO: Molecular Function	GO:0005201	extracellular matrix structural constituent		8.748e-06	0.00189	0.0004999	0.002977	4	70	COL3A1,LAMA4,COL8A2,LUM
GO: Molecular Function	GO:0005518	collagen binding		9.258e-06	0.002	0.0004999	0.002977	4	71	LUM,FN1,DCN,PCOLCE
GO: Molecular Function	GO:0008201	heparin binding		1.301e-05	0.002811	0.0005621	0.003347	5	164	TGFBR3,BMP7,FN1,OGN,PCOLCE
GO: Molecular Function	GO:0004867	serine-type endopeptidase inhibitor activity		3.062e-05	0.006613	0.001102	0.006563	4	96	SERPING1,ITIH2,SERPINF1,ITIH5
GO: Molecular Function	GO:0015291	secondary active transmembrane transporter activity		6.442e-05	0.01391	0.001855	0.01104	5	229	SLC22A6,SLC6A13,SLC13A3,SLC13A4,SLC16A12
GO: Molecular Function	GO:0005178	integrin binding		6.869e-05	0.01484	0.001855	0.01104	4	118	COL3A1,DAB2,FBLN5,FN1
GO: Molecular Function	GO:1901681	sulfur compound binding		0.000111	0.02397	0.002417	0.0144	5	257	TGFBR3,BMP7,FN1,OGN,PCOLCE
GO: Molecular Function	GO:0015296	anion:cation symporter activity		0.0001119	0.02417	0.002417	0.0144	3	50	SLC6A13,SLC13A3,SLC13A4
GO: Molecular Function	GO:0015293	symporter activity		0.0001333	0.02878	0.002617	0.01558	4	140	SLC6A13,SLC13A3,SLC13A4,SLC16A12
GO: Molecular Function	GO:0008509	anion transmembrane transporter activity		0.0001603	0.03462	0.002885	0.01718	5	278	SLC22A6,SLC6A13,SLC13A3,SLC13A4,SLC16A12
GO: Molecular Function	GO:0044548	S100 protein binding		0.0002638	0.05697	0.004149	0.02471	2	13	S100A11,AHNAK
GO: Molecular Function	GO:0004866	endopeptidase inhibitor activity		0.0002869	0.06196	0.004149	0.02471	4	171	SERPING1,ITIH2,SERPINF1,ITIH5
GO: Molecular Function	GO:0008514	organic anion transmembrane transporter activity		0.0002933	0.06336	0.004149	0.02471	4	172	SLC22A6,SLC6A13,SLC13A3,SLC16A12
GO: Molecular Function	GO:0016918	retinal binding		0.0003074	0.06639	0.004149	0.02471	2	14	ALDH1A2,CRABP2
GO: Molecular Function	GO:0061135	endopeptidase regulator activity		0.0003271	0.07065	0.004156	0.02475	4	177	SERPING1,ITIH2,SERPINF1,ITIH5
GO: Molecular Function	GO:0030414	peptidase inhibitor activity		0.0003486	0.07531	0.004184	0.02491	4	180	SERPING1,ITIH2,SERPINF1,ITIH5
GO: Molecular Function	GO:0046332	SMAD binding		0.0003882	0.08386	0.004414	0.02628	3	76	COL3A1,DAB2,TGFBR3
GO: Molecular Function	GO:0015171	amino acid transmembrane transporter activity		0.0004191	0.09052	0.004526	0.02695	3	78	SLC6A13,SLC13A3,SLC16A12
GO: Molecular Function	GO:0022804	active transmembrane transporter activity		0.0005009	0.1082	0.005152	0.03068	5	356	SLC22A6,SLC6A13,SLC13A3,SLC13A4,SLC16A12
GO: Molecular Function	GO:0050839	cell adhesion molecule binding		0.0005491	0.1186	0.005391	0.0321	4	203	COL3A1,DAB2,FBLN5,FN1
GO: Molecular Function	GO:0015294	solute:cation symporter activity		0.0007234	0.1562	0.006793	0.04045	3	94	SLC6A13,SLC13A3,SLC13A4
GO: Molecular Function	GO:0004857	enzyme inhibitor activity		0.0007835	0.1692	0.007051	0.04199	5	393	SERPING1,DCN,ITIH2,SERPINF1,ITIH5
GO: Molecular Function	GO:0005343	organic acid:sodium symporter activity		0.001347	0.291	0.01164	0.06932	2	29	SLC6A13,SLC13A3
GO: Molecular Function	GO:0046943	carboxylic acid transmembrane transporter activity		0.001926	0.4159	0.01537	0.0915	3	132	SLC6A13,SLC13A3,SLC16A12
GO: Molecular Function	GO:0015081	sodium ion transmembrane transporter activity		0.001926	0.4159	0.01537	0.0915	3	132	SLC6A13,SLC13A3,SLC13A4
GO: Molecular Function	GO:0005342	organic acid transmembrane transporter activity		0.00201	0.4342	0.01537	0.0915	3	134	SLC6A13,SLC13A3,SLC16A12
GO: Molecular Function	GO:0022857	transmembrane transporter activity		0.002063	0.4456	0.01537	0.0915	7	985	SLC22A6,SLC6A13,SLC13A3,GJB2,SLC13A4,SLC16A12,KCNJ13
GO: Molecular Function	GO:0030234	enzyme regulator activity		0.002235	0.4828	0.01608	0.09578	7	999	SERPING1,FN1,DCN,ITIH2,SERPINF1,ITIH5,PCOLCE
GO: Molecular Function	GO:0005501	retinoid binding		0.002308	0.4986	0.01608	0.09578	2	38	ALDH1A2,CRABP2
GO: Molecular Function	GO:0005198	structural molecule activity		0.002456	0.5304	0.01658	0.0987	6	748	COL3A1,LAMA4,COL8A2,LUM,AHNAK,PGM5
GO: Molecular Function	GO:0019840	isoprenoid binding		0.002683	0.5795	0.01704	0.1015	2	41	ALDH1A2,CRABP2
GO: Molecular Function	GO:0008028	monocarboxylic acid transmembrane transporter activity		0.002683	0.5795	0.01704	0.1015	2	41	SLC6A13,SLC16A12
GO: Molecular Function	GO:0016504	peptidase activator activity		0.002814	0.6078	0.01737	0.1034	2	42	FN1,PCOLCE
GO: Molecular Function	GO:0015370	solute:sodium symporter activity		0.003812	0.8233	0.02287	0.1362	2	49	SLC6A13,SLC13A3
GO: Molecular Function	GO:0015075	ion transmembrane transporter activity		0.004234	0.9145	0.02472	0.1472	6	835	SLC22A6,SLC6A13,SLC13A3,SLC13A4,SLC16A12,KCNJ13
GO: Molecular Function	GO:0005160	transforming growth factor beta receptor binding		0.004446	0.9602	0.02527	0.1505	2	53	TGFBR3,BMP7
GO: Molecular Function	GO:0015077	monovalent inorganic cation transmembrane transporter activity		0.004737	1	0.02623	0.1562	4	366	SLC6A13,SLC13A3,SLC13A4,KCNJ13
GO: Molecular Function	GO:0015141	succinate transmembrane transporter activity		0.005623	1	0.03037	0.1808	1	3	SLC13A3
GO: Molecular Function	GO:0022891	substrate-specific transmembrane transporter activity		0.006319	1	0.03329	0.1982	6	907	SLC22A6,SLC6A13,SLC13A3,SLC13A4,SLC16A12,KCNJ13
GO: Molecular Function	GO:0046873	metal ion transmembrane transporter activity		0.007414	1	0.03443	0.205	4	416	SLC6A13,SLC13A3,SLC13A4,KCNJ13
GO: Molecular Function	GO:0005332	gamma-aminobutyric acid:sodium symporter activity		0.007491	1	0.03443	0.205	1	4	SLC6A13
GO: Molecular Function	GO:0045340	mercury ion binding		0.007491	1	0.03443	0.205	1	4	FN1
GO: Molecular Function	GO:0004614	phosphoglucomutase activity		0.007491	1	0.03443	0.205	1	4	PGM5
GO: Molecular Function	GO:0015137	citrate transmembrane transporter activity		0.007491	1	0.03443	0.205	1	4	SLC13A3
GO: Molecular Function	GO:0015142	tricarboxylic acid transmembrane transporter activity		0.007491	1	0.03443	0.205	1	4	SLC13A3
GO: Molecular Function	GO:0031404	chloride ion binding		0.009355	1	0.04041	0.2407	1	5	SLC22A6
GO: Molecular Function	GO:0015183	L-aspartate transmembrane transporter activity		0.009355	1	0.04041	0.2407	1	5	SLC13A3
GO: Molecular Function	GO:0015185	gamma-aminobutyric acid transmembrane transporter activity		0.009355	1	0.04041	0.2407	1	5	SLC6A13
GO: Biological Process	GO:1903510	mucopolysaccharide metabolic process		1.863e-07	0.0002486	0.0002486	0.001932	6	132	LUM,OMD,DCN,OGN,ITIH2,ITIH5
GO: Biological Process	GO:0030198	extracellular matrix organization		9.003e-07	0.001201	0.0002892	0.002248	8	409	COL3A1,LAMA4,BMP7,COL8A2,FBLN5,LUM,FN1,DCN
GO: Biological Process	GO:0043062	extracellular structure organization		9.169e-07	0.001223	0.0002892	0.002248	8	410	COL3A1,LAMA4,BMP7,COL8A2,FBLN5,LUM,FN1,DCN
GO: Biological Process	GO:0030203	glycosaminoglycan metabolic process		9.17e-07	0.001223	0.0002892	0.002248	6	173	LUM,OMD,DCN,OGN,ITIH2,ITIH5
GO: Biological Process	GO:0006022	aminoglycan metabolic process		1.233e-06	0.001645	0.0002892	0.002248	6	182	LUM,OMD,DCN,OGN,ITIH2,ITIH5
GO: Biological Process	GO:0042340	keratan sulfate catabolic process		1.447e-06	0.001931	0.0002892	0.002248	3	12	LUM,OMD,OGN
GO: Biological Process	GO:0044273	sulfur compound catabolic process		1.518e-06	0.002025	0.0002892	0.002248	4	44	LUM,OMD,DCN,OGN
GO: Biological Process	GO:0006027	glycosaminoglycan catabolic process		5.699e-06	0.007603	0.0009504	0.007388	4	61	LUM,OMD,DCN,OGN
GO: Biological Process	GO:0006026	aminoglycan catabolic process		8.809e-06	0.01175	0.001306	0.01015	4	68	LUM,OMD,DCN,OGN
GO: Biological Process	GO:0018146	keratan sulfate biosynthetic process		2.11e-05	0.02814	0.002814	0.02188	3	28	LUM,OMD,OGN
GO: Biological Process	GO:0001568	blood vessel development		2.423e-05	0.03232	0.002938	0.02284	8	640	COL3A1,LAMA4,TGFBR3,BMP7,COL8A2,ALDH1A2,FN1,SERPINF1
GO: Biological Process	GO:0001944	vasculature development		3.187e-05	0.04251	0.003543	0.02754	8	665	COL3A1,LAMA4,TGFBR3,BMP7,COL8A2,ALDH1A2,FN1,SERPINF1
GO: Biological Process	GO:0042339	keratan sulfate metabolic process		3.49e-05	0.04656	0.003581	0.02784	3	33	LUM,OMD,OGN
GO: Biological Process	GO:0090100	positive regulation of transmembrane receptor protein serine/threonine kinase signaling pathway		4.733e-05	0.06314	0.00451	0.03506	4	104	DAB2,TGFBR3,BMP7,ZIC2
GO: Biological Process	GO:0060284	regulation of cell development		6.348e-05	0.08468	0.005337	0.04149	9	954	COL3A1,DAB2,TGFBR3,BMP7,FN1,CRABP2,OGN,MYOC,SERPINF1
GO: Biological Process	GO:0010769	regulation of cell morphogenesis involved in differentiation		6.488e-05	0.08655	0.005337	0.04149	6	365	DAB2,TGFBR3,FN1,CRABP2,OGN,MYOC
GO: Biological Process	GO:0006024	glycosaminoglycan biosynthetic process		7.01e-05	0.09351	0.005337	0.04149	4	115	LUM,OMD,DCN,OGN
GO: Biological Process	GO:0006023	aminoglycan biosynthetic process		7.25e-05	0.09671	0.005337	0.04149	4	116	LUM,OMD,DCN,OGN
GO: Biological Process	GO:1902338	negative regulation of apoptotic process involved in morphogenesis		7.601e-05	0.1014	0.005337	0.04149	2	7	TGFBR3,BMP7
GO: Biological Process	GO:1904746	negative regulation of apoptotic process involved in development		0.0001012	0.135	0.006752	0.05249	2	8	TGFBR3,BMP7
GO: Biological Process	GO:0007409	axonogenesis		0.0001111	0.1482	0.007057	0.05486	8	794	COL3A1,BMP7,LUM,OMD,FN1,CRABP2,OGN,ZIC2
GO: Biological Process	GO:0052547	regulation of peptidase activity		0.0001297	0.173	0.007465	0.05803	6	414	SERPING1,FN1,ITIH2,SERPINF1,ITIH5,PCOLCE
GO: Biological Process	GO:0060485	mesenchyme development		0.0001334	0.1779	0.007465	0.05803	5	259	DAB2,TGFBR3,BMP7,ALDH1A2,ZIC2
GO: Biological Process	GO:0022617	extracellular matrix disassembly		0.0001343	0.1792	0.007465	0.05803	4	136	COL3A1,COL8A2,FN1,DCN
GO: Biological Process	GO:0061564	axon development		0.0001473	0.1965	0.007859	0.06109	8	827	COL3A1,BMP7,LUM,OMD,FN1,CRABP2,OGN,ZIC2
GO: Biological Process	GO:0018149	peptide cross-linking		0.0001813	0.2419	0.009302	0.07231	3	57	COL3A1,FN1,DCN
GO: Biological Process	GO:2000121	regulation of removal of superoxide radicals		0.0001981	0.2643	0.009788	0.07609	2	11	BMP7,FBLN5
GO: Biological Process	GO:1902337	regulation of apoptotic process involved in morphogenesis		0.0002374	0.3168	0.01081	0.08401	2	12	TGFBR3,BMP7
GO: Biological Process	GO:0060389	pathway-restricted SMAD protein phosphorylation		0.0002441	0.3256	0.01081	0.08401	3	63	DAB2,TGFBR3,BMP7
GO: Biological Process	GO:0010975	regulation of neuron projection development		0.0002463	0.3286	0.01081	0.08401	6	466	DAB2,BMP7,FN1,CRABP2,OGN,SERPINF1
GO: Biological Process	GO:0048667	cell morphogenesis involved in neuron differentiation		0.0002511	0.335	0.01081	0.08401	8	894	COL3A1,BMP7,LUM,OMD,FN1,CRABP2,OGN,ZIC2
GO: Biological Process	GO:1904748	regulation of apoptotic process involved in development		0.0002803	0.3739	0.01168	0.09083	2	13	TGFBR3,BMP7
GO: Biological Process	GO:0048812	neuron projection morphogenesis		0.0003258	0.4346	0.01316	0.1023	8	929	COL3A1,BMP7,LUM,OMD,FN1,CRABP2,OGN,ZIC2
GO: Biological Process	GO:0031589	cell-substrate adhesion		0.0003354	0.4475	0.01316	0.1023	5	316	COL3A1,DAB2,FBLN5,FN1,MYOC
GO: Biological Process	GO:0008285	negative regulation of cell proliferation		0.0003575	0.4769	0.01322	0.1028	7	708	DAB2,TGFBR3,S100A11,BMP7,ALDH1A2,OGN,SERPINF1
GO: Biological Process	GO:0010770	positive regulation of cell morphogenesis involved in differentiation		0.0003602	0.4805	0.01322	0.1028	4	176	DAB2,FN1,CRABP2,MYOC
GO: Biological Process	GO:0030334	regulation of cell migration		0.0003668	0.4893	0.01322	0.1028	7	711	COL3A1,DAB2,LAMA4,TGFBR3,FN1,MYOC,SERPINF1
GO: Biological Process	GO:0014031	mesenchymal cell development		0.0004175	0.557	0.01466	0.1139	4	183	DAB2,TGFBR3,BMP7,ALDH1A2
GO: Biological Process	GO:1901136	carbohydrate derivative catabolic process		0.0004531	0.6044	0.01485	0.1154	4	187	LUM,OMD,DCN,OGN
GO: Biological Process	GO:0001501	skeletal system development		0.0004562	0.6086	0.01485	0.1154	6	523	COL3A1,BMP7,LUM,AEBP1,MYOC,ZIC1
GO: Biological Process	GO:0001101	response to acid chemical		0.0004564	0.6089	0.01485	0.1154	5	338	COL3A1,TGFBR3,SLC22A6,ALDH1A2,SERPINF1
GO: Biological Process	GO:0048864	stem cell development		0.0004716	0.6291	0.01498	0.1164	4	189	DAB2,TGFBR3,BMP7,ALDH1A2
GO: Biological Process	GO:2000145	regulation of cell motility		0.0005097	0.68	0.01518	0.118	7	751	COL3A1,DAB2,LAMA4,TGFBR3,FN1,MYOC,SERPINF1
GO: Biological Process	GO:0030162	regulation of proteolysis		0.0005097	0.68	0.01518	0.118	7	751	DAB2,SERPING1,FN1,ITIH2,SERPINF1,ITIH5,PCOLCE
GO: Biological Process	GO:0098869	cellular oxidant detoxification		0.0005121	0.6831	0.01518	0.118	3	81	BMP7,FBLN5,GPX8
GO: Biological Process	GO:0050767	regulation of neurogenesis		0.0005431	0.7245	0.01542	0.1199	7	759	COL3A1,DAB2,BMP7,FN1,CRABP2,OGN,SERPINF1
GO: Biological Process	GO:0048762	mesenchymal cell differentiation		0.0005513	0.7355	0.01542	0.1199	4	197	DAB2,TGFBR3,BMP7,ALDH1A2
GO: Biological Process	GO:1990748	cellular detoxification		0.0005696	0.7599	0.01542	0.1199	3	84	BMP7,FBLN5,GPX8
GO: Biological Process	GO:0010720	positive regulation of cell development		0.0005782	0.7713	0.01542	0.1199	6	547	DAB2,BMP7,FN1,CRABP2,MYOC,SERPINF1
GO: Biological Process	GO:0016049	cell growth		0.0005894	0.7863	0.01542	0.1199	6	549	DAB2,TGFBR3,FBLN5,FN1,CRABP2,OGN
GO: Biological Process	GO:0034446	substrate adhesion-dependent cell spreading		0.0005897	0.7866	0.01542	0.1199	3	85	DAB2,FN1,MYOC
GO: Biological Process	GO:0007160	cell-matrix adhesion		0.0006057	0.8081	0.01554	0.1208	4	202	COL3A1,FBLN5,FN1,MYOC
GO: Biological Process	GO:0007178	transmembrane receptor protein serine/threonine kinase signaling pathway		0.000639	0.8524	0.01608	0.125	5	364	COL3A1,DAB2,TGFBR3,BMP7,ZIC2
GO: Biological Process	GO:0098754	detoxification		0.0006525	0.8705	0.01612	0.1253	3	88	BMP7,FBLN5,GPX8
GO: Biological Process	GO:0022604	regulation of cell morphogenesis		0.0007243	0.9663	0.01757	0.1366	6	571	DAB2,TGFBR3,FN1,CRABP2,OGN,MYOC
GO: Biological Process	GO:0050673	epithelial cell proliferation		0.0007758	1	0.01848	0.1437	5	380	DAB2,TGFBR3,COL8A2,ALDH1A2,SERPINF1
GO: Biological Process	GO:0044272	sulfur compound biosynthetic process		0.0008335	1	0.01951	0.1516	4	220	LUM,OMD,DCN,OGN
GO: Biological Process	GO:0040012	regulation of locomotion		0.0008775	1	0.02018	0.1569	7	823	COL3A1,DAB2,LAMA4,TGFBR3,FN1,MYOC,SERPINF1
GO: Biological Process	GO:0019430	removal of superoxide radicals		0.0008981	1	0.02031	0.1579	2	23	BMP7,FBLN5
GO: Biological Process	GO:0051270	regulation of cellular component movement		0.0009354	1	0.02048	0.1592	7	832	COL3A1,DAB2,LAMA4,TGFBR3,FN1,MYOC,SERPINF1
GO: Biological Process	GO:0090092	regulation of transmembrane receptor protein serine/threonine kinase signaling pathway		0.0009365	1	0.02048	0.1592	4	227	DAB2,TGFBR3,BMP7,ZIC2
GO: Biological Process	GO:0030511	positive regulation of transforming growth factor beta receptor signaling pathway		0.0009786	1	0.02072	0.1611	2	24	DAB2,TGFBR3
GO: Biological Process	GO:1903846	positive regulation of cellular response to transforming growth factor beta stimulus		0.0009786	1	0.02072	0.1611	2	24	DAB2,TGFBR3
GO: Biological Process	GO:0031344	regulation of cell projection organization		0.001065	1	0.02221	0.1726	6	615	DAB2,BMP7,FN1,CRABP2,OGN,SERPINF1
GO: Biological Process	GO:0051960	regulation of nervous system development		0.001097	1	0.02222	0.1728	7	855	COL3A1,DAB2,BMP7,FN1,CRABP2,OGN,SERPINF1
GO: Biological Process	GO:0042573	retinoic acid metabolic process		0.00115	1	0.02222	0.1728	2	26	ALDH1A2,CRABP2
GO: Biological Process	GO:0071450	cellular response to oxygen radical		0.00115	1	0.02222	0.1728	2	26	BMP7,FBLN5
GO: Biological Process	GO:0034698	response to gonadotropin		0.00115	1	0.02222	0.1728	2	26	TGFBR3,GJB2
GO: Biological Process	GO:0071451	cellular response to superoxide		0.00115	1	0.02222	0.1728	2	26	BMP7,FBLN5
GO: Biological Process	GO:0033993	response to lipid		0.001214	1	0.02278	0.1771	7	870	DAB2,TGFBR3,BMP7,GJB2,ALDH1A2,DCN,SERPINF1
GO: Biological Process	GO:0045664	regulation of neuron differentiation		0.001226	1	0.02278	0.1771	6	632	DAB2,BMP7,FN1,CRABP2,OGN,SERPINF1
GO: Biological Process	GO:0090322	regulation of superoxide metabolic process		0.00124	1	0.02278	0.1771	2	27	BMP7,FBLN5
GO: Biological Process	GO:0010811	positive regulation of cell-substrate adhesion		0.001246	1	0.02278	0.1771	3	110	DAB2,FN1,MYOC
GO: Biological Process	GO:0014070	response to organic cyclic compound		0.001289	1	0.02324	0.1806	7	879	DAB2,SLC22A6,BMP7,GJB2,ALDH1A2,LUM,SERPINF1
GO: Biological Process	GO:0010951	negative regulation of endopeptidase activity		0.001338	1	0.02364	0.1838	4	250	SERPING1,ITIH2,SERPINF1,ITIH5
GO: Biological Process	GO:0001837	epithelial to mesenchymal transition		0.001347	1	0.02364	0.1838	3	113	DAB2,TGFBR3,BMP7
GO: Biological Process	GO:0048598	embryonic morphogenesis		0.001383	1	0.02396	0.1863	6	647	BMP7,ALDH1A2,FN1,CRABP2,ZIC1,ZIC2
GO: Biological Process	GO:0000303	response to superoxide		0.001431	1	0.02418	0.1879	2	29	BMP7,FBLN5
GO: Biological Process	GO:0048545	response to steroid hormone		0.001432	1	0.02418	0.1879	5	436	DAB2,BMP7,GJB2,ALDH1A2,SERPINF1
GO: Biological Process	GO:0034754	cellular hormone metabolic process		0.001452	1	0.02422	0.1882	3	116	DAB2,ALDH1A2,CRABP2
GO: Biological Process	GO:0060561	apoptotic process involved in morphogenesis		0.001531	1	0.02491	0.1936	2	30	TGFBR3,BMP7
GO: Biological Process	GO:0000305	response to oxygen radical		0.001531	1	0.02491	0.1936	2	30	BMP7,FBLN5
GO: Biological Process	GO:0010466	negative regulation of peptidase activity		0.00159	1	0.02555	0.1986	4	262	SERPING1,ITIH2,SERPINF1,ITIH5
GO: Biological Process	GO:0010976	positive regulation of neuron projection development		0.00168	1	0.02669	0.2074	4	266	BMP7,FN1,CRABP2,SERPINF1
GO: Biological Process	GO:1900026	positive regulation of substrate adhesion-dependent cell spreading		0.001742	1	0.02727	0.212	2	32	DAB2,MYOC
GO: Biological Process	GO:0032355	response to estradiol		0.001758	1	0.02727	0.212	3	124	BMP7,GJB2,ALDH1A2
GO: Biological Process	GO:0048729	tissue morphogenesis		0.001795	1	0.02727	0.212	6	681	COL3A1,DAB2,TGFBR3,BMP7,ALDH1A2,ZIC2
GO: Biological Process	GO:2000736	regulation of stem cell differentiation		0.001799	1	0.02727	0.212	3	125	DAB2,TGFBR3,BMP7
GO: Biological Process	GO:0050680	negative regulation of epithelial cell proliferation		0.001968	1	0.0295	0.2293	3	129	DAB2,TGFBR3,SERPINF1
GO: Biological Process	GO:0007568	aging		0.002026	1	0.03003	0.2334	4	280	COL3A1,SERPING1,DCN,SERPINF1
GO: Biological Process	GO:0032963	collagen metabolic process		0.002057	1	0.03015	0.2344	3	131	COL3A1,TGFBR3,COL8A2
GO: Biological Process	GO:0035115	embryonic forelimb morphogenesis		0.002082	1	0.03018	0.2346	2	35	ALDH1A2,CRABP2
GO: Biological Process	GO:0001822	kidney development		0.002133	1	0.0306	0.2379	4	284	BMP7,ALDH1A2,DCN,SERPINF1
GO: Biological Process	GO:1902742	apoptotic process involved in development		0.002201	1	0.03124	0.2428	2	36	TGFBR3,BMP7
GO: Biological Process	GO:0044259	multicellular organismal macromolecule metabolic process		0.002288	1	0.03213	0.2498	3	136	COL3A1,TGFBR3,COL8A2
GO: Biological Process	GO:0048863	stem cell differentiation		0.002509	1	0.03485	0.2709	4	297	DAB2,TGFBR3,BMP7,ALDH1A2
GO: Biological Process	GO:0030212	hyaluronan metabolic process		0.00258	1	0.03485	0.2709	2	39	ITIH2,ITIH5
GO: Biological Process	GO:0035113	embryonic appendage morphogenesis		0.002586	1	0.03485	0.2709	3	142	BMP7,ALDH1A2,CRABP2
GO: Biological Process	GO:0030326	embryonic limb morphogenesis		0.002586	1	0.03485	0.2709	3	142	BMP7,ALDH1A2,CRABP2
GO: Biological Process	GO:0072001	renal system development		0.002665	1	0.03555	0.2763	4	302	BMP7,ALDH1A2,DCN,SERPINF1
GO: Biological Process	GO:0031076	embryonic camera-type eye development		0.002987	1	0.03868	0.3007	2	42	BMP7,ALDH1A2
GO: Biological Process	GO:0030199	collagen fibril organization		0.002987	1	0.03868	0.3007	2	42	COL3A1,LUM
GO: Biological Process	GO:1901031	regulation of response to reactive oxygen species		0.002987	1	0.03868	0.3007	2	42	BMP7,FBLN5
GO: Biological Process	GO:0050678	regulation of epithelial cell proliferation		0.003066	1	0.03932	0.3057	4	314	DAB2,TGFBR3,ALDH1A2,SERPINF1
GO: Biological Process	GO:0044236	multicellular organismal metabolic process		0.003135	1	0.03983	0.3096	3	152	COL3A1,TGFBR3,COL8A2
GO: Biological Process	GO:2000737	negative regulation of stem cell differentiation		0.003274	1	0.04081	0.3173	2	44	TGFBR3,BMP7
GO: Biological Process	GO:0035136	forelimb morphogenesis		0.003274	1	0.04081	0.3173	2	44	ALDH1A2,CRABP2
GO: Biological Process	GO:0046942	carboxylic acid transport		0.003392	1	0.0419	0.3257	4	323	SLC22A6,SLC6A13,SLC13A3,SLC16A12
GO: Biological Process	GO:0043010	camera-type eye development		0.00343	1	0.04198	0.3263	4	324	BMP7,COL8A2,ALDH1A2,SERPINF1
GO: Biological Process	GO:0015849	organic acid transport		0.003506	1	0.04252	0.3305	4	326	SLC22A6,SLC6A13,SLC13A3,SLC16A12
GO: Biological Process	GO:1900024	regulation of substrate adhesion-dependent cell spreading		0.003573	1	0.04294	0.3338	2	46	DAB2,MYOC
GO: Biological Process	GO:0048514	blood vessel morphogenesis		0.003655	1	0.04354	0.3385	5	541	COL3A1,TGFBR3,COL8A2,FN1,SERPINF1
GO: Biological Process	GO:0006865	amino acid transport		0.003815	1	0.04504	0.3501	3	163	SLC6A13,SLC13A3,SLC16A12
GO: Biological Process	GO:0010623	developmental programmed cell death		0.003884	1	0.04506	0.3503	2	48	TGFBR3,BMP7
GO: Biological Process	GO:0010862	positive regulation of pathway-restricted SMAD protein phosphorylation		0.003884	1	0.04506	0.3503	2	48	DAB2,BMP7
GO: Biological Process	GO:0031346	positive regulation of cell projection organization		0.003988	1	0.04577	0.3558	4	338	BMP7,FN1,CRABP2,SERPINF1
GO: Biological Process	GO:0010721	negative regulation of cell development		0.004073	1	0.04577	0.3558	4	340	COL3A1,DAB2,TGFBR3,BMP7
GO: Biological Process	GO:0035108	limb morphogenesis		0.004083	1	0.04577	0.3558	3	167	BMP7,ALDH1A2,CRABP2
GO: Biological Process	GO:0035107	appendage morphogenesis		0.004083	1	0.04577	0.3558	3	167	BMP7,ALDH1A2,CRABP2
GO: Biological Process	GO:0035567	non-canonical Wnt signaling pathway		0.004208	1	0.04654	0.3618	2	50	DAB2,MYOC
GO: Biological Process	GO:1901654	response to ketone		0.004221	1	0.04654	0.3618	3	169	TGFBR3,GJB2,SERPINF1
GO: Biological Process	GO:0001655	urogenital system development		0.004334	1	0.04738	0.3683	4	346	BMP7,ALDH1A2,DCN,SERPINF1
GO: Biological Process	GO:0016331	morphogenesis of embryonic epithelium		0.004434	1	0.04743	0.3687	3	172	BMP7,ALDH1A2,ZIC2
GO: Biological Process	GO:0048384	retinoic acid receptor signaling pathway		0.004544	1	0.04743	0.3687	2	52	ALDH1A2,CRABP2
GO: Biological Process	GO:0007423	sensory organ development		0.004665	1	0.04743	0.3687	5	573	BMP7,COL8A2,ALDH1A2,SERPINF1,ZIC1
GO: Biological Process	GO:0010633	negative regulation of epithelial cell migration		0.004717	1	0.04743	0.3687	2	53	TGFBR3,SERPINF1
GO: Biological Process	GO:0097305	response to alcohol		0.004746	1	0.04743	0.3687	4	355	BMP7,GJB2,ALDH1A2,SERPINF1
GO: Biological Process	GO:0045666	positive regulation of neuron differentiation		0.004793	1	0.04743	0.3687	4	356	BMP7,FN1,CRABP2,SERPINF1
GO: Biological Process	GO:0010810	regulation of cell-substrate adhesion		0.005032	1	0.04743	0.3687	3	180	DAB2,FN1,MYOC
GO: Biological Process	GO:0030850	prostate gland development		0.005071	1	0.04743	0.3687	2	55	BMP7,SERPINF1
GO: Biological Process	GO:0050770	regulation of axonogenesis		0.005349	1	0.04743	0.3687	3	184	FN1,CRABP2,OGN
GO: Biological Process	GO:0071229	cellular response to acid chemical		0.005349	1	0.04743	0.3687	3	184	COL3A1,ALDH1A2,SERPINF1
GO: Biological Process	GO:1901565	organonitrogen compound catabolic process		0.005386	1	0.04743	0.3687	4	368	LUM,OMD,DCN,OGN
GO: Biological Process	GO:0042306	regulation of protein import into nucleus		0.005512	1	0.04743	0.3687	3	186	DAB2,BMP7,ZIC1
GO: Biological Process	GO:0048736	appendage development		0.005594	1	0.04743	0.3687	3	187	BMP7,ALDH1A2,CRABP2
GO: Biological Process	GO:0060173	limb development		0.005594	1	0.04743	0.3687	3	187	BMP7,ALDH1A2,CRABP2
GO: Biological Process	GO:2000242	negative regulation of reproductive process		0.005624	1	0.04743	0.3687	2	58	BMP7,SERPINF1
GO: Biological Process	GO:0001654	eye development		0.005648	1	0.04743	0.3687	4	373	BMP7,COL8A2,ALDH1A2,SERPINF1
GO: Biological Process	GO:0090194	negative regulation of glomerulus development		0.005795	1	0.04743	0.3687	1	3	BMP7
GO: Biological Process	GO:0072125	negative regulation of glomerular mesangial cell proliferation		0.005795	1	0.04743	0.3687	1	3	BMP7
GO: Biological Process	GO:2000855	regulation of mineralocorticoid secretion		0.005795	1	0.04743	0.3687	1	3	DAB2
GO: Biological Process	GO:2000370	positive regulation of clathrin-mediated endocytosis		0.005795	1	0.04743	0.3687	1	3	DAB2
GO: Biological Process	GO:0060414	aorta smooth muscle tissue morphogenesis		0.005795	1	0.04743	0.3687	1	3	COL3A1
GO: Biological Process	GO:0032346	positive regulation of aldosterone metabolic process		0.005795	1	0.04743	0.3687	1	3	DAB2
GO: Biological Process	GO:0071279	cellular response to cobalt ion		0.005795	1	0.04743	0.3687	1	3	SERPINF1
GO: Biological Process	GO:0032349	positive regulation of aldosterone biosynthetic process		0.005795	1	0.04743	0.3687	1	3	DAB2
GO: Biological Process	GO:0072136	metanephric mesenchymal cell proliferation involved in metanephros development		0.005795	1	0.04743	0.3687	1	3	BMP7
GO: Biological Process	GO:1900104	regulation of hyaluranon cable assembly		0.005795	1	0.04743	0.3687	1	3	BMP7
GO: Biological Process	GO:1900106	positive regulation of hyaluranon cable assembly		0.005795	1	0.04743	0.3687	1	3	BMP7
GO: Biological Process	GO:0038044	transforming growth factor-beta secretion		0.005795	1	0.04743	0.3687	1	3	FN1
GO: Biological Process	GO:1900224	positive regulation of nodal signaling pathway involved in determination of lateral mesoderm left/right asymmetry		0.005795	1	0.04743	0.3687	1	3	ZIC2
GO: Biological Process	GO:0003347	epicardial cell to mesenchymal cell transition		0.005795	1	0.04743	0.3687	1	3	TGFBR3
GO: Biological Process	GO:0072076	nephrogenic mesenchyme development		0.005795	1	0.04743	0.3687	1	3	BMP7
GO: Biological Process	GO:0015744	succinate transport		0.005795	1	0.04743	0.3687	1	3	SLC13A3
GO: Biological Process	GO:2001201	regulation of transforming growth factor-beta secretion		0.005795	1	0.04743	0.3687	1	3	FN1
GO: Biological Process	GO:2000857	positive regulation of mineralocorticoid secretion		0.005795	1	0.04743	0.3687	1	3	DAB2
GO: Biological Process	GO:0038128	ERBB2 signaling pathway		0.005795	1	0.04743	0.3687	1	3	MYOC
GO: Biological Process	GO:2000858	regulation of aldosterone secretion		0.005795	1	0.04743	0.3687	1	3	DAB2
GO: Biological Process	GO:2000860	positive regulation of aldosterone secretion		0.005795	1	0.04743	0.3687	1	3	DAB2
GO: Biological Process	GO:0036118	hyaluranon cable assembly		0.005795	1	0.04743	0.3687	1	3	BMP7
GO: Biological Process	GO:2001202	negative regulation of transforming growth factor-beta secretion		0.005795	1	0.04743	0.3687	1	3	FN1
GO: Biological Process	GO:0071422	succinate transmembrane transport		0.005795	1	0.04743	0.3687	1	3	SLC13A3
GO: Biological Process	GO:0072135	kidney mesenchymal cell proliferation		0.005795	1	0.04743	0.3687	1	3	BMP7
GO: Biological Process	GO:1904589	regulation of protein import		0.005846	1	0.04755	0.3697	3	190	DAB2,BMP7,ZIC1
GO: Biological Process	GO:0060393	regulation of pathway-restricted SMAD protein phosphorylation		0.006007	1	0.04844	0.3765	2	60	DAB2,BMP7
GO: Biological Process	GO:0045861	negative regulation of proteolysis		0.006028	1	0.04844	0.3765	4	380	SERPING1,ITIH2,SERPINF1,ITIH5
GO: Biological Process	GO:0006801	superoxide metabolic process		0.006203	1	0.04949	0.3847	2	61	BMP7,FBLN5
GO: Biological Process	GO:0006820	anion transport		0.006232	1	0.04949	0.3847	5	614	SLC22A6,SLC6A13,SLC13A3,SLC13A4,SLC16A12
GO: Biological Process	GO:0003333	amino acid transmembrane transport		0.006604	1	0.05213	0.4052	2	63	SLC13A3,SLC16A12
GO: Biological Process	GO:0001503	ossification		0.006658	1	0.05225	0.4062	4	391	TGFBR3,BMP7,OMD,MYOC
GO: Biological Process	GO:0052548	regulation of endopeptidase activity		0.006718	1	0.05227	0.4064	4	392	SERPING1,ITIH2,SERPINF1,ITIH5
GO: Biological Process	GO:0043086	negative regulation of catalytic activity		0.006895	1	0.05227	0.4064	6	895	SERPING1,BMP7,DCN,ITIH2,SERPINF1,ITIH5
GO: Biological Process	GO:0007517	muscle organ development		0.006898	1	0.05227	0.4064	4	395	COL3A1,TGFBR3,DCN,AEBP1
GO: Biological Process	GO:0043627	response to estrogen		0.007304	1	0.05227	0.4064	3	206	BMP7,GJB2,ALDH1A2
GO: Biological Process	GO:0060537	muscle tissue development		0.007332	1	0.05227	0.4064	4	402	COL3A1,TGFBR3,ALDH1A2,DCN
GO: Biological Process	GO:0006790	sulfur compound metabolic process		0.007395	1	0.05227	0.4064	4	403	LUM,OMD,DCN,OGN
GO: Biological Process	GO:0042445	hormone metabolic process		0.007402	1	0.05227	0.4064	3	207	DAB2,ALDH1A2,CRABP2
GO: Biological Process	GO:0010717	regulation of epithelial to mesenchymal transition		0.007441	1	0.05227	0.4064	2	67	DAB2,TGFBR3
GO: Biological Process	GO:1900407	regulation of cellular response to oxidative stress		0.007441	1	0.05227	0.4064	2	67	BMP7,FBLN5
GO: Biological Process	GO:0007179	transforming growth factor beta receptor signaling pathway		0.0076	1	0.05227	0.4064	3	209	COL3A1,DAB2,TGFBR3
GO: Biological Process	GO:0015746	citrate transport		0.00772	1	0.05227	0.4064	1	4	SLC13A3
GO: Biological Process	GO:0007161	calcium-independent cell-matrix adhesion		0.00772	1	0.05227	0.4064	1	4	FN1
GO: Biological Process	GO:0014734	skeletal muscle hypertrophy		0.00772	1	0.05227	0.4064	1	4	MYOC
GO: Biological Process	GO:0072133	metanephric mesenchyme morphogenesis		0.00772	1	0.05227	0.4064	1	4	BMP7
GO: Biological Process	GO:0071288	cellular response to mercury ion		0.00772	1	0.05227	0.4064	1	4	FN1
GO: Biological Process	GO:1901145	mesenchymal cell apoptotic process involved in nephron morphogenesis		0.00772	1	0.05227	0.4064	1	4	BMP7
GO: Biological Process	GO:0072040	negative regulation of mesenchymal cell apoptotic process involved in nephron morphogenesis		0.00772	1	0.05227	0.4064	1	4	BMP7
GO: Biological Process	GO:1900145	regulation of nodal signaling pathway involved in determination of left/right asymmetry		0.00772	1	0.05227	0.4064	1	4	ZIC2
GO: Biological Process	GO:1904673	negative regulation of somatic stem cell population maintenance		0.00772	1	0.05227	0.4064	1	4	BMP7
GO: Biological Process	GO:0035799	ureter maturation		0.00772	1	0.05227	0.4064	1	4	ALDH1A2
GO: Biological Process	GO:0006842	tricarboxylic acid transport		0.00772	1	0.05227	0.4064	1	4	SLC13A3
GO: Biological Process	GO:0072131	kidney mesenchyme morphogenesis		0.00772	1	0.05227	0.4064	1	4	BMP7
GO: Biological Process	GO:1900175	regulation of nodal signaling pathway involved in determination of lateral mesoderm left/right asymmetry		0.00772	1	0.05227	0.4064	1	4	ZIC2
GO: Biological Process	GO:0007181	transforming growth factor beta receptor complex assembly		0.00772	1	0.05227	0.4064	1	4	TGFBR3
GO: Biological Process	GO:0072039	regulation of mesenchymal cell apoptotic process involved in nephron morphogenesis		0.00772	1	0.05227	0.4064	1	4	BMP7
GO: Biological Process	GO:0060686	negative regulation of prostatic bud formation		0.00772	1	0.05227	0.4064	1	4	BMP7
GO: Biological Process	GO:1904672	regulation of somatic stem cell population maintenance		0.00772	1	0.05227	0.4064	1	4	BMP7
GO: Biological Process	GO:0045785	positive regulation of cell adhesion		0.007783	1	0.05244	0.4076	4	409	DAB2,BMP7,FN1,MYOC
GO: Biological Process	GO:0071300	cellular response to retinoic acid		0.008098	1	0.05381	0.4183	2	70	ALDH1A2,SERPINF1
GO: Biological Process	GO:1900180	regulation of protein localization to nucleus		0.008107	1	0.05381	0.4183	3	214	DAB2,BMP7,ZIC1
GO: Biological Process	GO:0048588	developmental cell growth		0.008107	1	0.05381	0.4183	3	214	FN1,CRABP2,OGN
GO: Biological Process	GO:0030336	negative regulation of cell migration		0.008211	1	0.05423	0.4215	3	215	COL3A1,TGFBR3,SERPINF1
GO: Biological Process	GO:0001649	osteoblast differentiation		0.008316	1	0.05465	0.4248	3	216	TGFBR3,BMP7,MYOC
GO: Biological Process	GO:1902882	regulation of response to oxidative stress		0.00855	1	0.05564	0.4325	2	72	BMP7,FBLN5
GO: Biological Process	GO:0060415	muscle tissue morphogenesis		0.00855	1	0.05564	0.4325	2	72	COL3A1,TGFBR3
GO: Biological Process	GO:0006979	response to oxidative stress		0.00867	1	0.05604	0.4356	4	422	BMP7,GJB2,FBLN5,GPX8
GO: Biological Process	GO:0051346	negative regulation of hydrolase activity		0.00874	1	0.05604	0.4356	4	423	SERPING1,ITIH2,SERPINF1,ITIH5
GO: Biological Process	GO:0045597	positive regulation of cell differentiation		0.008741	1	0.05604	0.4356	6	941	DAB2,BMP7,FN1,CRABP2,MYOC,SERPINF1
GO: Biological Process	GO:0030500	regulation of bone mineralization		0.00878	1	0.05604	0.4356	2	73	BMP7,OMD
GO: Biological Process	GO:2000146	negative regulation of cell motility		0.009294	1	0.05884	0.4574	3	225	COL3A1,TGFBR3,SERPINF1
GO: Biological Process	GO:0001558	regulation of cell growth		0.009545	1	0.05884	0.4574	4	434	DAB2,FBLN5,FN1,CRABP2
GO: Biological Process	GO:0046822	regulation of nucleocytoplasmic transport		0.009634	1	0.05884	0.4574	3	228	DAB2,BMP7,ZIC1
GO: Biological Process	GO:1902455	negative regulation of stem cell population maintenance		0.009641	1	0.05884	0.4574	1	5	BMP7
GO: Biological Process	GO:1901723	negative regulation of cell proliferation involved in kidney development		0.009641	1	0.05884	0.4574	1	5	BMP7
GO: Biological Process	GO:0070778	L-aspartate transport		0.009641	1	0.05884	0.4574	1	5	SLC13A3
GO: Biological Process	GO:0006931	substrate-dependent cell migration, cell attachment to substrate		0.009641	1	0.05884	0.4574	1	5	FN1
GO: Biological Process	GO:0089712	L-aspartate transmembrane transport		0.009641	1	0.05884	0.4574	1	5	SLC13A3
GO: Biological Process	GO:0070487	monocyte aggregation		0.009641	1	0.05884	0.4574	1	5	BMP7
GO: Biological Process	GO:0030155	regulation of cell adhesion		0.00966	1	0.05884	0.4574	5	683	DAB2,LAMA4,BMP7,FN1,MYOC
GO: Biological Process	GO:0050772	positive regulation of axonogenesis		0.009728	1	0.05899	0.4586	2	77	FN1,CRABP2
GO: Biological Process	GO:0030574	collagen catabolic process		0.009972	1	0.0602	0.4679	2	78	COL3A1,COL8A2
GO: Cellular Component	GO:0031012	extracellular matrix		8.518e-16	1.056e-13	1.056e-13	5.705e-13	15	441	COL3A1,LAMA4,TGFBR3,BMP7,COL8A2,FBLN5,LUM,OMD,FN1,DCN,AEBP1,OGN,MYOC,SERPINF1,PCOLCE
GO: Cellular Component	GO:0005578	proteinaceous extracellular matrix		2.53e-12	3.137e-10	1.568e-10	8.472e-10	12	377	COL3A1,LAMA4,TGFBR3,COL8A2,FBLN5,LUM,OMD,FN1,DCN,OGN,MYOC,SERPINF1
GO: Cellular Component	GO:0044420	extracellular matrix component		1.901e-10	2.357e-08	7.858e-09	4.245e-08	8	141	COL3A1,LAMA4,COL8A2,FBLN5,LUM,FN1,DCN,SERPINF1
GO: Cellular Component	GO:0098644	complex of collagen trimers		1.228e-05	0.001522	0.0003805	0.002055	3	24	COL3A1,LUM,DCN
GO: Cellular Component	GO:0043202	lysosomal lumen		1.788e-05	0.002217	0.0004162	0.002248	4	83	LUM,OMD,DCN,OGN
GO: Cellular Component	GO:0005775	vacuolar lumen		2.253e-05	0.002794	0.0004162	0.002248	4	88	LUM,OMD,DCN,OGN
GO: Cellular Component	GO:0005581	collagen trimer		2.356e-05	0.002921	0.0004162	0.002248	4	89	COL3A1,COL8A2,LUM,DCN
GO: Cellular Component	GO:0005796	Golgi lumen		2.685e-05	0.00333	0.0004162	0.002248	4	92	LUM,OMD,DCN,OGN
GO: Cellular Component	GO:0005604	basement membrane		5.041e-05	0.00625	0.0006945	0.003751	4	108	LAMA4,COL8A2,FN1,SERPINF1
GO: Cellular Component	GO:0044437	vacuolar part		8.29e-05	0.01028	0.001028	0.005553	6	390	DAB2,LUM,OMD,DCN,OGN,AHNAK
GO: Cellular Component	GO:0098643	banded collagen fibril		0.0002683	0.03327	0.002773	0.01498	2	13	COL3A1,LUM
GO: Cellular Component	GO:0005583	fibrillar collagen trimer		0.0002683	0.03327	0.002773	0.01498	2	13	COL3A1,LUM
GO: Cellular Component	GO:0005764	lysosome		0.0004359	0.05405	0.003861	0.02086	6	530	DAB2,LUM,OMD,DCN,OGN,AHNAK
GO: Cellular Component	GO:0000323	lytic vacuole		0.0004359	0.05405	0.003861	0.02086	6	530	DAB2,LUM,OMD,DCN,OGN,AHNAK
GO: Cellular Component	GO:0043034	costamere		0.0007862	0.09748	0.006499	0.0351	2	22	AHNAK,PGM5
GO: Cellular Component	GO:0005605	basal lamina		0.00086	0.1066	0.006665	0.036	2	23	LAMA4,FN1
GO: Cellular Component	GO:0005773	vacuole		0.0009921	0.123	0.007236	0.03909	6	620	DAB2,LUM,OMD,DCN,OGN,AHNAK
GO: Cellular Component	GO:0072562	blood microparticle		0.00248	0.3075	0.01708	0.09228	3	143	SERPING1,FN1,ITIH2
GO: Cellular Component	GO:0031093	platelet alpha granule lumen		0.003722	0.4615	0.02429	0.1312	2	48	SERPING1,FN1
GO: Cellular Component	GO:0098647	collagen beaded filament		0.00567	0.703	0.03057	0.1651	1	3	DCN
GO: Cellular Component	GO:0034673	inhibin-betaglycan-ActRII complex		0.00567	0.703	0.03057	0.1651	1	3	TGFBR3
GO: Cellular Component	GO:0005914	spot adherens junction		0.00567	0.703	0.03057	0.1651	1	3	PGM5
GO: Cellular Component	GO:0005589	collagen type VI trimer		0.00567	0.703	0.03057	0.1651	1	3	DCN
GO: Cellular Component	GO:0031091	platelet alpha granule		0.006331	0.785	0.0314	0.1696	2	63	SERPING1,FN1
GO: Cellular Component	GO:0034774	secretory granule lumen		0.006331	0.785	0.0314	0.1696	2	63	SERPING1,FN1
GO: Cellular Component	GO:0005788	endoplasmic reticulum lumen		0.006971	0.8644	0.0332	0.1793	3	207	COL3A1,COL8A2,GPX8
GO: Cellular Component	GO:0071953	elastic fiber		0.007552	0.9365	0.0332	0.1793	1	4	FBLN5
GO: Cellular Component	GO:0070022	transforming growth factor beta receptor homodimeric complex		0.007552	0.9365	0.0332	0.1793	1	4	DAB2
GO: Cellular Component	GO:0044291	cell-cell contact zone		0.007764	0.9627	0.0332	0.1793	2	70	AHNAK,PGM5
Human Phenotype	HP:0001097	Keratoconjunctivitis sicca		0.0001252	0.02917	0.02917	0.1759	2	6	COL3A1,GJB2
Human Phenotype	HP:0000501	Glaucoma		0.0004853	0.1131	0.05654	0.3409	4	132	COL3A1,COL8A2,DCN,MYOC
Human Phenotype	HP:0000015	Bladder diverticulum		0.001251	0.2915	0.09718	0.586	2	18	COL3A1,FBLN5
Human Phenotype	HP:0002797	Osteolysis		0.002234	0.5206	0.1041	0.6278	2	24	COL3A1,GJB2
Human Phenotype	HP:0007495	Prematurely aged appearance		0.002234	0.5206	0.1041	0.6278	2	24	COL3A1,FBLN5
Human Phenotype	HP:0000973	Cutis laxa		0.008414	1	0.1197	0.7217	2	47	COL3A1,FBLN5
Human Phenotype	HP:0011487	Increased corneal thickness		0.009026	1	0.1197	0.7217	1	3	DCN
Human Phenotype	HP:0100718	Uterine rupture		0.009026	1	0.1197	0.7217	1	3	COL3A1
Human Phenotype	HP:0005294	Arterial dissection		0.009026	1	0.1197	0.7217	1	3	COL3A1
Human Phenotype	HP:0000139	Uterine prolapse		0.009026	1	0.1197	0.7217	1	3	COL3A1
Human Phenotype	HP:0012038	Corneal guttata		0.009026	1	0.1197	0.7217	1	3	COL8A2
Human Phenotype	HP:0008005	Congenital corneal dystrophy		0.009026	1	0.1197	0.7217	1	3	DCN
Human Phenotype	HP:0004948	Vascular tortuosity		0.009026	1	0.1197	0.7217	1	3	FBLN5
Human Phenotype	HP:0000387	Absent earlobe		0.009026	1	0.1197	0.7217	1	3	COL3A1
Human Phenotype	HP:0100678	Premature skin wrinkling		0.009026	1	0.1197	0.7217	1	3	FBLN5
Mouse Phenotype	MP:0009931	abnormal skin appearance		2.059e-05	0.02269	0.01235	0.09367	8	399	COL3A1,LAMA4,GJB2,FBLN5,LUM,FN1,DCN,AEBP1
Mouse Phenotype	MP:0005421	loose skin		2.242e-05	0.02471	0.01235	0.09367	3	18	FBLN5,LUM,DCN
Mouse Phenotype	MP:0005275	abnormal skin tensile strength		4.815e-05	0.05306	0.01513	0.1147	3	23	LUM,DCN,OGN
Mouse Phenotype	MP:0008438	abnormal cutaneous collagen fibril morphology		5.491e-05	0.06051	0.01513	0.1147	3	24	COL3A1,DCN,OGN
Mouse Phenotype	MP:0005503	abnormal tendon morphology		9.81e-05	0.1081	0.02162	0.1639	3	29	LUM,DCN,PCOLCE
Mouse Phenotype	MP:0001792	impaired wound healing		0.0001889	0.2082	0.03469	0.2631	3	36	LUM,FN1,AEBP1
Mouse Phenotype	MP:0001212	skin lesions		0.0002437	0.2685	0.03689	0.2797	4	99	COL3A1,LUM,FN1,AEBP1
Mouse Phenotype	MP:0010656	thick myocardium		0.0002683	0.2957	0.03689	0.2797	2	8	ALDH1A2,FN1
Mouse Phenotype	MP:0002060	abnormal skin morphology		0.0003302	0.3639	0.03689	0.2797	9	756	COL3A1,LAMA4,GJB2,FBLN5,LUM,FN1,DCN,AEBP1,OGN
Mouse Phenotype	MP:0000585	kinked tail		0.0003525	0.3884	0.03689	0.2797	4	109	BMP7,FN1,AEBP1,ZIC2
Mouse Phenotype	MP:0005371	limbs/digits/tail phenotype		0.0003682	0.4058	0.03689	0.2797	9	767	TGFBR3,BMP7,GJB2,ALDH1A2,FN1,AEBP1,CRABP2,ZIC2,PCOLCE
Mouse Phenotype	MP:0012544	abnormal caudal neuropore morphology		0.000524	0.5774	0.04812	0.3649	2	11	ALDH1A2,ZIC2
Mouse Phenotype	MP:0004573	absent limb buds		0.0008619	0.9498	0.07306	0.554	2	14	ALDH1A2,FN1
Mouse Phenotype	MP:0012173	short rostral-caudal axis		0.0009926	1	0.07813	0.5924	2	15	BMP7,FN1
Mouse Phenotype	MP:0002258	abnormal cricoid cartilage morphology		0.001281	1	0.08838	0.6701	2	17	BMP7,ALDH1A2
Mouse Phenotype	MP:0005501	abnormal skin physiology		0.001432	1	0.08838	0.6701	5	272	COL3A1,GJB2,LUM,DCN,OGN
Mouse Phenotype	MP:0005023	abnormal wound healing		0.001459	1	0.08838	0.6701	4	159	FBLN5,LUM,FN1,AEBP1
Mouse Phenotype	MP:0008817	hematoma		0.001604	1	0.08838	0.6701	2	19	LUM,ZIC2
Mouse Phenotype	MP:0003089	decreased skin tensile strength		0.001604	1	0.08838	0.6701	2	19	LUM,DCN
Mouse Phenotype	MP:0005543	decreased cornea thickness		0.001604	1	0.08838	0.6701	2	19	COL8A2,LUM
Mouse Phenotype	MP:0005650	abnormal limb bud morphology		0.001912	1	0.09828	0.7452	3	79	BMP7,ALDH1A2,FN1
Mouse Phenotype	MP:0011961	abnormal cornea thickness		0.001962	1	0.09828	0.7452	2	21	COL8A2,LUM
Mouse Phenotype	MP:0002109	abnormal limb morphology		0.002067	1	0.09905	0.7511	7	600	TGFBR3,BMP7,ALDH1A2,FN1,CRABP2,ZIC2,PCOLCE
Mouse Phenotype	MP:0002108	abnormal muscle morphology		0.002189	1	0.1005	0.762	8	785	COL3A1,LAMA4,TGFBR3,ALDH1A2,LUM,FN1,DCN,PCOLCE
Mouse Phenotype	MP:0002111	abnormal tail morphology		0.00255	1	0.1046	0.7934	5	310	BMP7,GJB2,FN1,AEBP1,ZIC2
Mouse Phenotype	MP:0009862	abnormal aorta elastic tissue morphology		0.002564	1	0.1046	0.7934	2	24	COL3A1,FBLN5
Mouse Phenotype	MP:0002260	abnormal thyroid cartilage morphology		0.002564	1	0.1046	0.7934	2	24	BMP7,ALDH1A2
Mouse Phenotype	MP:0006083	abnormal blood vessel elastic tissue morphology		0.003007	1	0.1184	0.8974	2	26	COL3A1,FBLN5
Mouse Phenotype	MP:0001243	abnormal dermal layer morphology		0.004408	1	0.1666	1	3	106	COL3A1,LUM,DCN
Mouse Phenotype	MP:0002256	abnormal laryngeal cartilage morphology		0.004536	1	0.1666	1	2	32	BMP7,ALDH1A2
Mouse Phenotype	MP:0010464	abnormal aortic arch and aortic arch branch attachment		0.005111	1	0.1817	1	2	34	FBLN5,ALDH1A2
Mouse Phenotype	MP:0010545	abnormal heart layer morphology		0.005974	1	0.1976	1	5	378	COL3A1,LAMA4,TGFBR3,ALDH1A2,FN1
Mouse Phenotype	MP:0002249	abnormal larynx morphology		0.006355	1	0.1976	1	2	38	BMP7,ALDH1A2
Mouse Phenotype	MP:0005300	abnormal corneal stroma morphology		0.006355	1	0.1976	1	2	38	COL8A2,LUM
Mouse Phenotype	MP:0003073	abnormal metacarpal bone morphology		0.006355	1	0.1976	1	2	38	BMP7,ZIC2
Mouse Phenotype	MP:0005221	abnormal rostral-caudal axis patterning		0.006524	1	0.1976	1	3	122	BMP7,ALDH1A2,FN1
Mouse Phenotype	MP:0009456	impaired cued conditioning behavior		0.007024	1	0.1976	1	2	40	OMD,ZIC2
Mouse Phenotype	MP:0010678	abnormal skin adnexa morphology		0.007286	1	0.1976	1	7	751	BMP7,GJB2,FBLN5,LUM,DCN,AEBP1,ZIC2
Mouse Phenotype	MP:0006126	abnormal outflow tract development		0.00729	1	0.1976	1	3	127	TGFBR3,ALDH1A2,FN1
Mouse Phenotype	MP:0005029	abnormal amnion morphology		0.00737	1	0.1976	1	2	41	DAB2,FN1
Mouse Phenotype	MP:0009873	abnormal aorta tunica media morphology		0.00737	1	0.1976	1	2	41	COL3A1,FBLN5
Mouse Phenotype	MP:0006279	abnormal limb development		0.008108	1	0.1976	1	3	132	BMP7,ALDH1A2,FN1
Mouse Phenotype	MP:0013258	abnormal extracellular matrix morphology		0.008829	1	0.1976	1	2	45	LAMA4,FN1
Mouse Phenotype	MP:0001614	abnormal blood vessel morphology		0.009497	1	0.1976	1	8	995	COL3A1,LAMA4,TGFBR3,GJB2,FBLN5,ALDH1A2,FN1,SERPINF1
Mouse Phenotype	MP:0012793	decreased rhombomere 3 size		0.009504	1	0.1976	1	1	3	ZIC2
Mouse Phenotype	MP:0000619	salivary gland epithelial hyperplasia		0.009504	1	0.1976	1	1	3	DCN
Mouse Phenotype	MP:0004482	abnormal interdental cell morphology		0.009504	1	0.1976	1	1	3	GJB2
Mouse Phenotype	MP:0004311	otic vesicle hypoplasia		0.009504	1	0.1976	1	1	3	ALDH1A2
Mouse Phenotype	MP:0011845	abnormal kidney collecting duct number		0.009504	1	0.1976	1	1	3	BMP7
Mouse Phenotype	MP:0011846	decreased kidney collecting duct number		0.009504	1	0.1976	1	1	3	BMP7
Mouse Phenotype	MP:0013165	absent forelimb buds		0.009504	1	0.1976	1	1	3	ALDH1A2
Mouse Phenotype	MP:0010643	absent fourth pharyngeal arch		0.009504	1	0.1976	1	1	3	ALDH1A2
Mouse Phenotype	MP:0004120	cardiac ischemia		0.009504	1	0.1976	1	1	3	LAMA4
Pathway	M5884	Ensemble of genes encoding core extracellular matrix including ECM glycoproteins, collagens and proteoglycans	MSigDB C2: MIT	1.715e-10	2.436e-08	2.436e-08	1.349e-07	11	275	COL3A1,LAMA4,COL8A2,FBLN5,LUM,OMD,FN1,DCN,AEBP1,OGN,PCOLCE
Pathway	576262	Extracellular matrix organization	BioSystems: REACTOME	4.258e-08	6.047e-06	3.023e-06	1.674e-05	9	264	COL3A1,LAMA4,BMP7,COL8A2,FBLN5,LUM,FN1,DCN,PCOLCE
Pathway	M5882	Genes encoding proteoglycans	MSigDB C2: MIT	2.988e-06	0.0004243	0.0001414	0.000783	4	35	LUM,OMD,DCN,OGN
Pathway	645303	Keratan sulfate degradation	BioSystems: REACTOME	4.945e-06	0.0007022	0.0001756	0.000972	3	12	LUM,OMD,OGN
Pathway	645302	Keratan sulfate biosynthesis	BioSystems: REACTOME	7.133e-05	0.01013	0.00196	0.01085	3	28	LUM,OMD,OGN
Pathway	161064	Sodium-coupled sulphate, di- and tri-carboxylate transporters	BioSystems: REACTOME	8.28e-05	0.01176	0.00196	0.01085	2	5	SLC13A3,SLC13A4
Pathway	P00034	Integrin signalling pathway	PantherDB	0.0001138	0.01615	0.002088	0.01156	5	167	COL3A1,LAMA4,ITGBL1,COL8A2,FN1
Pathway	645301	Keratan sulfate/keratin metabolism	BioSystems: REACTOME	0.0001176	0.0167	0.002088	0.01156	3	33	LUM,OMD,OGN
Pathway	119571	Transport of glucose and other sugars, bile salts and organic acids, metal ions and amine compounds	BioSystems: REACTOME	0.0001741	0.02472	0.002509	0.01389	4	97	SLC22A6,SLC6A13,SLC13A3,SLC13A4
Pathway	M3008	Genes encoding structural ECM glycoproteins	MSigDB C2: MIT	0.0002407	0.03418	0.002509	0.01389	5	196	LAMA4,FBLN5,FN1,AEBP1,PCOLCE
Pathway	685543	MPS IV - Morquio syndrome A	BioSystems: REACTOME	0.0004063	0.0577	0.002509	0.01389	4	121	LUM,OMD,DCN,OGN
Pathway	685541	MPS IIIC - Sanfilippo syndrome C	BioSystems: REACTOME	0.0004063	0.0577	0.002509	0.01389	4	121	LUM,OMD,DCN,OGN
Pathway	685544	MPS IV - Morquio syndrome B	BioSystems: REACTOME	0.0004063	0.0577	0.002509	0.01389	4	121	LUM,OMD,DCN,OGN
Pathway	685542	MPS IIID - Sanfilippo syndrome D	BioSystems: REACTOME	0.0004063	0.0577	0.002509	0.01389	4	121	LUM,OMD,DCN,OGN
Pathway	685545	MPS VI - Maroteaux-Lamy syndrome	BioSystems: REACTOME	0.0004063	0.0577	0.002509	0.01389	4	121	LUM,OMD,DCN,OGN
Pathway	685536	Mucopolysaccharidoses	BioSystems: REACTOME	0.0004063	0.0577	0.002509	0.01389	4	121	LUM,OMD,DCN,OGN
Pathway	685537	MPS I - Hurler syndrome	BioSystems: REACTOME	0.0004063	0.0577	0.002509	0.01389	4	121	LUM,OMD,DCN,OGN
Pathway	685538	MPS II - Hunter syndrome	BioSystems: REACTOME	0.0004063	0.0577	0.002509	0.01389	4	121	LUM,OMD,DCN,OGN
Pathway	645297	Glycosaminoglycan metabolism	BioSystems: REACTOME	0.0004063	0.0577	0.002509	0.01389	4	121	LUM,OMD,DCN,OGN
Pathway	685539	MPS IIIA - Sanfilippo syndrome A	BioSystems: REACTOME	0.0004063	0.0577	0.002509	0.01389	4	121	LUM,OMD,DCN,OGN
Pathway	685547	MPS IX - Natowicz syndrome	BioSystems: REACTOME	0.0004063	0.0577	0.002509	0.01389	4	121	LUM,OMD,DCN,OGN
Pathway	685540	MPS IIIB - Sanfilippo syndrome B	BioSystems: REACTOME	0.0004063	0.0577	0.002509	0.01389	4	121	LUM,OMD,DCN,OGN
Pathway	685546	MPS VII - Sly syndrome	BioSystems: REACTOME	0.0004063	0.0577	0.002509	0.01389	4	121	LUM,OMD,DCN,OGN
Pathway	730306	Assembly of collagen fibrils and other multimeric structures	BioSystems: REACTOME	0.0005128	0.07282	0.003034	0.0168	3	54	COL3A1,COL8A2,PCOLCE
Pathway	833812	ECM proteoglycans	BioSystems: REACTOME	0.0005413	0.07687	0.003075	0.01702	3	55	LAMA4,LUM,DCN
Pathway	645289	Collagen biosynthesis and modifying enzymes	BioSystems: REACTOME	0.0008835	0.1255	0.004825	0.02672	3	65	COL3A1,COL8A2,PCOLCE
Pathway	83068	ECM-receptor interaction	BioSystems: KEGG	0.001986	0.2819	0.01041	0.05763	3	86	COL3A1,LAMA4,FN1
Pathway	645288	Collagen formation	BioSystems: REACTOME	0.002052	0.2914	0.01041	0.05763	3	87	COL3A1,COL8A2,PCOLCE
Pathway	PW:0000490	transforming growth factor-beta Smad dependent signaling	Pathway Ontology	0.00259	0.3677	0.01268	0.0702	2	26	TGFBR3,DCN
Pathway	105927	Gap junction trafficking	BioSystems: REACTOME	0.003001	0.4261	0.0142	0.07864	2	28	DAB2,GJB2
Pathway	730311	Molecules associated with elastic fibres	BioSystems: REACTOME	0.003441	0.4886	0.01527	0.08454	2	30	BMP7,FBLN5
Pathway	105926	Gap junction trafficking and regulation	BioSystems: REACTOME	0.003441	0.4886	0.01527	0.08454	2	30	DAB2,GJB2
Pathway	167324	Amoebiasis	BioSystems: KEGG	0.003891	0.5526	0.01633	0.09039	3	109	COL3A1,LAMA4,FN1
Pathway	198766	Inflammatory Response Pathway	BioSystems: WikiPathways	0.003909	0.5551	0.01633	0.09039	2	32	COL3A1,FN1
Pathway	M3468	Genes encoding enzymes and their regulators involved in the remodeling of the extracellular matrix	MSigDB C2: MIT	0.004905	0.6965	0.0199	0.1102	4	238	SERPING1,ITIH2,SERPINF1,ITIH5
Pathway	M17400	ALK in cardiac myocytes	MSigDB C2: BioCarta	0.005201	0.7386	0.02052	0.1136	2	37	TGFBR3,BMP7
Pathway	198785	Vitamin A and carotenoid metabolism	BioSystems: WikiPathways	0.006058	0.8603	0.02305	0.1276	2	40	ALDH1A2,CRABP2
Pathway	119558	SLC-mediated transmembrane transport	BioSystems: REACTOME	0.006168	0.8758	0.02305	0.1276	4	254	SLC22A6,SLC6A13,SLC13A3,SLC13A4
Pathway	730310	Elastic fibre formation	BioSystems: REACTOME	0.006357	0.9027	0.02315	0.1282	2	41	BMP7,FBLN5
Pathway	106196	Metabolism of carbohydrates	BioSystems: REACTOME	0.007246	1	0.02526	0.1399	4	266	LUM,OMD,DCN,OGN
Pathway	M3005	Genes encoding collagen proteins	MSigDB C2: MIT	0.007294	1	0.02526	0.1399	2	44	COL3A1,COL8A2
Pathway	105929	Transport of connexins along the secretory pathway	BioSystems: REACTOME	0.008769	1	0.0283	0.1567	1	3	GJB2
Pathway	105930	Oligomerization of connexins into connexons	BioSystems: REACTOME	0.008769	1	0.0283	0.1567	1	3	GJB2
Pathway	771601	Fibronectin matrix formation	BioSystems: REACTOME	0.008769	1	0.0283	0.1567	1	3	FN1
Pathway	138024	TGF-beta receptor signaling	BioSystems: Pathway Interaction Database	0.009706	1	0.03063	0.1696	2	51	DAB2,TGFBR3
Disease	ctd:D020391	Muscular Dystrophy, Facioscapulohumeral	CTD	2.465e-06	0.0001923	0.0001923	0.0009501	3	10	COL3A1,LUM,DCN
Disease	ctd:D001022	Aortic Valve Insufficiency	CTD	0.0004272	0.03332	0.01666	0.08231	2	11	COL3A1,FN1
Disease	ctd:D017379	Hypertrophy, Left Ventricular	CTD	0.002095	0.1634	0.04181	0.2066	2	24	COL3A1,FN1
Disease	ctd:D005355	Fibrosis	CTD	0.003713	0.2896	0.04181	0.2066	2	32	COL3A1,DCN
Disease	ctd:D007627	Keloid	CTD	0.004431	0.3456	0.04181	0.2066	2	35	COL3A1,SERPINF1
Disease	ctd:D012141	Respiratory Tract Infections	CTD	0.008577	0.669	0.04181	0.2066	1	3	FBLN5
Disease	cv:C2673759	Deafness, autosomal recessive 1A	Clinical Variations	0.008577	0.669	0.04181	0.2066	1	3	GJB2
Disease	ctd:D054179	Angioedemas, Hereditary	CTD	0.008577	0.669	0.04181	0.2066	1	3	SERPING1
Disease	cv:C1844678	Deafness, X-linked 2	Clinical Variations	0.008577	0.669	0.04181	0.2066	1	3	GJB2
Disease	ctd:C567134	Deafness, Autosomal Recessive 1A	CTD	0.008577	0.669	0.04181	0.2066	1	3	GJB2
Disease	137750	GLAUCOMA 1, OPEN ANGLE, A; GLC1A	OMIM	0.008577	0.669	0.04181	0.2066	1	3	MYOC
Disease	304400	DEAFNESS, X-LINKED 2; DFNX2	OMIM	0.008577	0.669	0.04181	0.2066	1	3	GJB2
Disease	ctd:D007645	Keratoderma, Palmoplantar	CTD	0.008577	0.669	0.04181	0.2066	1	3	GJB2
Disease	ctd:D007634	Keratitis	CTD	0.008577	0.669	0.04181	0.2066	1	3	GJB2
Disease	ctd:C564234	Glaucoma 1, Open Angle, A	CTD	0.008577	0.669	0.04181	0.2066	1	3	MYOC
Disease	ctd:D007057	Ichthyosis	CTD	0.008577	0.669	0.04181	0.2066	1	3	GJB2

## Sheet: monkeymouse toppfun magenta
Category	ID	Name	Source	p-value	q-value Bonferroni	q-value FDR B&H	q-value FDR B&Y	Hit Count in Query List	Hit Count in Genome	Hit in Query List
GO: Molecular Function	GO:0033192	calmodulin-dependent protein phosphatase activity		0.0001169	0.04827	0.03915	0.2584	2	4	PPP3CA,PPP3CB
GO: Molecular Function	GO:0004722	protein serine/threonine phosphatase activity		0.0001896	0.07829	0.03915	0.2584	4	64	PPP2CA,PPP3CA,PPP3CB,PDP1
GO: Molecular Function	GO:0004723	calcium-dependent protein serine/threonine phosphatase activity		0.0004055	0.1675	0.05583	0.3686	2	7	PPP3CA,PPP3CB
GO: Molecular Function	GO:0019902	phosphatase binding		0.001418	0.5856	0.1199	0.7918	5	185	PPP2CA,NEK2,ARPP19,PPP3CB,DZIP3
GO: Molecular Function	GO:0005516	calmodulin binding		0.001452	0.5997	0.1199	0.7918	5	186	PPP3CA,PPP3CB,ESRRG,PLCB1,EEA1
GO: Molecular Function	GO:0004890	GABA-A receptor activity		0.00319	1	0.209	1	2	19	GABRB2,GABRA1
GO: Molecular Function	GO:0019903	protein phosphatase binding		0.003542	1	0.209	1	4	140	PPP2CA,NEK2,ARPP19,PPP3CB
GO: Molecular Function	GO:0016917	GABA receptor activity		0.004272	1	0.2205	1	2	22	GABRB2,GABRA1
GO: Biological Process	GO:0051129	negative regulation of cellular component organization		7.815e-06	0.01576	0.01576	0.1291	13	669	PPP2CA,NEK2,SEMA3C,IFRD1,PPP3CA,UBQLN2,RTN4,CLTC,TRIOBP,STMN1,PFN2,TWIST1,ARF6
GO: Biological Process	GO:0031345	negative regulation of cell projection organization		0.0001021	0.2058	0.06556	0.5367	6	167	SEMA3C,IFRD1,PPP3CA,RTN4,PFN2,ARF6
GO: Biological Process	GO:0007268	synaptic transmission		0.0001339	0.27	0.06556	0.5367	12	760	GABRB2,PPP3CA,PPP3CB,KCND2,EGR3,KCNJ3,PLCB1,FGF14,CADPS2,PFN2,CRH,GABRA1
GO: Biological Process	GO:0071333	cellular response to glucose stimulus		0.0002327	0.4693	0.06556	0.5367	5	124	PPP2CA,PPP3CA,PPP3CB,RAB11FIP2,CRH
GO: Biological Process	GO:0010771	negative regulation of cell morphogenesis involved in differentiation		0.0002415	0.4872	0.06556	0.5367	5	125	PPP2CA,SEMA3C,IFRD1,PPP3CA,RTN4
GO: Biological Process	GO:0071331	cellular response to hexose stimulus		0.0002507	0.5056	0.06556	0.5367	5	126	PPP2CA,PPP3CA,PPP3CB,RAB11FIP2,CRH
GO: Biological Process	GO:0071242	cellular response to ammonium ion		0.0002589	0.5222	0.06556	0.5367	3	28	GABRB2,CRH,GABRA1
GO: Biological Process	GO:0071326	cellular response to monosaccharide stimulus		0.00026	0.5245	0.06556	0.5367	5	127	PPP2CA,PPP3CA,PPP3CB,RAB11FIP2,CRH
GO: Biological Process	GO:0034284	response to monosaccharide		0.0003105	0.6263	0.06642	0.5438	6	205	PPP2CA,PPP3CA,PPP3CB,RAB11FIP2,PLCB1,CRH
GO: Biological Process	GO:0071322	cellular response to carbohydrate stimulus		0.0003449	0.6956	0.06642	0.5438	5	135	PPP2CA,PPP3CA,PPP3CB,RAB11FIP2,CRH
GO: Biological Process	GO:0032409	regulation of transporter activity		0.0003622	0.7306	0.06642	0.5438	6	211	PPP2CA,PLCB1,NDFIP2,FGF14,CRH,TWIST1
GO: Biological Process	GO:0010977	negative regulation of neuron projection development		0.0004786	0.9654	0.06824	0.5586	5	145	SEMA3C,IFRD1,PPP3CA,RTN4,ARF6
GO: Biological Process	GO:0034762	regulation of transmembrane transport		0.000493	0.9943	0.06824	0.5586	8	411	PPP2CA,KCND2,KCNJ3,PLCB1,KCNIP4,FGF14,CRH,TWIST1
GO: Biological Process	GO:0001678	cellular glucose homeostasis		0.0005095	1	0.06824	0.5586	5	147	PPP2CA,PPP3CA,PPP3CB,RAB11FIP2,CRH
GO: Biological Process	GO:0009743	response to carbohydrate		0.0005212	1	0.06824	0.5586	6	226	PPP2CA,PPP3CA,PPP3CB,RAB11FIP2,PLCB1,CRH
GO: Biological Process	GO:0071420	cellular response to histamine		0.0005413	1	0.06824	0.5586	2	8	GABRB2,GABRA1
GO: Biological Process	GO:0030517	negative regulation of axon extension		0.0009943	1	0.09664	0.7911	3	44	SEMA3C,IFRD1,RTN4
GO: Biological Process	GO:0035136	forelimb morphogenesis		0.0009943	1	0.09664	0.7911	3	44	ATRX,KIAA1715,TWIST1
GO: Biological Process	GO:0032535	regulation of cellular component size		0.001041	1	0.09664	0.7911	7	355	SEMA3C,IFRD1,RTN4,TRIOBP,PFN2,WASF1,ARF6
GO: Biological Process	GO:0071786	endoplasmic reticulum tubular network organization		0.001054	1	0.09664	0.7911	2	11	RTN4,KIAA1715
GO: Biological Process	GO:0051533	positive regulation of NFAT protein import into nucleus		0.001054	1	0.09664	0.7911	2	11	PPP3CA,PPP3CB
GO: Biological Process	GO:0034776	response to histamine		0.001054	1	0.09664	0.7911	2	11	GABRB2,GABRA1
GO: Biological Process	GO:0010769	regulation of cell morphogenesis involved in differentiation		0.001223	1	0.1032	0.8451	7	365	PPP2CA,SEMA3C,IFRD1,PPP3CA,RTN4,TRIOBP,TWIST1
GO: Biological Process	GO:0010510	regulation of acetyl-CoA biosynthetic process from pyruvate		0.001261	1	0.1032	0.8451	2	12	PDP1,DLAT
GO: Biological Process	GO:0030001	metal ion transport		0.001283	1	0.1032	0.8451	11	844	PPP2CA,PPP3CA,KCND2,KCNJ3,CLTC,PLCB1,SCO1,NDFIP2,KCNIP4,FGF14,CRH
GO: Biological Process	GO:0032271	regulation of protein polymerization		0.001396	1	0.1032	0.8451	5	184	TRIOBP,STMN1,PFN2,WASF1,ARF6
GO: Biological Process	GO:0097480	establishment of synaptic vesicle localization		0.001437	1	0.1032	0.8451	4	109	FGF14,EEA1,CADPS2,PFN2
GO: Biological Process	GO:0048489	synaptic vesicle transport		0.001437	1	0.1032	0.8451	4	109	FGF14,EEA1,CADPS2,PFN2
GO: Biological Process	GO:0050812	regulation of acyl-CoA biosynthetic process		0.001486	1	0.1032	0.8451	2	13	PDP1,DLAT
GO: Biological Process	GO:0030308	negative regulation of cell growth		0.001535	1	0.1032	0.8451	5	188	PPP2CA,SEMA3C,IFRD1,RTN4,NDRG3
GO: Biological Process	GO:0006473	protein acetylation		0.001723	1	0.1069	0.8755	5	193	BRPF3,NAA30,POLE3,TWIST1,IWS1
GO: Biological Process	GO:0009749	response to glucose		0.001723	1	0.1069	0.8755	5	193	PPP2CA,PPP3CA,PPP3CB,RAB11FIP2,CRH
GO: Biological Process	GO:0097479	synaptic vesicle localization		0.00175	1	0.1069	0.8755	4	115	FGF14,EEA1,CADPS2,PFN2
GO: Biological Process	GO:0022898	regulation of transmembrane transporter activity		0.001843	1	0.1075	0.8797	5	196	PPP2CA,PLCB1,FGF14,CRH,TWIST1
GO: Biological Process	GO:0034765	regulation of ion transmembrane transport		0.001865	1	0.1075	0.8797	7	393	PPP2CA,KCND2,KCNJ3,PLCB1,KCNIP4,FGF14,CRH
GO: Biological Process	GO:0009746	response to hexose		0.00197	1	0.1084	0.8877	5	199	PPP2CA,PPP3CA,PPP3CB,RAB11FIP2,CRH
GO: Biological Process	GO:0006086	acetyl-CoA biosynthetic process from pyruvate		0.001989	1	0.1084	0.8877	2	15	PDP1,DLAT
GO: Biological Process	GO:0048261	negative regulation of receptor-mediated endocytosis		0.002267	1	0.1203	0.985	2	16	UBQLN2,ARF6
GO: Biological Process	GO:0010256	endomembrane system organization		0.002385	1	0.123	1	8	526	PPP2CA,GCC2,RTN4,CLTC,KCNIP4,KIAA1715,VCPIP1,ARF6
GO: Biological Process	GO:0043269	regulation of ion transport		0.002439	1	0.123	1	9	651	PPP2CA,KCND2,KCNJ3,RTN4,PLCB1,KCNIP4,FGF14,CRH,TWIST1
GO: Biological Process	GO:0051532	regulation of NFAT protein import into nucleus		0.002561	1	0.123	1	2	17	PPP3CA,PPP3CB
GO: Biological Process	GO:0048675	axon extension		0.002585	1	0.123	1	4	128	SEMA3C,IFRD1,PPP3CB,RTN4
GO: Biological Process	GO:0032272	negative regulation of protein polymerization		0.00268	1	0.123	1	3	62	TRIOBP,STMN1,PFN2
GO: Biological Process	GO:0051494	negative regulation of cytoskeleton organization		0.002733	1	0.123	1	4	130	NEK2,TRIOBP,STMN1,PFN2
GO: Biological Process	GO:0071616	acyl-CoA biosynthetic process		0.002805	1	0.123	1	3	63	ELOVL4,PDP1,DLAT
GO: Biological Process	GO:0035384	thioester biosynthetic process		0.002805	1	0.123	1	3	63	ELOVL4,PDP1,DLAT
GO: Biological Process	GO:0051531	NFAT protein import into nucleus		0.002873	1	0.1233	1	2	18	PPP3CA,PPP3CB
GO: Biological Process	GO:0045665	negative regulation of neuron differentiation		0.002981	1	0.1253	1	5	219	SEMA3C,IFRD1,PPP3CA,RTN4,ARF6
GO: Biological Process	GO:0006085	acetyl-CoA biosynthetic process		0.003202	1	0.1292	1	2	19	PDP1,DLAT
GO: Biological Process	GO:0010155	regulation of proton transport		0.003202	1	0.1292	1	2	19	PLCB1,TWIST1
GO: Biological Process	GO:0043543	protein acylation		0.003347	1	0.1314	1	5	225	BRPF3,NAA30,POLE3,TWIST1,IWS1
GO: Biological Process	GO:0009108	coenzyme biosynthetic process		0.003388	1	0.1314	1	4	138	ELOVL4,PDP1,DLAT,PANK1
GO: Biological Process	GO:0032410	negative regulation of transporter activity		0.003484	1	0.1326	1	3	68	PPP2CA,NDFIP2,TWIST1
GO: Biological Process	GO:0035773	insulin secretion involved in cellular response to glucose stimulus		0.003631	1	0.1356	1	3	69	PPP3CB,RAB11FIP2,CRH
GO: Biological Process	GO:0050771	negative regulation of axonogenesis		0.003782	1	0.1387	1	3	70	SEMA3C,IFRD1,RTN4
GO: Biological Process	GO:0042762	regulation of sulfur metabolic process		0.00391	1	0.1406	1	2	21	PDP1,DLAT
GO: Biological Process	GO:0001667	ameboidal-type cell migration		0.004021	1	0.1406	1	6	338	SEMA3C,EGR3,ZFAND5,BMPER,PFN2,TWIST1
GO: Biological Process	GO:0030833	regulation of actin filament polymerization		0.004043	1	0.1406	1	4	145	TRIOBP,PFN2,WASF1,ARF6
GO: Biological Process	GO:0010721	negative regulation of cell development		0.004138	1	0.1415	1	6	340	PPP2CA,SEMA3C,IFRD1,PPP3CA,RTN4,ARF6
GO: Biological Process	GO:0051258	protein polymerization		0.004324	1	0.1454	1	5	239	TRIOBP,STMN1,PFN2,WASF1,ARF6
GO: Biological Process	GO:0042593	glucose homeostasis		0.005136	1	0.1671	1	5	249	PPP2CA,PPP3CA,PPP3CB,RAB11FIP2,CRH
GO: Biological Process	GO:0033500	carbohydrate homeostasis		0.005136	1	0.1671	1	5	249	PPP2CA,PPP3CA,PPP3CB,RAB11FIP2,CRH
GO: Biological Process	GO:0016573	histone acetylation		0.005355	1	0.1683	1	4	157	BRPF3,POLE3,TWIST1,IWS1
GO: Biological Process	GO:0060317	cardiac epithelial to mesenchymal transition		0.005521	1	0.1683	1	2	25	RTN4,TWIST1
GO: Biological Process	GO:0034047	regulation of protein phosphatase type 2A activity		0.005521	1	0.1683	1	2	25	PPP2CA,ARPP19
GO: Biological Process	GO:0015672	monovalent inorganic cation transport		0.005655	1	0.1683	1	8	607	KCND2,KCNJ3,RTN4,PLCB1,KCNIP4,FGF14,CRH,TWIST1
GO: Biological Process	GO:0007214	gamma-aminobutyric acid signaling pathway		0.005964	1	0.1683	1	2	26	GABRB2,GABRA1
GO: Biological Process	GO:1903047	mitotic cell cycle process		0.005967	1	0.1683	1	10	886	PPP2CA,NEK2,ARPP19,PPP3CA,CLTC,PLCB1,TRIOBP,STMN1,ZNF365,VCPIP1
GO: Biological Process	GO:0030041	actin filament polymerization		0.005976	1	0.1683	1	4	162	TRIOBP,PFN2,WASF1,ARF6
GO: Biological Process	GO:1990138	neuron projection extension		0.005976	1	0.1683	1	4	162	SEMA3C,IFRD1,PPP3CB,RTN4
GO: Biological Process	GO:0018393	internal peptidyl-lysine acetylation		0.005976	1	0.1683	1	4	162	BRPF3,POLE3,TWIST1,IWS1
GO: Biological Process	GO:0043254	regulation of protein complex assembly		0.00637	1	0.1683	1	6	372	TRIOBP,STMN1,PFN2,WASF1,TWIST1,ARF6
GO: Biological Process	GO:0008064	regulation of actin polymerization or depolymerization		0.006372	1	0.1683	1	4	165	TRIOBP,PFN2,WASF1,ARF6
GO: Biological Process	GO:0033173	calcineurin-NFAT signaling cascade		0.006423	1	0.1683	1	2	27	PPP3CA,PPP3CB
GO: Biological Process	GO:0030832	regulation of actin filament length		0.006507	1	0.1683	1	4	166	TRIOBP,PFN2,WASF1,ARF6
GO: Biological Process	GO:0060322	head development		0.006529	1	0.1683	1	9	757	ATRX,UCHL5,RTN4,PLCB1,ZFAND5,STMN1,CA10,CRH,BTBD3
GO: Biological Process	GO:0035108	limb morphogenesis		0.006645	1	0.1683	1	4	167	SEMA3C,ATRX,KIAA1715,TWIST1
GO: Biological Process	GO:0051188	cofactor biosynthetic process		0.006645	1	0.1683	1	4	167	ELOVL4,PDP1,DLAT,PANK1
GO: Biological Process	GO:0035107	appendage morphogenesis		0.006645	1	0.1683	1	4	167	SEMA3C,ATRX,KIAA1715,TWIST1
GO: Biological Process	GO:0045445	myoblast differentiation		0.006718	1	0.1683	1	3	86	IFRD1,MKX,PLCB1
GO: Biological Process	GO:0006475	internal protein amino acid acetylation		0.006784	1	0.1683	1	4	168	BRPF3,POLE3,TWIST1,IWS1
GO: Biological Process	GO:0045926	negative regulation of growth		0.006863	1	0.1683	1	5	267	PPP2CA,SEMA3C,IFRD1,RTN4,NDRG3
GO: Biological Process	GO:0018394	peptidyl-lysine acetylation		0.006925	1	0.1683	1	4	169	BRPF3,POLE3,TWIST1,IWS1
GO: Biological Process	GO:0007052	mitotic spindle organization		0.007384	1	0.1773	1	3	89	NEK2,CLTC,STMN1
GO: Biological Process	GO:0030838	positive regulation of actin filament polymerization		0.007615	1	0.1807	1	3	90	PFN2,WASF1,ARF6
GO: Biological Process	GO:0050768	negative regulation of neurogenesis		0.007747	1	0.1816	1	5	275	SEMA3C,IFRD1,PPP3CA,RTN4,ARF6
GO: Biological Process	GO:0060359	response to ammonium ion		0.007849	1	0.1816	1	3	91	GABRB2,CRH,GABRA1
GO: Biological Process	GO:0030900	forebrain development		0.007956	1	0.1816	1	6	390	ATRX,UCHL5,RTN4,PLCB1,CRH,BTBD3
GO: Biological Process	GO:0051051	negative regulation of transport		0.008046	1	0.1816	1	7	514	PPP2CA,PPP3CA,UBQLN2,NDFIP2,CRH,TWIST1,ARF6
GO: Biological Process	GO:0043623	cellular protein complex assembly		0.008378	1	0.1816	1	7	518	SCO1,TRIOBP,STMN1,CADPS2,PFN2,WASF1,ARF6
GO: Biological Process	GO:0032206	positive regulation of telomere maintenance		0.008411	1	0.1816	1	2	31	NEK2,ATRX
GO: Biological Process	GO:1903532	positive regulation of secretion by cell		0.008543	1	0.1816	1	6	396	PPP3CB,RTN4,PLCB1,CADPS2,CRH,TWIST1
GO: Biological Process	GO:0019217	regulation of fatty acid metabolic process		0.008578	1	0.1816	1	3	94	PDP1,DLAT,TWIST1
GO: Biological Process	GO:1904062	regulation of cation transmembrane transport		0.008609	1	0.1816	1	4	180	PPP2CA,PLCB1,KCNIP4,FGF14
GO: Biological Process	GO:0006887	exocytosis		0.008746	1	0.1816	1	6	398	BRPF3,PPP3CB,RAB11FIP2,PLCB1,CADPS2,PFN2
GO: Biological Process	GO:0090066	regulation of anatomical structure size		0.008806	1	0.1816	1	7	523	SEMA3C,IFRD1,RTN4,TRIOBP,PFN2,WASF1,ARF6
GO: Biological Process	GO:0007030	Golgi organization		0.009086	1	0.1816	1	3	96	GCC2,CLTC,VCPIP1
GO: Biological Process	GO:0014031	mesenchymal cell development		0.009111	1	0.1816	1	4	183	PPP2CA,SEMA3C,RTN4,TWIST1
GO: Biological Process	GO:0035774	positive regulation of insulin secretion involved in cellular response to glucose stimulus		0.009496	1	0.1816	1	2	33	PPP3CB,CRH
GO: Biological Process	GO:2000171	negative regulation of dendrite development		0.009496	1	0.1816	1	2	33	PPP3CA,ARF6
GO: Biological Process	GO:1902803	regulation of synaptic vesicle transport		0.009496	1	0.1816	1	2	33	FGF14,PFN2
GO: Biological Process	GO:0060173	limb development		0.00981	1	0.1816	1	4	187	SEMA3C,ATRX,KIAA1715,TWIST1
GO: Biological Process	GO:0048736	appendage development		0.00981	1	0.1816	1	4	187	SEMA3C,ATRX,KIAA1715,TWIST1
GO: Biological Process	GO:0042990	regulation of transcription factor import into nucleus		0.00988	1	0.1816	1	3	99	PPP2CA,PPP3CA,PPP3CB
GO: Biological Process	GO:0006637	acyl-CoA metabolic process		0.00988	1	0.1816	1	3	99	ELOVL4,PDP1,DLAT
GO: Biological Process	GO:0035383	thioester metabolic process		0.00988	1	0.1816	1	3	99	ELOVL4,PDP1,DLAT
GO: Cellular Component	GO:0005955	calcineurin complex		0.0001096	0.0273	0.01422	0.08667	2	4	PPP3CA,PPP3CB
GO: Cellular Component	GO:0030315	T-tubule		0.0001142	0.02843	0.01422	0.08667	4	58	PPP3CB,KCND2,KCNJ3,CLTC
GO: Cellular Component	GO:0045202	synapse		0.0001797	0.04475	0.01492	0.09094	12	812	GABRB2,PJA2,PPP2CA,KCND2,RTN4,CLTC,MAGEE1,CADPS2,PFN2,WASF1,CADM2,GABRA1
GO: Cellular Component	GO:0045211	postsynaptic membrane		0.0004153	0.1034	0.01665	0.1015	6	224	GABRB2,PJA2,KCND2,MAGEE1,CADPS2,GABRA1
GO: Cellular Component	GO:0042383	sarcolemma		0.0004229	0.1053	0.01665	0.1015	5	146	PPP3CA,PPP3CB,KCND2,KCNJ3,CLTC
GO: Cellular Component	GO:0044456	synapse part		0.0004463	0.1111	0.01665	0.1015	10	645	GABRB2,PJA2,PPP2CA,KCND2,RTN4,CLTC,MAGEE1,CADPS2,PFN2,GABRA1
GO: Cellular Component	GO:0098794	postsynapse		0.000468	0.1165	0.01665	0.1015	8	422	GABRB2,PJA2,PPP2CA,KCND2,RTN4,MAGEE1,CADPS2,GABRA1
GO: Cellular Component	GO:1903293	phosphatase complex		0.001309	0.326	0.03552	0.2166	3	50	PPP2CA,PPP3CA,PPP3CB
GO: Cellular Component	GO:0008287	protein serine/threonine phosphatase complex		0.001309	0.326	0.03552	0.2166	3	50	PPP2CA,PPP3CA,PPP3CB
GO: Cellular Component	GO:0097060	synaptic membrane		0.001427	0.3552	0.03552	0.2166	6	284	GABRB2,PJA2,KCND2,MAGEE1,CADPS2,GABRA1
GO: Cellular Component	GO:0043209	myelin sheath		0.001773	0.4416	0.04014	0.2447	5	201	RTN4,CLTC,PLCB1,DLAT,ARF6
GO: Cellular Component	GO:1902711	GABA-A receptor complex		0.002688	0.6693	0.05148	0.3139	2	18	GABRB2,GABRA1
GO: Cellular Component	GO:1902710	GABA receptor complex		0.002688	0.6693	0.05148	0.3139	2	18	GABRB2,GABRA1
GO: Cellular Component	GO:0055037	recycling endosome		0.002922	0.7276	0.05197	0.3168	4	137	RAB11FIP2,EEA1,PANK1,ARF6
GO: Cellular Component	GO:0033267	axon part		0.006147	1	0.0909	0.5542	5	269	PPP2CA,CLTC,EEA1,PFN2,CRH
GO: Cellular Component	GO:0044298	cell body membrane		0.006458	1	0.0909	0.5542	2	28	KCND2,CADM2
GO: Cellular Component	GO:0032809	neuronal cell body membrane		0.006458	1	0.0909	0.5542	2	28	KCND2,CADM2
GO: Cellular Component	GO:0008076	voltage-gated potassium channel complex		0.006726	1	0.0909	0.5542	3	89	KCND2,KCNJ3,KCNIP4
GO: Cellular Component	GO:0034705	potassium channel complex		0.006936	1	0.0909	0.5542	3	90	KCND2,KCNJ3,KCNIP4
GO: Cellular Component	GO:0034702	ion channel complex		0.008729	1	0.1048	0.6389	5	293	GABRB2,KCND2,KCNJ3,KCNIP4,GABRA1
GO: Cellular Component	GO:0031248	protein acetyltransferase complex		0.009258	1	0.1048	0.6389	3	100	BRPF3,NAA30,POLE3
GO: Cellular Component	GO:1902493	acetyltransferase complex		0.009258	1	0.1048	0.6389	3	100	BRPF3,NAA30,POLE3
Human Phenotype	HP:0002066	Gait ataxia		0.002797	0.8978	0.2191	1	3	79	ELOVL4,PDP1,FGF14
Human Phenotype	HP:0002307	Drooling		0.004299	1	0.2191	1	2	27	ATRX,DLAT
Human Phenotype	HP:0200134	Epileptic encephalopathy		0.009743	1	0.2191	1	2	41	PLCB1,GABRA1
Human Phenotype	HP:0001263	Global developmental delay		0.009769	1	0.2191	1	7	716	ELOVL4,ATRX,PDP1,SCO1,DLAT,BMPER,GABRA1
Mouse Phenotype	MP:0004386	enlarged interparietal bone		0.0004118	0.4031	0.3601	1	2	6	NELL1,TWIST1
Mouse Phenotype	MP:0003635	abnormal synaptic transmission		0.0007357	0.7202	0.3601	1	10	579	GABRB2,ATRX,KCND2,EGR3,PLCB1,FGF14,CADPS2,PFN2,WASF1,GABRA1
Mouse Phenotype	MP:0003240	loss of hippocampal neurons		0.001484	1	0.4844	1	2	11	ATRX,PLCB1
Mouse Phenotype	MP:0000077	abnormal interparietal bone morphology		0.002198	1	0.5003	1	3	49	NELL1,BMPER,TWIST1
Mouse Phenotype	MP:0003461	abnormal response to novel object		0.002607	1	0.5003	1	3	52	CADPS2,PFN2,WASF1
Mouse Phenotype	MP:0002206	abnormal CNS synaptic transmission		0.004409	1	0.5003	1	8	501	GABRB2,ATRX,EGR3,PLCB1,FGF14,PFN2,WASF1,GABRA1
Mouse Phenotype	MP:0004008	abnormal GABA-mediated receptor currents		0.004974	1	0.5003	1	2	20	GABRB2,GABRA1
Pathway	M16626	Regulation of ck1/cdk5 by type 1 glutamate receptors	MSigDB C2: BioCarta	7.829e-05	0.04001	0.04001	0.2726	3	17	PPP2CA,PPP3CA,PLCB1
Pathway	106501	DARPP-32 events	BioSystems: REACTOME	0.000325	0.1661	0.05535	0.3772	3	27	PPP2CA,PPP3CA,PPP3CB
Pathway	M17941	Neuropeptides VIP and PACAP inhibit the apoptosis of activated T cells	MSigDB C2: BioCarta	0.000325	0.1661	0.05535	0.3772	3	27	PPP3CA,PPP3CB,EGR3
Pathway	469199	Dopaminergic synapse	BioSystems: KEGG	0.0004959	0.2534	0.06336	0.4317	5	131	PPP2CA,PPP3CA,PPP3CB,KCNJ3,PLCB1
Pathway	M10287	fMLP induced chemokine gene expression in HMC-1 cells	MSigDB C2: BioCarta	0.000833	0.4257	0.06404	0.4364	3	37	PPP3CA,PPP3CB,PLCB1
Pathway	106493	Opioid Signalling	BioSystems: REACTOME	0.0008631	0.4411	0.06404	0.4364	4	85	PPP2CA,PPP3CA,PPP3CB,PLCB1
Pathway	PW:0000315	calcineurin signaling	Pathway Ontology	0.0008773	0.4483	0.06404	0.4364	2	9	PPP3CA,PPP3CB
Pathway	730314	MASTL Facilitates Mitotic Progression	BioSystems: REACTOME	0.001332	0.6804	0.08139	0.5546	2	11	PPP2CA,ARPP19
Pathway	187179	GABA A receptor activation	BioSystems: REACTOME	0.001593	0.8139	0.08139	0.5546	2	12	GABRB2,GABRA1
Pathway	106109	Regulation of pyruvate dehydrogenase (PDH) complex	BioSystems: REACTOME	0.001593	0.8139	0.08139	0.5546	2	12	PDP1,DLAT
Pathway	537443	Retrograde endocannabinoid signaling	BioSystems: KEGG	0.001763	0.9008	0.08189	0.558	4	103	GABRB2,KCNJ3,PLCB1,GABRA1
Pathway	525336	Serotonergic synapse	BioSystems: KEGG	0.002554	1	0.1014	0.6909	4	114	GABRB2,KCND2,KCNJ3,PLCB1
Pathway	213818	Glutamatergic synapse	BioSystems: KEGG	0.00272	1	0.1014	0.6909	4	116	PPP3CA,PPP3CB,KCNJ3,PLCB1
Pathway	187178	GABA receptor activation	BioSystems: REACTOME	0.002778	1	0.1014	0.6909	3	56	GABRB2,KCNJ3,GABRA1
Pathway	83086	Long-term depression	BioSystems: KEGG	0.003381	1	0.1152	0.7849	3	60	PPP2CA,PLCB1,CRH
Pathway	M5940	Endocytotic role of NDK, Phosphins and Dynamin	MSigDB C2: BioCarta	0.004034	1	0.1213	0.8264	2	19	PPP3CA,PPP3CB
Pathway	M3430	Effects of calcineurin in Keratinocyte Differentiation	MSigDB C2: BioCarta	0.004034	1	0.1213	0.8264	2	19	PPP3CA,PPP3CB
Pathway	106205	Pyruvate metabolism	BioSystems: REACTOME	0.004468	1	0.1242	0.8462	2	20	PDP1,DLAT
Pathway	83085	Long-term potentiation	BioSystems: KEGG	0.004617	1	0.1242	0.8462	3	67	PPP3CA,PPP3CB,PLCB1
Pathway	M5290	Role of MEF2D in T-cell Apoptosis	MSigDB C2: BioCarta	0.004923	1	0.1258	0.8571	2	21	PPP3CA,PPP3CB
Pathway	M11650	Nitric Oxide Signaling Pathway	MSigDB C2: BioCarta	0.005398	1	0.1313	0.895	2	22	PPP3CA,PPP3CB
Pathway	106534	Neurotransmitter Receptor Binding And Downstream Transmission In The Postsynaptic Cell	BioSystems: REACTOME	0.005884	1	0.1364	0.9297	4	144	GABRB2,KCNJ3,PLCB1,GABRA1
Pathway	920978	Physiological and Pathological Hypertrophy of the Heart	BioSystems: WikiPathways	0.006408	1	0.1364	0.9297	2	24	PPP3CA,PPP3CB
Pathway	M15181	Regulation of PGC-1a	MSigDB C2: BioCarta	0.006408	1	0.1364	0.9297	2	24	PPP3CA,PPP3CB
Pathway	187195	Ligand-gated ion channel transport	BioSystems: REACTOME	0.006943	1	0.1419	0.967	2	25	GABRB2,GABRA1
Pathway	672448	Alzheimers Disease	BioSystems: WikiPathways	0.007305	1	0.1436	0.9784	3	79	PPP3CA,PPP3CB,PLCB1
Pathway	M1547	Control of skeletal myogenesis by HDAC and calcium/calmodulin-dependent kinase (CaMK)	MSigDB C2: BioCarta	0.009906	1	0.1808	1	2	30	PPP3CA,PPP3CB
Pathway	PW:0000043	pyruvate metabolic	Pathway Ontology	0.009906	1	0.1808	1	2	30	PDP1,DLAT
Disease	ctd:D003398	Craniosynostoses	CTD	0.001251	0.1063	0.0637	0.3201	2	12	NELL1,TWIST1
Disease	ctd:D001259	Ataxia	CTD	0.001973	0.1677	0.0637	0.3201	2	15	EGR3,GABRA1
Disease	ctd:D009190	Myelodysplastic Syndromes	CTD	0.002248	0.1911	0.0637	0.3201	2	16	ATRX,PLCB1
Disease	ctd:D006527	Hepatolenticular Degeneration	CTD	0.005056	0.4297	0.1074	0.5399	2	24	PPP3CA,PPP3CB

## Sheet: monkeymouse toppfun midnightblu
Category	ID	Name	Source	p-value	q-value Bonferroni	q-value FDR B&H	q-value FDR B&Y	Hit Count in Query List	Hit Count in Genome	Hit in Query List
GO: Molecular Function	GO:0008137	NADH dehydrogenase (ubiquinone) activity		1.221e-09	1.745e-07	7.595e-08	4.21e-07	6	46	NDUFA2,NDUFA4,NDUFA6,NDUFB6,NDUFC1,NDUFS5
GO: Molecular Function	GO:0050136	NADH dehydrogenase (quinone) activity		1.221e-09	1.745e-07	7.595e-08	4.21e-07	6	46	NDUFA2,NDUFA4,NDUFA6,NDUFB6,NDUFC1,NDUFS5
GO: Molecular Function	GO:0003954	NADH dehydrogenase activity		1.593e-09	2.279e-07	7.595e-08	4.21e-07	6	48	NDUFA2,NDUFA4,NDUFA6,NDUFB6,NDUFC1,NDUFS5
GO: Molecular Function	GO:0016655	oxidoreductase activity, acting on NAD(P)H, quinone or similar compound as acceptor		6.362e-09	9.097e-07	2.274e-07	1.261e-06	6	60	NDUFA2,NDUFA4,NDUFA6,NDUFB6,NDUFC1,NDUFS5
GO: Molecular Function	GO:0016651	oxidoreductase activity, acting on NAD(P)H		1.886e-07	2.697e-05	5.395e-06	2.99e-05	6	105	NDUFA2,NDUFA4,NDUFA6,NDUFB6,NDUFC1,NDUFS5
GO: Molecular Function	GO:0015078	hydrogen ion transmembrane transporter activity		5.266e-06	0.000753	0.0001255	0.0006957	5	105	ATP5L,ATP5J,NDUFA4,ATP5O,COX6B1
GO: Molecular Function	GO:0015077	monovalent inorganic cation transmembrane transporter activity		0.001821	0.2605	0.02646	0.1467	5	366	ATP5L,ATP5J,NDUFA4,ATP5O,COX6B1
GO: Molecular Function	GO:0016491	oxidoreductase activity		0.001956	0.2797	0.02646	0.1467	7	748	NDUFA2,NDUFA4,NDUFA6,NDUFB6,NDUFC1,NDUFS5,COX6B1
GO: Molecular Function	GO:0015002	heme-copper terminal oxidase activity		0.00207	0.2961	0.02646	0.1467	2	28	NDUFA4,COX6B1
GO: Molecular Function	GO:0016676	oxidoreductase activity, acting on a heme group of donors, oxygen as acceptor		0.00207	0.2961	0.02646	0.1467	2	28	NDUFA4,COX6B1
GO: Molecular Function	GO:0004129	cytochrome-c oxidase activity		0.00207	0.2961	0.02646	0.1467	2	28	NDUFA4,COX6B1
GO: Molecular Function	GO:0016675	oxidoreductase activity, acting on a heme group of donors		0.00222	0.3175	0.02646	0.1467	2	29	NDUFA4,COX6B1
GO: Molecular Function	GO:0016818	hydrolase activity, acting on acid anhydrides, in phosphorus-containing anhydrides		0.003276	0.4685	0.03369	0.1868	7	820	ATP5L,ERCC8,ATP5J,ATP5J2,ATP5O,ACYP2,DYNC1LI2
GO: Molecular Function	GO:0016817	hydrolase activity, acting on acid anhydrides		0.003298	0.4717	0.03369	0.1868	7	821	ATP5L,ERCC8,ATP5J,ATP5J2,ATP5O,ACYP2,DYNC1LI2
GO: Molecular Function	GO:0016887	ATPase activity		0.004066	0.5814	0.03876	0.2149	5	441	ATP5L,ERCC8,ATP5J,ATP5J2,ATP5O
GO: Molecular Function	GO:0022890	inorganic cation transmembrane transporter activity		0.008534	1	0.07014	0.3888	5	527	ATP5L,ATP5J,NDUFA4,ATP5O,COX6B1
GO: Molecular Function	GO:0022857	transmembrane transporter activity		0.008813	1	0.07014	0.3888	7	985	ATP5L,ATP5J,ATP5J2,NDUFA4,ATP5O,SLCO4C1,COX6B1
GO: Molecular Function	GO:0004614	phosphoglucomutase activity		0.009624	1	0.07014	0.3888	1	4	PGM1
GO: Molecular Function	GO:0019829	cation-transporting ATPase activity		0.009832	1	0.07014	0.3888	2	62	ATP5L,ATP5O
GO: Biological Process	GO:0022904	respiratory electron transport chain		1.142e-14	9.482e-12	6.111e-12	4.461e-11	11	131	ATP5L,ATP5J,ATP5J2,NDUFA2,NDUFA4,ATP5O,NDUFA6,NDUFB6,NDUFC1,NDUFS5,COX6B1
GO: Biological Process	GO:0022900	electron transport chain		1.473e-14	1.222e-11	6.111e-12	4.461e-11	11	134	ATP5L,ATP5J,ATP5J2,NDUFA2,NDUFA4,ATP5O,NDUFA6,NDUFB6,NDUFC1,NDUFS5,COX6B1
GO: Biological Process	GO:0045333	cellular respiration		1.463e-12	1.214e-09	4.047e-10	2.954e-09	11	203	ATP5L,ATP5J,ATP5J2,NDUFA2,NDUFA4,ATP5O,NDUFA6,NDUFB6,NDUFC1,NDUFS5,COX6B1
GO: Biological Process	GO:0046034	ATP metabolic process		4.492e-12	3.729e-09	9.321e-10	6.804e-09	11	225	ATP5L,ATP5J,ATP5J2,NDUFA2,NDUFA4,ATP5O,NDUFA6,NDUFB6,NDUFC1,PGM1,NDUFS5
GO: Biological Process	GO:0009205	purine ribonucleoside triphosphate metabolic process		8.649e-12	7.178e-09	1.436e-09	1.048e-08	11	239	ATP5L,ATP5J,ATP5J2,NDUFA2,NDUFA4,ATP5O,NDUFA6,NDUFB6,NDUFC1,PGM1,NDUFS5
GO: Biological Process	GO:0009199	ribonucleoside triphosphate metabolic process		1.182e-11	9.811e-09	1.464e-09	1.069e-08	11	246	ATP5L,ATP5J,ATP5J2,NDUFA2,NDUFA4,ATP5O,NDUFA6,NDUFB6,NDUFC1,PGM1,NDUFS5
GO: Biological Process	GO:0009144	purine nucleoside triphosphate metabolic process		1.235e-11	1.025e-08	1.464e-09	1.069e-08	11	247	ATP5L,ATP5J,ATP5J2,NDUFA2,NDUFA4,ATP5O,NDUFA6,NDUFB6,NDUFC1,PGM1,NDUFS5
GO: Biological Process	GO:0009167	purine ribonucleoside monophosphate metabolic process		2.239e-11	1.859e-08	2.152e-09	1.571e-08	11	261	ATP5L,ATP5J,ATP5J2,NDUFA2,NDUFA4,ATP5O,NDUFA6,NDUFB6,NDUFC1,PGM1,NDUFS5
GO: Biological Process	GO:0009126	purine nucleoside monophosphate metabolic process		2.333e-11	1.937e-08	2.152e-09	1.571e-08	11	262	ATP5L,ATP5J,ATP5J2,NDUFA2,NDUFA4,ATP5O,NDUFA6,NDUFB6,NDUFC1,PGM1,NDUFS5
GO: Biological Process	GO:0009141	nucleoside triphosphate metabolic process		3.225e-11	2.677e-08	2.677e-09	1.954e-08	11	270	ATP5L,ATP5J,ATP5J2,NDUFA2,NDUFA4,ATP5O,NDUFA6,NDUFB6,NDUFC1,PGM1,NDUFS5
GO: Biological Process	GO:0009161	ribonucleoside monophosphate metabolic process		3.632e-11	3.015e-08	2.741e-09	2e-08	11	273	ATP5L,ATP5J,ATP5J2,NDUFA2,NDUFA4,ATP5O,NDUFA6,NDUFB6,NDUFC1,PGM1,NDUFS5
GO: Biological Process	GO:0009123	nucleoside monophosphate metabolic process		5.762e-11	4.783e-08	3.986e-09	2.909e-08	11	285	ATP5L,ATP5J,ATP5J2,NDUFA2,NDUFA4,ATP5O,NDUFA6,NDUFB6,NDUFC1,PGM1,NDUFS5
GO: Biological Process	GO:0006091	generation of precursor metabolites and energy		8.078e-11	6.705e-08	5.158e-09	3.765e-08	13	488	ATP5L,ATP5J,ATP5J2,COX17,NDUFA2,NDUFA4,ATP5O,NDUFA6,NDUFB6,NDUFC1,PGM1,NDUFS5,COX6B1
GO: Biological Process	GO:0015980	energy derivation by oxidation of organic compounds		1.027e-10	8.523e-08	6.088e-09	4.444e-08	12	393	ATP5L,ATP5J,ATP5J2,NDUFA2,NDUFA4,ATP5O,NDUFA6,NDUFB6,NDUFC1,PGM1,NDUFS5,COX6B1
GO: Biological Process	GO:0046128	purine ribonucleoside metabolic process		3.546e-10	2.944e-07	1.962e-08	1.432e-07	11	338	ATP5L,ATP5J,ATP5J2,NDUFA2,NDUFA4,ATP5O,NDUFA6,NDUFB6,NDUFC1,PGM1,NDUFS5
GO: Biological Process	GO:0042278	purine nucleoside metabolic process		3.894e-10	3.232e-07	2.02e-08	1.475e-07	11	341	ATP5L,ATP5J,ATP5J2,NDUFA2,NDUFA4,ATP5O,NDUFA6,NDUFB6,NDUFC1,PGM1,NDUFS5
GO: Biological Process	GO:0009119	ribonucleoside metabolic process		8.705e-10	7.225e-07	4.25e-08	3.102e-07	11	368	ATP5L,ATP5J,ATP5J2,NDUFA2,NDUFA4,ATP5O,NDUFA6,NDUFB6,NDUFC1,PGM1,NDUFS5
GO: Biological Process	GO:0006120	mitochondrial electron transport, NADH to ubiquinone		1.076e-09	8.93e-07	4.961e-08	3.621e-07	6	45	NDUFA2,NDUFA4,NDUFA6,NDUFB6,NDUFC1,NDUFS5
GO: Biological Process	GO:0009116	nucleoside metabolic process		1.602e-09	1.33e-06	6.998e-08	5.108e-07	11	390	ATP5L,ATP5J,ATP5J2,NDUFA2,NDUFA4,ATP5O,NDUFA6,NDUFB6,NDUFC1,PGM1,NDUFS5
GO: Biological Process	GO:1901657	glycosyl compound metabolic process		2.568e-09	2.132e-06	1.066e-07	7.779e-07	11	408	ATP5L,ATP5J,ATP5J2,NDUFA2,NDUFA4,ATP5O,NDUFA6,NDUFB6,NDUFC1,PGM1,NDUFS5
GO: Biological Process	GO:0042775	mitochondrial ATP synthesis coupled electron transport		1.267e-08	1.052e-05	5.008e-07	3.655e-06	6	67	NDUFA2,NDUFA4,NDUFA6,NDUFB6,NDUFC1,NDUFS5
GO: Biological Process	GO:0042773	ATP synthesis coupled electron transport		1.517e-08	1.259e-05	5.721e-07	4.176e-06	6	69	NDUFA2,NDUFA4,NDUFA6,NDUFB6,NDUFC1,NDUFS5
GO: Biological Process	GO:0009150	purine ribonucleotide metabolic process		2.91e-08	2.415e-05	1.05e-06	7.665e-06	11	516	ATP5L,ATP5J,ATP5J2,NDUFA2,NDUFA4,ATP5O,NDUFA6,NDUFB6,NDUFC1,PGM1,NDUFS5
GO: Biological Process	GO:0009259	ribonucleotide metabolic process		3.899e-08	3.236e-05	1.349e-06	9.843e-06	11	531	ATP5L,ATP5J,ATP5J2,NDUFA2,NDUFA4,ATP5O,NDUFA6,NDUFB6,NDUFC1,PGM1,NDUFS5
GO: Biological Process	GO:0006163	purine nucleotide metabolic process		4.372e-08	3.629e-05	1.452e-06	1.06e-05	11	537	ATP5L,ATP5J,ATP5J2,NDUFA2,NDUFA4,ATP5O,NDUFA6,NDUFB6,NDUFC1,PGM1,NDUFS5
GO: Biological Process	GO:0019693	ribose phosphate metabolic process		4.988e-08	4.14e-05	1.592e-06	1.162e-05	11	544	ATP5L,ATP5J,ATP5J2,NDUFA2,NDUFA4,ATP5O,NDUFA6,NDUFB6,NDUFC1,PGM1,NDUFS5
GO: Biological Process	GO:0042776	mitochondrial ATP synthesis coupled proton transport		6.95e-08	5.769e-05	2.137e-06	1.559e-05	4	17	ATP5L,ATP5J,ATP5J2,ATP5O
GO: Biological Process	GO:0006119	oxidative phosphorylation		8.105e-08	6.727e-05	2.403e-06	1.754e-05	6	91	NDUFA2,NDUFA4,NDUFA6,NDUFB6,NDUFC1,NDUFS5
GO: Biological Process	GO:0072521	purine-containing compound metabolic process		1.06e-07	8.796e-05	3.033e-06	2.214e-05	11	586	ATP5L,ATP5J,ATP5J2,NDUFA2,NDUFA4,ATP5O,NDUFA6,NDUFB6,NDUFC1,PGM1,NDUFS5
GO: Biological Process	GO:1902600	hydrogen ion transmembrane transport		2.019e-07	0.0001676	5.586e-06	4.077e-05	6	106	ATP5L,ATP5J,ATP5J2,NDUFA4,ATP5O,COX6B1
GO: Biological Process	GO:0015985	energy coupled proton transport, down electrochemical gradient		3.642e-07	0.0003023	9.447e-06	6.896e-05	4	25	ATP5L,ATP5J,ATP5J2,ATP5O
GO: Biological Process	GO:0015986	ATP synthesis coupled proton transport		3.642e-07	0.0003023	9.447e-06	6.896e-05	4	25	ATP5L,ATP5J,ATP5J2,ATP5O
GO: Biological Process	GO:0009117	nucleotide metabolic process		4.113e-07	0.0003413	1.034e-05	7.55e-05	11	671	ATP5L,ATP5J,ATP5J2,NDUFA2,NDUFA4,ATP5O,NDUFA6,NDUFB6,NDUFC1,PGM1,NDUFS5
GO: Biological Process	GO:0006753	nucleoside phosphate metabolic process		4.626e-07	0.0003839	1.129e-05	8.243e-05	11	679	ATP5L,ATP5J,ATP5J2,NDUFA2,NDUFA4,ATP5O,NDUFA6,NDUFB6,NDUFC1,PGM1,NDUFS5
GO: Biological Process	GO:0055086	nucleobase-containing small molecule metabolic process		1.08e-06	0.0008965	2.561e-05	0.000187	11	740	ATP5L,ATP5J,ATP5J2,NDUFA2,NDUFA4,ATP5O,NDUFA6,NDUFB6,NDUFC1,PGM1,NDUFS5
GO: Biological Process	GO:0015992	proton transport		1.563e-06	0.001297	3.604e-05	0.0002631	6	150	ATP5L,ATP5J,ATP5J2,NDUFA4,ATP5O,COX6B1
GO: Biological Process	GO:0006818	hydrogen transport		1.689e-06	0.001402	3.788e-05	0.0002765	6	152	ATP5L,ATP5J,ATP5J2,NDUFA4,ATP5O,COX6B1
GO: Biological Process	GO:0006754	ATP biosynthetic process		4.94e-06	0.0041	0.0001079	0.0007876	4	47	ATP5L,ATP5J,ATP5J2,ATP5O
GO: Biological Process	GO:1990542	mitochondrial transmembrane transport		1.153e-05	0.009566	0.0002392	0.001746	4	58	ATP5L,ATP5J,ATP5J2,ATP5O
GO: Biological Process	GO:0009206	purine ribonucleoside triphosphate biosynthetic process		1.153e-05	0.009566	0.0002392	0.001746	4	58	ATP5L,ATP5J,ATP5J2,ATP5O
GO: Biological Process	GO:0009145	purine nucleoside triphosphate biosynthetic process		1.234e-05	0.01024	0.0002498	0.001824	4	59	ATP5L,ATP5J,ATP5J2,ATP5O
GO: Biological Process	GO:0009201	ribonucleoside triphosphate biosynthetic process		1.708e-05	0.01418	0.0003375	0.002464	4	64	ATP5L,ATP5J,ATP5J2,ATP5O
GO: Biological Process	GO:0009168	purine ribonucleoside monophosphate biosynthetic process		2.727e-05	0.02263	0.0005143	0.003754	4	72	ATP5L,ATP5J,ATP5J2,ATP5O
GO: Biological Process	GO:0009127	purine nucleoside monophosphate biosynthetic process		2.727e-05	0.02263	0.0005143	0.003754	4	72	ATP5L,ATP5J,ATP5J2,ATP5O
GO: Biological Process	GO:0009142	nucleoside triphosphate biosynthetic process		3.376e-05	0.02802	0.0006228	0.004546	4	76	ATP5L,ATP5J,ATP5J2,ATP5O
GO: Biological Process	GO:0070124	mitochondrial translational initiation		5.007e-05	0.04156	0.0008842	0.006454	4	84	MRPS15,MRPL39,MRPL42,MRPL30
GO: Biological Process	GO:0009156	ribonucleoside monophosphate biosynthetic process		5.007e-05	0.04156	0.0008842	0.006454	4	84	ATP5L,ATP5J,ATP5J2,ATP5O
GO: Biological Process	GO:0070125	mitochondrial translational elongation		5.245e-05	0.04353	0.0009069	0.00662	4	85	MRPS15,MRPL39,MRPL42,MRPL30
GO: Biological Process	GO:0070126	mitochondrial translational termination		5.491e-05	0.04558	0.0009301	0.006789	4	86	MRPS15,MRPL39,MRPL42,MRPL30
GO: Biological Process	GO:0009124	nucleoside monophosphate biosynthetic process		7.149e-05	0.05934	0.001187	0.008662	4	92	ATP5L,ATP5J,ATP5J2,ATP5O
GO: Biological Process	GO:0046129	purine ribonucleoside biosynthetic process		0.0001028	0.08534	0.001641	0.01198	4	101	ATP5L,ATP5J,ATP5J2,ATP5O
GO: Biological Process	GO:0042451	purine nucleoside biosynthetic process		0.0001028	0.08534	0.001641	0.01198	4	101	ATP5L,ATP5J,ATP5J2,ATP5O
GO: Biological Process	GO:0032543	mitochondrial translation		0.0001937	0.1608	0.003019	0.02204	4	119	MRPS15,MRPL39,MRPL42,MRPL30
GO: Biological Process	GO:0021762	substantia nigra development		0.0001991	0.1653	0.003019	0.02204	3	47	ATP5J,COX6B1,SEC16A
GO: Biological Process	GO:0042455	ribonucleoside biosynthetic process		0.0002001	0.1661	0.003019	0.02204	4	120	ATP5L,ATP5J,ATP5J2,ATP5O
GO: Biological Process	GO:0009163	nucleoside biosynthetic process		0.0002639	0.2191	0.003912	0.02855	4	129	ATP5L,ATP5J,ATP5J2,ATP5O
GO: Biological Process	GO:1901659	glycosyl compound biosynthetic process		0.0002799	0.2323	0.004076	0.02975	4	131	ATP5L,ATP5J,ATP5J2,ATP5O
GO: Biological Process	GO:0048857	neural nucleus development		0.0006467	0.5367	0.009254	0.06755	3	70	ATP5J,COX6B1,SEC16A
GO: Biological Process	GO:0006283	transcription-coupled nucleotide-excision repair		0.0007311	0.6068	0.01028	0.07507	3	73	POLR2K,ERCC8,RPA3
GO: Biological Process	GO:0006415	translational termination		0.0008894	0.7382	0.0123	0.0898	4	178	MRPS15,MRPL39,MRPL42,MRPL30
GO: Biological Process	GO:0030901	midbrain development		0.001342	1	0.01826	0.1333	3	90	ATP5J,COX6B1,SEC16A
GO: Biological Process	GO:0006414	translational elongation		0.001666	1	0.0223	0.1628	4	211	MRPS15,MRPL39,MRPL42,MRPL30
GO: Biological Process	GO:0098662	inorganic cation transmembrane transport		0.002801	1	0.0369	0.2693	6	589	ATP5L,ATP5J,ATP5J2,NDUFA4,ATP5O,COX6B1
GO: Biological Process	GO:0006289	nucleotide-excision repair		0.002908	1	0.03772	0.2753	3	118	POLR2K,ERCC8,RPA3
GO: Biological Process	GO:0015672	monovalent inorganic cation transport		0.00325	1	0.04151	0.303	6	607	ATP5L,ATP5J,ATP5J2,NDUFA4,ATP5O,COX6B1
GO: Biological Process	GO:0009152	purine ribonucleotide biosynthetic process		0.003353	1	0.04217	0.3078	4	256	ATP5L,ATP5J,ATP5J2,ATP5O
GO: Biological Process	GO:0006164	purine nucleotide biosynthetic process		0.003643	1	0.04512	0.3294	4	262	ATP5L,ATP5J,ATP5J2,ATP5O
GO: Biological Process	GO:0032104	regulation of response to extracellular stimulus		0.003988	1	0.04677	0.3414	3	132	MKKS,RNF5,SPTLC1
GO: Biological Process	GO:0032107	regulation of response to nutrient levels		0.003988	1	0.04677	0.3414	3	132	MKKS,RNF5,SPTLC1
GO: Biological Process	GO:0009260	ribonucleotide biosynthetic process		0.004001	1	0.04677	0.3414	4	269	ATP5L,ATP5J,ATP5J2,ATP5O
GO: Biological Process	GO:0006413	translational initiation		0.004001	1	0.04677	0.3414	4	269	MRPS15,MRPL39,MRPL42,MRPL30
GO: Biological Process	GO:0046390	ribose phosphate biosynthetic process		0.004216	1	0.04856	0.3545	4	273	ATP5L,ATP5J,ATP5J2,ATP5O
GO: Biological Process	GO:0072522	purine-containing compound biosynthetic process		0.004271	1	0.04856	0.3545	4	274	ATP5L,ATP5J,ATP5J2,ATP5O
GO: Biological Process	GO:0000377	RNA splicing, via transesterification reactions with bulged adenosine as nucleophile		0.004908	1	0.0536	0.3913	4	285	BUD31,POLR2K,SNRPF,PRPF18
GO: Biological Process	GO:0006839	mitochondrial transport		0.004908	1	0.0536	0.3913	4	285	ATP5L,ATP5J,ATP5J2,ATP5O
GO: Biological Process	GO:0000398	mRNA splicing, via spliceosome		0.004908	1	0.0536	0.3913	4	285	BUD31,POLR2K,SNRPF,PRPF18
GO: Biological Process	GO:0098655	cation transmembrane transport		0.005036	1	0.05429	0.3963	6	664	ATP5L,ATP5J,ATP5J2,NDUFA4,ATP5O,COX6B1
GO: Biological Process	GO:0000375	RNA splicing, via transesterification reactions		0.005155	1	0.05485	0.4004	4	289	BUD31,POLR2K,SNRPF,PRPF18
GO: Biological Process	GO:0098660	inorganic ion transmembrane transport		0.005336	1	0.05606	0.4092	6	672	ATP5L,ATP5J,ATP5J2,NDUFA4,ATP5O,COX6B1
GO: Biological Process	GO:0043624	cellular protein complex disassembly		0.00541	1	0.05613	0.4097	4	293	MRPS15,MRPL39,MRPL42,MRPL30
GO: Biological Process	GO:0007420	brain development		0.006893	1	0.06752	0.4929	6	709	MKKS,ATP5J,COX17,PFDN1,COX6B1,SEC16A
GO: Biological Process	GO:0043241	protein complex disassembly		0.007197	1	0.06752	0.4929	4	318	MRPS15,MRPL39,MRPL42,MRPL30
GO: Biological Process	GO:0009165	nucleotide biosynthetic process		0.007197	1	0.06752	0.4929	4	318	ATP5L,ATP5J,ATP5J2,ATP5O
GO: Biological Process	GO:0006667	sphinganine metabolic process		0.007241	1	0.06752	0.4929	1	3	SPTLC1
GO: Biological Process	GO:1904504	positive regulation of lipophagy		0.007241	1	0.06752	0.4929	1	3	SPTLC1
GO: Biological Process	GO:0052422	modulation by host of symbiont catalytic activity		0.007241	1	0.06752	0.4929	1	3	SUGT1
GO: Biological Process	GO:1904502	regulation of lipophagy		0.007241	1	0.06752	0.4929	1	3	SPTLC1
GO: Biological Process	GO:0052203	modulation of catalytic activity in other organism involved in symbiotic interaction		0.007241	1	0.06752	0.4929	1	3	SUGT1
GO: Biological Process	GO:0034729	histone H3-K79 methylation		0.007241	1	0.06752	0.4929	1	3	WDR61
GO: Biological Process	GO:1901293	nucleoside phosphate biosynthetic process		0.007516	1	0.06931	0.5059	4	322	ATP5L,ATP5J,ATP5J2,ATP5O
GO: Biological Process	GO:0007417	central nervous system development		0.007609	1	0.0694	0.5065	7	956	MKKS,ATP5J,COX17,PFDN1,PTPRA,COX6B1,SEC16A
GO: Biological Process	GO:0007005	mitochondrion organization		0.008066	1	0.07224	0.5273	6	733	MRPS15,MRPL39,SNRPF,MRPL42,NDUFS5,MRPL30
GO: Biological Process	GO:0032984	macromolecular complex disassembly		0.008094	1	0.07224	0.5273	4	329	MRPS15,MRPL39,MRPL42,MRPL30
GO: Biological Process	GO:0060322	head development		0.009378	1	0.07924	0.5784	6	757	MKKS,ATP5J,COX17,PFDN1,COX6B1,SEC16A
GO: Biological Process	GO:2000823	regulation of androgen receptor activity		0.009643	1	0.07924	0.5784	1	4	BUD31
GO: Biological Process	GO:0071033	nuclear retention of pre-mRNA at the site of transcription		0.009643	1	0.07924	0.5784	1	4	PRPF18
GO: Biological Process	GO:0052405	negative regulation by host of symbiont molecular function		0.009643	1	0.07924	0.5784	1	4	SUGT1
GO: Biological Process	GO:0052428	modification by host of symbiont molecular function		0.009643	1	0.07924	0.5784	1	4	SUGT1
GO: Biological Process	GO:0052055	modulation by symbiont of host molecular function		0.009643	1	0.07924	0.5784	1	4	SUGT1
GO: Biological Process	GO:0061724	lipophagy		0.009643	1	0.07924	0.5784	1	4	SPTLC1
GO: Biological Process	GO:0038108	negative regulation of appetite by leptin-mediated signaling pathway		0.009643	1	0.07924	0.5784	1	4	MKKS
GO: Cellular Component	GO:0005743	mitochondrial inner membrane		1.977e-14	2.709e-12	1.713e-12	9.423e-12	16	500	MRPS15,MRPL39,ATP5L,ATP5J,ATP5J2,ROMO1,NDUFA2,NDUFA4,ATP5O,NDUFA6,NDUFB6,NDUFC1,MRPL42,NDUFS5,COX6B1,MRPL30
GO: Cellular Component	GO:0005740	mitochondrial envelope		2.501e-14	3.426e-12	1.713e-12	9.423e-12	18	726	MRPS15,MRPL39,ATP5L,ATP5J,ATP5J2,COX17,ROMO1,NDUFA2,NDUFA4,ATP5O,NDUFA6,RNF5,NDUFB6,NDUFC1,MRPL42,NDUFS5,COX6B1,MRPL30
GO: Cellular Component	GO:0098800	inner mitochondrial membrane protein complex		8.627e-14	1.182e-11	3.118e-12	1.715e-11	10	109	ATP5L,ATP5J,ATP5J2,NDUFA2,NDUFA4,ATP5O,NDUFA6,NDUFB6,NDUFC1,NDUFS5
GO: Cellular Component	GO:0019866	organelle inner membrane		9.103e-14	1.247e-11	3.118e-12	1.715e-11	16	552	MRPS15,MRPL39,ATP5L,ATP5J,ATP5J2,ROMO1,NDUFA2,NDUFA4,ATP5O,NDUFA6,NDUFB6,NDUFC1,MRPL42,NDUFS5,COX6B1,MRPL30
GO: Cellular Component	GO:0031966	mitochondrial membrane		1.536e-13	2.104e-11	4.208e-12	2.315e-11	17	684	MRPS15,MRPL39,ATP5L,ATP5J,ATP5J2,ROMO1,NDUFA2,NDUFA4,ATP5O,NDUFA6,RNF5,NDUFB6,NDUFC1,MRPL42,NDUFS5,COX6B1,MRPL30
GO: Cellular Component	GO:0098798	mitochondrial protein complex		1.68e-12	2.301e-10	3.835e-11	2.11e-10	10	146	ATP5L,ATP5J,ATP5J2,NDUFA2,NDUFA4,ATP5O,NDUFA6,NDUFB6,NDUFC1,NDUFS5
GO: Cellular Component	GO:0044429	mitochondrial part		2.767e-12	3.79e-10	5.415e-11	2.978e-10	18	958	MRPS15,MRPL39,ATP5L,ATP5J,ATP5J2,COX17,ROMO1,NDUFA2,NDUFA4,ATP5O,NDUFA6,RNF5,NDUFB6,NDUFC1,MRPL42,NDUFS5,COX6B1,MRPL30
GO: Cellular Component	GO:0044455	mitochondrial membrane part		1.442e-11	1.976e-09	2.47e-10	1.359e-09	10	181	ATP5L,ATP5J,ATP5J2,NDUFA2,NDUFA4,ATP5O,NDUFA6,NDUFB6,NDUFC1,NDUFS5
GO: Cellular Component	GO:0005747	mitochondrial respiratory chain complex I		7.021e-10	9.619e-08	8.744e-09	4.81e-08	6	42	NDUFA2,NDUFA4,NDUFA6,NDUFB6,NDUFC1,NDUFS5
GO: Cellular Component	GO:0030964	NADH dehydrogenase complex		7.021e-10	9.619e-08	8.744e-09	4.81e-08	6	42	NDUFA2,NDUFA4,NDUFA6,NDUFB6,NDUFC1,NDUFS5
GO: Cellular Component	GO:0045271	respiratory chain complex I		7.021e-10	9.619e-08	8.744e-09	4.81e-08	6	42	NDUFA2,NDUFA4,NDUFA6,NDUFB6,NDUFC1,NDUFS5
GO: Cellular Component	GO:0000276	mitochondrial proton-transporting ATP synthase complex, coupling factor F(o)		3.743e-09	5.128e-07	4.274e-08	2.351e-07	4	9	ATP5L,ATP5J,ATP5J2,ATP5O
GO: Cellular Component	GO:0098803	respiratory chain complex		1.164e-08	1.595e-06	1.227e-07	6.751e-07	6	66	NDUFA2,NDUFA4,NDUFA6,NDUFB6,NDUFC1,NDUFS5
GO: Cellular Component	GO:0045263	proton-transporting ATP synthase complex, coupling factor F(o)		2.109e-08	2.89e-06	2.064e-07	1.135e-06	4	13	ATP5L,ATP5J,ATP5J2,ATP5O
GO: Cellular Component	GO:0005746	mitochondrial respiratory chain		2.34e-08	3.206e-06	2.137e-07	1.176e-06	6	74	NDUFA2,NDUFA4,NDUFA6,NDUFB6,NDUFC1,NDUFS5
GO: Cellular Component	GO:0070469	respiratory chain		7.641e-08	1.047e-05	6.543e-07	3.599e-06	6	90	NDUFA2,NDUFA4,NDUFA6,NDUFB6,NDUFC1,NDUFS5
GO: Cellular Component	GO:1990204	oxidoreductase complex		1.125e-07	1.542e-05	9.07e-07	4.989e-06	6	96	NDUFA2,NDUFA4,NDUFA6,NDUFB6,NDUFC1,NDUFS5
GO: Cellular Component	GO:0005753	mitochondrial proton-transporting ATP synthase complex		1.741e-07	2.385e-05	1.325e-06	7.288e-06	4	21	ATP5L,ATP5J,ATP5J2,ATP5O
GO: Cellular Component	GO:0033177	proton-transporting two-sector ATPase complex, proton-transporting domain		2.566e-07	3.516e-05	1.758e-06	9.671e-06	4	23	ATP5L,ATP5J,ATP5J2,ATP5O
GO: Cellular Component	GO:0045259	proton-transporting ATP synthase complex		2.566e-07	3.516e-05	1.758e-06	9.671e-06	4	23	ATP5L,ATP5J,ATP5J2,ATP5O
GO: Cellular Component	GO:0016469	proton-transporting two-sector ATPase complex		5.396e-06	0.0007392	3.52e-05	0.0001936	4	48	ATP5L,ATP5J,ATP5J2,ATP5O
GO: Cellular Component	GO:0000313	organellar ribosome		3.945e-05	0.005404	0.000235	0.001292	4	79	MRPS15,MRPL39,MRPL42,MRPL30
GO: Cellular Component	GO:0005761	mitochondrial ribosome		3.945e-05	0.005404	0.000235	0.001292	4	79	MRPS15,MRPL39,MRPL42,MRPL30
GO: Cellular Component	GO:0005758	mitochondrial intermembrane space		0.0009214	0.1262	0.00526	0.02893	3	79	COX17,NDUFS5,COX6B1
GO: Cellular Component	GO:0031970	organelle envelope lumen		0.001387	0.19	0.007601	0.04181	3	91	COX17,NDUFS5,COX6B1
GO: Cellular Component	GO:0030529	intracellular ribonucleoprotein complex		0.001589	0.2178	0.008065	0.04436	7	719	BUD31,MRPS15,MRPL39,SNRPF,PRPF18,MRPL42,MRPL30
GO: Cellular Component	GO:1990904	ribonucleoprotein complex		0.001589	0.2178	0.008065	0.04436	7	719	BUD31,MRPS15,MRPL39,SNRPF,PRPF18,MRPL42,MRPL30
GO: Cellular Component	GO:0005763	mitochondrial small ribosomal subunit		0.002079	0.2849	0.009823	0.05404	2	28	MRPS15,MRPL42
GO: Cellular Component	GO:0000314	organellar small ribosomal subunit		0.002079	0.2849	0.009823	0.05404	2	28	MRPS15,MRPL42
GO: Cellular Component	GO:0005840	ribosome		0.002286	0.3132	0.01044	0.05742	4	230	MRPS15,MRPL39,MRPL42,MRPL30
GO: Cellular Component	GO:0055087	Ski complex		0.007241	0.992	0.0302	0.1661	1	3	WDR61
GO: Cellular Component	GO:0071020	post-spliceosomal complex		0.007241	0.992	0.0302	0.1661	1	3	PRPF18
GO: Cellular Component	GO:0097525	spliceosomal snRNP complex		0.007295	0.9994	0.0302	0.1661	2	53	SNRPF,PRPF18
GO: Cellular Component	GO:1990234	transferase complex		0.007494	1	0.0302	0.1661	6	721	POLR2K,ERCC8,WDR61,SUGT1,SNRPF,SPTLC1
GO: Cellular Component	GO:0005681	spliceosomal complex		0.008042	1	0.03061	0.1684	3	170	BUD31,SNRPF,PRPF18
GO: Cellular Component	GO:0044391	ribosomal subunit		0.008042	1	0.03061	0.1684	3	170	MRPS15,MRPL39,MRPL42
GO: Cellular Component	GO:0030532	small nuclear ribonucleoprotein complex		0.00927	1	0.03433	0.1888	2	60	SNRPF,PRPF18
Human Phenotype	HP:0000580	Pigmentary retinopathy		6.346e-05	0.01295	0.01295	0.07635	3	65	ERCC8,NDUFA2,COX6B1
Human Phenotype	HP:0001251	Ataxia		0.0003555	0.07253	0.03626	0.2139	4	311	MKKS,ERCC8,NDUFA2,COX6B1
Human Phenotype	HP:0000407	Sensorineural hearing impairment		0.0006907	0.1409	0.04697	0.277	4	369	ERCC8,NDUFA2,COX6B1,SPTLC1
Human Phenotype	HP:0002490	Increased CSF lactate		0.001999	0.4078	0.05156	0.3041	2	51	NDUFA2,COX6B1
Human Phenotype	HP:0000135	Hypogonadism		0.002851	0.5816	0.05156	0.3041	2	61	MKKS,ERCC8
Human Phenotype	HP:0003546	Exercise intolerance		0.003135	0.6395	0.05156	0.3041	2	64	PGM1,COX6B1
Human Phenotype	HP:0001427	Mitochondrial inheritance		0.003534	0.7208	0.05156	0.3041	2	68	NDUFA2,COX6B1
Human Phenotype	HP:0000145	Transverse vaginal septum		0.004172	0.8512	0.05156	0.3041	1	3	MKKS
Human Phenotype	HP:0000633	Decreased lacrimation		0.004172	0.8512	0.05156	0.3041	1	3	ERCC8
Human Phenotype	HP:0030010	Hydrometrocolpos		0.004172	0.8512	0.05156	0.3041	1	3	MKKS
Human Phenotype	HP:0000292	Loss of facial adipose tissue		0.004172	0.8512	0.05156	0.3041	1	3	ERCC8
Human Phenotype	HP:0007267	Chronic axonal neuropathy		0.004172	0.8512	0.05156	0.3041	1	3	SPTLC1
Human Phenotype	HP:0003278	Square pelvis bone		0.004172	0.8512	0.05156	0.3041	1	3	ERCC8
Human Phenotype	HP:0010234	Ivory epiphyses of the phalanges of the hand		0.004172	0.8512	0.05156	0.3041	1	3	ERCC8
Human Phenotype	HP:0007814	Retinal pigment epithelial mottling		0.004172	0.8512	0.05156	0.3041	1	3	ERCC8
Human Phenotype	HP:0000648	Optic atrophy		0.005028	1	0.05156	0.3041	3	287	ERCC8,NDUFA2,COX6B1
Human Phenotype	HP:0100779	Urogenital sinus anomaly		0.00556	1	0.05156	0.3041	1	4	MKKS
Human Phenotype	HP:0003224	Increased cellular sensitivity to UV light		0.00556	1	0.05156	0.3041	1	4	ERCC8
Human Phenotype	HP:0000417	Slender nose		0.00556	1	0.05156	0.3041	1	4	ERCC8
Human Phenotype	HP:0003758	Reduced subcutaneous adipose tissue		0.00556	1	0.05156	0.3041	1	4	ERCC8
Human Phenotype	HP:0010741	Edema of the lower limbs		0.00556	1	0.05156	0.3041	1	4	MKKS
Human Phenotype	HP:0006159	Mesoaxial hand polydactyly		0.00556	1	0.05156	0.3041	1	4	MKKS
Human Phenotype	HP:0002151	Increased serum lactate		0.006533	1	0.05795	0.3418	2	93	NDUFA2,COX6B1
Human Phenotype	HP:0005328	Progeroid facial appearance		0.009713	1	0.07802	0.4602	1	7	ERCC8
Mouse Phenotype	MP:0008540	abnormal cerebrum morphology		0.002073	0.6345	0.2037	1	4	476	MKKS,PFDN1,PTPRA,ARPC3
Mouse Phenotype	MP:0004736	abnormal distortion product otoacoustic emission		0.002557	0.7825	0.2037	1	2	61	MKKS,ERCC8
Mouse Phenotype	MP:0006336	abnormal otoacoustic response		0.002641	0.808	0.2037	1	2	62	MKKS,ERCC8
Mouse Phenotype	MP:0002718	abnormal inner cell mass morphology		0.004148	1	0.2037	1	2	78	PDCD2,ARPC3
Mouse Phenotype	MP:0013787	photophobia		0.005076	1	0.2037	1	1	4	ERCC8
Mouse Phenotype	MP:0011275	abnormal behavioral response to light		0.005076	1	0.2037	1	1	4	ERCC8
Mouse Phenotype	MP:0011061	abnormal inner hair cell kinocilium morphology		0.006341	1	0.2037	1	1	5	MKKS
Mouse Phenotype	MP:0004512	anosmia		0.006341	1	0.2037	1	1	5	MKKS
Mouse Phenotype	MP:0000787	abnormal telencephalon morphology		0.006617	1	0.2037	1	4	654	MKKS,PFDN1,PTPRA,ARPC3
Mouse Phenotype	MP:0004393	abnormal cochlear inner hair cell morphology		0.008682	1	0.2037	1	2	114	MKKS,ERCC8
Mouse Phenotype	MP:0001872	sinus inflammation		0.008867	1	0.2037	1	1	7	PFDN1
Mouse Phenotype	MP:0001202	skin photosensitivity		0.008867	1	0.2037	1	1	7	ERCC8
Pathway	198860	Electron Transport Chain	BioSystems: WikiPathways	2.572e-16	6.585e-14	6.585e-14	4.033e-13	12	106	ATP5L,ATP5J,ATP5J2,COX17,NDUFA2,NDUFA4,ATP5O,NDUFA6,NDUFB6,NDUFC1,NDUFS5,COX6B1
Pathway	198870	Oxidative phosphorylation	BioSystems: WikiPathways	2.686e-15	6.875e-13	3.414e-13	2.091e-12	10	62	ATP5L,ATP5J,ATP5J2,NDUFA2,NDUFA4,ATP5O,NDUFA6,NDUFB6,NDUFC1,NDUFS5
Pathway	82942	Oxidative phosphorylation	BioSystems: KEGG	4.252e-15	1.089e-12	3.414e-13	2.091e-12	12	133	ATP5L,ATP5J,ATP5J2,COX17,NDUFA2,NDUFA4,ATP5O,NDUFA6,NDUFB6,NDUFC1,NDUFS5,COX6B1
Pathway	105921	Respiratory electron transport, ATP synthesis by chemiosmotic coupling, and heat production by uncoupling proteins.	BioSystems: REACTOME	5.334e-15	1.365e-12	3.414e-13	2.091e-12	11	97	ATP5L,ATP5J,ATP5J2,NDUFA2,NDUFA4,ATP5O,NDUFA6,NDUFB6,NDUFC1,NDUFS5,COX6B1
Pathway	477137	The citric acid (TCA) cycle and respiratory electron transport	BioSystems: REACTOME	2.412e-13	6.174e-11	1.235e-11	7.563e-11	11	136	ATP5L,ATP5J,ATP5J2,NDUFA2,NDUFA4,ATP5O,NDUFA6,NDUFB6,NDUFC1,NDUFS5,COX6B1
Pathway	83100	Huntington's disease	BioSystems: KEGG	1.751e-10	4.481e-08	7.469e-09	4.574e-08	10	183	POLR2K,ATP5J,NDUFA2,NDUFA4,ATP5O,NDUFA6,NDUFB6,NDUFC1,NDUFS5,COX6B1
Pathway	83098	Parkinson's disease	BioSystems: KEGG	2.123e-10	5.434e-08	7.764e-09	4.755e-08	9	131	ATP5J,NDUFA2,NDUFA4,ATP5O,NDUFA6,NDUFB6,NDUFC1,NDUFS5,COX6B1
Pathway	83097	Alzheimer's disease	BioSystems: KEGG	1.958e-09	5.012e-07	6.265e-08	3.837e-07	9	168	ATP5J,NDUFA2,NDUFA4,ATP5O,NDUFA6,NDUFB6,NDUFC1,NDUFS5,COX6B1
Pathway	160962	Respiratory electron transport	BioSystems: REACTOME	4.532e-09	1.16e-06	1.289e-07	7.895e-07	7	79	NDUFA2,NDUFA4,NDUFA6,NDUFB6,NDUFC1,NDUFS5,COX6B1
Pathway	PW:0000034	oxidative phosphorylation	Pathway Ontology	1.268e-08	3.246e-06	3.246e-07	1.988e-06	6	52	ATP5J,COX17,NDUFA2,NDUFA6,NDUFB6,NDUFS5
Pathway	105922	Formation of ATP by chemiosmotic coupling	BioSystems: REACTOME	1.179e-07	3.018e-05	2.744e-06	1.68e-05	4	15	ATP5L,ATP5J,ATP5J2,ATP5O
Pathway	862188	Non-alcoholic fatty liver disease (NAFLD)	BioSystems: KEGG	4.098e-07	0.0001049	8.742e-06	5.354e-05	7	151	NDUFA2,NDUFA4,NDUFA6,NDUFB6,NDUFC1,NDUFS5,COX6B1
Pathway	105890	Transcription-coupled NER (TC-NER)	BioSystems: REACTOME	0.0004171	0.1068	0.008213	0.0503	3	46	POLR2K,ERCC8,RPA3
Pathway	105883	Nucleotide Excision Repair	BioSystems: REACTOME	0.0005659	0.1449	0.01035	0.06338	3	51	POLR2K,ERCC8,RPA3
Pathway	835389	adenosine ribonucleotides de novo biosynthesis	BioSystems: BIOCYC	0.00165	0.4225	0.02817	0.1725	2	19	ATP5L,ATP5J2
Pathway	105892	Dual incision reaction in TC-NER	BioSystems: REACTOME	0.004107	1	0.06184	0.3787	2	30	POLR2K,ERCC8
Pathway	105891	Formation of transcription-coupled NER (TC-NER) repair complex	BioSystems: REACTOME	0.004107	1	0.06184	0.3787	2	30	POLR2K,ERCC8
Pathway	105837	DNA Repair	BioSystems: REACTOME	0.005556	1	0.07901	0.4839	3	113	POLR2K,ERCC8,RPA3
Pathway	142277	purine nucleotides de novo biosynthesis	BioSystems: BIOCYC	0.00687	1	0.08794	0.5386	2	39	ATP5L,ATP5J2
Pathway	907942	purine nucleotide salvage	BioSystems: BIOCYC	0.00687	1	0.08794	0.5386	2	39	ATP5L,ATP5J2
Pathway	105953	mRNA Splicing - Minor Pathway	BioSystems: REACTOME	0.008305	1	0.0972	0.5953	2	43	POLR2K,SNRPF
Pathway	125136	Spliceosome	BioSystems: KEGG	0.008353	1	0.0972	0.5953	3	131	BUD31,SNRPF,PRPF18
Pathway	105869	Processing of DNA double-strand break ends	BioSystems: REACTOME	0.009589	1	0.1052	0.6443	1	3	RPA3
Pathway	83044	Nucleotide excision repair	BioSystems: KEGG	0.009863	1	0.1052	0.6443	2	47	ERCC8,RPA3
Gene Family	MRPL	Mitochondrial ribosomal protein L genes	genenames.org	4.424e-05	0.0003096	0.0003096	0.0008029	3	50	MRPL39,MRPL42,MRPL30
Disease	ctd:D018908	Muscle Weakness	CTD	0.0005947	0.01487	0.008926	0.03406	3	93	MRPL39,ATP5J2,ATP5O
Disease	ctd:D004314	Down Syndrome	CTD	0.000714	0.01785	0.008926	0.03406	3	99	MRPL39,ATP5J2,ATP5O
Disease	ctd:D030401	Cytochrome-c Oxidase Deficiency	CTD	0.007321	0.183	0.061	0.2328	1	4	COX6B1

## Sheet: monkeymouse toppfun pink
Category	ID	Name	Source	p-value	q-value Bonferroni	q-value FDR B&H	q-value FDR B&Y	Hit Count in Query List	Hit Count in Genome	Hit in Query List
GO: Molecular Function	GO:0017080	sodium channel regulator activity		4.814e-05	0.02056	0.00358	0.02375	4	34	NEDD4L,YWHAH,SCN2B,FGF12
GO: Molecular Function	GO:0070736	protein-glycine ligase activity, initiating		9.225e-05	0.03939	0.00358	0.02375	8	239	TRIM2,NEDD4L,MYCBP2,RNF8,RLIM,RNF38,TRIM13,RNF182
GO: Molecular Function	GO:0070737	protein-glycine ligase activity, elongating		9.225e-05	0.03939	0.00358	0.02375	8	239	TRIM2,NEDD4L,MYCBP2,RNF8,RLIM,RNF38,TRIM13,RNF182
GO: Molecular Function	GO:0018169	ribosomal S6-glutamic acid ligase activity		9.225e-05	0.03939	0.00358	0.02375	8	239	TRIM2,NEDD4L,MYCBP2,RNF8,RLIM,RNF38,TRIM13,RNF182
GO: Molecular Function	GO:0043774	coenzyme F420-2 alpha-glutamyl ligase activity		9.225e-05	0.03939	0.00358	0.02375	8	239	TRIM2,NEDD4L,MYCBP2,RNF8,RLIM,RNF38,TRIM13,RNF182
GO: Molecular Function	GO:0070738	tubulin-glycine ligase activity		9.225e-05	0.03939	0.00358	0.02375	8	239	TRIM2,NEDD4L,MYCBP2,RNF8,RLIM,RNF38,TRIM13,RNF182
GO: Molecular Function	GO:0043773	coenzyme F420-0 gamma-glutamyl ligase activity		9.225e-05	0.03939	0.00358	0.02375	8	239	TRIM2,NEDD4L,MYCBP2,RNF8,RLIM,RNF38,TRIM13,RNF182
GO: Molecular Function	GO:0070735	protein-glycine ligase activity		9.225e-05	0.03939	0.00358	0.02375	8	239	TRIM2,NEDD4L,MYCBP2,RNF8,RLIM,RNF38,TRIM13,RNF182
GO: Molecular Function	GO:0008766	UDP-N-acetylmuramoylalanyl-D-glutamyl-2,6-diaminopimelate-D-alanyl-D-alanine ligase activity		9.225e-05	0.03939	0.00358	0.02375	8	239	TRIM2,NEDD4L,MYCBP2,RNF8,RLIM,RNF38,TRIM13,RNF182
GO: Molecular Function	GO:0005089	Rho guanyl-nucleotide exchange factor activity		9.612e-05	0.04104	0.00358	0.02375	5	77	KALRN,ARHGEF12,ARHGEF7,NGEF,ARHGEF3
GO: Molecular Function	GO:0070740	tubulin-glutamic acid ligase activity		0.0001006	0.04295	0.00358	0.02375	8	242	TRIM2,NEDD4L,MYCBP2,RNF8,RLIM,RNF38,TRIM13,RNF182
GO: Molecular Function	GO:0070739	protein-glutamic acid ligase activity		0.0001006	0.04295	0.00358	0.02375	8	242	TRIM2,NEDD4L,MYCBP2,RNF8,RLIM,RNF38,TRIM13,RNF182
GO: Molecular Function	GO:0005088	Ras guanyl-nucleotide exchange factor activity		0.0001223	0.05223	0.004017	0.02666	6	129	KALRN,ARHGEF12,ARHGEF7,NGEF,ARHGEF3,RAPGEF2
GO: Molecular Function	GO:0016881	acid-amino acid ligase activity		0.000133	0.05681	0.004058	0.02693	8	252	TRIM2,NEDD4L,MYCBP2,RNF8,RLIM,RNF38,TRIM13,RNF182
GO: Molecular Function	GO:0016879	ligase activity, forming carbon-nitrogen bonds		0.0003292	0.1406	0.009372	0.06219	8	288	TRIM2,NEDD4L,MYCBP2,RNF8,RLIM,RNF38,TRIM13,RNF182
GO: Molecular Function	GO:0044325	ion channel binding		0.0009103	0.3887	0.02429	0.1612	5	125	NEDD4L,CALM2,PPP1R9A,YWHAH,FGF12
GO: Molecular Function	GO:0005085	guanyl-nucleotide exchange factor activity		0.001293	0.5523	0.03249	0.2156	6	201	KALRN,ARHGEF12,ARHGEF7,NGEF,ARHGEF3,RAPGEF2
GO: Molecular Function	GO:0016247	channel regulator activity		0.001461	0.624	0.03467	0.23	5	139	NEDD4L,YWHAH,NRXN3,SCN2B,FGF12
GO: Molecular Function	GO:0019992	diacylglycerol binding		0.002231	0.9528	0.05014	0.3327	2	12	CHPT1,RAPGEF2
GO: Molecular Function	GO:0016874	ligase activity		0.003106	1	0.06631	0.44	8	409	TRIM2,NEDD4L,MYCBP2,RNF8,RLIM,RNF38,TRIM13,RNF182
GO: Molecular Function	GO:0019901	protein kinase binding		0.00341	1	0.0681	0.4518	10	608	IL12RB2,CALM2,RPS6,PPP1R9A,ADAM10,YWHAG,SNAP91,ARHGEF7,PRKAR1A,RAPGEF2
GO: Molecular Function	GO:0005159	insulin-like growth factor receptor binding		0.003509	1	0.0681	0.4518	2	15	YWHAG,YWHAH
GO: Molecular Function	GO:0008092	cytoskeletal protein binding		0.005841	1	0.1072	0.7112	12	874	TRIM2,CALM2,PPP1R9A,ENC1,RAB6B,YWHAH,CORO2B,KIF3B,GLI1,PAFAH1B1,TLN2,KLC1
GO: Molecular Function	GO:0019829	cation-transporting ATPase activity		0.006025	1	0.1072	0.7112	3	62	ATP1B1,ATP2A2,ATP5B
GO: Molecular Function	GO:0042625	ATPase coupled ion transmembrane transporter activity		0.006299	1	0.1076	0.7139	3	63	ATP1B1,ATP2A2,ATP5B
GO: Molecular Function	GO:0019900	kinase binding		0.007169	1	0.1177	0.7812	10	677	IL12RB2,CALM2,RPS6,PPP1R9A,ADAM10,YWHAG,SNAP91,ARHGEF7,PRKAR1A,RAPGEF2
GO: Molecular Function	GO:0043274	phospholipase binding		0.007512	1	0.1188	0.7883	2	22	CALM2,PAFAH1B1
GO: Biological Process	GO:0007268	synaptic transmission		4.465e-09	1.04e-05	1.04e-05	8.668e-05	21	760	NPTX1,CALM2,PPFIA2,PCLO,PPP1R9A,ETV5,GRIK3,NLGN1,GRM5,ADCY1,YWHAG,YWHAH,MEF2C,NRXN3,SNAP91,ATXN1,SCN2B,PAFAH1B1,FGF12,RAPGEF2,ATP2A2
GO: Biological Process	GO:0051962	positive regulation of nervous system development		6.622e-08	0.0001543	7.714e-05	0.0006427	16	509	NEDD4L,PPP1R9A,ENC1,SLITRK4,ETV5,NLGN1,GRM5,MEF2C,NRXN3,ATXN1,GLI1,PAFAH1B1,TMEM30A,ELAVL4,RAPGEF2,NDRG4
GO: Biological Process	GO:0051960	regulation of nervous system development		1.69e-07	0.0003937	0.0001122	0.0009344	20	855	NEDD4L,KALRN,PPP1R9A,ENC1,SLITRK4,ETV5,NLGN1,GRM5,YWHAG,YWHAH,MEF2C,NRXN3,ATXN1,GLI1,PAFAH1B1,NGEF,TMEM30A,ELAVL4,RAPGEF2,NDRG4
GO: Biological Process	GO:0050773	regulation of dendrite development		1.925e-07	0.0004486	0.0001122	0.0009344	9	142	KALRN,PPP1R9A,NLGN1,YWHAH,MEF2C,PAFAH1B1,NGEF,ELAVL4,RAPGEF2
GO: Biological Process	GO:0048667	cell morphogenesis involved in neuron differentiation		3.442e-07	0.000802	0.0001604	0.001336	20	894	NPTX1,CALM2,KALRN,MYCBP2,PPP1R9A,SLITRK4,ARHGEF12,NLGN1,ADAM10,ADCY1,YWHAH,MEF2C,NRXN3,SNAP91,ARHGEF7,PAFAH1B1,NGEF,ELAVL4,RAPGEF2,DCLK1
GO: Biological Process	GO:0048812	neuron projection morphogenesis		6.303e-07	0.001469	0.0002448	0.002039	20	929	NPTX1,NEDD4L,CALM2,KALRN,MYCBP2,PPP1R9A,SLITRK4,ARHGEF12,NLGN1,ADAM10,ADCY1,YWHAH,NRXN3,SNAP91,ARHGEF7,PAFAH1B1,NGEF,ELAVL4,RAPGEF2,DCLK1
GO: Biological Process	GO:0016358	dendrite development		1.103e-06	0.00257	0.0003671	0.003058	10	226	KALRN,PPP1R9A,NLGN1,YWHAH,MEF2C,PAFAH1B1,NGEF,ELAVL4,RAPGEF2,DCLK1
GO: Biological Process	GO:0048813	dendrite morphogenesis		1.491e-06	0.003473	0.0004342	0.003617	8	134	PPP1R9A,NLGN1,YWHAH,PAFAH1B1,NGEF,ELAVL4,RAPGEF2,DCLK1
GO: Biological Process	GO:0050769	positive regulation of neurogenesis		2.66e-06	0.006197	0.0006066	0.005054	13	443	NEDD4L,PPP1R9A,ENC1,ETV5,NLGN1,GRM5,MEF2C,ATXN1,PAFAH1B1,TMEM30A,ELAVL4,RAPGEF2,NDRG4
GO: Biological Process	GO:0050774	negative regulation of dendrite morphogenesis		2.79e-06	0.006502	0.0006066	0.005054	4	17	NLGN1,YWHAH,NGEF,RAPGEF2
GO: Biological Process	GO:0050767	regulation of neurogenesis		2.87e-06	0.006686	0.0006066	0.005054	17	759	NEDD4L,KALRN,PPP1R9A,ENC1,ETV5,NLGN1,GRM5,YWHAG,YWHAH,MEF2C,ATXN1,PAFAH1B1,NGEF,TMEM30A,ELAVL4,RAPGEF2,NDRG4
GO: Biological Process	GO:0001505	regulation of neurotransmitter levels		3.124e-06	0.007279	0.0006066	0.005054	9	198	PPFIA2,PCLO,PPP1R9A,NLGN1,HNMT,MEF2C,NRXN3,SNAP91,ATP2A2
GO: Biological Process	GO:0007269	neurotransmitter secretion		3.65e-06	0.008504	0.0006541	0.00545	8	151	PPFIA2,PCLO,PPP1R9A,NLGN1,MEF2C,NRXN3,SNAP91,ATP2A2
GO: Biological Process	GO:0050803	regulation of synapse structure or activity		4.594e-06	0.0107	0.0007169	0.005973	10	265	PPP1R9A,SLITRK4,ETV5,NLGN1,GRM5,YWHAG,YWHAH,MEF2C,NRXN3,RAPGEF2
GO: Biological Process	GO:0010975	regulation of neuron projection development		4.618e-06	0.01076	0.0007169	0.005973	13	466	NEDD4L,KALRN,PPP1R9A,ENC1,NLGN1,YWHAH,MEF2C,PAFAH1B1,NGEF,TMEM30A,ELAVL4,RAPGEF2,NDRG4
GO: Biological Process	GO:2000649	regulation of sodium ion transmembrane transporter activity		5.152e-06	0.012	0.0007169	0.005973	5	42	NEDD4L,YWHAH,SCN2B,FGF12,ATP1B1
GO: Biological Process	GO:0010720	positive regulation of cell development		5.231e-06	0.01219	0.0007169	0.005973	14	547	NEDD4L,PPP1R9A,ENC1,ETV5,NLGN1,GRM5,MEF2C,ATXN1,ARHGEF7,PAFAH1B1,TMEM30A,ELAVL4,RAPGEF2,NDRG4
GO: Biological Process	GO:0045664	regulation of neuron differentiation		5.852e-06	0.01363	0.0007575	0.006311	15	632	NEDD4L,KALRN,PPP1R9A,ENC1,ETV5,NLGN1,YWHAG,YWHAH,MEF2C,PAFAH1B1,NGEF,TMEM30A,ELAVL4,RAPGEF2,NDRG4
GO: Biological Process	GO:0086001	cardiac muscle cell action potential		1.008e-05	0.02348	0.001179	0.009819	5	48	NEDD4L,SCN2B,FGF12,ATP1B1,ATP2A2
GO: Biological Process	GO:0045666	positive regulation of neuron differentiation		1.012e-05	0.02357	0.001179	0.009819	11	356	NEDD4L,PPP1R9A,ENC1,ETV5,NLGN1,MEF2C,PAFAH1B1,TMEM30A,ELAVL4,RAPGEF2,NDRG4
GO: Biological Process	GO:0055117	regulation of cardiac muscle contraction		1.156e-05	0.02692	0.001282	0.01068	6	84	NEDD4L,CALM2,SCN2B,FGF12,ATP1B1,ATP2A2
GO: Biological Process	GO:0048814	regulation of dendrite morphogenesis		1.415e-05	0.03296	0.001473	0.01227	6	87	PPP1R9A,NLGN1,YWHAH,PAFAH1B1,NGEF,RAPGEF2
GO: Biological Process	GO:1902305	regulation of sodium ion transmembrane transport		1.501e-05	0.03496	0.001473	0.01227	5	52	NEDD4L,YWHAH,SCN2B,FGF12,ATP1B1
GO: Biological Process	GO:0060284	regulation of cell development		1.517e-05	0.03535	0.001473	0.01227	18	954	NEDD4L,KALRN,PPP1R9A,ENC1,ETV5,NLGN1,GRM5,YWHAG,YWHAH,MEF2C,ATXN1,ARHGEF7,PAFAH1B1,NGEF,TMEM30A,ELAVL4,RAPGEF2,NDRG4
GO: Biological Process	GO:0042391	regulation of membrane potential		1.949e-05	0.04542	0.001753	0.01461	11	382	NEDD4L,PPP1R9A,GRIK3,NLGN1,YWHAH,MEF2C,ATXN1,SCN2B,FGF12,ATP1B1,ATP2A2
GO: Biological Process	GO:0031344	regulation of cell projection organization		1.956e-05	0.04558	0.001753	0.01461	14	615	NEDD4L,KALRN,PPP1R9A,ENC1,NLGN1,YWHAH,MEF2C,ARHGEF7,PAFAH1B1,NGEF,TMEM30A,ELAVL4,RAPGEF2,NDRG4
GO: Biological Process	GO:0032412	regulation of ion transmembrane transporter activity		2.041e-05	0.04755	0.001761	0.01467	8	191	NEDD4L,CALM2,NLGN1,YWHAH,MEF2C,SCN2B,FGF12,ATP1B1
GO: Biological Process	GO:0006836	neurotransmitter transport		2.119e-05	0.04937	0.001763	0.01469	8	192	PPFIA2,PCLO,PPP1R9A,NLGN1,MEF2C,NRXN3,SNAP91,ATP2A2
GO: Biological Process	GO:0022898	regulation of transmembrane transporter activity		2.457e-05	0.05725	0.001974	0.01645	8	196	NEDD4L,CALM2,NLGN1,YWHAH,MEF2C,SCN2B,FGF12,ATP1B1
GO: Biological Process	GO:0060998	regulation of dendritic spine development		2.571e-05	0.0599	0.001997	0.01663	5	58	PPP1R9A,NLGN1,MEF2C,PAFAH1B1,NGEF
GO: Biological Process	GO:0006942	regulation of striated muscle contraction		2.961e-05	0.06899	0.002225	0.01854	6	99	NEDD4L,CALM2,SCN2B,FGF12,ATP1B1,ATP2A2
GO: Biological Process	GO:0010976	positive regulation of neuron projection development		3.327e-05	0.07751	0.002422	0.02018	9	266	NEDD4L,PPP1R9A,ENC1,NLGN1,PAFAH1B1,TMEM30A,ELAVL4,RAPGEF2,NDRG4
GO: Biological Process	GO:0061001	regulation of dendritic spine morphogenesis		3.457e-05	0.08055	0.002441	0.02033	4	31	PPP1R9A,NLGN1,PAFAH1B1,NGEF
GO: Biological Process	GO:0031346	positive regulation of cell projection organization		3.772e-05	0.08789	0.002585	0.02154	10	338	NEDD4L,PPP1R9A,ENC1,NLGN1,ARHGEF7,PAFAH1B1,TMEM30A,ELAVL4,RAPGEF2,NDRG4
GO: Biological Process	GO:0032409	regulation of transporter activity		4.157e-05	0.09687	0.002768	0.02306	8	211	NEDD4L,CALM2,NLGN1,YWHAH,MEF2C,SCN2B,FGF12,ATP1B1
GO: Biological Process	GO:2000171	negative regulation of dendrite development		4.454e-05	0.1038	0.002883	0.02402	4	33	NLGN1,YWHAH,NGEF,RAPGEF2
GO: Biological Process	GO:0023061	signal release		4.818e-05	0.1123	0.003034	0.02528	12	500	STXBP5L,PPFIA2,PCLO,PPP1R9A,NLGN1,HMGN3,MEF2C,NRXN3,SNAP91,ARHGEF7,PRKAR1A,ATP2A2
GO: Biological Process	GO:0007169	transmembrane receptor protein tyrosine kinase signaling pathway		5.879e-05	0.137	0.003605	0.03003	17	959	CALM2,KALRN,RPS6,ARHGEF12,ADAM10,ADCY1,MEF2C,GFRA2,ATXN1,ARHGEF7,NGEF,PRKAR1A,FGF12,ARHGEF3,RAPGEF2,REPS2,NDRG4
GO: Biological Process	GO:0048167	regulation of synaptic plasticity		6.313e-05	0.1471	0.003771	0.03142	7	165	PPP1R9A,NLGN1,GRM5,YWHAG,YWHAH,MEF2C,RAPGEF2
GO: Biological Process	GO:0060048	cardiac muscle contraction		7.938e-05	0.185	0.004624	0.03852	6	118	NEDD4L,CALM2,SCN2B,FGF12,ATP1B1,ATP2A2
GO: Biological Process	GO:0007409	axonogenesis		8.266e-05	0.1926	0.004698	0.03914	15	794	NPTX1,CALM2,KALRN,MYCBP2,SLITRK4,ARHGEF12,ADAM10,ADCY1,NRXN3,SNAP91,ARHGEF7,PAFAH1B1,NGEF,RAPGEF2,DCLK1
GO: Biological Process	GO:0060997	dendritic spine morphogenesis		8.708e-05	0.2029	0.004831	0.04024	4	39	PPP1R9A,NLGN1,PAFAH1B1,NGEF
GO: Biological Process	GO:0060996	dendritic spine development		9.511e-05	0.2216	0.005153	0.04293	5	76	PPP1R9A,NLGN1,MEF2C,PAFAH1B1,NGEF
GO: Biological Process	GO:0050807	regulation of synapse organization		9.991e-05	0.2328	0.005291	0.04408	6	123	PPP1R9A,SLITRK4,ETV5,NLGN1,MEF2C,NRXN3
GO: Biological Process	GO:0044802	single-organism membrane organization		0.0001207	0.2811	0.006248	0.05205	16	918	RPS6,RPS8,ETV5,NLGN1,RILP,YWHAG,YWHAH,RPL23,PAFAH1B1,TMEM30A,RAPGEF2,SEC63,ATP1B1,ATP2A2,STX6,RPL18A
GO: Biological Process	GO:0061564	axon development		0.0001298	0.3024	0.006573	0.05476	15	827	NPTX1,CALM2,KALRN,MYCBP2,SLITRK4,ARHGEF12,ADAM10,ADCY1,NRXN3,SNAP91,ARHGEF7,PAFAH1B1,NGEF,RAPGEF2,DCLK1
GO: Biological Process	GO:0048011	neurotrophin TRK receptor signaling pathway		0.000165	0.3845	0.007789	0.06489	10	404	CALM2,KALRN,ARHGEF12,ADCY1,MEF2C,ARHGEF7,NGEF,PRKAR1A,ARHGEF3,RAPGEF2
GO: Biological Process	GO:0001508	action potential		0.0001666	0.3882	0.007789	0.06489	6	135	NEDD4L,YWHAH,SCN2B,FGF12,ATP1B1,ATP2A2
GO: Biological Process	GO:0007611	learning or memory		0.0001687	0.393	0.007789	0.06489	8	258	GRM5,ADCY1,MEF2C,NRXN3,ATXN1,PAFAH1B1,ELAVL4,NDRG4
GO: Biological Process	GO:0050804	modulation of synaptic transmission		0.000169	0.3938	0.007789	0.06489	9	329	PPP1R9A,GRIK3,NLGN1,GRM5,YWHAG,YWHAH,MEF2C,RAPGEF2,ATP2A2
GO: Biological Process	GO:0038179	neurotrophin signaling pathway		0.0001752	0.4082	0.007789	0.06489	10	407	CALM2,KALRN,ARHGEF12,ADCY1,MEF2C,ARHGEF7,NGEF,PRKAR1A,ARHGEF3,RAPGEF2
GO: Biological Process	GO:0002028	regulation of sodium ion transport		0.0001805	0.4205	0.007789	0.06489	5	87	NEDD4L,YWHAH,SCN2B,FGF12,ATP1B1
GO: Biological Process	GO:0051963	regulation of synapse assembly		0.0001805	0.4205	0.007789	0.06489	5	87	PPP1R9A,SLITRK4,NLGN1,MEF2C,NRXN3
GO: Biological Process	GO:0070972	protein localization to endoplasmic reticulum		0.0001805	0.4206	0.007789	0.06489	6	137	RPS6,RPS8,RPL23,BCAP29,SEC63,RPL18A
GO: Biological Process	GO:0097061	dendritic spine organization		0.0001976	0.4604	0.008221	0.06849	4	48	PPP1R9A,NLGN1,PAFAH1B1,NGEF
GO: Biological Process	GO:0086004	regulation of cardiac muscle cell contraction		0.0001976	0.4604	0.008221	0.06849	4	48	NEDD4L,SCN2B,FGF12,ATP2A2
GO: Biological Process	GO:0086003	cardiac muscle cell contraction		0.0002142	0.499	0.008754	0.07293	4	49	NEDD4L,SCN2B,FGF12,ATP2A2
GO: Biological Process	GO:0072657	protein localization to membrane		0.0002351	0.5478	0.009446	0.07869	11	505	RPS6,RPS8,ETV5,NLGN1,YWHAG,YWHAH,RPL23,RAPGEF2,SEC63,ATP1B1,RPL18A
GO: Biological Process	GO:0007416	synapse assembly		0.0002549	0.5939	0.01007	0.08386	6	146	PCLO,PPP1R9A,SLITRK4,NLGN1,MEF2C,NRXN3
GO: Biological Process	GO:1903115	regulation of actin filament-based movement		0.0003124	0.7278	0.01213	0.1011	4	54	NEDD4L,SCN2B,FGF12,ATP2A2
GO: Biological Process	GO:0010882	regulation of cardiac muscle contraction by calcium ion signaling		0.0003447	0.8032	0.01293	0.1077	3	23	CALM2,ATP1B1,ATP2A2
GO: Biological Process	GO:0006941	striated muscle contraction		0.0003515	0.819	0.01293	0.1077	6	155	NEDD4L,CALM2,SCN2B,FGF12,ATP1B1,ATP2A2
GO: Biological Process	GO:0046469	platelet activating factor metabolic process		0.0003551	0.8274	0.01293	0.1077	2	5	CHPT1,PAFAH1B1
GO: Biological Process	GO:0016080	synaptic vesicle targeting		0.0003551	0.8274	0.01293	0.1077	2	5	PCLO,NLGN1
GO: Biological Process	GO:0050890	cognition		0.0003713	0.8651	0.01331	0.1109	8	290	GRM5,ADCY1,MEF2C,NRXN3,ATXN1,PAFAH1B1,ELAVL4,NDRG4
GO: Biological Process	GO:0007264	small GTPase mediated signal transduction		0.0004673	1	0.0165	0.1374	15	932	RAB9B,CALM2,KALRN,ARHGAP26,ARHGEF12,RAB6B,YWHAG,YWHAH,ARHGEF7,PAFAH1B1,NGEF,RAB15,ARHGEF3,RAPGEF2,KLC1
GO: Biological Process	GO:0006614	SRP-dependent cotranslational protein targeting to membrane		0.0004927	1	0.01687	0.1405	5	108	RPS6,RPS8,RPL23,SEC63,RPL18A
GO: Biological Process	GO:0035023	regulation of Rho protein signal transduction		0.0004927	1	0.01687	0.1405	5	108	KALRN,ARHGEF12,ARHGEF7,NGEF,ARHGEF3
GO: Biological Process	GO:0021952	central nervous system projection neuron axonogenesis		0.0004994	1	0.01687	0.1405	3	26	MYCBP2,PAFAH1B1,DCLK1
GO: Biological Process	GO:0061002	negative regulation of dendritic spine morphogenesis		0.0005305	1	0.01734	0.1445	2	6	NLGN1,NGEF
GO: Biological Process	GO:0046928	regulation of neurotransmitter secretion		0.000531	1	0.01734	0.1445	4	62	PPP1R9A,NLGN1,MEF2C,ATP2A2
GO: Biological Process	GO:0006613	cotranslational protein targeting to membrane		0.0005358	1	0.01734	0.1445	5	110	RPS6,RPS8,RPL23,SEC63,RPL18A
GO: Biological Process	GO:0060079	excitatory postsynaptic potential		0.0005644	1	0.01801	0.1501	4	63	PPP1R9A,NLGN1,MEF2C,ATXN1
GO: Biological Process	GO:0034765	regulation of ion transmembrane transport		0.0006197	1	0.01933	0.1611	9	393	NEDD4L,CALM2,NLGN1,YWHAH,MEF2C,CLCN5,SCN2B,FGF12,ATP1B1
GO: Biological Process	GO:0019932	second-messenger-mediated signaling		0.0006264	1	0.01933	0.1611	7	240	CALM2,PCLO,PPP1R9A,ADCY1,RAPGEF2,ATP1B1,ATP2A2
GO: Biological Process	GO:0045047	protein targeting to ER		0.0006306	1	0.01933	0.1611	5	114	RPS6,RPS8,RPL23,SEC63,RPL18A
GO: Biological Process	GO:0006937	regulation of muscle contraction		0.0006683	1	0.02022	0.1685	6	175	NEDD4L,CALM2,SCN2B,FGF12,ATP1B1,ATP2A2
GO: Biological Process	GO:0050808	synapse organization		0.0007075	1	0.02113	0.1761	7	245	PCLO,PPP1R9A,SLITRK4,ETV5,NLGN1,MEF2C,NRXN3
GO: Biological Process	GO:0072599	establishment of protein localization to endoplasmic reticulum		0.0007374	1	0.02175	0.1812	5	118	RPS6,RPS8,RPL23,SEC63,RPL18A
GO: Biological Process	GO:1904062	regulation of cation transmembrane transport		0.0007743	1	0.02255	0.1879	6	180	NEDD4L,CALM2,YWHAH,SCN2B,FGF12,ATP1B1
GO: Biological Process	GO:0008016	regulation of heart contraction		0.0008201	1	0.02333	0.1944	6	182	NEDD4L,CALM2,SCN2B,FGF12,ATP1B1,ATP2A2
GO: Biological Process	GO:0000184	nuclear-transcribed mRNA catabolic process, nonsense-mediated decay		0.000826	1	0.02333	0.1944	5	121	RPS6,RPS8,RPL23,UPF2,RPL18A
GO: Biological Process	GO:0016197	endosomal transport		0.0008346	1	0.02333	0.1944	7	252	RAB9B,RILP,RAB6B,VPS53,DCLK1,NDRG4,STX6
GO: Biological Process	GO:0042147	retrograde transport, endosome to Golgi		0.0008411	1	0.02333	0.1944	4	70	RAB9B,RAB6B,VPS53,STX6
GO: Biological Process	GO:0034762	regulation of transmembrane transport		0.0008513	1	0.02334	0.1944	9	411	NEDD4L,CALM2,NLGN1,YWHAH,MEF2C,CLCN5,SCN2B,FGF12,ATP1B1
GO: Biological Process	GO:0007215	glutamate receptor signaling pathway		0.0009848	1	0.02668	0.2223	4	73	GRIK3,NLGN1,GRM5,MEF2C
GO: Biological Process	GO:0086002	cardiac muscle cell action potential involved in contraction		0.001016	1	0.02718	0.2265	3	33	NEDD4L,SCN2B,FGF12
GO: Biological Process	GO:0035725	sodium ion transmembrane transport		0.001027	1	0.02718	0.2265	5	127	NEDD4L,YWHAH,SCN2B,FGF12,ATP1B1
GO: Biological Process	GO:0019083	viral transcription		0.001053	1	0.02757	0.2297	6	191	RPS6,RPS8,SSRP1,RPL23,TRIM13,RPL18A
GO: Biological Process	GO:0060078	regulation of postsynaptic membrane potential		0.00109	1	0.02821	0.235	4	75	PPP1R9A,NLGN1,MEF2C,ATXN1
GO: Biological Process	GO:0021955	central nervous system neuron axonogenesis		0.00111	1	0.02842	0.2368	3	34	MYCBP2,PAFAH1B1,DCLK1
GO: Biological Process	GO:0051588	regulation of neurotransmitter transport		0.001145	1	0.02868	0.239	4	76	PPP1R9A,NLGN1,MEF2C,ATP2A2
GO: Biological Process	GO:1900006	positive regulation of dendrite development		0.001145	1	0.02868	0.239	4	76	PPP1R9A,NLGN1,PAFAH1B1,ELAVL4
GO: Biological Process	GO:0060627	regulation of vesicle-mediated transport		0.001226	1	0.03038	0.2531	9	433	NEDD4L,STXBP5L,PCLO,APOC1,NLGN1,STXBP2,SNAP91,RAB15,NDRG4
GO: Biological Process	GO:0019080	viral gene expression		0.001403	1	0.03442	0.2867	6	202	RPS6,RPS8,SSRP1,RPL23,TRIM13,RPL18A
GO: Biological Process	GO:0060999	positive regulation of dendritic spine development		0.001422	1	0.03452	0.2876	3	37	PPP1R9A,NLGN1,PAFAH1B1
GO: Biological Process	GO:0060419	heart growth		0.001518	1	0.03647	0.3038	4	82	MEF2C,BASP1,PRKAR1A,NDRG4
GO: Biological Process	GO:0045597	positive regulation of cell differentiation		0.001549	1	0.03684	0.3069	14	941	NEDD4L,PPP1R9A,ENC1,ETV5,NLGN1,GRM5,MEF2C,ATXN1,ARHGEF7,PAFAH1B1,TMEM30A,ELAVL4,RAPGEF2,NDRG4
GO: Biological Process	GO:0021954	central nervous system neuron development		0.001588	1	0.03737	0.3113	4	83	MYCBP2,PAFAH1B1,RAPGEF2,DCLK1
GO: Biological Process	GO:0008088	axo-dendritic transport		0.001659	1	0.03864	0.3219	3	39	KIF3B,PAFAH1B1,KLC1
GO: Biological Process	GO:0006839	mitochondrial transport		0.001697	1	0.03915	0.3261	7	285	NPTX1,HNMT,YWHAG,YWHAH,TOMM70A,UGCG,ATP5B
GO: Biological Process	GO:0051345	positive regulation of hydrolase activity		0.001781	1	0.04057	0.338	13	849	CALM2,KALRN,STXBP5L,ARHGAP26,ARHGEF12,ADCY1,MEF2C,ARHGEF7,NGEF,PRKAR1A,ARHGEF3,RAPGEF2,ATP1B1
GO: Biological Process	GO:0044033	multi-organism metabolic process		0.001793	1	0.04057	0.338	6	212	RPS6,RPS8,SSRP1,RPL23,TRIM13,RPL18A
GO: Biological Process	GO:0090150	establishment of protein localization to membrane		0.001823	1	0.04085	0.3403	8	371	RPS6,RPS8,YWHAG,YWHAH,RPL23,SEC63,ATP1B1,RPL18A
GO: Biological Process	GO:0010977	negative regulation of neuron projection development		0.001847	1	0.04099	0.3415	5	145	NLGN1,YWHAH,PAFAH1B1,NGEF,RAPGEF2
GO: Biological Process	GO:0060047	heart contraction		0.001925	1	0.04231	0.3525	6	215	NEDD4L,CALM2,SCN2B,FGF12,ATP1B1,ATP2A2
GO: Biological Process	GO:0003015	heart process		0.002017	1	0.04391	0.3658	6	217	NEDD4L,CALM2,SCN2B,FGF12,ATP1B1,ATP2A2
GO: Biological Process	GO:0003254	regulation of membrane depolarization		0.002056	1	0.04436	0.3696	3	42	NEDD4L,SCN2B,FGF12
GO: Biological Process	GO:0010765	positive regulation of sodium ion transport		0.002201	1	0.04705	0.3919	3	43	NEDD4L,FGF12,ATP1B1
GO: Biological Process	GO:0007612	learning		0.002269	1	0.04786	0.3987	5	152	GRM5,NRXN3,ATXN1,ELAVL4,NDRG4
GO: Biological Process	GO:0061000	negative regulation of dendritic spine development		0.00228	1	0.04786	0.3987	2	12	NLGN1,NGEF
GO: Biological Process	GO:0007626	locomotory behavior		0.002471	1	0.05088	0.4239	6	226	ETV5,GRM5,ATXN1,PAFAH1B1,ELAVL4,FGF12
GO: Biological Process	GO:0044708	single-organism behavior		0.002508	1	0.05088	0.4239	9	481	GRM5,ADCY1,MEF2C,NRXN3,ATXN1,PAFAH1B1,ELAVL4,FGF12,NDRG4
GO: Biological Process	GO:0014888	striated muscle adaptation		0.002509	1	0.05088	0.4239	3	45	INPP5F,MEF2C,ATP2A2
GO: Biological Process	GO:0030029	actin filament-based process		0.002511	1	0.05088	0.4239	11	675	NEDD4L,ARHGAP26,PPP1R9A,PPM1E,MEF2C,CORO2B,SCN2B,PAFAH1B1,PRKAR1A,FGF12,ATP2A2
GO: Biological Process	GO:0090257	regulation of muscle system process		0.002638	1	0.05299	0.4415	6	229	NEDD4L,CALM2,SCN2B,FGF12,ATP1B1,ATP2A2
GO: Biological Process	GO:0060038	cardiac muscle cell proliferation		0.002672	1	0.05321	0.4433	3	46	MEF2C,PRKAR1A,NDRG4
GO: Biological Process	GO:0048013	ephrin receptor signaling pathway		0.002704	1	0.05339	0.4448	4	96	KALRN,ADAM10,ARHGEF7,NGEF
GO: Biological Process	GO:0021762	substantia nigra development		0.002842	1	0.05521	0.4599	3	47	CALM2,YWHAH,BASP1
GO: Biological Process	GO:0010942	positive regulation of cell death		0.002843	1	0.05521	0.4599	11	686	KALRN,RPS6,ARHGEF12,YWHAG,YWHAH,MEF2C,ARHGEF7,NGEF,ARHGEF3,RAPGEF2,TRIM13
GO: Biological Process	GO:0010563	negative regulation of phosphorus metabolic process		0.002981	1	0.0559	0.4657	10	590	CALM2,PPM1E,APOC1,YWHAG,SLC7A14,GFRA2,ATXN1,PAFAH1B1,PRKAR1A,UBASH3B
GO: Biological Process	GO:0045936	negative regulation of phosphate metabolic process		0.002981	1	0.0559	0.4657	10	590	CALM2,PPM1E,APOC1,YWHAG,SLC7A14,GFRA2,ATXN1,PAFAH1B1,PRKAR1A,UBASH3B
GO: Biological Process	GO:0051966	regulation of synaptic transmission, glutamatergic		0.003018	1	0.0559	0.4657	3	48	GRIK3,NLGN1,MEF2C
GO: Biological Process	GO:0051899	membrane depolarization		0.003022	1	0.0559	0.4657	4	99	NEDD4L,YWHAH,SCN2B,FGF12
GO: Biological Process	GO:0070252	actin-mediated cell contraction		0.003022	1	0.0559	0.4657	4	99	NEDD4L,SCN2B,FGF12,ATP2A2
GO: Biological Process	GO:0060033	anatomical structure regression		0.003119	1	0.0559	0.4657	2	14	GLI1,NINJ1
GO: Biological Process	GO:0060252	positive regulation of glial cell proliferation		0.003119	1	0.0559	0.4657	2	14	ETV5,ATXN1
GO: Biological Process	GO:0046475	glycerophospholipid catabolic process		0.003119	1	0.0559	0.4657	2	14	APOC1,INPP5F
GO: Biological Process	GO:0007216	G-protein coupled glutamate receptor signaling pathway		0.003119	1	0.0559	0.4657	2	14	GRIK3,GRM5
GO: Biological Process	GO:2000479	regulation of cAMP-dependent protein kinase activity		0.003119	1	0.0559	0.4657	2	14	PRKAR1A,RAPGEF2
GO: Biological Process	GO:0007266	Rho protein signal transduction		0.003405	1	0.0601	0.5007	5	167	KALRN,ARHGEF12,ARHGEF7,NGEF,ARHGEF3
GO: Biological Process	GO:0031345	negative regulation of cell projection organization		0.003405	1	0.0601	0.5007	5	167	NLGN1,YWHAH,PAFAH1B1,NGEF,RAPGEF2
GO: Biological Process	GO:0003012	muscle system process		0.003627	1	0.06355	0.5294	8	415	NEDD4L,CALM2,INPP5F,MEF2C,SCN2B,FGF12,ATP1B1,ATP2A2
GO: Biological Process	GO:0017157	regulation of exocytosis		0.003766	1	0.06548	0.5456	5	171	STXBP5L,PCLO,NLGN1,STXBP2,RAB15
GO: Biological Process	GO:1903530	regulation of secretion by cell		0.003974	1	0.06858	0.5713	11	717	STXBP5L,PCLO,PPP1R9A,NLGN1,HMGN3,MEF2C,STXBP2,ARHGEF7,PRKAR1A,RAB15,ATP2A2
GO: Biological Process	GO:0007158	neuron cell-cell adhesion		0.004081	1	0.0694	0.5782	2	16	NLGN1,NRXN3
GO: Biological Process	GO:2000310	regulation of N-methyl-D-aspartate selective glutamate receptor activity		0.004081	1	0.0694	0.5782	2	16	NLGN1,MEF2C
GO: Biological Process	GO:0007610	behavior		0.004419	1	0.0746	0.6215	12	834	ETV5,NLGN1,GRM5,ADAM10,ADCY1,MEF2C,NRXN3,ATXN1,PAFAH1B1,ELAVL4,FGF12,NDRG4
GO: Biological Process	GO:0034199	activation of protein kinase A activity		0.004607	1	0.07612	0.6342	2	17	ADCY1,PRKAR1A
GO: Biological Process	GO:0014898	cardiac muscle hypertrophy in response to stress		0.004607	1	0.07612	0.6342	2	17	INPP5F,MEF2C
GO: Biological Process	GO:0003299	muscle hypertrophy in response to stress		0.004607	1	0.07612	0.6342	2	17	INPP5F,MEF2C
GO: Biological Process	GO:1903749	positive regulation of establishment of protein localization to mitochondrion		0.004848	1	0.07956	0.6628	4	113	HNMT,YWHAG,YWHAH,UGCG
GO: Biological Process	GO:0048278	vesicle docking		0.005155	1	0.08237	0.6863	3	58	STXBP2,NDRG4,STX6
GO: Biological Process	GO:0019933	cAMP-mediated signaling		0.005155	1	0.08237	0.6863	3	58	PCLO,ADCY1,RAPGEF2
GO: Biological Process	GO:0014887	cardiac muscle adaptation		0.005162	1	0.08237	0.6863	2	18	INPP5F,MEF2C
GO: Biological Process	GO:0055119	relaxation of cardiac muscle		0.005162	1	0.08237	0.6863	2	18	ATP1B1,ATP2A2
GO: Biological Process	GO:0032970	regulation of actin filament-based process		0.005197	1	0.08237	0.6863	7	349	NEDD4L,PPP1R9A,PPM1E,MEF2C,SCN2B,FGF12,ATP2A2
GO: Biological Process	GO:0043065	positive regulation of apoptotic process		0.005331	1	0.08392	0.6992	10	641	KALRN,RPS6,ARHGEF12,YWHAG,YWHAH,MEF2C,ARHGEF7,NGEF,ARHGEF3,RAPGEF2
GO: Biological Process	GO:0032413	negative regulation of ion transmembrane transporter activity		0.005408	1	0.08456	0.7045	3	59	NEDD4L,CALM2,FGF12
GO: Biological Process	GO:0034220	ion transmembrane transport		0.005595	1	0.08691	0.724	13	971	NEDD4L,CALM2,GRIK3,NLGN1,SLC7A14,YWHAH,MEF2C,CLCN5,SCN2B,FGF12,ATP1B1,ATP2A2,ATP5B
GO: Biological Process	GO:0014855	striated muscle cell proliferation		0.005668	1	0.08711	0.7257	3	60	MEF2C,PRKAR1A,NDRG4
GO: Biological Process	GO:0043068	positive regulation of programmed cell death		0.005683	1	0.08711	0.7257	10	647	KALRN,RPS6,ARHGEF12,YWHAG,YWHAH,MEF2C,ARHGEF7,NGEF,ARHGEF3,RAPGEF2
GO: Biological Process	GO:0019058	viral life cycle		0.005791	1	0.08802	0.7333	8	449	NEDD4L,RPS6,RPS8,SSRP1,RPL23,UBP1,TRIM13,RPL18A
GO: Biological Process	GO:0060191	regulation of lipase activity		0.005818	1	0.08802	0.7333	4	119	CALM2,APOC1,ADCY1,PRKAR1A
GO: Biological Process	GO:0072655	establishment of protein localization to mitochondrion		0.005866	1	0.08808	0.7338	5	190	HNMT,YWHAG,YWHAH,TOMM70A,UGCG
GO: Biological Process	GO:0043269	regulation of ion transport		0.005927	1	0.08808	0.7338	10	651	NEDD4L,CALM2,NLGN1,YWHAH,MEF2C,CLCN5,SCN2B,FGF12,UBASH3B,ATP1B1
GO: Biological Process	GO:0061337	cardiac conduction		0.005935	1	0.08808	0.7338	3	61	CALM2,SCN2B,ATP1B1
GO: Biological Process	GO:0046578	regulation of Ras protein signal transduction		0.005995	1	0.08841	0.7366	5	191	KALRN,ARHGEF12,ARHGEF7,NGEF,ARHGEF3
GO: Biological Process	GO:0007202	activation of phospholipase C activity		0.00621	1	0.091	0.7581	3	62	CALM2,ADCY1,PRKAR1A
GO: Biological Process	GO:0030048	actin filament-based movement		0.006347	1	0.09148	0.7621	4	122	NEDD4L,SCN2B,FGF12,ATP2A2
GO: Biological Process	GO:0042921	glucocorticoid receptor signaling pathway		0.00636	1	0.09148	0.7621	2	20	NCOA6,YWHAH
GO: Biological Process	GO:2000311	regulation of alpha-amino-3-hydroxy-5-methyl-4-isoxazole propionate selective glutamate receptor activity		0.00636	1	0.09148	0.7621	2	20	NLGN1,MEF2C
GO: Biological Process	GO:1904063	negative regulation of cation transmembrane transport		0.006492	1	0.09204	0.7668	3	63	NEDD4L,CALM2,FGF12
GO: Biological Process	GO:1903522	regulation of blood circulation		0.006523	1	0.09204	0.7668	6	276	NEDD4L,CALM2,SCN2B,FGF12,ATP1B1,ATP2A2
GO: Biological Process	GO:0070585	protein localization to mitochondrion		0.006533	1	0.09204	0.7668	5	195	HNMT,YWHAG,YWHAH,TOMM70A,UGCG
GO: Biological Process	GO:0033365	protein localization to organelle		0.006595	1	0.09204	0.7668	12	878	RPS6,RPS8,HNMT,YWHAG,YWHAH,RPL23,TOMM70A,BCAP29,UGCG,TMEM30A,SEC63,RPL18A
GO: Biological Process	GO:0010769	regulation of cell morphogenesis involved in differentiation		0.006597	1	0.09204	0.7668	7	365	PPP1R9A,NLGN1,YWHAH,ARHGEF7,PAFAH1B1,NGEF,RAPGEF2
GO: Biological Process	GO:0072594	establishment of protein localization to organelle		0.006643	1	0.09213	0.7676	10	662	RPS6,RPS8,HNMT,YWHAG,YWHAH,RPL23,TOMM70A,UGCG,SEC63,RPL18A
GO: Biological Process	GO:0007173	epidermal growth factor receptor signaling pathway		0.006888	1	0.09377	0.7812	7	368	CALM2,ADAM10,ADCY1,ARHGEF7,PRKAR1A,RAPGEF2,REPS2
GO: Biological Process	GO:0010959	regulation of metal ion transport		0.006888	1	0.09377	0.7812	7	368	NEDD4L,CALM2,YWHAH,SCN2B,FGF12,UBASH3B,ATP1B1
GO: Biological Process	GO:0010771	negative regulation of cell morphogenesis involved in differentiation		0.006908	1	0.09377	0.7812	4	125	NLGN1,YWHAH,NGEF,RAPGEF2
GO: Biological Process	GO:0042326	negative regulation of phosphorylation		0.006924	1	0.09377	0.7812	8	463	CALM2,PPM1E,YWHAG,GFRA2,ATXN1,PAFAH1B1,PRKAR1A,UBASH3B
GO: Biological Process	GO:0051046	regulation of secretion		0.006973	1	0.09377	0.7812	11	774	STXBP5L,PCLO,PPP1R9A,NLGN1,HMGN3,MEF2C,STXBP2,ARHGEF7,PRKAR1A,RAB15,ATP2A2
GO: Biological Process	GO:0047496	vesicle transport along microtubule		0.007002	1	0.09377	0.7812	2	21	KIF3B,PAFAH1B1
GO: Biological Process	GO:1903747	regulation of establishment of protein localization to mitochondrion		0.007102	1	0.09428	0.7855	4	126	HNMT,YWHAG,YWHAH,UGCG
GO: Biological Process	GO:0043087	regulation of GTPase activity		0.007122	1	0.09428	0.7855	9	565	KALRN,STXBP5L,ARHGAP26,ARHGEF12,ARHGEF7,PAFAH1B1,NGEF,ARHGEF3,RAPGEF2
GO: Biological Process	GO:0000956	nuclear-transcribed mRNA catabolic process		0.007252	1	0.09492	0.7908	5	200	RPS6,RPS8,RPL23,UPF2,RPL18A
GO: Biological Process	GO:2000021	regulation of ion homeostasis		0.007252	1	0.09492	0.7908	5	200	NEDD4L,CALM2,SCN2B,FGF12,UBASH3B
GO: Biological Process	GO:0038127	ERBB signaling pathway		0.007604	1	0.09868	0.8221	7	375	CALM2,ADAM10,ADCY1,ARHGEF7,PRKAR1A,RAPGEF2,REPS2
GO: Biological Process	GO:0006883	cellular sodium ion homeostasis		0.007673	1	0.09868	0.8221	2	22	NEDD4L,ATP1B1
GO: Biological Process	GO:0086064	cell communication by electrical coupling involved in cardiac conduction		0.007673	1	0.09868	0.8221	2	22	CALM2,ATP1B1
GO: Biological Process	GO:0006612	protein targeting to membrane		0.007708	1	0.09868	0.8221	5	203	RPS6,RPS8,RPL23,SEC63,RPL18A
GO: Biological Process	GO:0032410	negative regulation of transporter activity		0.008018	1	0.1021	0.8505	3	68	NEDD4L,CALM2,FGF12
GO: Biological Process	GO:0051056	regulation of small GTPase mediated signal transduction		0.008098	1	0.1025	0.8543	6	289	KALRN,ARHGAP26,ARHGEF12,ARHGEF7,NGEF,ARHGEF3
GO: Biological Process	GO:0051965	positive regulation of synapse assembly		0.008346	1	0.1037	0.8643	3	69	SLITRK4,NLGN1,NRXN3
GO: Biological Process	GO:0019935	cyclic-nucleotide-mediated signaling		0.008346	1	0.1037	0.8643	3	69	PCLO,ADCY1,RAPGEF2
GO: Biological Process	GO:0097237	cellular response to toxic substance		0.00837	1	0.1037	0.8643	2	23	PPP1R9A,MEF2C
GO: Biological Process	GO:0031958	corticosteroid receptor signaling pathway		0.00837	1	0.1037	0.8643	2	23	NCOA6,YWHAH
GO: Biological Process	GO:0048857	neural nucleus development		0.008682	1	0.107	0.8917	3	70	CALM2,YWHAH,BASP1
GO: Biological Process	GO:0035637	multicellular organismal signaling		0.008785	1	0.1077	0.8975	4	134	CALM2,SCN2B,PAFAH1B1,ATP1B1
GO: Biological Process	GO:0010863	positive regulation of phospholipase C activity		0.009026	1	0.1095	0.9125	3	71	CALM2,ADCY1,PRKAR1A
GO: Biological Process	GO:0022406	membrane docking		0.009026	1	0.1095	0.9125	3	71	STXBP2,NDRG4,STX6
GO: Biological Process	GO:0060251	regulation of glial cell proliferation		0.009096	1	0.1098	0.9148	2	24	ETV5,ATXN1
GO: Biological Process	GO:0032414	positive regulation of ion transmembrane transporter activity		0.009377	1	0.112	0.9335	3	72	NEDD4L,CALM2,ATP1B1
GO: Biological Process	GO:0030104	water homeostasis		0.009377	1	0.112	0.9335	3	72	NEDD4L,ADCY1,PRKAR1A
GO: Biological Process	GO:0071363	cellular response to growth factor stimulus		0.009549	1	0.1125	0.9376	12	922	NEDD4L,CALM2,KALRN,ARHGEF12,ADCY1,MEF2C,ARHGEF7,NGEF,PRKAR1A,FGF12,ARHGEF3,RAPGEF2
GO: Biological Process	GO:0006814	sodium ion transport		0.009555	1	0.1125	0.9376	5	214	NEDD4L,YWHAH,SCN2B,FGF12,ATP1B1
GO: Biological Process	GO:0007411	axon guidance		0.009612	1	0.1125	0.9376	9	593	CALM2,KALRN,MYCBP2,ARHGEF12,ADAM10,NRXN3,ARHGEF7,NGEF,RAPGEF2
GO: Biological Process	GO:0097485	neuron projection guidance		0.009612	1	0.1125	0.9376	9	593	CALM2,KALRN,MYCBP2,ARHGEF12,ADAM10,NRXN3,ARHGEF7,NGEF,RAPGEF2
GO: Biological Process	GO:0006402	mRNA catabolic process		0.009736	1	0.1129	0.9404	5	215	RPS6,RPS8,RPL23,UPF2,RPL18A
GO: Biological Process	GO:0055017	cardiac muscle tissue growth		0.009737	1	0.1129	0.9404	3	73	MEF2C,PRKAR1A,NDRG4
GO: Biological Process	GO:0035418	protein localization to synapse		0.009848	1	0.1136	0.9464	2	25	NLGN1,KLC1
GO: Cellular Component	GO:0030426	growth cone		8.54e-07	0.0002494	0.0001582	0.0009897	9	173	CALM2,PCLO,PPP1R9A,BASP1,ARHGEF7,PAFAH1B1,NGEF,ELAVL4,KLC1
GO: Cellular Component	GO:0030427	site of polarized growth		1.084e-06	0.0003164	0.0001582	0.0009897	9	178	CALM2,PCLO,PPP1R9A,BASP1,ARHGEF7,PAFAH1B1,NGEF,ELAVL4,KLC1
GO: Cellular Component	GO:0045202	synapse		8.32e-05	0.02429	0.008098	0.05066	15	812	PPFIA2,PCLO,PPP1R9A,GRIK3,NLGN1,GRM5,ADAM10,SEPT6,SNAP91,PRKAR1A,TLN2,RAPGEF2,ATP2A2,DCLK1,STX6
GO: Cellular Component	GO:0014704	intercalated disc		0.0003543	0.1035	0.02495	0.1561	4	57	YWHAH,TLN2,ATP1B1,ATP2A2
GO: Cellular Component	GO:0014069	postsynaptic density		0.0004273	0.1248	0.02495	0.1561	7	230	PCLO,PPP1R9A,NLGN1,GRM5,ADAM10,SNAP91,DCLK1
GO: Cellular Component	GO:0097470	ribbon synapse		0.0007084	0.2068	0.03235	0.2024	2	7	PCLO,ATP2A2
GO: Cellular Component	GO:0044291	cell-cell contact zone		0.0007755	0.2265	0.03235	0.2024	4	70	YWHAH,TLN2,ATP1B1,ATP2A2
GO: Cellular Component	GO:0048471	perinuclear region of cytoplasm		0.0009866	0.2881	0.03601	0.2253	12	711	KALRN,RPS6,PCLO,ADAM10,UPF2,PAFAH1B1,RAB15,RAPGEF2,TRIM13,ATP2A2,VPS53,STX6
GO: Cellular Component	GO:0036477	somatodendritic compartment		0.001391	0.4062	0.04332	0.271	13	844	KALRN,RPS6,PCLO,PPP1R9A,ENC1,GRIK3,NLGN1,GRM5,ARHGEF7,PAFAH1B1,ELAVL4,RAPGEF2,KLC1
GO: Cellular Component	GO:0044456	synapse part		0.001484	0.4332	0.04332	0.271	11	645	PPFIA2,PCLO,PPP1R9A,GRIK3,NLGN1,GRM5,ADAM10,SEPT6,SNAP91,DCLK1,STX6
GO: Cellular Component	GO:0044297	cell body		0.001932	0.5642	0.05129	0.3208	11	667	KALRN,RPS6,PCLO,PPP1R9A,ENC1,GRIK3,ARHGEF7,PAFAH1B1,ELAVL4,RAPGEF2,KLC1
GO: Cellular Component	GO:0031201	SNARE complex		0.002672	0.7801	0.0601	0.376	3	47	STXBP5L,STXBP2,STX6
GO: Cellular Component	GO:0043025	neuronal cell body		0.002676	0.7813	0.0601	0.376	10	594	KALRN,PCLO,PPP1R9A,ENC1,GRIK3,ARHGEF7,PAFAH1B1,ELAVL4,RAPGEF2,KLC1
GO: Cellular Component	GO:0097038	perinuclear endoplasmic reticulum		0.003434	1	0.061	0.3816	2	15	ADAM10,TRIM13
GO: Cellular Component	GO:0098794	postsynapse		0.003517	1	0.061	0.3816	8	422	PCLO,PPP1R9A,GRIK3,NLGN1,GRM5,ADAM10,SNAP91,DCLK1
GO: Cellular Component	GO:0022626	cytosolic ribosome		0.003821	1	0.061	0.3816	4	108	RPS6,RPS8,RPL23,RPL18A
GO: Cellular Component	GO:0043195	terminal bouton		0.003821	1	0.061	0.3816	4	108	PCLO,GRIK3,SNAP91,STX6
GO: Cellular Component	GO:0090533	cation-transporting ATPase complex		0.00391	1	0.061	0.3816	2	16	ATP1B1,ATP2A2
GO: Cellular Component	GO:0043679	axon terminus		0.004071	1	0.061	0.3816	5	178	PCLO,GRIK3,SEPT6,SNAP91,STX6
GO: Cellular Component	GO:0005871	kinesin complex		0.004178	1	0.061	0.3816	3	55	KIF3B,PAFAH1B1,KLC1
GO: Cellular Component	GO:0005876	spindle microtubule		0.00509	1	0.06951	0.4349	3	59	CALM2,KIF3B,PAFAH1B1
GO: Cellular Component	GO:0031594	neuromuscular junction		0.005335	1	0.06951	0.4349	3	60	PCLO,PPP1R9A,PRKAR1A
GO: Cellular Component	GO:0044306	neuron projection terminus		0.005475	1	0.06951	0.4349	5	191	PCLO,GRIK3,SEPT6,SNAP91,STX6
GO: Cellular Component	GO:0005925	focal adhesion		0.008549	1	0.1019	0.6372	7	392	ARHGAP26,RPS8,ADAM10,YWHAG,RPL23,ARHGEF7,TLN2
GO: Cellular Component	GO:0098533	ATPase dependent transmembrane transport complex		0.008721	1	0.1019	0.6372	2	24	ATP1B1,ATP2A2
GO: Cellular Component	GO:0005924	cell-substrate adherens junction		0.009129	1	0.1025	0.6414	7	397	ARHGAP26,RPS8,ADAM10,YWHAG,RPL23,ARHGEF7,TLN2
GO: Cellular Component	GO:0030055	cell-substrate junction		0.009738	1	0.1053	0.6588	7	402	ARHGAP26,RPS8,ADAM10,YWHAG,RPL23,ARHGEF7,TLN2
Human Phenotype	HP:0001662	Bradycardia		0.004472	1	0.2246	1	2	20	CALM2,TSPYL1
Human Phenotype	HP:0001319	Neonatal hypotonia		0.008702	1	0.2246	1	3	85	PCLO,CAMTA1,VPS53
Mouse Phenotype	MP:0001473	reduced long term potentiation		0.0003542	0.431	0.431	1	6	125	KALRN,PPP1R9A,GRIK3,GRM5,ADCY1,ATXN1
Mouse Phenotype	MP:0002207	abnormal long term potentiation		0.0007179	0.8737	0.4351	1	7	198	KALRN,PPP1R9A,GRIK3,GRM5,ADCY1,MEF2C,ATXN1
Mouse Phenotype	MP:0013229	abnormal brain ventricle size		0.001566	1	0.4351	1	5	112	MYCBP2,ATXN1,BASP1,PAFAH1B1,DCLK1
Mouse Phenotype	MP:0011380	enlarged brain ventricles		0.001566	1	0.4351	1	5	112	MYCBP2,ATXN1,BASP1,PAFAH1B1,DCLK1
Mouse Phenotype	MP:0004485	increased response of heart to induced stress		0.001788	1	0.4351	1	3	32	INPP5F,ATP1B1,ATP2A2
Mouse Phenotype	MP:0001337	dry eyes		0.004908	1	0.5099	1	2	14	GFRA2,PRKAR1A
Mouse Phenotype	MP:0006001	abnormal intestinal transit time		0.005635	1	0.5099	1	2	15	GFRA2,PRKAR1A
Mouse Phenotype	MP:0004182	abnormal spermiation		0.006409	1	0.5099	1	2	16	ETV5,PAFAH1B1
Mouse Phenotype	MP:0002918	abnormal paired-pulse facilitation		0.00715	1	0.5099	1	3	52	GRIK3,MEF2C,ATXN1
Mouse Phenotype	MP:0000292	distended pericardium		0.009216	1	0.5099	1	3	57	ADAM10,KIF3B,UBP1
Mouse Phenotype	MP:0008227	absent anterior commissure		0.00995	1	0.5099	1	2	20	MYCBP2,DCLK1
Mouse Phenotype	MP:0004030	induced chromosome breakage		0.00995	1	0.5099	1	2	20	RNF8,TP53BP1
Pathway	106444	NRAGE signals death through JNK	BioSystems: REACTOME	6.027e-06	0.004146	0.004146	0.02949	5	45	KALRN,ARHGEF12,ARHGEF7,NGEF,ARHGEF3
Pathway	198906	Calcium Regulation in the Cardiac Cell	BioSystems: WikiPathways	2.484e-05	0.01709	0.006499	0.04622	7	149	CALM2,ADCY1,YWHAG,YWHAH,PRKAR1A,ATP1B1,ATP2A2
Pathway	106443	Cell death signalling via NRAGE, NRIF and NADE	BioSystems: REACTOME	3.197e-05	0.022	0.006499	0.04622	5	63	KALRN,ARHGEF12,ARHGEF7,NGEF,ARHGEF3
Pathway	106439	Signalling by NGF	BioSystems: REACTOME	3.779e-05	0.026	0.006499	0.04622	9	284	CALM2,KALRN,ARHGEF12,ADCY1,MEF2C,ARHGEF7,NGEF,PRKAR1A,ARHGEF3
Pathway	M3494	Thrombin signaling and protease-activated receptors	MSigDB C2: BioCarta	6.138e-05	0.04223	0.008185	0.05821	4	37	ARHGEF12,ADCY1,ARHGEF7,ARHGEF3
Pathway	106503	Rho GTPase cycle	BioSystems: REACTOME	8.328e-05	0.0573	0.008185	0.05821	6	124	KALRN,ARHGAP26,ARHGEF12,ARHGEF7,NGEF,ARHGEF3
Pathway	106502	Signaling by Rho GTPases	BioSystems: REACTOME	8.328e-05	0.0573	0.008185	0.05821	6	124	KALRN,ARHGAP26,ARHGEF12,ARHGEF7,NGEF,ARHGEF3
Pathway	106041	G alpha (12/13) signalling events	BioSystems: REACTOME	9.539e-05	0.06563	0.008204	0.05834	5	79	KALRN,ARHGEF12,ARHGEF7,NGEF,ARHGEF3
Pathway	106441	p75 NTR receptor-mediated signalling	BioSystems: REACTOME	0.0001351	0.09298	0.01033	0.07347	5	85	KALRN,ARHGEF12,ARHGEF7,NGEF,ARHGEF3
Pathway	198759	Myometrial Relaxation and Contraction Pathways	BioSystems: WikiPathways	0.0002828	0.1946	0.01886	0.1341	6	155	CALM2,ADCY1,YWHAG,YWHAH,PRKAR1A,ATP2A2
Pathway	M19613	Multiple antiapoptotic pathways from IGF-1R signaling lead to BAD phosphorylation	MSigDB C2: BioCarta	0.0003131	0.2154	0.01886	0.1341	3	23	ADCY1,YWHAH,PRKAR1A
Pathway	138057	ErbB1 downstream signaling	BioSystems: Pathway Interaction Database	0.0003327	0.2289	0.01886	0.1341	5	103	CALM2,RPS6,YWHAG,YWHAH,MEF2C
Pathway	M15181	Regulation of PGC-1a	MSigDB C2: BioCarta	0.0003563	0.2451	0.01886	0.1341	3	24	CALM2,YWHAH,MEF2C
Pathway	M85	Regulation of BAD phosphorylation	MSigDB C2: BioCarta	0.0004539	0.3123	0.02131	0.1515	3	26	ADCY1,YWHAH,PRKAR1A
Pathway	685554	Translocation of GLUT4 to the Plasma Membrane	BioSystems: REACTOME	0.0004646	0.3196	0.02131	0.1515	4	62	CALM2,YWHAG,YWHAH,KIF3B
Pathway	106469	Calmodulin induced events	BioSystems: REACTOME	0.0005671	0.3902	0.02295	0.1632	3	28	CALM2,ADCY1,PRKAR1A
Pathway	106468	CaM pathway	BioSystems: REACTOME	0.0005671	0.3902	0.02295	0.1632	3	28	CALM2,ADCY1,PRKAR1A
Pathway	137981	Insulin-mediated glucose transport	BioSystems: Pathway Interaction Database	0.0006299	0.4334	0.02398	0.1705	3	29	CALM2,YWHAG,YWHAH
Pathway	M1547	Control of skeletal myogenesis by HDAC and calcium/calmodulin-dependent kinase (CaMK)	MSigDB C2: BioCarta	0.000697	0.4795	0.02398	0.1705	3	30	CALM2,YWHAH,MEF2C
Pathway	106497	Ca-dependent events	BioSystems: REACTOME	0.000697	0.4795	0.02398	0.1705	3	30	CALM2,ADCY1,PRKAR1A
Pathway	M7014	PKC-catalyzed phosphorylation of inhibitory phosphoprotein of myosin phosphatase	MSigDB C2: BioCarta	0.0007685	0.5287	0.02518	0.1791	3	31	ARHGEF12,ARHGEF7,ARHGEF3
Pathway	477115	DAG and IP3 signaling	BioSystems: REACTOME	0.000925	0.6364	0.02893	0.2057	3	33	CALM2,ADCY1,PRKAR1A
Pathway	106467	PLC-gamma1 signalling	BioSystems: REACTOME	0.0011	0.7571	0.03028	0.2154	3	35	CALM2,ADCY1,PRKAR1A
Pathway	106338	EGFR interacts with phospholipase C-gamma	BioSystems: REACTOME	0.0011	0.7571	0.03028	0.2154	3	35	CALM2,ADCY1,PRKAR1A
Pathway	M9664	Signaling Pathway from G-Protein Families	MSigDB C2: BioCarta	0.0011	0.7571	0.03028	0.2154	3	35	CALM2,ADCY1,PRKAR1A
Pathway	530738	PLCG1 events in ERBB2 signaling	BioSystems: REACTOME	0.001195	0.8225	0.03163	0.225	3	36	CALM2,ADCY1,PRKAR1A
Pathway	137938	IL2 signaling events mediated by PI3K	BioSystems: Pathway Interaction Database	0.001296	0.8913	0.03301	0.2348	3	37	CALM2,RPS6,UGCG
Pathway	169346	Regulation of RAC1 activity	BioSystems: Pathway Interaction Database	0.001511	1	0.03713	0.2641	3	39	KALRN,ARHGEF7,NGEF
Pathway	M1940	Regulation And Function Of ChREBP in Liver	MSigDB C2: BioCarta	0.001875	1	0.04447	0.3163	3	42	YWHAG,YWHAH,PRKAR1A
Pathway	161046	Activation of Ca-permeable Kainate Receptor	BioSystems: REACTOME	0.00215	1	0.04483	0.3188	2	12	CALM2,GRIK3
Pathway	M5576	Phospholipase C-epsilon pathway	MSigDB C2: BioCarta	0.00215	1	0.04483	0.3188	2	12	ADCY1,PRKAR1A
Pathway	M12399	Cystic Fibrosis Transmembrane Conductance Regulator And Beta 2 Adrenergic Receptor Pathway	MSigDB C2: BioCarta	0.00215	1	0.04483	0.3188	2	12	ADCY1,PRKAR1A
Pathway	161044	Ionotropic activity of Kainate Receptors	BioSystems: REACTOME	0.00215	1	0.04483	0.3188	2	12	CALM2,GRIK3
Pathway	106496	PLC beta mediated events	BioSystems: REACTOME	0.002288	1	0.04533	0.3224	3	45	CALM2,ADCY1,PRKAR1A
Pathway	198901	SIDS Susceptibility Pathways	BioSystems: WikiPathways	0.002415	1	0.04533	0.3224	5	160	TSPYL1,YWHAG,YWHAH,MEF2C,PRKAR1A
Pathway	106495	G-protein mediated events	BioSystems: REACTOME	0.002438	1	0.04533	0.3224	3	46	CALM2,ADCY1,PRKAR1A
Pathway	138070	Regulation of RhoA activity	BioSystems: Pathway Interaction Database	0.002438	1	0.04533	0.3224	3	46	ARHGEF12,NGEF,ARHGEF3
Pathway	366241	Nonsense Mediated Decay Enhanced by the Exon Junction Complex	BioSystems: REACTOME	0.002617	1	0.04617	0.3284	5	163	RPS6,RPS8,RPL23,UPF2,RPL18A
Pathway	366240	Nonsense-Mediated Decay	BioSystems: REACTOME	0.002617	1	0.04617	0.3284	5	163	RPS6,RPS8,RPL23,UPF2,RPL18A
Pathway	137953	Role of Calcineurin-dependent NFAT signaling in lymphocytes	BioSystems: Pathway Interaction Database	0.003276	1	0.04749	0.3377	3	51	CALM2,YWHAG,YWHAH
Pathway	106337	Signaling by EGFR	BioSystems: REACTOME	0.003642	1	0.04749	0.3377	5	176	CALM2,ADAM10,ADCY1,ARHGEF7,PRKAR1A
Pathway	530768	Signaling by EGFR in Cancer	BioSystems: REACTOME	0.003821	1	0.04749	0.3377	5	178	CALM2,ADAM10,ADCY1,ARHGEF7,PRKAR1A
Pathway	106471	PKA activation	BioSystems: REACTOME	0.003851	1	0.04749	0.3377	2	16	ADCY1,PRKAR1A
Pathway	M11792	Sonic Hedgehog (Shh) Pathway	MSigDB C2: BioCarta	0.003851	1	0.04749	0.3377	2	16	GLI1,PRKAR1A
Pathway	M2288	NFAT and Hypertrophy of the heart (Transcription in the broken heart)	MSigDB C2: BioCarta	0.003853	1	0.04749	0.3377	3	54	CALM2,MEF2C,PRKAR1A
Pathway	126909	Oocyte meiosis	BioSystems: KEGG	0.003899	1	0.04749	0.3377	4	110	CALM2,ADCY1,YWHAG,YWHAH
Pathway	160959	Phospholipase C-mediated cascade	BioSystems: REACTOME	0.00427	1	0.04749	0.3377	3	56	CALM2,ADCY1,PRKAR1A
Pathway	SMP00306	Pindolol Pathway	SMPDB	0.004348	1	0.04749	0.3377	2	17	CALM2,PRKAR1A
Pathway	SMP00296	Acebutolol Pathway	SMPDB	0.004348	1	0.04749	0.3377	2	17	CALM2,PRKAR1A
Pathway	SMP00307	Propranolol Pathway	SMPDB	0.004348	1	0.04749	0.3377	2	17	CALM2,PRKAR1A
Pathway	SMP00300	Bisoprolol Pathway	SMPDB	0.004348	1	0.04749	0.3377	2	17	CALM2,PRKAR1A
Pathway	SMP00297	Alprenolol Pathway	SMPDB	0.004348	1	0.04749	0.3377	2	17	CALM2,PRKAR1A
Pathway	SMP00366	Nebivolol Pathway	SMPDB	0.004348	1	0.04749	0.3377	2	17	CALM2,PRKAR1A
Pathway	105659	Activation of BAD and translocation to mitochondria	BioSystems: REACTOME	0.004348	1	0.04749	0.3377	2	17	YWHAG,YWHAH
Pathway	SMP00301	Esmolol Pathway	SMPDB	0.004348	1	0.04749	0.3377	2	17	CALM2,PRKAR1A
Pathway	SMP00302	Metoprolol Pathway	SMPDB	0.004348	1	0.04749	0.3377	2	17	CALM2,PRKAR1A
Pathway	SMP00298	Atenolol Pathway	SMPDB	0.004348	1	0.04749	0.3377	2	17	CALM2,PRKAR1A
Pathway	SMP00299	Betaxolol Pathway	SMPDB	0.004348	1	0.04749	0.3377	2	17	CALM2,PRKAR1A
Pathway	SMP00305	Penbutolol Pathway	SMPDB	0.004348	1	0.04749	0.3377	2	17	CALM2,PRKAR1A
Pathway	SMP00304	Oxprenolol Pathway	SMPDB	0.004348	1	0.04749	0.3377	2	17	CALM2,PRKAR1A
Pathway	106470	PKA-mediated phosphorylation of CREB	BioSystems: REACTOME	0.004348	1	0.04749	0.3377	2	17	ADCY1,PRKAR1A
Pathway	106099	PKA activation in glucagon signalling	BioSystems: REACTOME	0.004348	1	0.04749	0.3377	2	17	ADCY1,PRKAR1A
Pathway	SMP00303	Nadolol Pathway	SMPDB	0.004348	1	0.04749	0.3377	2	17	CALM2,PRKAR1A
Pathway	P00025	Hedgehog signaling pathway	PantherDB	0.005426	1	0.05789	0.4117	2	19	GLI1,PRKAR1A
Pathway	198853	Cytoplasmic Ribosomal Proteins	BioSystems: WikiPathways	0.005469	1	0.05789	0.4117	4	121	RPS6,RPS8,RPL23,RPL18A
Pathway	138078	p38 signaling mediated by MAPKAP kinases	BioSystems: Pathway Interaction Database	0.006007	1	0.06261	0.4453	2	20	YWHAG,YWHAH
Pathway	P00039	Metabotropic glutamate receptor group III pathway	PantherDB	0.006209	1	0.06376	0.4534	3	64	GRIK3,GRM5,PRKAR1A
Pathway	SMP00367	Carvedilol Pathway	SMPDB	0.006614	1	0.06595	0.469	2	21	CALM2,PRKAR1A
Pathway	SMP00368	Labetalol Pathway	SMPDB	0.006614	1	0.06595	0.469	2	21	CALM2,PRKAR1A
Pathway	83085	Long-term potentiation	BioSystems: KEGG	0.007051	1	0.0693	0.4928	3	67	CALM2,GRM5,ADCY1
Pathway	M11650	Nitric Oxide Signaling Pathway	MSigDB C2: BioCarta	0.007248	1	0.07023	0.4995	2	22	CALM2,PRKAR1A
Pathway	M4319	IL12 and Stat4 Dependent Signaling Pathway in Th1 Development	MSigDB C2: BioCarta	0.007908	1	0.07528	0.5354	2	23	IL12RB2,ETV5
Pathway	83036	Ribosome	BioSystems: KEGG	0.008017	1	0.07528	0.5354	4	135	RPS6,RPS8,RPL23,RPL18A
Pathway	868086	Rap1 signaling pathway	BioSystems: KEGG	0.008097	1	0.07528	0.5354	5	213	CALM2,ADCY1,TLN2,FGF12,RAPGEF2
Pathway	P00041	Metabotropic glutamate receptor group I pathway	PantherDB	0.008595	1	0.07781	0.5533	2	24	GRM5,PRKAR1A
Pathway	M6327	Activation of Csk by cAMP-dependent Protein Kinase Inhibits Signaling through the T Cell Receptor	MSigDB C2: BioCarta	0.008595	1	0.07781	0.5533	2	24	ADCY1,PRKAR1A
Pathway	106077	Viral mRNA Translation	BioSystems: REACTOME	0.009088	1	0.07914	0.5629	4	140	RPS6,RPS8,RPL23,RPL18A
Pathway	105977	Peptide chain elongation	BioSystems: REACTOME	0.009088	1	0.07914	0.5629	4	140	RPS6,RPS8,RPL23,RPL18A
Pathway	105978	Eukaryotic Translation Termination	BioSystems: REACTOME	0.009088	1	0.07914	0.5629	4	140	RPS6,RPS8,RPL23,RPL18A
Pathway	154409	Gastric acid secretion	BioSystems: KEGG	0.009615	1	0.08269	0.5881	3	75	CALM2,ADCY1,ATP1B1
Gene Family	RNF	RING-type zinc fingers	genenames.org	3.354e-05	0.0004696	0.0004696	0.001527	6	213	TRIM2,RNF8,RLIM,RNF38,TRIM13,RNF182
Gene Family	RAB	RAB, member RAS oncogene family	genenames.org	0.000872	0.01221	0.006104	0.01985	3	62	RAB9B,RAB6B,RAB15
Disease	20090402:Pfeufer	QT interval	GWAS	0.002022	0.2143	0.1563	0.8201	2	10	ATP1B1,NDRG4
Disease	ctd:D015473	Leukemia, Promyelocytic, Acute	CTD	0.008989	0.9528	0.1563	0.8201	2	21	GLI1,PRKAR1A
Disease	ctd:D013226	Status Epilepticus	CTD	0.009999	1	0.1563	0.8201	3	65	GRM5,MEF2C,ATP2A2

## Sheet: monkeymouse toppfun purple
Category	ID	Name	Source	p-value	q-value Bonferroni	q-value FDR B&H	q-value FDR B&Y	Hit Count in Query List	Hit Count in Genome	Hit in Query List
GO: Molecular Function	GO:0003735	structural constituent of ribosome		2.264e-18	4.301e-16	4.301e-16	2.506e-15	18	214	MRPS18A,MRPL17,MRPL21,MRPL14,MRPL12,MRPL55,MRPS24,MRPS14,MRPL43,MRPL13,MRPS16,MRPS18C,MRPL34,MRPL32,NDUFA7,MRPS36,MRPL11,MRPS22
GO: Molecular Function	GO:0005198	structural molecule activity		6.902e-11	1.311e-08	6.557e-09	3.821e-08	20	748	MRPS18A,MRPL17,MRPL21,MRPL14,MRPL12,MRPL55,ISCU,MRPS24,MRPS14,MRPL43,MRPL13,MRPS16,MRPS18C,ISCA2,MRPL34,MRPL32,NDUFA7,MRPS36,MRPL11,MRPS22
GO: Molecular Function	GO:0008137	NADH dehydrogenase (ubiquinone) activity		1.248e-09	2.372e-07	5.93e-08	3.455e-07	7	46	NDUFA7,NDUFA8,NDUFB2,NDUFB4,NDUFB9,NDUFS3,NDUFS4
GO: Molecular Function	GO:0050136	NADH dehydrogenase (quinone) activity		1.248e-09	2.372e-07	5.93e-08	3.455e-07	7	46	NDUFA7,NDUFA8,NDUFB2,NDUFB4,NDUFB9,NDUFS3,NDUFS4
GO: Molecular Function	GO:0003954	NADH dehydrogenase activity		1.705e-09	3.24e-07	6.48e-08	3.776e-07	7	48	NDUFA7,NDUFA8,NDUFB2,NDUFB4,NDUFB9,NDUFS3,NDUFS4
GO: Molecular Function	GO:0016655	oxidoreductase activity, acting on NAD(P)H, quinone or similar compound as acceptor		8.569e-09	1.628e-06	2.713e-07	1.581e-06	7	60	NDUFA7,NDUFA8,NDUFB2,NDUFB4,NDUFB9,NDUFS3,NDUFS4
GO: Molecular Function	GO:0016491	oxidoreductase activity		1.617e-07	3.073e-05	4.39e-06	2.558e-05	16	748	BLVRB,MGST3,GPX4,COX7C,NDUFA7,NDUFA8,MRPS36,NDUFB2,NDUFB4,BLOC1S2,NDUFB9,NDUFS3,NDUFS4,SDHB,SOD1,TXN
GO: Molecular Function	GO:0016651	oxidoreductase activity, acting on NAD(P)H		4.3e-07	8.17e-05	1.021e-05	5.95e-05	7	105	NDUFA7,NDUFA8,NDUFB2,NDUFB4,NDUFB9,NDUFS3,NDUFS4
GO: Molecular Function	GO:0051537	2 iron, 2 sulfur cluster binding		0.0001414	0.02687	0.002985	0.0174	3	23	ISCU,ISCA2,SDHB
GO: Molecular Function	GO:0016891	endoribonuclease activity, producing 5'-phosphomonoesters		0.0004613	0.08764	0.008096	0.04718	3	34	POP7,RPP21,RNASEH2C
GO: Molecular Function	GO:0051087	chaperone binding		0.0004687	0.08906	0.008096	0.04718	4	81	TIMM9,PFDN4,TBCA,SOD1
GO: Molecular Function	GO:0051539	4 iron, 4 sulfur cluster binding		0.0008034	0.1527	0.01169	0.06813	3	41	ISCU,ISCA2,SDHB
GO: Molecular Function	GO:0001055	RNA polymerase II activity		0.0008615	0.1637	0.01169	0.06813	2	10	POLR2J,POLR2L
GO: Molecular Function	GO:0004526	ribonuclease P activity		0.0008615	0.1637	0.01169	0.06813	2	10	POP7,RPP21
GO: Molecular Function	GO:0003899	DNA-directed RNA polymerase activity		0.001126	0.2139	0.0134	0.07808	3	46	POLR2G,POLR2J,POLR2L
GO: Molecular Function	GO:0016893	endonuclease activity, active with either ribo- or deoxyribonucleic acids and producing 5'-phosphomonoesters		0.001199	0.2278	0.0134	0.07808	3	47	POP7,RPP21,RNASEH2C
GO: Molecular Function	GO:0034062	RNA polymerase activity		0.001199	0.2278	0.0134	0.07808	3	47	POLR2G,POLR2J,POLR2L
GO: Molecular Function	GO:0004521	endoribonuclease activity		0.001608	0.3055	0.01697	0.09891	3	52	POP7,RPP21,RNASEH2C
GO: Molecular Function	GO:0004549	tRNA-specific ribonuclease activity		0.001722	0.3272	0.01722	0.1003	2	14	POP7,RPP21
GO: Molecular Function	GO:0016779	nucleotidyltransferase activity		0.002639	0.5015	0.02507	0.1461	4	129	POLR2G,POLR2J,POLR2L,POLD4
GO: Molecular Function	GO:0016854	racemase and epimerase activity		0.002862	0.5438	0.02519	0.1468	2	18	MCEE,APOA1BP
GO: Molecular Function	GO:0051536	iron-sulfur cluster binding		0.003049	0.5793	0.02519	0.1468	3	65	ISCU,ISCA2,SDHB
GO: Molecular Function	GO:0051540	metal cluster binding		0.003049	0.5793	0.02519	0.1468	3	65	ISCU,ISCA2,SDHB
GO: Molecular Function	GO:0004602	glutathione peroxidase activity		0.003534	0.6714	0.02798	0.163	2	20	MGST3,GPX4
GO: Molecular Function	GO:0008198	ferrous iron binding		0.004272	0.8116	0.03246	0.1892	2	22	ISCU,ISCA2
GO: Molecular Function	GO:0016209	antioxidant activity		0.004566	0.8675	0.03336	0.1944	3	75	MGST3,GPX4,SOD1
GO: Molecular Function	GO:0004540	ribonuclease activity		0.008783	1	0.0618	0.3601	3	95	POP7,RPP21,RNASEH2C
GO: Biological Process	GO:0070124	mitochondrial translational initiation		7.135e-30	1.121e-26	6.326e-27	5.021e-26	20	84	MRPS18A,MRPL17,MRPL21,MRPS28,MRPL14,MRPL12,MRPL55,MRPS24,MRPS14,MRPL43,ICT1,MRPL13,MRPS16,MRPS18C,MRPL34,MRPL45,MRPL32,MRPS36,MRPL11,MRPS22
GO: Biological Process	GO:0070125	mitochondrial translational elongation		9.3e-30	1.461e-26	6.326e-27	5.021e-26	20	85	MRPS18A,MRPL17,MRPL21,MRPS28,MRPL14,MRPL12,MRPL55,MRPS24,MRPS14,MRPL43,ICT1,MRPL13,MRPS16,MRPS18C,MRPL34,MRPL45,MRPL32,MRPS36,MRPL11,MRPS22
GO: Biological Process	GO:0070126	mitochondrial translational termination		1.208e-29	1.898e-26	6.326e-27	5.021e-26	20	86	MRPS18A,MRPL17,MRPL21,MRPS28,MRPL14,MRPL12,MRPL55,MRPS24,MRPS14,MRPL43,ICT1,MRPL13,MRPS16,MRPS18C,MRPL34,MRPL45,MRPL32,MRPS36,MRPL11,MRPS22
GO: Biological Process	GO:0032543	mitochondrial translation		2.346e-28	3.685e-25	9.213e-26	7.312e-25	21	119	MRPS18A,MRPL17,MRPL21,MRPS28,MRPL14,MRPL12,MRPL55,MRPS24,MRPS14,MRPL43,ICT1,MRPL13,MRPS16,MRPS18C,MRPL34,MRPL45,MRPL32,NDUFA7,MRPS36,MRPL11,MRPS22
GO: Biological Process	GO:0006415	translational termination		6.771e-23	1.064e-19	2.127e-20	1.689e-19	20	178	MRPS18A,MRPL17,MRPL21,MRPS28,MRPL14,MRPL12,MRPL55,MRPS24,MRPS14,MRPL43,ICT1,MRPL13,MRPS16,MRPS18C,MRPL34,MRPL45,MRPL32,MRPS36,MRPL11,MRPS22
GO: Biological Process	GO:0007005	mitochondrion organization		1.987e-21	3.121e-18	4.898e-19	3.888e-18	30	733	MRPS18A,MRPL17,MRPL21,TIMM9,TIMM8B,MRPS28,MRPL14,MRPL12,DCTN6,MRPL55,MRPS24,MRPS14,MRPL43,ICT1,MRPL13,MRPS16,MRPS18C,MRPL34,MRPL45,MRPL32,NDUFA7,MRPS36,BLOC1S2,MRPL11,NDUFB9,APOPT1,MRPS22,FAM162A,NDUFS4,STOML2
GO: Biological Process	GO:0006414	translational elongation		2.183e-21	3.429e-18	4.898e-19	3.888e-18	20	211	MRPS18A,MRPL17,MRPL21,MRPS28,MRPL14,MRPL12,MRPL55,MRPS24,MRPS14,MRPL43,ICT1,MRPL13,MRPS16,MRPS18C,MRPL34,MRPL45,MRPL32,MRPS36,MRPL11,MRPS22
GO: Biological Process	GO:0006413	translational initiation		1.164e-20	1.828e-17	2.285e-18	1.814e-17	21	269	MRPS18A,MRPL17,MRPL21,MRPS28,MRPL14,MRPL12,MRPL55,MRPS24,MRPS14,POLR2G,MRPL43,ICT1,MRPL13,MRPS16,MRPS18C,MRPL34,MRPL45,MRPL32,MRPS36,MRPL11,MRPS22
GO: Biological Process	GO:0043624	cellular protein complex disassembly		1.549e-18	2.433e-15	2.703e-16	2.146e-15	20	293	MRPS18A,MRPL17,MRPL21,MRPS28,MRPL14,MRPL12,MRPL55,MRPS24,MRPS14,MRPL43,ICT1,MRPL13,MRPS16,MRPS18C,MRPL34,MRPL45,MRPL32,MRPS36,MRPL11,MRPS22
GO: Biological Process	GO:0006412	translation		5.736e-18	9.012e-15	9.012e-16	7.153e-15	26	667	MRPS18A,MRPL17,MRPL21,MRPS28,MRPL14,MRPL12,TRAM1,MRPL55,MRPS24,MRPS14,POLR2G,MRPL43,ICT1,MRPL13,SEC61B,SRP19,MRPS16,MRPS18C,MRPL34,MRPL45,MRPL32,SSR4,NDUFA7,MRPS36,MRPL11,MRPS22
GO: Biological Process	GO:0043241	protein complex disassembly		7.739e-18	1.216e-14	1.105e-15	8.773e-15	20	318	MRPS18A,MRPL17,MRPL21,MRPS28,MRPL14,MRPL12,MRPL55,MRPS24,MRPS14,MRPL43,ICT1,MRPL13,MRPS16,MRPS18C,MRPL34,MRPL45,MRPL32,MRPS36,MRPL11,MRPS22
GO: Biological Process	GO:0006518	peptide metabolic process		8.562e-18	1.345e-14	1.121e-15	8.897e-15	28	826	MRPS18A,MRPL17,MRPL21,MRPS28,MRPL14,MRPL12,TRAM1,MRPL55,MRPS24,MRPS14,POLR2G,GPX4,MRPL43,ICT1,MRPL13,SEC61B,SRP19,MRPS16,MRPS18C,MRPL34,MRPL45,MRPL32,SSR4,NDUFA7,MRPS36,MRPL11,MRPS22,SOD1
GO: Biological Process	GO:0043043	peptide biosynthetic process		1.459e-17	2.292e-14	1.689e-15	1.34e-14	26	693	MRPS18A,MRPL17,MRPL21,MRPS28,MRPL14,MRPL12,TRAM1,MRPL55,MRPS24,MRPS14,POLR2G,MRPL43,ICT1,MRPL13,SEC61B,SRP19,MRPS16,MRPS18C,MRPL34,MRPL45,MRPL32,SSR4,NDUFA7,MRPS36,MRPL11,MRPS22
GO: Biological Process	GO:0032984	macromolecular complex disassembly		1.505e-17	2.364e-14	1.689e-15	1.34e-14	20	329	MRPS18A,MRPL17,MRPL21,MRPS28,MRPL14,MRPL12,MRPL55,MRPS24,MRPS14,MRPL43,ICT1,MRPL13,MRPS16,MRPS18C,MRPL34,MRPL45,MRPL32,MRPS36,MRPL11,MRPS22
GO: Biological Process	GO:0043604	amide biosynthetic process		1.992e-16	3.13e-13	2.087e-14	1.656e-13	26	772	MRPS18A,MRPL17,MRPL21,MRPS28,MRPL14,MRPL12,TRAM1,MRPL55,MRPS24,MRPS14,POLR2G,MRPL43,ICT1,MRPL13,SEC61B,SRP19,MRPS16,MRPS18C,MRPL34,MRPL45,MRPL32,SSR4,NDUFA7,MRPS36,MRPL11,MRPS22
GO: Biological Process	GO:0022904	respiratory electron transport chain		1.45e-11	2.278e-08	1.423e-09	1.13e-08	11	131	ATP5E,ATP5G1,COX7C,NDUFA7,NDUFA8,NDUFB2,NDUFB4,NDUFB9,NDUFS3,NDUFS4,SDHB
GO: Biological Process	GO:0022411	cellular component disassembly		1.693e-11	2.659e-08	1.564e-09	1.242e-08	21	775	MRPS18A,MRPL17,MRPL21,MRPS28,MRPL14,MRPL12,MRPL55,MRPS24,MRPS14,MRPL43,ICT1,MRPL13,MRPS16,MRPS18C,MRPL34,MRPL45,MRPL32,MRPS36,MRPL11,NDUFB9,MRPS22
GO: Biological Process	GO:0022900	electron transport chain		1.858e-11	2.919e-08	1.622e-09	1.287e-08	11	134	ATP5E,ATP5G1,COX7C,NDUFA7,NDUFA8,NDUFB2,NDUFB4,NDUFB9,NDUFS3,NDUFS4,SDHB
GO: Biological Process	GO:0046128	purine ribonucleoside metabolic process		2.794e-10	4.389e-07	2.31e-08	1.834e-07	14	338	ATP5E,ATP5G1,HDDC3,MIF,MCEE,NDUFA7,NDUFA8,APRT,NDUFB2,NDUFB4,NDUFB9,NDUFS3,NDUFS4,STOML2
GO: Biological Process	GO:0042278	purine nucleoside metabolic process		3.137e-10	4.927e-07	2.464e-08	1.955e-07	14	341	ATP5E,ATP5G1,HDDC3,MIF,MCEE,NDUFA7,NDUFA8,APRT,NDUFB2,NDUFB4,NDUFB9,NDUFS3,NDUFS4,STOML2
GO: Biological Process	GO:0009119	ribonucleoside metabolic process		8.459e-10	1.329e-06	6.328e-08	5.023e-07	14	368	ATP5E,ATP5G1,HDDC3,MIF,MCEE,NDUFA7,NDUFA8,APRT,NDUFB2,NDUFB4,NDUFB9,NDUFS3,NDUFS4,STOML2
GO: Biological Process	GO:0006120	mitochondrial electron transport, NADH to ubiquinone		1.077e-09	1.692e-06	7.69e-08	6.103e-07	7	45	NDUFA7,NDUFA8,NDUFB2,NDUFB4,NDUFB9,NDUFS3,NDUFS4
GO: Biological Process	GO:0045333	cellular respiration		1.621e-09	2.547e-06	1.107e-07	8.788e-07	11	203	ATP5E,ATP5G1,COX7C,NDUFA7,NDUFA8,NDUFB2,NDUFB4,NDUFB9,NDUFS3,NDUFS4,SDHB
GO: Biological Process	GO:0009116	nucleoside metabolic process		1.791e-09	2.813e-06	1.139e-07	9.038e-07	14	390	ATP5E,ATP5G1,HDDC3,MIF,MCEE,NDUFA7,NDUFA8,APRT,NDUFB2,NDUFB4,NDUFB9,NDUFS3,NDUFS4,STOML2
GO: Biological Process	GO:0009167	purine ribonucleoside monophosphate metabolic process		1.812e-09	2.847e-06	1.139e-07	9.038e-07	12	261	ATP5E,ATP5G1,MIF,NDUFA7,NDUFA8,APRT,NDUFB2,NDUFB4,NDUFB9,NDUFS3,NDUFS4,STOML2
GO: Biological Process	GO:0009126	purine nucleoside monophosphate metabolic process		1.892e-09	2.973e-06	1.143e-07	9.075e-07	12	262	ATP5E,ATP5G1,MIF,NDUFA7,NDUFA8,APRT,NDUFB2,NDUFB4,NDUFB9,NDUFS3,NDUFS4,STOML2
GO: Biological Process	GO:0009161	ribonucleoside monophosphate metabolic process		3.012e-09	4.732e-06	1.753e-07	1.391e-06	12	273	ATP5E,ATP5G1,MIF,NDUFA7,NDUFA8,APRT,NDUFB2,NDUFB4,NDUFB9,NDUFS3,NDUFS4,STOML2
GO: Biological Process	GO:1901657	glycosyl compound metabolic process		3.195e-09	5.019e-06	1.792e-07	1.423e-06	14	408	ATP5E,ATP5G1,HDDC3,MIF,MCEE,NDUFA7,NDUFA8,APRT,NDUFB2,NDUFB4,NDUFB9,NDUFS3,NDUFS4,STOML2
GO: Biological Process	GO:0046034	ATP metabolic process		4.776e-09	7.504e-06	2.559e-07	2.031e-06	11	225	ATP5E,ATP5G1,MIF,NDUFA7,NDUFA8,NDUFB2,NDUFB4,NDUFB9,NDUFS3,NDUFS4,STOML2
GO: Biological Process	GO:0009123	nucleoside monophosphate metabolic process		4.887e-09	7.678e-06	2.559e-07	2.031e-06	12	285	ATP5E,ATP5G1,MIF,NDUFA7,NDUFA8,APRT,NDUFB2,NDUFB4,NDUFB9,NDUFS3,NDUFS4,STOML2
GO: Biological Process	GO:0009205	purine ribonucleoside triphosphate metabolic process		8.957e-09	1.407e-05	4.539e-07	3.603e-06	11	239	ATP5E,ATP5G1,MIF,NDUFA7,NDUFA8,NDUFB2,NDUFB4,NDUFB9,NDUFS3,NDUFS4,STOML2
GO: Biological Process	GO:0009199	ribonucleoside triphosphate metabolic process		1.208e-08	1.898e-05	5.931e-07	4.708e-06	11	246	ATP5E,ATP5G1,MIF,NDUFA7,NDUFA8,NDUFB2,NDUFB4,NDUFB9,NDUFS3,NDUFS4,STOML2
GO: Biological Process	GO:0009144	purine nucleoside triphosphate metabolic process		1.26e-08	1.979e-05	5.998e-07	4.761e-06	11	247	ATP5E,ATP5G1,MIF,NDUFA7,NDUFA8,NDUFB2,NDUFB4,NDUFB9,NDUFS3,NDUFS4,STOML2
GO: Biological Process	GO:0042775	mitochondrial ATP synthesis coupled electron transport		1.907e-08	2.996e-05	8.813e-07	6.995e-06	7	67	NDUFA7,NDUFA8,NDUFB2,NDUFB4,NDUFB9,NDUFS3,NDUFS4
GO: Biological Process	GO:0042773	ATP synthesis coupled electron transport		2.349e-08	3.691e-05	1.055e-06	8.37e-06	7	69	NDUFA7,NDUFA8,NDUFB2,NDUFB4,NDUFB9,NDUFS3,NDUFS4
GO: Biological Process	GO:0009141	nucleoside triphosphate metabolic process		3.151e-08	4.95e-05	1.375e-06	1.091e-05	11	270	ATP5E,ATP5G1,MIF,NDUFA7,NDUFA8,NDUFB2,NDUFB4,NDUFB9,NDUFS3,NDUFS4,STOML2
GO: Biological Process	GO:0009150	purine ribonucleotide metabolic process		6.134e-08	9.636e-05	2.604e-06	2.067e-05	14	516	ATP5E,ATP5G1,HDDC3,MIF,MCEE,NDUFA7,NDUFA8,APRT,NDUFB2,NDUFB4,NDUFB9,NDUFS3,NDUFS4,STOML2
GO: Biological Process	GO:0009259	ribonucleotide metabolic process		8.733e-08	0.0001372	3.61e-06	2.865e-05	14	531	ATP5E,ATP5G1,HDDC3,MIF,MCEE,NDUFA7,NDUFA8,APRT,NDUFB2,NDUFB4,NDUFB9,NDUFS3,NDUFS4,STOML2
GO: Biological Process	GO:0006163	purine nucleotide metabolic process		1.003e-07	0.0001575	4.038e-06	3.205e-05	14	537	ATP5E,ATP5G1,HDDC3,MIF,MCEE,NDUFA7,NDUFA8,APRT,NDUFB2,NDUFB4,NDUFB9,NDUFS3,NDUFS4,STOML2
GO: Biological Process	GO:0019693	ribose phosphate metabolic process		1.175e-07	0.0001846	4.615e-06	3.663e-05	14	544	ATP5E,ATP5G1,HDDC3,MIF,MCEE,NDUFA7,NDUFA8,APRT,NDUFB2,NDUFB4,NDUFB9,NDUFS3,NDUFS4,STOML2
GO: Biological Process	GO:0006119	oxidative phosphorylation		1.629e-07	0.0002559	6.242e-06	4.954e-05	7	91	NDUFA7,NDUFA8,NDUFB2,NDUFB4,NDUFB9,NDUFS3,NDUFS4
GO: Biological Process	GO:0072521	purine-containing compound metabolic process		2.905e-07	0.0004563	1.086e-05	8.623e-05	14	586	ATP5E,ATP5G1,HDDC3,MIF,MCEE,NDUFA7,NDUFA8,APRT,NDUFB2,NDUFB4,NDUFB9,NDUFS3,NDUFS4,STOML2
GO: Biological Process	GO:0055086	nucleobase-containing small molecule metabolic process		8.415e-07	0.001322	3.074e-05	0.000244	15	740	ATP5E,ATP5G1,HDDC3,MIF,MCEE,NDUFA7,NDUFA8,APRT,NDUFB2,NDUFB4,NDUFB9,NDUFS3,NDUFS4,STOML2,TXN
GO: Biological Process	GO:0015980	energy derivation by oxidation of organic compounds		1.345e-06	0.002113	4.802e-05	0.0003811	11	393	ATP5E,ATP5G1,COX7C,NDUFA7,NDUFA8,NDUFB2,NDUFB4,NDUFB9,NDUFS3,NDUFS4,SDHB
GO: Biological Process	GO:0009117	nucleotide metabolic process		1.461e-06	0.002295	5.1e-05	0.0004048	14	671	ATP5E,ATP5G1,HDDC3,MIF,MCEE,NDUFA7,NDUFA8,APRT,NDUFB2,NDUFB4,NDUFB9,NDUFS3,NDUFS4,STOML2
GO: Biological Process	GO:0006091	generation of precursor metabolites and energy		1.66e-06	0.002608	5.612e-05	0.0004454	12	488	ATP5E,ATP5G1,MIF,COX7C,NDUFA7,NDUFA8,NDUFB2,NDUFB4,NDUFB9,NDUFS3,NDUFS4,SDHB
GO: Biological Process	GO:0006753	nucleoside phosphate metabolic process		1.679e-06	0.002638	5.612e-05	0.0004454	14	679	ATP5E,ATP5G1,HDDC3,MIF,MCEE,NDUFA7,NDUFA8,APRT,NDUFB2,NDUFB4,NDUFB9,NDUFS3,NDUFS4,STOML2
GO: Biological Process	GO:0072321	chaperone-mediated protein transport		1.005e-05	0.01579	0.000329	0.002611	3	10	TIMM9,TIMM8B,TOR1A
GO: Biological Process	GO:0036260	RNA capping		2.423e-05	0.03807	0.0007614	0.006043	4	38	TRMT112,POLR2G,POLR2J,POLR2L
GO: Biological Process	GO:0009452	7-methylguanosine RNA capping		2.423e-05	0.03807	0.0007614	0.006043	4	38	TRMT112,POLR2G,POLR2J,POLR2L
GO: Biological Process	GO:0042776	mitochondrial ATP synthesis coupled proton transport		5.568e-05	0.08748	0.001715	0.01361	3	17	ATP5E,ATP5G1,STOML2
GO: Biological Process	GO:0097428	protein maturation by iron-sulfur cluster transfer		5.884e-05	0.09244	0.001778	0.01411	2	3	ISCU,ISCA2
GO: Biological Process	GO:1990542	mitochondrial transmembrane transport		0.0001302	0.2045	0.003858	0.03062	4	58	ATP5E,ATP5G1,TIMM9,STOML2
GO: Biological Process	GO:0015985	energy coupled proton transport, down electrochemical gradient		0.0001835	0.2884	0.005243	0.04161	3	25	ATP5E,ATP5G1,STOML2
GO: Biological Process	GO:0015986	ATP synthesis coupled proton transport		0.0001835	0.2884	0.005243	0.04161	3	25	ATP5E,ATP5G1,STOML2
GO: Biological Process	GO:0034587	piRNA metabolic process		0.0002879	0.4522	0.008076	0.0641	3	29	POLR2G,POLR2J,POLR2L
GO: Biological Process	GO:0009168	purine ribonucleoside monophosphate biosynthetic process		0.000301	0.4729	0.008153	0.06471	4	72	ATP5E,ATP5G1,APRT,STOML2
GO: Biological Process	GO:0009127	purine nucleoside monophosphate biosynthetic process		0.000301	0.4729	0.008153	0.06471	4	72	ATP5E,ATP5G1,APRT,STOML2
GO: Biological Process	GO:0006283	transcription-coupled nucleotide-excision repair		0.0003174	0.4986	0.008451	0.06708	4	73	POLR2G,POLR2J,POLR2L,POLD4
GO: Biological Process	GO:0006370	7-methylguanosine mRNA capping		0.0004243	0.6666	0.01111	0.08819	3	33	POLR2G,POLR2J,POLR2L
GO: Biological Process	GO:0009156	ribonucleoside monophosphate biosynthetic process		0.0005421	0.8517	0.01396	0.1108	4	84	ATP5E,ATP5G1,APRT,STOML2
GO: Biological Process	GO:0009124	nucleoside monophosphate biosynthetic process		0.0007642	1	0.01936	0.1537	4	92	ATP5E,ATP5G1,APRT,STOML2
GO: Biological Process	GO:0046129	purine ribonucleoside biosynthetic process		0.001083	1	0.02659	0.211	4	101	ATP5E,ATP5G1,APRT,STOML2
GO: Biological Process	GO:0042451	purine nucleoside biosynthetic process		0.001083	1	0.02659	0.211	4	101	ATP5E,ATP5G1,APRT,STOML2
GO: Biological Process	GO:0006754	ATP biosynthetic process		0.001206	1	0.02914	0.2313	3	47	ATP5E,ATP5G1,STOML2
GO: Biological Process	GO:1902600	hydrogen ion transmembrane transport		0.001296	1	0.03085	0.2448	4	106	ATP5E,ATP5G1,COX7C,STOML2
GO: Biological Process	GO:0006367	transcription initiation from RNA polymerase II promoter		0.001388	1	0.03208	0.2546	6	273	MED31,POLR2G,POLR2J,POLR2L,COX7C,TXN
GO: Biological Process	GO:0006614	SRP-dependent cotranslational protein targeting to membrane		0.001389	1	0.03208	0.2546	4	108	TRAM1,SEC61B,SRP19,SSR4
GO: Biological Process	GO:0051084	'de novo' posttranslational protein folding		0.001443	1	0.03286	0.2608	3	50	TOR1A,PFDN4,TBCA
GO: Biological Process	GO:0006613	cotranslational protein targeting to membrane		0.001486	1	0.03335	0.2647	4	110	TRAM1,SEC61B,SRP19,SSR4
GO: Biological Process	GO:0045047	protein targeting to ER		0.001695	1	0.0375	0.2976	4	114	TRAM1,SEC61B,SRP19,SSR4
GO: Biological Process	GO:0006839	mitochondrial transport		0.001727	1	0.03768	0.299	6	285	ATP5E,ATP5G1,TIMM9,TIMM8B,BLOC1S2,STOML2
GO: Biological Process	GO:0006458	'de novo' protein folding		0.001803	1	0.03881	0.308	3	54	TOR1A,PFDN4,TBCA
GO: Biological Process	GO:0072599	establishment of protein localization to endoplasmic reticulum		0.001923	1	0.04027	0.3197	4	118	TRAM1,SEC61B,SRP19,SSR4
GO: Biological Process	GO:0006289	nucleotide-excision repair		0.001923	1	0.04027	0.3197	4	118	POLR2G,POLR2J,POLR2L,POLD4
GO: Biological Process	GO:0042455	ribonucleoside biosynthetic process		0.002044	1	0.04226	0.3354	4	120	ATP5E,ATP5G1,APRT,STOML2
GO: Biological Process	GO:0009206	purine ribonucleoside triphosphate biosynthetic process		0.002215	1	0.04405	0.3496	3	58	ATP5E,ATP5G1,STOML2
GO: Biological Process	GO:0090502	RNA phosphodiester bond hydrolysis, endonucleolytic		0.002215	1	0.04405	0.3496	3	58	POP7,RPP21,RNASEH2C
GO: Biological Process	GO:0050434	positive regulation of viral transcription		0.002215	1	0.04405	0.3496	3	58	POLR2G,POLR2J,POLR2L
GO: Biological Process	GO:0009145	purine nucleoside triphosphate biosynthetic process		0.002326	1	0.04568	0.3626	3	59	ATP5E,ATP5G1,STOML2
GO: Biological Process	GO:0044802	single-organism membrane organization		0.002489	1	0.04828	0.3832	11	918	STX8,TIMM9,TRAM1,TOR1A,TRAPPC4,SEC61B,SRP19,SSR4,BLOC1S2,SOD1,STOML2
GO: Biological Process	GO:0009163	nucleoside biosynthetic process		0.002658	1	0.05093	0.4042	4	129	ATP5E,ATP5G1,APRT,STOML2
GO: Biological Process	GO:1901659	glycosyl compound biosynthetic process		0.00281	1	0.05319	0.4222	4	131	ATP5E,ATP5G1,APRT,STOML2
GO: Biological Process	GO:0009201	ribonucleoside triphosphate biosynthetic process		0.002934	1	0.05429	0.4309	3	64	ATP5E,ATP5G1,STOML2
GO: Biological Process	GO:0006352	DNA-templated transcription, initiation		0.002937	1	0.05429	0.4309	6	317	MED31,POLR2G,POLR2J,POLR2L,COX7C,TXN
GO: Biological Process	GO:0031163	metallo-sulfur cluster assembly		0.003202	1	0.05782	0.4589	2	19	ISCU,ISCA2
GO: Biological Process	GO:0016226	iron-sulfur cluster assembly		0.003202	1	0.05782	0.4589	2	19	ISCU,ISCA2
GO: Biological Process	GO:0070972	protein localization to endoplasmic reticulum		0.003301	1	0.05893	0.4677	4	137	TRAM1,SEC61B,SRP19,SSR4
GO: Biological Process	GO:0015992	proton transport		0.004559	1	0.08048	0.6387	4	150	ATP5E,ATP5G1,COX7C,STOML2
GO: Biological Process	GO:0009142	nucleoside triphosphate biosynthetic process		0.004764	1	0.08248	0.6546	3	76	ATP5E,ATP5G1,STOML2
GO: Biological Process	GO:0006818	hydrogen transport		0.004778	1	0.08248	0.6546	4	152	ATP5E,ATP5G1,COX7C,STOML2
GO: Biological Process	GO:0035019	somatic stem cell population maintenance		0.004942	1	0.08439	0.6698	3	77	POLR2G,POLR2J,POLR2L
GO: Biological Process	GO:0034660	ncRNA metabolic process		0.0053	1	0.08952	0.7105	7	475	POP7,GEMIN7,RPP21,TRMT112,POLR2G,POLR2J,POLR2L
GO: Biological Process	GO:0046782	regulation of viral transcription		0.005498	1	0.0913	0.7247	3	80	POLR2G,POLR2J,POLR2L
GO: Biological Process	GO:0008089	anterograde axonal transport		0.005521	1	0.0913	0.7247	2	25	BLOC1S2,SOD1
GO: Biological Process	GO:0007605	sensory perception of sound		0.005598	1	0.09161	0.7271	4	159	TIMM9,TIMM8B,NDUFB9,SOD1
GO: Biological Process	GO:0098869	cellular oxidant detoxification		0.005691	1	0.09217	0.7315	3	81	MGST3,GPX4,SOD1
GO: Biological Process	GO:1990748	cellular detoxification		0.006295	1	0.1009	0.8009	3	84	MGST3,GPX4,SOD1
GO: Biological Process	GO:0090504	epiboly		0.006897	1	0.1094	0.8686	2	28	MEGF8,TOR1A
GO: Biological Process	GO:0098754	detoxification		0.007158	1	0.1125	0.8925	3	88	MGST3,GPX4,SOD1
GO: Biological Process	GO:0090200	positive regulation of release of cytochrome c from mitochondria		0.007386	1	0.1149	0.9119	2	29	APOPT1,FAM162A
GO: Biological Process	GO:0007569	cell aging		0.008088	1	0.1246	0.9887	3	92	MIF,ID2,SOD1
GO: Biological Process	GO:0043902	positive regulation of multi-organism process		0.008446	1	0.1288	1	4	179	MIF,POLR2G,POLR2J,POLR2L
GO: Biological Process	GO:0006368	transcription elongation from RNA polymerase II promoter		0.00883	1	0.1334	1	3	95	POLR2G,POLR2J,POLR2L
GO: Biological Process	GO:0006790	sulfur compound metabolic process		0.009267	1	0.1372	1	6	403	MGST3,GPX4,ISCA2,MCEE,SOD1,TXN
GO: Biological Process	GO:0050954	sensory perception of mechanical stimulus		0.009283	1	0.1372	1	4	184	TIMM9,TIMM8B,NDUFB9,SOD1
GO: Biological Process	GO:0048145	regulation of fibroblast proliferation		0.009346	1	0.1372	1	3	97	MIF,MED31,NDUFS4
GO: Cellular Component	GO:0005743	mitochondrial inner membrane		8.388e-35	1.619e-32	1.619e-32	9.459e-32	36	500	MRPS18A,ATP5E,MRPL17,ATP5G1,TMEM256,MRPL21,TIMM9,TIMM8B,MRPS28,MRPL14,MRPL12,MRPL55,MRPS24,MRPS14,GPX4,MRPL43,ICT1,COX7C,MRPL13,MRPS16,MRPS18C,MRPL34,MRPL45,MRPL32,NDUFA7,NDUFA8,MRPS36,NDUFB2,NDUFB4,MRPL11,NDUFB9,MRPS22,NDUFS3,NDUFS4,SDHB,STOML2
GO: Cellular Component	GO:0019866	organelle inner membrane		2.935e-33	5.664e-31	2.832e-31	1.655e-30	36	552	MRPS18A,ATP5E,MRPL17,ATP5G1,TMEM256,MRPL21,TIMM9,TIMM8B,MRPS28,MRPL14,MRPL12,MRPL55,MRPS24,MRPS14,GPX4,MRPL43,ICT1,COX7C,MRPL13,MRPS16,MRPS18C,MRPL34,MRPL45,MRPL32,NDUFA7,NDUFA8,MRPS36,NDUFB2,NDUFB4,MRPL11,NDUFB9,MRPS22,NDUFS3,NDUFS4,SDHB,STOML2
GO: Cellular Component	GO:0005740	mitochondrial envelope		2.359e-30	4.554e-28	1.518e-28	8.868e-28	37	726	MRPS18A,ATP5E,MRPL17,ATP5G1,TMEM256,MRPL21,TIMM9,TIMM8B,MRPS28,MRPL14,MRPL12,MRPL55,MRPS24,MRPS14,GPX4,MRPL43,ICT1,COX7C,MRPL13,MRPS16,MRPS18C,MRPL34,MRPL45,MRPL32,NDUFA7,NDUFA8,MRPS36,NDUFB2,NDUFB4,MRPL11,NDUFB9,MRPS22,NDUFS3,NDUFS4,SDHB,SOD1,STOML2
GO: Cellular Component	GO:0031966	mitochondrial membrane		5.941e-30	1.147e-27	2.867e-28	1.675e-27	36	684	MRPS18A,ATP5E,MRPL17,ATP5G1,TMEM256,MRPL21,TIMM9,TIMM8B,MRPS28,MRPL14,MRPL12,MRPL55,MRPS24,MRPS14,GPX4,MRPL43,ICT1,COX7C,MRPL13,MRPS16,MRPS18C,MRPL34,MRPL45,MRPL32,NDUFA7,NDUFA8,MRPS36,NDUFB2,NDUFB4,MRPL11,NDUFB9,MRPS22,NDUFS3,NDUFS4,SDHB,STOML2
GO: Cellular Component	GO:0044429	mitochondrial part		1.025e-29	1.978e-27	3.956e-28	2.311e-27	40	958	MRPS18A,ATP5E,MRPL17,ATP5G1,TMEM256,MRPL21,TIMM9,TIMM8B,MRPS28,MRPL14,MRPL12,MRPL55,ISCU,MRPS24,MRPS14,GPX4,MRPL43,ICT1,COX7C,MRPL13,MRPS16,MRPS18C,ISCA2,MCEE,MRPL34,MRPL45,MRPL32,NDUFA7,NDUFA8,MRPS36,NDUFB2,NDUFB4,MRPL11,NDUFB9,MRPS22,NDUFS3,NDUFS4,SDHB,SOD1,STOML2
GO: Cellular Component	GO:0000313	organellar ribosome		1.469e-28	2.835e-26	4.05e-27	2.366e-26	19	79	MRPS18A,MRPL17,MRPL21,MRPS28,MRPL12,MRPL55,MRPS24,MRPS14,MRPL43,ICT1,MRPL13,MRPS16,MRPS18C,MRPL34,MRPL32,NDUFA7,MRPS36,MRPL11,MRPS22
GO: Cellular Component	GO:0005761	mitochondrial ribosome		1.469e-28	2.835e-26	4.05e-27	2.366e-26	19	79	MRPS18A,MRPL17,MRPL21,MRPS28,MRPL12,MRPL55,MRPS24,MRPS14,MRPL43,ICT1,MRPL13,MRPS16,MRPS18C,MRPL34,MRPL32,NDUFA7,MRPS36,MRPL11,MRPS22
GO: Cellular Component	GO:0005840	ribosome		3.608e-22	6.964e-20	8.613e-21	5.032e-20	21	230	MRPS18A,MRPL17,MRPL21,MRPS28,MRPL14,MRPL12,MRPL55,MRPS24,MRPS14,MRPL43,ICT1,MRPL13,MRPS16,MRPS18C,MRPL34,MRPL45,MRPL32,NDUFA7,MRPS36,MRPL11,MRPS22
GO: Cellular Component	GO:0005759	mitochondrial matrix		4.016e-22	7.752e-20	8.613e-21	5.032e-20	25	406	MRPS18A,ATP5E,MRPL17,MRPL21,MRPS28,MRPL12,MRPL55,ISCU,MRPS24,MRPS14,MRPL43,ICT1,MRPL13,MRPS16,MRPS18C,ISCA2,MCEE,MRPL34,MRPL32,NDUFA7,MRPS36,MRPL11,MRPS22,NDUFS3,SOD1
GO: Cellular Component	GO:0044391	ribosomal subunit		3.042e-20	5.87e-18	5.87e-19	3.43e-18	18	170	MRPS18A,MRPL17,MRPL21,MRPS28,MRPL12,MRPL55,MRPS24,MRPS14,MRPL43,ICT1,MRPL13,MRPS16,MRPS18C,MRPL34,MRPL32,MRPS36,MRPL11,MRPS22
GO: Cellular Component	GO:1990904	ribonucleoprotein complex		3.437e-16	6.633e-14	5.528e-15	3.23e-14	25	719	MRPS18A,MRPL17,POP7,MRPL21,RPP21,MRPS28,MRPL14,MRPL12,MRPL55,MRPS24,MRPS14,POLR2G,MRPL43,ICT1,MRPL13,SRP19,MRPS16,MRPS18C,MRPL34,MRPL45,MRPL32,NDUFA7,MRPS36,MRPL11,MRPS22
GO: Cellular Component	GO:0030529	intracellular ribonucleoprotein complex		3.437e-16	6.633e-14	5.528e-15	3.23e-14	25	719	MRPS18A,MRPL17,POP7,MRPL21,RPP21,MRPS28,MRPL14,MRPL12,MRPL55,MRPS24,MRPS14,POLR2G,MRPL43,ICT1,MRPL13,SRP19,MRPS16,MRPS18C,MRPL34,MRPL45,MRPL32,NDUFA7,MRPS36,MRPL11,MRPS22
GO: Cellular Component	GO:0005762	mitochondrial large ribosomal subunit		5.147e-16	9.933e-14	7.095e-15	4.145e-14	10	37	MRPL17,MRPL21,MRPL12,MRPL55,MRPL43,ICT1,MRPL13,MRPL34,MRPL32,MRPL11
GO: Cellular Component	GO:0000315	organellar large ribosomal subunit		5.147e-16	9.933e-14	7.095e-15	4.145e-14	10	37	MRPL17,MRPL21,MRPL12,MRPL55,MRPL43,ICT1,MRPL13,MRPL34,MRPL32,MRPL11
GO: Cellular Component	GO:0098798	mitochondrial protein complex		7.358e-14	1.42e-11	9.467e-13	5.531e-12	13	146	ATP5E,ATP5G1,TIMM9,TIMM8B,NDUFA7,NDUFA8,MRPS36,NDUFB2,NDUFB4,NDUFB9,NDUFS3,NDUFS4,SDHB
GO: Cellular Component	GO:0005763	mitochondrial small ribosomal subunit		2.982e-13	5.756e-11	3.386e-12	1.978e-11	8	28	MRPS18A,MRPS28,MRPS24,MRPS14,MRPS16,MRPS18C,MRPS36,MRPS22
GO: Cellular Component	GO:0000314	organellar small ribosomal subunit		2.982e-13	5.756e-11	3.386e-12	1.978e-11	8	28	MRPS18A,MRPS28,MRPS24,MRPS14,MRPS16,MRPS18C,MRPS36,MRPS22
GO: Cellular Component	GO:0098800	inner mitochondrial membrane protein complex		1.719e-12	3.317e-10	1.843e-11	1.077e-10	11	109	ATP5E,ATP5G1,TIMM9,NDUFA7,NDUFA8,NDUFB2,NDUFB4,NDUFB9,NDUFS3,NDUFS4,SDHB
GO: Cellular Component	GO:0015934	large ribosomal subunit		1.847e-11	3.565e-09	1.876e-10	1.096e-09	10	99	MRPL17,MRPL21,MRPL12,MRPL55,MRPL43,ICT1,MRPL13,MRPL34,MRPL32,MRPL11
GO: Cellular Component	GO:1990204	oxidoreductase complex		3.919e-10	7.564e-08	3.782e-09	2.21e-08	9	96	NDUFA7,NDUFA8,MRPS36,NDUFB2,NDUFB4,NDUFB9,NDUFS3,NDUFS4,SDHB
GO: Cellular Component	GO:0044455	mitochondrial membrane part		4.358e-10	8.411e-08	4.005e-09	2.34e-08	11	181	ATP5E,ATP5G1,TIMM9,NDUFA7,NDUFA8,NDUFB2,NDUFB4,NDUFB9,NDUFS3,NDUFS4,SDHB
GO: Cellular Component	GO:0098803	respiratory chain complex		4.814e-10	9.291e-08	4.223e-09	2.467e-08	8	66	NDUFA7,NDUFA8,NDUFB2,NDUFB4,NDUFB9,NDUFS3,NDUFS4,SDHB
GO: Cellular Component	GO:0030964	NADH dehydrogenase complex		6.06e-10	1.17e-07	4.678e-09	2.733e-08	7	42	NDUFA7,NDUFA8,NDUFB2,NDUFB4,NDUFB9,NDUFS3,NDUFS4
GO: Cellular Component	GO:0045271	respiratory chain complex I		6.06e-10	1.17e-07	4.678e-09	2.733e-08	7	42	NDUFA7,NDUFA8,NDUFB2,NDUFB4,NDUFB9,NDUFS3,NDUFS4
GO: Cellular Component	GO:0005747	mitochondrial respiratory chain complex I		6.06e-10	1.17e-07	4.678e-09	2.733e-08	7	42	NDUFA7,NDUFA8,NDUFB2,NDUFB4,NDUFB9,NDUFS3,NDUFS4
GO: Cellular Component	GO:0015935	small ribosomal subunit		9.82e-10	1.895e-07	7.289e-09	4.259e-08	8	72	MRPS18A,MRPS28,MRPS24,MRPS14,MRPS16,MRPS18C,MRPS36,MRPS22
GO: Cellular Component	GO:0005746	mitochondrial respiratory chain		1.228e-09	2.369e-07	8.776e-09	5.127e-08	8	74	NDUFA7,NDUFA8,NDUFB2,NDUFB4,NDUFB9,NDUFS3,NDUFS4,SDHB
GO: Cellular Component	GO:0070469	respiratory chain		5.965e-09	1.151e-06	4.111e-08	2.402e-07	8	90	NDUFA7,NDUFA8,NDUFB2,NDUFB4,NDUFB9,NDUFS3,NDUFS4,SDHB
GO: Cellular Component	GO:0005758	mitochondrial intermembrane space		2.602e-05	0.005021	0.0001731	0.001012	5	79	TIMM9,TIMM8B,NDUFA8,SOD1,STOML2
GO: Cellular Component	GO:0031970	organelle envelope lumen		5.15e-05	0.00994	0.0003313	0.001936	5	91	TIMM9,TIMM8B,NDUFA8,SOD1,STOML2
GO: Cellular Component	GO:0005665	DNA-directed RNA polymerase II, core complex		5.409e-05	0.01044	0.0003367	0.001967	3	17	POLR2G,POLR2J,POLR2L
GO: Cellular Component	GO:0071256	translocon complex		0.0001912	0.0369	0.001085	0.006341	2	5	SEC61B,SSR4
GO: Cellular Component	GO:0005784	Sec61 translocon complex		0.0001912	0.0369	0.001085	0.006341	2	5	SEC61B,SSR4
GO: Cellular Component	GO:0042719	mitochondrial intermembrane space protein transporter complex		0.0001912	0.0369	0.001085	0.006341	2	5	TIMM9,TIMM8B
GO: Cellular Component	GO:0030677	ribonuclease P complex		0.0005308	0.1024	0.002769	0.01618	2	8	POP7,RPP21
GO: Cellular Component	GO:0030681	multimeric ribonuclease P complex		0.0005308	0.1024	0.002769	0.01618	2	8	POP7,RPP21
GO: Cellular Component	GO:0005655	nucleolar ribonuclease P complex		0.0005308	0.1024	0.002769	0.01618	2	8	POP7,RPP21
GO: Cellular Component	GO:0016591	DNA-directed RNA polymerase II, holoenzyme		0.0009338	0.1802	0.004743	0.02771	4	98	MED31,POLR2G,POLR2J,POLR2L
GO: Cellular Component	GO:0055029	nuclear DNA-directed RNA polymerase complex		0.002034	0.3926	0.009814	0.05734	4	121	MED31,POLR2G,POLR2J,POLR2L
GO: Cellular Component	GO:0000428	DNA-directed RNA polymerase complex		0.002034	0.3926	0.009814	0.05734	4	121	MED31,POLR2G,POLR2J,POLR2L
GO: Cellular Component	GO:0030880	RNA polymerase complex		0.002224	0.4292	0.01047	0.06116	4	124	MED31,POLR2G,POLR2J,POLR2L
GO: Cellular Component	GO:0044452	nucleolar part		0.00339	0.6542	0.01558	0.091	3	68	POP7,RPP21,POLR2L
GO: Cellular Component	GO:0005753	mitochondrial proton-transporting ATP synthase complex		0.003835	0.7401	0.01645	0.0961	2	21	ATP5E,ATP5G1
GO: Cellular Component	GO:1902555	endoribonuclease complex		0.003835	0.7401	0.01645	0.0961	2	21	POP7,RPP21
GO: Cellular Component	GO:0030867	rough endoplasmic reticulum membrane		0.003835	0.7401	0.01645	0.0961	2	21	SEC61B,SSR4
GO: Cellular Component	GO:0045259	proton-transporting ATP synthase complex		0.004594	0.8866	0.01892	0.1105	2	23	ATP5E,ATP5G1
GO: Cellular Component	GO:0061695	transferase complex, transferring phosphorus-containing groups		0.004608	0.8893	0.01892	0.1105	5	245	MED31,POLR2G,POLR2J,POLR2L,POLD4
Human Phenotype	HP:0003128	Lactic acidosis		1.083e-06	0.0002816	0.0001684	0.001034	7	147	ATP5E,ISCU,MRPS16,NDUFB9,APOPT1,NDUFS3,NDUFS4
Human Phenotype	HP:0002151	Increased serum lactate		1.295e-06	0.0003367	0.0001684	0.001034	6	93	ISCU,MRPS16,APOPT1,MRPS22,NDUFS3,NDUFS4
Human Phenotype	HP:0003546	Exercise intolerance		4.556e-06	0.001185	0.0003949	0.002424	5	64	ISCU,NDUFB9,APOPT1,NDUFS3,NDUFS4
Human Phenotype	HP:0002415	Leukodystrophy		2.162e-05	0.005622	0.001406	0.00863	4	42	ISCA2,NDUFB9,NDUFS3,NDUFS4
Human Phenotype	HP:0001639	Hypertrophic cardiomyopathy		4.614e-05	0.012	0.001785	0.01096	6	172	ATP5E,NDUFB9,APOPT1,MRPS22,NDUFS3,NDUFS4
Human Phenotype	HP:0002490	Increased CSF lactate		4.715e-05	0.01226	0.001785	0.01096	4	51	NDUFB9,APOPT1,NDUFS3,NDUFS4
Human Phenotype	HP:0006965	Acute necrotizing encephalopathy		4.805e-05	0.01249	0.001785	0.01096	3	18	NDUFB9,NDUFS3,NDUFS4
Human Phenotype	HP:0008316	Abnormal mitochondria in muscle tissue		6.677e-05	0.01736	0.00217	0.01332	3	20	NDUFB9,NDUFS3,NDUFS4
Human Phenotype	HP:0004481	Progressive macrocephaly		8.973e-05	0.02333	0.002592	0.01592	3	22	NDUFB9,NDUFS3,NDUFS4
Human Phenotype	HP:0001427	Mitochondrial inheritance		0.000147	0.03822	0.003822	0.02346	4	68	NDUFB9,APOPT1,NDUFS3,NDUFS4
Human Phenotype	HP:0001257	Spasticity		0.0002395	0.06227	0.005543	0.03403	6	231	RNASEH2C,ISCA2,NDUFB9,NDUFS3,NDUFS4,SOD1
Human Phenotype	HP:0002181	Cerebral edema		0.0002558	0.06651	0.005543	0.03403	3	31	NDUFB9,NDUFS3,NDUFS4
Human Phenotype	HP:0001254	Lethargy		0.0003189	0.08291	0.006378	0.03916	4	83	MRPS16,NDUFB9,NDUFS3,NDUFS4
Human Phenotype	HP:0001324	Muscle weakness		0.001452	0.3775	0.02696	0.1655	5	214	ISCU,NDUFB9,NDUFS3,NDUFS4,SOD1
Human Phenotype	HP:0012240	Increased intramyocellular lipid droplets		0.001676	0.4358	0.02905	0.1784	2	15	ISCU,APOPT1
Human Phenotype	HP:0005989	Redundant neck skin		0.001911	0.4968	0.03035	0.1864	2	16	MRPS16,MRPS22
Human Phenotype	HP:0001259	Coma		0.001985	0.516	0.03035	0.1864	3	62	NDUFB9,NDUFS3,NDUFS4
Human Phenotype	HP:0000580	Pigmentary retinopathy		0.002274	0.5913	0.03282	0.2015	3	65	APOPT1,NDUFS3,NDUFS4
Human Phenotype	HP:0001399	Hepatic failure		0.002481	0.6451	0.03282	0.2015	3	67	NDUFB9,NDUFS3,NDUFS4
Human Phenotype	HP:0002878	Respiratory failure		0.002589	0.6731	0.03282	0.2015	3	68	NDUFB9,NDUFS3,NDUFS4
Human Phenotype	HP:0008872	Feeding difficulties in infancy		0.002651	0.6893	0.03282	0.2015	5	245	MRPS16,NDUFB9,NDUFS3,NDUFS4,SDHB
Human Phenotype	HP:0001962	Palpitations		0.002995	0.7788	0.0354	0.2174	2	20	ISCU,SDHB
Human Phenotype	HP:0002793	Abnormal pattern of respiration		0.003959	1	0.04278	0.2626	2	23	NDUFS3,NDUFS4
Human Phenotype	HP:0001510	Growth delay		0.003985	1	0.04278	0.2626	4	163	NDUFB9,MRPS22,NDUFS3,NDUFS4
Human Phenotype	HP:0000543	Optic disc pallor		0.004113	1	0.04278	0.2626	3	80	NDUFB9,NDUFS3,NDUFS4
Human Phenotype	HP:0001423	X-linked dominant inheritance		0.004564	1	0.04499	0.2762	3	83	NDUFB9,NDUFS3,NDUFS4
Human Phenotype	HP:0001404	Hepatocellular necrosis		0.004672	1	0.04499	0.2762	2	25	NDUFS3,NDUFS4
Human Phenotype	HP:0000618	Blindness		0.005553	1	0.05156	0.3166	3	89	NDUFB9,NDUFS3,NDUFS4
Human Phenotype	HP:0001347	Hyperreflexia		0.006373	1	0.05714	0.3508	5	300	RNASEH2C,NDUFB9,NDUFS3,NDUFS4,SOD1
Human Phenotype	HP:0003202	Skeletal muscle atrophy		0.007147	1	0.06194	0.3803	4	192	NDUFB9,NDUFS3,NDUFS4,SOD1
Human Phenotype	HP:0012448	Delayed myelination		0.008544	1	0.07166	0.44	2	34	RNASEH2C,MRPS22
Human Phenotype	HP:0001943	Hypoglycemia		0.009989	1	0.07376	0.4529	3	110	NDUFB9,NDUFS3,NDUFS4
Mouse Phenotype	MP:0009979	abnormal cerebellum deep nucleus morphology		0.0001514	0.1343	0.1121	0.8256	2	10	TOR1A,NDUFS4
Mouse Phenotype	MP:0001263	weight loss		0.0002748	0.2438	0.1121	0.8256	5	332	GPX4,TOR1A,ID2,APRT,NDUFS4
Mouse Phenotype	MP:0001056	abnormal cranial nerve morphology		0.0003954	0.3507	0.1121	0.8256	4	194	MEGF8,TOR1A,NDUFS4,SOD1
Mouse Phenotype	MP:0003674	oxidative stress		0.0007425	0.6586	0.1121	0.8256	3	97	GPX4,NDUFS4,SOD1
Mouse Phenotype	MP:0001505	hunched posture		0.0007651	0.6786	0.1121	0.8256	3	98	TOR1A,APRT,NDUFS4
Mouse Phenotype	MP:0008249	abnormal common lymphocyte progenitor cell morphology		0.0008389	0.7441	0.1121	0.8256	2	23	ID2,SOD1
Mouse Phenotype	MP:0011704	decreased fibroblast proliferation		0.0008845	0.7846	0.1121	0.8256	3	103	MIF,MED31,SOD1
Mouse Phenotype	MP:0003186	abnormal redox activity		0.001015	0.9005	0.1126	0.8291	3	108	GPX4,NDUFS4,SOD1
Mouse Phenotype	MP:0011635	abnormal mitochondrial crista morphology		0.001732	1	0.1624	1	2	33	NDUFS4,SOD1
Mouse Phenotype	MP:0011634	abnormal mitochondrial inner membrane morphology		0.001838	1	0.1624	1	2	34	NDUFS4,SOD1
Mouse Phenotype	MP:0011702	abnormal fibroblast proliferation		0.002146	1	0.1624	1	3	140	MIF,MED31,SOD1
Mouse Phenotype	MP:0000534	abnormal ureter morphology		0.002419	1	0.1624	1	3	146	MEGF8,ID2,APRT
Mouse Phenotype	MP:0005643	decreased dopamine level		0.002538	1	0.1624	1	2	40	TOR1A,NENF
Mouse Phenotype	MP:0002183	gliosis		0.002563	1	0.1624	1	3	149	GPX4,TOR1A,NDUFS4
Mouse Phenotype	MP:0001529	abnormal vocalization		0.003065	1	0.1742	1	2	44	TOR1A,NDUFS4
Mouse Phenotype	MP:0003014	abnormal kidney medulla morphology		0.004259	1	0.1742	1	2	52	ID2,APRT
Mouse Phenotype	MP:0002229	neurodegeneration		0.004693	1	0.1742	1	4	378	GPX4,TOR1A,NDUFS4,SOD1
Mouse Phenotype	MP:0006051	brainstem hemorrhage		0.00571	1	0.1742	1	1	3	NDUFS4
Mouse Phenotype	MP:0008914	enlarged cerebellum		0.00571	1	0.1742	1	1	3	TOR1A
Mouse Phenotype	MP:0010091	decreased circulating creatine kinase level		0.00571	1	0.1742	1	1	3	NDUFS3
Mouse Phenotype	MP:0012267	abnormal red nucleus morphology		0.00571	1	0.1742	1	1	3	TOR1A
Mouse Phenotype	MP:0003382	straub tail		0.00571	1	0.1742	1	1	3	NDUFS4
Mouse Phenotype	MP:0009935	abnormal Meibomian gland acinus morphology		0.00571	1	0.1742	1	1	3	SOD1
Mouse Phenotype	MP:0020281	decreased creatine kinase level		0.00571	1	0.1742	1	1	3	NDUFS3
Mouse Phenotype	MP:0002377	abnormal mucosa-associated lymphoid tissue morphology		0.00571	1	0.1742	1	1	3	ID2
Mouse Phenotype	MP:0001340	abnormal eyelid morphology		0.00638	1	0.1742	1	3	206	TOR1A,NDUFS4,SOD1
Mouse Phenotype	MP:0004142	abnormal muscle tone		0.00639	1	0.1742	1	2	64	TOR1A,NDUFS4
Mouse Phenotype	MP:0010436	abnormal coronary sinus morphology		0.007606	1	0.1742	1	1	4	MEGF8
Mouse Phenotype	MP:0009947	abnormal olfactory bulb external plexiform layer morphology		0.007606	1	0.1742	1	1	4	NDUFS4
Mouse Phenotype	MP:0002708	nephrolithiasis		0.007606	1	0.1742	1	1	4	APRT
Mouse Phenotype	MP:0005356	positive geotaxis		0.007606	1	0.1742	1	1	4	NDUFS4
Mouse Phenotype	MP:0002219	decreased lymph node number		0.007606	1	0.1742	1	1	4	ID2
Mouse Phenotype	MP:0009798	abnormal ophthalmic nerve morphology		0.007606	1	0.1742	1	1	4	MEGF8
Mouse Phenotype	MP:0011477	abnormal urine nucleoside level		0.007606	1	0.1742	1	1	4	APRT
Mouse Phenotype	MP:0012095	increased Reichert's membrane thickness		0.007606	1	0.1742	1	1	4	DAD1
Mouse Phenotype	MP:0001504	abnormal posture		0.008243	1	0.1742	1	3	226	TOR1A,APRT,NDUFS4
Mouse Phenotype	MP:0003622	ischuria		0.0095	1	0.1742	1	1	5	ID2
Mouse Phenotype	MP:0000700	abnormal lymph node number		0.0095	1	0.1742	1	1	5	ID2
Mouse Phenotype	MP:0011668	double outlet right ventricle, Taussig bing type		0.0095	1	0.1742	1	1	5	MEGF8
Mouse Phenotype	MP:0001749	suppressed circulating follicle stimulating hormone level		0.0095	1	0.1742	1	1	5	SOD1
Mouse Phenotype	MP:0011487	abnormal ureteropelvic junction morphology		0.0095	1	0.1742	1	1	5	ID2
Mouse Phenotype	MP:0005604	hyperekplexia		0.0095	1	0.1742	1	1	5	NDUFS4
Mouse Phenotype	MP:0012531	delayed limb development		0.0095	1	0.1742	1	1	5	MEGF8
Mouse Phenotype	MP:0001905	abnormal dopamine level		0.009841	1	0.1742	1	2	80	TOR1A,NENF
Pathway	83100	Huntington's disease	BioSystems: KEGG	3.591e-14	1.034e-11	1.034e-11	6.455e-11	15	183	ATP5E,ATP5G1,POLR2G,POLR2J,POLR2L,COX7C,NDUFA7,NDUFA8,NDUFB2,NDUFB4,NDUFB9,NDUFS3,NDUFS4,SDHB,SOD1
Pathway	105921	Respiratory electron transport, ATP synthesis by chemiosmotic coupling, and heat production by uncoupling proteins.	BioSystems: REACTOME	3.654e-12	1.052e-09	5.261e-10	3.284e-09	11	97	ATP5E,ATP5G1,COX7C,NDUFA7,NDUFA8,NDUFB2,NDUFB4,NDUFB9,NDUFS3,NDUFS4,SDHB
Pathway	83036	Ribosome	BioSystems: KEGG	6.59e-12	1.898e-09	6.326e-10	3.949e-09	12	135	MRPS18A,MRPL17,MRPL21,MRPL14,MRPL12,MRPS14,MRPL13,MRPS16,MRPS18C,MRPL34,MRPL32,MRPL11
Pathway	198860	Electron Transport Chain	BioSystems: WikiPathways	9.837e-12	2.833e-09	7.083e-10	4.421e-09	11	106	ATP5E,ATP5G1,COX7C,NDUFA7,NDUFA8,NDUFB2,NDUFB4,NDUFB9,NDUFS3,NDUFS4,SDHB
Pathway	198870	Oxidative phosphorylation	BioSystems: WikiPathways	3.967e-11	1.142e-08	2.285e-09	1.426e-08	9	62	ATP5E,ATP5G1,NDUFA7,NDUFA8,NDUFB2,NDUFB4,NDUFB9,NDUFS3,NDUFS4
Pathway	83098	Parkinson's disease	BioSystems: KEGG	1.012e-10	2.914e-08	4.857e-09	3.032e-08	11	131	ATP5E,ATP5G1,COX7C,NDUFA7,NDUFA8,NDUFB2,NDUFB4,NDUFB9,NDUFS3,NDUFS4,SDHB
Pathway	82942	Oxidative phosphorylation	BioSystems: KEGG	1.194e-10	3.437e-08	4.911e-09	3.065e-08	11	133	ATP5E,ATP5G1,COX7C,NDUFA7,NDUFA8,NDUFB2,NDUFB4,NDUFB9,NDUFS3,NDUFS4,SDHB
Pathway	477137	The citric acid (TCA) cycle and respiratory electron transport	BioSystems: REACTOME	1.521e-10	4.381e-08	5.476e-09	3.418e-08	11	136	ATP5E,ATP5G1,COX7C,NDUFA7,NDUFA8,NDUFB2,NDUFB4,NDUFB9,NDUFS3,NDUFS4,SDHB
Pathway	160962	Respiratory electron transport	BioSystems: REACTOME	3.745e-10	1.079e-07	1.198e-08	7.481e-08	9	79	COX7C,NDUFA7,NDUFA8,NDUFB2,NDUFB4,NDUFB9,NDUFS3,NDUFS4,SDHB
Pathway	83097	Alzheimer's disease	BioSystems: KEGG	1.475e-09	4.249e-07	4.249e-08	2.652e-07	11	168	ATP5E,ATP5G1,COX7C,NDUFA7,NDUFA8,NDUFB2,NDUFB4,NDUFB9,NDUFS3,NDUFS4,SDHB
Pathway	PW:0000034	oxidative phosphorylation	Pathway Ontology	1.166e-08	3.359e-06	3.053e-07	1.906e-06	7	52	NDUFA7,NDUFA8,NDUFB2,NDUFB4,NDUFB9,NDUFS3,SDHB
Pathway	862188	Non-alcoholic fatty liver disease (NAFLD)	BioSystems: KEGG	1.183e-07	3.408e-05	2.84e-06	1.773e-05	9	151	COX7C,NDUFA7,NDUFA8,NDUFB2,NDUFB4,NDUFB9,NDUFS3,NDUFS4,SDHB
Pathway	106076	Viral Messenger RNA Synthesis	BioSystems: REACTOME	5.505e-05	0.01585	0.001219	0.007612	3	14	POLR2G,POLR2J,POLR2L
Pathway	PW:0000016	amyotrophic lateral sclerosis disease	Pathway Ontology	6.854e-05	0.01974	0.00141	0.008801	3	15	GPX4,SSR4,SOD1
Pathway	MAP03020_RNA_polymerase	MAP03020 RNA polymerase	GenMAPP	0.0001016	0.02927	0.001951	0.01218	3	17	POLR2G,POLR2J,POLR2L
Pathway	105890	Transcription-coupled NER (TC-NER)	BioSystems: REACTOME	0.0001133	0.03262	0.002039	0.01273	4	46	POLR2G,POLR2J,POLR2L,POLD4
Pathway	105883	Nucleotide Excision Repair	BioSystems: REACTOME	0.0001699	0.04894	0.002879	0.01797	4	51	POLR2G,POLR2J,POLR2L,POLD4
Pathway	106005	Abortive elongation of HIV-1 transcript in the absence of Tat	BioSystems: REACTOME	0.0002586	0.07446	0.003919	0.02446	3	23	POLR2G,POLR2J,POLR2L
Pathway	106335	MicroRNA (miRNA) Biogenesis	BioSystems: REACTOME	0.0002586	0.07446	0.003919	0.02446	3	23	POLR2G,POLR2J,POLR2L
Pathway	82944	Purine metabolism	BioSystems: KEGG	0.0003364	0.09689	0.004845	0.03024	6	171	HDDC3,POLR2G,POLR2J,POLR2L,POLD4,APRT
Pathway	106334	Regulatory RNA pathways	BioSystems: REACTOME	0.0003752	0.108	0.005145	0.03211	3	26	POLR2G,POLR2J,POLR2L
Pathway	106558	RNA Pol II CTD phosphorylation and interaction with CE	BioSystems: REACTOME	0.0004204	0.1211	0.005264	0.03286	3	27	POLR2G,POLR2J,POLR2L
Pathway	106000	RNA Pol II CTD phosphorylation and interaction with CE	BioSystems: REACTOME	0.0004204	0.1211	0.005264	0.03286	3	27	POLR2G,POLR2J,POLR2L
Pathway	105945	mRNA Capping	BioSystems: REACTOME	0.0005211	0.1501	0.006253	0.03903	3	29	POLR2G,POLR2J,POLR2L
Pathway	105892	Dual incision reaction in TC-NER	BioSystems: REACTOME	0.0005767	0.1661	0.006388	0.03988	3	30	POLR2G,POLR2J,POLR2L
Pathway	105891	Formation of transcription-coupled NER (TC-NER) repair complex	BioSystems: REACTOME	0.0005767	0.1661	0.006388	0.03988	3	30	POLR2G,POLR2J,POLR2L
Pathway	161055	Pausing and recovery of Tat-mediated HIV elongation	BioSystems: REACTOME	0.000636	0.1832	0.006495	0.04054	3	31	POLR2G,POLR2J,POLR2L
Pathway	161054	Tat-mediated HIV elongation arrest and recovery	BioSystems: REACTOME	0.000636	0.1832	0.006495	0.04054	3	31	POLR2G,POLR2J,POLR2L
Pathway	161053	Pausing and recovery of HIV elongation	BioSystems: REACTOME	0.0006991	0.2013	0.006495	0.04054	3	32	POLR2G,POLR2J,POLR2L
Pathway	161051	HIV elongation arrest and recovery	BioSystems: REACTOME	0.0006991	0.2013	0.006495	0.04054	3	32	POLR2G,POLR2J,POLR2L
Pathway	83037	RNA polymerase	BioSystems: KEGG	0.0006991	0.2013	0.006495	0.04054	3	32	POLR2G,POLR2J,POLR2L
Pathway	106002	Formation of the HIV-1 Early Elongation Complex	BioSystems: REACTOME	0.000766	0.2206	0.006685	0.04173	3	33	POLR2G,POLR2J,POLR2L
Pathway	105949	Formation of the Early Elongation Complex	BioSystems: REACTOME	0.000766	0.2206	0.006685	0.04173	3	33	POLR2G,POLR2J,POLR2L
Pathway	MAP00230_Purine_metabolism	MAP00230 Purine metabolism	GenMAPP	0.001146	0.3302	0.009711	0.06062	4	84	POLR2G,POLR2J,POLR2L,APRT
Pathway	105942	RNA Polymerase II Transcription Initiation And Promoter Clearance	BioSystems: REACTOME	0.00135	0.3887	0.009718	0.06066	3	40	POLR2G,POLR2J,POLR2L
Pathway	105944	RNA Polymerase II Promoter Escape	BioSystems: REACTOME	0.00135	0.3887	0.009718	0.06066	3	40	POLR2G,POLR2J,POLR2L
Pathway	105999	RNA Polymerase II HIV Promoter Escape	BioSystems: REACTOME	0.00135	0.3887	0.009718	0.06066	3	40	POLR2G,POLR2J,POLR2L
Pathway	105943	RNA Polymerase II Transcription Initiation	BioSystems: REACTOME	0.00135	0.3887	0.009718	0.06066	3	40	POLR2G,POLR2J,POLR2L
Pathway	105998	HIV Transcription Initiation	BioSystems: REACTOME	0.00135	0.3887	0.009718	0.06066	3	40	POLR2G,POLR2J,POLR2L
Pathway	105941	RNA Polymerase II Transcription Pre-Initiation And Promoter Opening	BioSystems: REACTOME	0.00135	0.3887	0.009718	0.06066	3	40	POLR2G,POLR2J,POLR2L
Pathway	106003	Tat-mediated elongation of the HIV-1 transcript	BioSystems: REACTOME	0.001666	0.4799	0.01047	0.06535	3	43	POLR2G,POLR2J,POLR2L
Pathway	106001	HIV Transcription Elongation	BioSystems: REACTOME	0.001666	0.4799	0.01047	0.06535	3	43	POLR2G,POLR2J,POLR2L
Pathway	106004	Formation of HIV-1 elongation complex containing HIV-1 Tat	BioSystems: REACTOME	0.001666	0.4799	0.01047	0.06535	3	43	POLR2G,POLR2J,POLR2L
Pathway	105953	mRNA Splicing - Minor Pathway	BioSystems: REACTOME	0.001666	0.4799	0.01047	0.06535	3	43	POLR2G,POLR2J,POLR2L
Pathway	MAP00240_Pyrimidine_metabolism	MAP00240 Pyrimidine metabolism	GenMAPP	0.001781	0.513	0.01047	0.06535	3	44	POLR2G,POLR2J,POLR2L
Pathway	161052	Formation of HIV elongation complex in the absence of HIV Tat	BioSystems: REACTOME	0.001781	0.513	0.01047	0.06535	3	44	POLR2G,POLR2J,POLR2L
Pathway	105950	Formation of RNA Pol II elongation complex	BioSystems: REACTOME	0.001781	0.513	0.01047	0.06535	3	44	POLR2G,POLR2J,POLR2L
Pathway	MAP00190_Oxidative_phosphorylation	MAP00190 Oxidative phosphorylation	GenMAPP	0.001781	0.513	0.01047	0.06535	3	44	ATP5E,COX7C,SDHB
Pathway	105948	RNA Polymerase II Transcription Elongation	BioSystems: REACTOME	0.001781	0.513	0.01047	0.06535	3	44	POLR2G,POLR2J,POLR2L
Pathway	82946	Pyrimidine metabolism	BioSystems: KEGG	0.002607	0.7509	0.01502	0.09375	4	105	POLR2G,POLR2J,POLR2L,POLD4
Pathway	105922	Formation of ATP by chemiosmotic coupling	BioSystems: REACTOME	0.002979	0.858	0.01682	0.105	2	15	ATP5E,ATP5G1
Pathway	576261	Mitochondrial Protein Import	BioSystems: REACTOME	0.003043	0.8762	0.01685	0.1052	3	53	ATP5G1,TIMM9,TIMM8B
Pathway	105837	DNA Repair	BioSystems: REACTOME	0.0034	0.9791	0.01847	0.1153	4	113	POLR2G,POLR2J,POLR2L,POLD4
Pathway	106230	Metabolism of proteins	BioSystems: REACTOME	0.004007	1	0.02137	0.1334	10	689	ATP5G1,TIMM9,TIMM8B,TRAM1,DAD1,SEC61B,SRP19,PFDN4,SSR4,TBCA
Pathway	SMP00355	Mitochondrial Electron Transport Chain	SMPDB	0.004296	1	0.02224	0.1388	2	18	ATP5E,SDHB
Pathway	160947	RNA Polymerase II Pre-transcription Events	BioSystems: REACTOME	0.004325	1	0.02224	0.1388	3	60	POLR2G,POLR2J,POLR2L
Pathway	105996	Transcription of the HIV genome	BioSystems: REACTOME	0.004743	1	0.02397	0.1496	3	62	POLR2G,POLR2J,POLR2L
Pathway	83041	Protein export	BioSystems: KEGG	0.006979	1	0.03465	0.2163	2	23	SEC61B,SRP19
Pathway	198833	Folate Metabolism	BioSystems: WikiPathways	0.007587	1	0.03703	0.2312	2	24	GPX4,SOD1
Gene Family	MRPL	Mitochondrial ribosomal protein L genes	genenames.org	1.352e-23	2.703e-23	2.703e-23	4.055e-23	11	50	MRPL17,MRPL21,MRPL14,MRPL12,MRPL55,MRPL43,MRPL13,MRPL34,MRPL45,MRPL32,MRPL11
Disease	252010	MITOCHONDRIAL COMPLEX I DEFICIENCY	OMIM	2.095e-05	0.002199	0.0011	0.005758	3	18	NDUFB9,NDUFS3,NDUFS4
Disease	cv:C1838979	Mitochondrial complex I deficiency	Clinical Variations	2.095e-05	0.002199	0.0011	0.005758	3	18	NDUFB9,NDUFS3,NDUFS4
Disease	ctd:D001943	Breast Neoplasms	CTD	0.0002006	0.02107	0.007022	0.03677	7	414	MRPS28,MIF,GPX4,MRPL13,APRT,MRPS22,NDUFS3
Disease	ctd:D007888	Leigh Disease	CTD	0.0009457	0.0993	0.02055	0.1076	2	15	NDUFS3,NDUFS4
Disease	cv:C0023264	Leigh's disease	Clinical Variations	0.001079	0.1133	0.02055	0.1076	2	16	NDUFS3,NDUFS4
Disease	ctd:D003877	Dermatitis, Contact	CTD	0.001262	0.1325	0.02055	0.1076	3	70	SOD1,STOML2,TXN
Disease	256000	LEIGH SYNDROME; LS	OMIM	0.00137	0.1439	0.02055	0.1076	2	18	NDUFS3,NDUFS4
Disease	ctd:D003866	Depressive Disorder	CTD	0.005451	0.5724	0.04979	0.2607	2	36	MIF,SOD1
Disease	cv:C1847319	Paraganglioma and gastric stromal sarcoma	Clinical Variations	0.009261	0.9724	0.04979	0.2607	1	3	SDHB
Disease	ctd:D020233	Gait Disorders, Neurologic	CTD	0.009261	0.9724	0.04979	0.2607	1	3	SOD1
Disease	ctd:D012608	Scrapie	CTD	0.009261	0.9724	0.04979	0.2607	1	3	SOD1
Disease	ctd:D012555	Schistosomiasis mansoni	CTD	0.009261	0.9724	0.04979	0.2607	1	3	SOD1
Disease	606864	PARAGANGLIOMA AND GASTRIC STROMAL SARCOMA	OMIM	0.009261	0.9724	0.04979	0.2607	1	3	SDHB
Disease	ctd:D002105	Cadmium Poisoning	CTD	0.009261	0.9724	0.04979	0.2607	1	3	GPX4
Disease	ctd:D004816	Epidermal Necrolysis, Toxic	CTD	0.009261	0.9724	0.04979	0.2607	1	3	MIF
Disease	ctd:C564650	Carney-Stratakis Syndrome	CTD	0.009261	0.9724	0.04979	0.2607	1	3	SDHB

[truncated: 5 more sheets: monkeymouse toppfun red, monkeymouse toppfun salmon, monkeymouse toppfun tan, monkeymouse toppfun turquoise, monkeymouse toppfun yellow]
