# Supplementary material for: Cross-Species Co-analysis of Prefrontal Cortex Chronic Ethanol Transcriptome Responses in Mice and Monkeys
Source: Front Mol Neurosci. 2019 Aug 13;12:197. doi: 10.3389/fnmol.2019.00197 (PMC6701453; doi:10.3389/fnmol.2019.00197)
Supplement: Supplementary file 12 [file Table_12.XLSX]

## Sheet: Sheet1
Monkey Module	Meta-Module	Corrected p-value	# of Overlapping Genes	Overlapping Genes
red	meta-black	1.81e-152	88	SEPT4, ADAMTS4, ADIPOR2, ANLN, ARRDC2, ASPA, BCAS1, C10orf90, C11orf24, CA14, CD9, CLDN11, CLIC4, CLN8, CMTM5, CNKSR3, CNTN2, CPM, CYP27A1, DOCK10, EFHD1, EFNA1, ELOVL1, EMILIN2, ENPP2, EVI2A, FA2H, FAM107B, FNTA, FRMD4B, FRYL, GAB1, GAL3ST1, GJB1, GPR37, HAPLN2, HHIP, JAM3, LAP3, LPAR1, MAG, MAL, MBP, MITF, MOBP, MOG, NAT1, NDRG1, NPC1, OTUD7B, PDE8A, PIGA, PLCL1, PLD1, PLEKHB1, PLP1, PPP1R14A, …
turquoise	meta-turquoise	7.18e-111	280	SEP15, ABCE1, ACTR10, AKAP7, AKTIP, ANAPC11, AP3S1, API5, APTX, ARL1, ARL4A, ARL8B, ARMC8, ARMCX2, ATAD2, ATP5F1, ATP6V1C1, ATP6V1D, B3GALNT1, BAG2, BCAS2, BCORL1, BPTF, BRWD1, BTF3L4, C12orf66, C1D, C1GALT1C1, C1orf52, C1orf53, C1orf68, C2orf47, C7orf60, CACYBP, CAND1, CAPZA2, CASD1, CCDC34, CCNB1, CCNDBP1, CCNE2, CCNH, CCR6, CCT4, CCT6B, CDC73, CDH6, CDK4, CDK7, CETN2, CGRRF1, CHCHD6, CHMP2B, C…
greenyellow	meta-grey60	1.66e-52	28	AEBP1, ALDH1A2, COL3A1, COL8A2, CRABP2, DCN, FBLN5, FN1, GJB2, GPX8, ITGBL1, ITIH2, ITIH5, KCNJ13, MYOC, OGN, OMD, PCOLCE, PPIC, S100A11, SLC13A3, SLC13A4, SLC16A12, SLC22A6, SLC6A13, TGFBR3, ZIC1, ZIC2
yellow	meta-salmon	2.16e-52	39	MARCH7, BICD1, BRWD3, CACNB4, CCAR1, CCDC88A, CNOT2, DRG2, EDEM3, EDN3, EIF5, GABRB3, GPATCH8, GRIN2B, ING1, KLHDC10, KTN1, LMO7, MAFF, NCOA2, NUCKS1, PHACTR1, PIK3C2G, POGZ, POM121, PPP2R5E, PRDM2, RIF1, ROBO2, SECISBP2, SLC4A7, SLFN5, SLIT3, STRN3, TAOK1, TCERG1, WHSC1L1, XKR4, ZNF292
blue	meta-yellow	3.23e-49	80	ALG6, AMMECR1L, ANAPC10, ANAPC5, ANKZF1, AP4E1, ATAD2B, ATF2, B3GALNT2, BCAT2, BRD8, C4orf29, CASC3, CCL24, CCNA2, CD96, CDCA4, CEL, CEP70, CLK2, CPA1, CTTN, ELFN2, F3, FAM156B, FANCA, FNBP1L, FREM1, GNB3, GON4L, GRIK1, GTF2E1, HDC, HECTD2, HIPK3, HOXD3, INTS10, LCOR, LIN52, LRCH1, LUC7L3, MAN2C1, MANBAL, MARVELD3, MFN1, MRPS25, MYCT1, OGFOD1, OGT, OLFM3, PHC3, PHF20L1, PHIP, PHKA2, PLXNA3, POLR3…
green	meta-green	7.76e-46	60	ABHD3, ADD1, AP1B1, AP2M1, ATP9A, BAZ1B, BBS4, C11orf70, CANT1, CCDC124, CETN3, CKB, CLPTM1, DLGAP2, DNAJC11, EHMT1, EPN1, EVI5L, FAM43B, FAM57B, FSCN1, GLMN, GRINA, HERPUD2, HUWE1, LASP1, LZTR1, METAP2, MTA1, NCDN, NEO1, NISCH, NR2F1, PAPD5, PCYT2, PDE2A, PNMAL2, PNRC1, POLRMT, PPP2R4, PRKAR1B, PRKCE, PVRL1, RAP1GAP, RASSF1, RNF157, RTN3, SF3B4, SLC33A1, SMARCA4, STK11, SYNGR1, TARDBP, TCEB1, TM…
pink	meta-blue	1.05e-43	44	ACTR6, ADAM9, ADK, ARMCX1, CANX, CASC4, CCNG2, CDKN1B, CTTNBP2, DHX15, DMXL2, ESF1, GABPA, GOLPH3, GOSR1, HAT1, HDAC2, HDGFRP3, HNRNPH3, JMJD1C, KCTD3, KLHL5, LIG4, MBNL2, MTMR2, NCKAP1, NR1D2, OSBPL8, PIM3, PSMC6, RAD21, RB1, RCN2, SEC23A, SLC4A10, TAF2, TANK, TBC1D15, TMTC3, TRPM7, UBE2D1, UBE2V2, ZEB2, ZNF711
magenta	meta-cyan	1.8e-39	26	ADD3, CBFB, CNN3, GNG12, HADHB, HEATR5A, IL33, KAT2B, MTUS1, MYO6, NEK7, NFE2L2, NT5E, PLA2G16, PLCE1, PSAT1, RFTN2, RHOBTB3, SLC16A1, SPG20, SQRDL, SSPN, SYPL1, TMBIM1, TP53BP2, VAMP3
tan	meta-tan	3.22e-37	25	ABCA1, ANP32B, BAG3, C1orf198, DDR1, ERBB2IP, FKBP10, FOXO1, GNA12, GPRC5B, HIPK2, KIF13B, LRP10, LRP4, MEGF10, MSN, MTMR10, OLIG2, PRIMA1, SASH1, SLC41A1, SOX9, TRIM56, WNK1, ZCCHC24
salmon	meta-magenta	6.15e-36	27	ARF6, ARPP19, ATRNL1, BMPER, BRPF3, CADM2, CADPS2, CCDC85A, CRH, EGR3, GPR137C, IFRD1, KCND2, KCNIP4, KCNJ3, MAGEE1, NEK2, PCDH7, PDP1, PLCB1, RIOK2, SEMA3C, SERBP1, TWIST1, UBE2G1, WASF1, ZNF365
purple	meta-pink	2.01e-35	29	SEPT6, ADCY1, ARHGAP26, ARHGEF7, CHPT1, EAF1, ELAVL4, ENC1, ETV5, GRIK3, INPP5F, KLC1, MEF2C, NDRG4, NPTX1, NRXN3, PEG3, PGM2L1, RNF182, RNF8, SLC7A14, SLITRK4, STXBP5L, TAPT1, TOMM70A, TRIM2, UBASH3B, UGCG, UPF2
turquoise	meta-purple	5.74e-29	54	APOA1BP, APRT, ATP5G1, BLOC1S2, BLVRB, BOLA1, DAD1, DCTN6, FAM162A, GEMIN7, GPX4, HDDC3, ID2, ISCA2, ISCU, MCEE, MED31, MRPL12, MRPL13, MRPL14, MRPL17, MRPL21, MRPL32, MRPL34, MRPL43, MRPS14, MRPS16, MRPS18A, MRPS18C, MRPS28, MRPS36, MYEOV2, NDUFA7, NDUFB4, NDUFB9, NDUFS3, NDUFS4, NENF, PFDN4, POLD4, POLR2G, POLR2J, RNASEH2C, RPP21, SDHB, SRP19, SS18L2, STOML2, STX8, TIMM8B, TIMM9, TOR1A, TRAPPC4…
turquoise	meta-red	2.38e-19	54	ADCY2, ALG2, ARL6, C17orf95, C2orf76, C3orf14, C8orf59, CDC26, CHCHD1, COMMD1, COMMD3, COMMD6, CRIPT, CSTB, DUS3L, EEF1B2, FUCA2, GGH, GTF2A2, HELZ, HERPUD1, HSPB11, KBTBD3, LOC440926, LSM5, LYRM5, MRPL15, MYH9, PAIP2, PIGH, PMPCB, PSMC2, RAB9A, RPL22L1, RPL35A, RPL38, RPS11, RPS12, RPS15A, RPS25, RPS27A, RPS27L, SNIP1, SNRNP27, SNRPA1, SPCS1, TACC1, TM2D1, TMEM126A, TPT1, UXT, VPS37B, ZNF410, ZZ…
turquoise	meta-blue	1.2e-18	76	ABHD13, ACSL4, ACTR3, AGTPBP1, ARMC1, ATG5, B4GALT6, BHLHB9, BMI1, C10orf88, C12orf29, CCDC126, CDH10, CITED2, CLDN12, COMMD8, COPB1, CRYZ, DPYS, EBAG9, EIF2A, EIF2S1, FBXW11, GDAP1, GFM1, GLRB, GMFB, H2AFZ, HCCS, HINT3, HSPA8, INTS2, IPO7, KBTBD8, KCNT2, KLHL2, KPNA4, LSM6, LYPLA1, MARS2, MBD5, METTL4, MFSD6, MORC3, NAP1L2, NDUFA9, NRBF2, OTUD6B, PAQR3, PCSK2, PEX12, PRKAR2B, PTBP2, PTGS2, RAB39…
blue	meta-turquoise	9.8e-16	109	AICDA, ALDH8A1, ANXA11, AP1S3, APEH, ARL5B, ATXN10, ATXN7L1, BBS9, BDP1, C19orf44, C8orf33, CA8, CAPZB, CCDC127, CCDC28B, CCNG1, CDC5L, CLASP2, CLCN2, CLINT1, COPB2, CPNE8, CPSF1, CPSF7, CREB3, CSTF2T, CUL3, DENND4A, DKK1, DLD, DMC1, DUSP19, E2F2, EREG, F11R, FAM132A, FBXL20, FURIN, GBE1, GEMIN5, GPC5, HERC3, HES2, HMGCLL1, ILDR2, KCNIP1, KCNS3, KCTD16, KL, KLHL15, KMO, LARP4, LOC645317, LY75, LY…
turquoise	meta-midnightblue	5.96e-14	28	ACYP2, ANKRD46, ATP5J2, ATP5O, COX17, DNTTIP1, ERCC8, GDPD1, MKKS, MRPL39, MRPL42, MRPS15, NDUFA2, NDUFA4, NDUFA6, NDUFB6, PDCD2, PFDN1, PGM1, POLR2K, PRPF18, ROMO1, RPA3, SPTLC1, SUGT1, TM2D2, WDR61, ZFP1
blue	meta-brown	2.57e-13	54	AGPAT4, ALG14, BBS2, C11orf74, C20orf194, C2orf82, CA2, CCNL2, COL9A1, CORO6, CTHRC1, CYP4V2, DDX17, DIP2A, DUSP14, EFS, ELOVL7, FAM19A1, FAM84A, FLNA, FNBP1, ITGB4, LAMC1, LAS1L, LZTS2, MAP3K3, MDM4, MPZL1, MTF1, NCOA3, NEK9, NFASC, NXF1, OPLAH, PCOLCE2, PHACTR4, PHLDB1, PKD2, PKN1, PLEKHG3, POU2F1, PSME3, RRP1B, SH3BP2, SIDT2, SLC22A5, SLC35D1, SNX16, SPATA13, ST6GALNAC5, THBS3, TMPRSS5, VPS13C…
turquoise	meta-brown	3.32e-09	59	ABCG4, AQP11, ARSG, BACH1, BCL6, BET1, BNIP3L, BPGM, CBS, CD84, CDC37L1, CDK5RAP2, CIT, CNKSR2, COQ3, CPOX, CSE1L, DHRS7, DLGAP1, DNAJC19, DRD1, ERRFI1, FAH, FAM114A2, FBXL3, FEZ1, GUCY1B3, HPRT1, HSD17B10, ITM2B, KRCC1, LARP6, LGALS8, MDH1, NCK1, NDUFAF4, NUDCD1, ORMDL2, PACS2, PDCD10, PIGC, PNPLA7, RALYL, RAPGEF3, RPS4Y2, RRBP1, SFT2D1, SLC25A3, SRD5A1, SREBF1, ST5, TMEFF2, TPRKB, TRAPPC2P1, TS…
white	meta-pink	4.88e-06	6	DCLK1, GRM5, MYT1L, NLGN1, PPM1E, TRIM13
green	meta-brown	5.25e-06	30	AATK, ABCA2, ATP1A3, BAP1, CAMK2A, CASKIN2, CYFIP2, D2HGDH, DGKZ, ITGB5, ITPK1, KCNC1, KIF1C, LGI4, LSAMP, MED12, NPTXR, NT5DC3, PLXNA1, RANGAP1, RCBTB1, SBF1, SCRIB, SEZ6L2, SNTB2, SP1, SRGAP3, SYN2, TAPBP, TBCD
cyan	meta-pink	0.000204101	7	CAMTA1, HIVEP2, HS6ST3, NGEF, SLC39A9, STX6, VPS53
magenta	meta-tan	0.00297152	6	CHDH, CRYAB, CTNNA1, IGSF11, PDK4, ZFP36L2
red	meta-tan	0.0169956	6	DLL1, FGFR2, FMNL2, FYCO1, RASSF2, SH3GLB1
