# Supplementary material for: Cross-Species Co-analysis of Prefrontal Cortex Chronic Ethanol Transcriptome Responses in Mice and Monkeys
Source: Front Mol Neurosci. 2019 Aug 13;12:197. doi: 10.3389/fnmol.2019.00197 (PMC6701453; doi:10.3389/fnmol.2019.00197)
Supplement: Supplementary file 13 [file Table_13.XLSX]

## Sheet: Sheet1
meta-module	# of genes	corrleation to monkey avg EtOH intake	p-value	correlation to monkey avg BEC	p-value	correlation to mouse cycle 4 drinking	p-value	correlation to mouse baseline drinking	p-value
meta-black	114	0.12	0.4	0.3	0.05	0.2	0.2	0.43	0.003
meta-blue	216	0.011	0.5	0.2	0.2	0.59	1e-05	-0.016	0.9
meta-brown	205	0.11	0.5	0.36	0.02	0.4	0.005	0.24	0.1
meta-cyan	48	0.008	1	0.11	0.5	0.19	0.2	-0.31	0.03
meta-green	124	-0.04	0.8	0.14	0.4	0.35	0.02	-0.23	0.1
meta-grey60	36	-0.14	0.4	-0.24	0.1	0.35	0.01	-0.24	0.1
meta-magenta	84	-0.054	0.7	-0.071	0.6	0.27	0.07	-0.21	0.2
meta-midnightblue	47	-0.19	0.2	-0.096	0.5	0.44	0.002	-0.27	0.07
meta-pink	112	0.22	0.2	0.046	0.8	0.32	0.03	-0.23	0.1
meta-purple	84	0.12	0.4	-0.08	0.6	0.37	0.01	0.0026	1
meta-red	116	0.13	0.4	-0.038	0.8	0.29	0.05	-0.012	0.9
meta-salmon	49	0.4	0.008	0.35	0.02	0.42	0.003	0.017	0.9
meta-tan	51	0.19	0.2	-0.0092	1	0.38	0.009	0.072	0.6
meta-turquoise	594	0.12	0.4	0.028	0.9	0.39	0.006	0.068	0.7
meta-yellow	144	-0.056	0.7	0.1	0.5	-0.37	0.01	0.31	0.04
