# Supplementary material for: Cross-Species Co-analysis of Prefrontal Cortex Chronic Ethanol Transcriptome Responses in Mice and Monkeys
Source: Front Mol Neurosci. 2019 Aug 13;12:197. doi: 10.3389/fnmol.2019.00197 (PMC6701453; doi:10.3389/fnmol.2019.00197)
Supplement: Supplementary file 14 [file Table_14.XLSX]

## Sheet: REVIGO
term_ID	description	frequency	plot_X	plot_Y	plot_size	log10 p-value	uniqueness	dispensability	representative	eliminated	Ontology Type
GO:0002474	antigen processing and presentation of peptide antigen via MHC class I	0.0006	0.892	-6.962	4.476	-2.2882	0.971	0	2474	0	Biological Process
GO:0016556	mRNA modification	0.00019	-3.013	6.274	3.979	-3.0899	0.817	0	16556	0	Biological Process
GO:1903312	negative regulation of mRNA metabolic process	0.0006	null	null	4.475	-2.7496	0.683	0.661	16556	1	Biological Process
GO:0048193	Golgi vesicle transport	0.00044	4.187	-4.022	4.344	-4.2549	0.736	0	48193	0	Biological Process
GO:0090317	negative regulation of intracellular protein transport	4e-05	null	null	3.333	-2.0376	0.598	0.893	48193	1	Biological Process
GO:0090313	regulation of protein targeting to membrane	1e-05	null	null	2.805	-2.1656	0.549	0.839	48193	1	Biological Process
GO:0033157	regulation of intracellular protein transport	0.00013	null	null	3.813	-2.9788	0.617	0.585	48193	1	Biological Process
GO:0090114	COPII-coated vesicle budding	2e-05	null	null	3.004	-2.1361	0.59	0.979	48193	1	Biological Process
GO:0048199	vesicle targeting, to, from or within Golgi	2e-05	null	null	3.02	-2.0899	0.701	0.974	48193	1	Biological Process
GO:0006901	vesicle coating	6e-05	null	null	3.448	-2.6364	0.651	0.634	48193	1	Biological Process
GO:0006888	ER to Golgi vesicle-mediated transport	0.00019	null	null	3.984	-3.5638	0.717	0.682	48193	1	Biological Process
GO:0048207	vesicle targeting, rough ER to cis-Golgi	2e-05	null	null	2.95	-2.2328	0.7	0.985	48193	1	Biological Process
GO:0006892	post-Golgi vesicle-mediated transport	5e-05	null	null	3.433	-2.2684	0.731	0.84	48193	1	Biological Process
GO:0048208	COPII vesicle coating	2e-05	null	null	2.95	-2.2328	0.563	0.792	48193	1	Biological Process
GO:2001025	positive regulation of response to drug	0	-6.187	-3.078	1.672	-3.383	0.75	0	2001025	0	Biological Process
GO:0072132	mesenchyme morphogenesis	2e-05	-1.886	-7.371	2.916	-2.644	0.892	0.03	72132	0	Biological Process
GO:0090131	mesenchyme migration	0	null	null	1.38	-2.8665	0.901	0.693	72132	1	Biological Process
GO:0030036	actin cytoskeleton organization	0.00073	5.033	3.096	4.559	-2.7399	0.721	0.038	30036	0	Biological Process
GO:0007005	mitochondrion organization	0.00046	null	null	4.363	-2.0106	0.755	0.622	30036	1	Biological Process
GO:0007030	Golgi organization	7e-05	null	null	3.569	-2.1574	0.772	0.554	30036	1	Biological Process
GO:0034638	phosphatidylcholine catabolic process	0	-0.141	6.935	2.228	-2.5513	0.88	0.069	34638	0	Biological Process
GO:0030029	actin filament-based process	0.00077	0.571	-2.614	4.582	-2.4855	0.913	0.07	30029	0	Biological Process
GO:0006101	citrate metabolic process	3e-05	1.149	3.37	3.201	-2.1656	0.902	0.105	6101	0	Biological Process
GO:0075525	viral translational termination-reinitiation	0.00092	-5.612	5.518	4.662	-2.8665	0.771	0.115	75525	0	Biological Process
GO:0002192	IRES-dependent translational initiation	0	null	null	1	-2.0716	0.82	1.369	75525	1	Biological Process
GO:0019081	viral translation	0.002	null	null	4.998	-2.2314	0.76	1.092	75525	1	Biological Process
GO:0075522	IRES-dependent viral translational initiation	0.00079	null	null	4.592	-2.5513	0.706	1.02	75525	1	Biological Process
GO:0035235	ionotropic glutamate receptor signaling pathway	0.00011	-5.996	-1.707	3.751	-2.51	0.757	0.193	35235	0	Biological Process
GO:0031647	regulation of protein stability	0.00033	-6.837	1.162	4.213	-2.6799	0.741	0.199	31647	0	Biological Process
GO:0050821	protein stabilization	0.0002	null	null	4.006	-2.163	0.746	0.629	31647	1	Biological Process
GO:0072364	regulation of cellular ketone metabolic process by regulation of transcription from RNA polymerase II promoter	0	-6.11	3.155	2.262	-2.2314	0.764	0.209	72364	0	Biological Process
GO:0035947	regulation of gluconeogenesis by regulation of transcription from RNA polymerase II promoter	0	null	null	1.982	-2.4306	0.769	0.603	72364	1	Biological Process
GO:1903405	protein localization to nuclear body	0.00309	5.292	-2.919	5.187	-2.3242	0.849	0.21	1903405	0	Biological Process
GO:1990173	protein localization to nucleoplasm	6e-05	null	null	3.489	-2.3242	0.804	0.517	1903405	1	Biological Process
GO:0015813	L-glutamate transport	0.00025	4.688	-2.087	4.088	-2.51	0.81	0.226	15813	0	Biological Process
GO:0051938	L-glutamate import	1e-05	null	null	2.53	-2.2314	0.832	0.822	15813	1	Biological Process
GO:0015800	acidic amino acid transport	0.00025	null	null	4.089	-2.3242	0.829	0.551	15813	1	Biological Process
GO:0002036	regulation of L-glutamate transport	0	null	null	1.973	-2.6946	0.722	0.773	15813	1	Biological Process
GO:0006105	succinate metabolic process	0.00041	1.311	5.274	4.312	-2.1475	0.893	0.241	6105	0	Biological Process
GO:0042176	regulation of protein catabolic process	0.00019	-5.366	1.944	3.972	-2.4089	0.683	0.254	42176	0	Biological Process
GO:1903320	regulation of protein modification by small protein conjugation or removal	0.0001	null	null	3.688	-2.1107	0.661	0.712	42176	1	Biological Process
GO:1903364	positive regulation of cellular protein catabolic process	0	null	null	1.771	-2.6576	0.663	0.528	42176	1	Biological Process
GO:1903362	regulation of cellular protein catabolic process	7e-05	null	null	3.558	-2.1391	0.659	0.898	42176	1	Biological Process
GO:1903052	positive regulation of proteolysis involved in cellular protein catabolic process	3e-05	null	null	3.209	-2.2487	0.622	0.862	42176	1	Biological Process
GO:0031396	regulation of protein ubiquitination	9e-05	null	null	3.633	-2.3382	0.656	0.524	42176	1	Biological Process
GO:0045732	positive regulation of protein catabolic process	7e-05	null	null	3.544	-2.3279	0.631	0.753	42176	1	Biological Process
GO:0031398	positive regulation of protein ubiquitination	5e-05	null	null	3.351	-2.1367	0.61	0.953	42176	1	Biological Process
GO:0071356	cellular response to tumor necrosis factor	5e-05	-5.455	-4.993	3.431	-2.0535	0.89	0.343	71356	0	Biological Process
GO:0060416	response to growth hormone	1e-05	null	null	2.676	-2.0269	0.914	0.546	71356	1	Biological Process
GO:0007097	nuclear migration	1e-05	3.862	-4.856	2.613	-2.1475	0.801	0.427	7097	0	Biological Process
GO:0090367	negative regulation of mRNA modification	0	-3.923	3.078	0.778	-3.383	0.751	0.428	90367	0	Biological Process
GO:0090365	regulation of mRNA modification	0	null	null	0.778	-3.0857	0.778	0.531	90367	1	Biological Process
GO:0007616	long-term memory	2e-05	-3.611	-6.025	2.912	-2.2027	0.887	0.439	7616	0	Biological Process
GO:1900454	positive regulation of long term synaptic depression	0.00053	-6.472	-0.107	4.418	-2.8665	0.587	0.462	1900454	0	Biological Process
GO:0060292	long term synaptic depression	1e-05	null	null	2.593	-2.4609	0.72	1.141	1900454	1	Biological Process
GO:2000322	regulation of glucocorticoid receptor signaling pathway	0	null	null	2.356	-2.0716	0.752	0.56	1900454	1	Biological Process
GO:1900026	positive regulation of substrate adhesion-dependent cell spreading	1e-05	null	null	2.754	-2.2027	0.626	0.831	1900454	1	Biological Process
GO:0010638	positive regulation of organelle organization	0.00027	null	null	4.136	-2.5607	0.565	0.629	1900454	1	Biological Process
GO:1900452	regulation of long term synaptic depression	0	null	null	1.813	-2.2314	0.734	1.113	1900454	1	Biological Process
GO:0010770	positive regulation of cell morphogenesis involved in differentiation	3e-05	null	null	3.209	-2.2104	0.612	0.813	1900454	1	Biological Process
GO:0070373	negative regulation of ERK1 and ERK2 cascade	2e-05	null	null	2.989	-2.2083	0.693	0.687	1900454	1	Biological Process
GO:2001023	regulation of response to drug	0	-5.604	-3.413	2.238	-2.5513	0.799	0.466	2001023	0	Biological Process
GO:0043653	mitochondrial fragmentation involved in apoptotic process	1e-05	5.155	2.53	2.42	-2.2314	0.776	0.478	43653	0	Biological Process
GO:0034622	cellular macromolecular complex assembly	0.00504	4.809	3.624	5.399	-2.4698	0.767	0.482	34622	0	Biological Process
GO:0044154	histone H3-K14 acetylation	0	null	null	2.276	-2.3242	0.659	0.647	34622	1	Biological Process
GO:0071440	regulation of histone H3-K14 acetylation	0	null	null	1.724	-2.5513	0.57	0.779	34622	1	Biological Process
GO:0001731	formation of translation preinitiation complex	0.00014	null	null	3.835	-2.51	0.673	0.7	34622	1	Biological Process
GO:0051569	regulation of histone H3-K4 methylation	2e-05	null	null	2.899	-2.3242	0.531	0.786	34622	1	Biological Process
GO:0051568	histone H3-K4 methylation	3e-05	null	null	3.227	-2.4225	0.633	0.577	34622	1	Biological Process
GO:0043209	myelin sheath	5e-05	4.998	0.541	3.049	-5.3188	0.929	0	43209	0	Cellular Component
GO:0048475	coated membrane	0.00104	3.053	-0.92	4.386	-2.2857	0.942	0	48475	0	Cellular Component
GO:0060076	excitatory synapse	1e-05	1.511	4.966	2.511	-2.0074	0.854	0	60076	0	Cellular Component
GO:0044297	cell body	0.00033	0.413	7.366	3.883	-4.1838	0.926	0.018	44297	0	Cellular Component
GO:0030424	axon	0.00032	2.735	-4.646	3.872	-3.4145	0.646	0.02	30424	0	Cellular Component
GO:0043195	terminal bouton	3e-05	null	null	2.833	-3.4559	0.597	0.786	30424	1	Cellular Component
GO:0043679	axon terminus	5e-05	null	null	3.068	-2.1952	0.66	0.95	30424	1	Cellular Component
GO:0043197	dendritic spine	5e-05	null	null	3.111	-2.057	0.668	0.815	30424	1	Cellular Component
GO:0044456	synapse part	0.00066	null	null	4.193	-2.0311	0.838	0.817	30424	1	Cellular Component
GO:0048786	presynaptic active zone	6e-05	null	null	3.139	-3.0506	0.617	0.785	30424	1	Cellular Component
GO:0044309	neuron spine	6e-05	null	null	3.152	-2.0301	0.669	0.819	30424	1	Cellular Component
GO:0033267	axon part	0.00013	null	null	3.481	-3.5272	0.653	0.855	30424	1	Cellular Component
GO:0036477	somatodendritic compartment	0.00045	null	null	4.023	-2.5186	0.664	0.887	30424	1	Cellular Component
GO:0044306	neuron projection terminus	6e-05	null	null	3.172	-2.041	0.668	0.821	30424	1	Cellular Component
GO:0030425	dendrite	0.00028	null	null	3.814	-2.0066	0.646	0.896	30424	1	Cellular Component
GO:0030133	transport vesicle	0.00033	-7.766	-0.168	3.89	-3.8601	0.483	0.02	30133	0	Cellular Component
GO:0048770	pigment granule	4e-05	null	null	3.014	-2.8327	0.544	0.733	30133	1	Cellular Component
GO:0030137	COPI-coated vesicle	0.00015	null	null	3.545	-2.6289	0.447	0.838	30133	1	Cellular Component
GO:0030135	coated vesicle	0.00054	null	null	4.1	-2.6596	0.493	0.851	30133	1	Cellular Component
GO:0030134	ER to Golgi transport vesicle	0.00017	null	null	3.608	-2.8356	0.474	0.945	30133	1	Cellular Component
GO:0000139	Golgi membrane	0.0009	null	null	4.325	-2.7077	0.483	0.657	30133	1	Cellular Component
GO:0012507	ER to Golgi transport vesicle membrane	0.00015	null	null	3.558	-2.4089	0.432	0.985	30133	1	Cellular Component
GO:0042470	melanosome	4e-05	null	null	3.014	-2.8327	0.544	0.733	30133	1	Cellular Component
GO:0030672	synaptic vesicle membrane	3e-05	null	null	2.888	-2.248	0.412	0.722	30133	1	Cellular Component
GO:0044431	Golgi apparatus part	0.00131	null	null	4.489	-2.1938	0.521	0.867	30133	1	Cellular Component
GO:0030662	coated vesicle membrane	0.00044	null	null	4.018	-2.1824	0.422	0.932	30133	1	Cellular Component
GO:0030658	transport vesicle membrane	0.00025	null	null	3.768	-3.2557	0.427	0.811	30133	1	Cellular Component
GO:0030126	COPI vesicle coat	0.00014	null	null	3.525	-2.0106	0.402	0.926	30133	1	Cellular Component
GO:0030127	COPII vesicle coat	0.00015	null	null	3.543	-2.3325	0.404	0.937	30133	1	Cellular Component
GO:0031252	cell leading edge	0.00034	-1.065	-7.469	3.903	-3.684	0.925	0.02	31252	0	Cellular Component
GO:0031256	leading edge membrane	9e-05	3.847	3.591	3.336	-2.0706	0.914	0.039	31256	0	Cellular Component
GO:0071541	eukaryotic translation initiation factor 3 complex, eIF3m	1e-05	-5.7	4.052	2.465	-2.4389	0.753	0.178	71541	0	Cellular Component
GO:0002199	zona pellucida receptor complex	2e-05	-4.249	6.606	2.602	-2.1555	0.877	0.205	2199	0	Cellular Component
GO:0005793	endoplasmic reticulum-Golgi intermediate compartment	6e-05	-4.652	-0.199	3.128	-2.8097	0.708	0.249	5793	0	Cellular Component
GO:0015934	large ribosomal subunit	0.00644	-6.077	0.261	5.179	-3.6289	0.567	0.264	15934	0	Cellular Component
GO:0044391	ribosomal subunit	0.01358	null	null	5.504	-2.3372	0.561	0.576	15934	1	Cellular Component
GO:0005762	mitochondrial large ribosomal subunit	2e-05	null	null	2.679	-3.0506	0.641	0.535	15934	1	Cellular Component
GO:0000315	organellar large ribosomal subunit	2e-05	null	null	2.758	-3.0506	0.652	0.835	15934	1	Cellular Component
GO:0033116	endoplasmic reticulum-Golgi intermediate compartment membrane	0	-7.117	-2.427	1.892	-3.0711	0.636	0.289	33116	0	Cellular Component
GO:0030117	membrane coat	0.00104	-5.939	2.742	4.386	-2.2857	0.657	0.289	30117	0	Cellular Component
GO:0030485	smooth muscle contractile fiber	1e-05	-5.271	-2.719	2.267	-2.8761	0.703	0.304	30485	0	Cellular Component
GO:0044445	cytosolic part	0.00389	-7.378	1.572	4.961	-2.1811	0.671	0.325	44445	0	Cellular Component
GO:0031597	cytosolic proteasome complex	0.00112	null	null	4.42	-2.0794	0.669	0.775	44445	1	Cellular Component
GO:0005832	chaperonin-containing T-complex	2e-05	null	null	2.669	-2.3325	0.722	0.584	44445	1	Cellular Component
GO:0042641	actomyosin	8e-05	-5.7	-4.625	3.277	-3.5452	0.658	0.367	42641	0	Cellular Component
GO:0015629	actin cytoskeleton	0.00151	null	null	4.549	-2.384	0.68	0.616	42641	1	Cellular Component
GO:0097517	contractile actin filament bundle	2e-05	null	null	2.73	-2.1046	0.665	0.939	42641	1	Cellular Component
GO:0001725	stress fiber	7e-05	null	null	3.206	-2.1046	0.65	0.682	42641	1	Cellular Component
GO:0044455	mitochondrial membrane part	0.00116	-6.467	-1.165	4.434	-2.158	0.58	0.45	44455	0	Cellular Component
GO:0030175	filopodium	7e-05	2.296	-5.074	3.226	-2.8962	0.8	0.471	30175	0	Cellular Component
GO:0004971	alpha-amino-3-hydroxy-5-methyl-4-isoxazole propionate selective glutamate receptor activity	0	2.523	0.078	2.258	-3.0878	0.939	0	4971	0	Molecular Function
GO:0005234	extracellular-glutamate-gated ion channel activity	0.00012	null	null	3.737	-2.7986	0.939	0.747	4971	1	Molecular Function
GO:0018660	4-hydroxyphenylacetate,NADH:oxygen oxidoreductase (3-hydroxylating) activity	0	-5.586	-0.578	2.358	-2.5544	0.335	0	18660	0	Molecular Function
GO:0034819	3-HSA hydroxylase activity	0	null	null	2.358	-2.5544	0.335	0.63	18660	1	Molecular Function
GO:0034534	1-methylnaphthalene hydroxylase activity	0	null	null	2.358	-2.5544	0.335	0.63	18660	1	Molecular Function
GO:0034526	2-methylnaphthalene hydroxylase activity	0	null	null	2.358	-2.5544	0.335	0.574	18660	1	Molecular Function
GO:0008688	3-(3-hydroxyphenyl)propionate hydroxylase activity	4e-05	null	null	3.303	-2.5544	0.293	0.63	18660	1	Molecular Function
GO:0034560	bisphenol A hydroxylase A activity	0	null	null	2.358	-2.5544	0.335	0.574	18660	1	Molecular Function
GO:0019113	limonene monooxygenase activity	0	null	null	1.968	-2.3261	0.351	0.553	18660	1	Molecular Function
GO:0043719	2-octaprenyl-3-methyl-6-methoxy-1,4-benzoquinol hydroxylase activity	0	null	null	2.358	-2.5544	0.335	0.574	18660	1	Molecular Function
GO:0018471	4-chlorobenzaldehyde oxidase activity	0	null	null	2.358	-2.5544	0.335	0.574	18660	1	Molecular Function
GO:0043731	6-hydroxynicotinate 3-monooxygenase activity	0	null	null	2.358	-2.5544	0.335	0.63	18660	1	Molecular Function
GO:0018639	xylene monooxygenase activity	0	null	null	2.358	-2.5544	0.335	0.574	18660	1	Molecular Function
GO:0018640	dibenzothiophene monooxygenase activity	0	null	null	2.358	-2.5544	0.335	0.574	18660	1	Molecular Function
GO:0018637	1-hydroxy-2-naphthoate hydroxylase activity	0	null	null	2.358	-2.5544	0.335	0.574	18660	1	Molecular Function
GO:0018638	toluene 4-monooxygenase activity	0	null	null	2.358	-2.5544	0.335	0.574	18660	1	Molecular Function
GO:0018643	carbon disulfide oxygenase activity	0	null	null	2.358	-2.5544	0.335	0.574	18660	1	Molecular Function
GO:0018644	toluene 2-monooxygenase activity	0	null	null	2.358	-2.5544	0.335	0.574	18660	1	Molecular Function
GO:0034894	4-hydroxypyridine-3-hydroxylase activity	0	null	null	2.358	-2.5544	0.335	0.574	18660	1	Molecular Function
GO:0018641	6-hydroxy-3-methyl-2-oxo-1,2-dihydroquinoline 6-monooxygenase activity	0	null	null	2.358	-2.5544	0.335	0.574	18660	1	Molecular Function
GO:0018642	chlorophenol 4-monooxygenase activity	0	null	null	2.358	-2.5544	0.335	0.574	18660	1	Molecular Function
GO:0018632	4-nitrophenol 4-monooxygenase activity	0	null	null	2.358	-2.5544	0.335	0.574	18660	1	Molecular Function
GO:0018630	3,5-xylenol methylhydroxylase activity	0	null	null	2.358	-2.5544	0.335	0.574	18660	1	Molecular Function
GO:0018636	phenanthrene 9,10-monooxygenase activity	0	null	null	1.146	-2.2328	0.384	0.514	18660	1	Molecular Function
GO:0018633	dimethyl sulfide monooxygenase activity	0	null	null	2.358	-2.5544	0.335	0.574	18660	1	Molecular Function
GO:0018634	alpha-pinene monooxygenase [NADH] activity	0	null	null	2.358	-2.5544	0.335	0.574	18660	1	Molecular Function
GO:0018654	2-hydroxy-phenylacetate hydroxylase activity	0	null	null	2.358	-2.5544	0.335	0.574	18660	1	Molecular Function
GO:0018653	3-methyl-2-oxo-1,2-dihydroquinoline 6-monooxygenase activity	0	null	null	2.358	-2.5544	0.335	0.574	18660	1	Molecular Function
GO:0018656	phenanthrene 3,4-monooxygenase activity	0	null	null	2.358	-2.5544	0.335	0.574	18660	1	Molecular Function
GO:0018655	2-oxo-delta3-4,5,5-trimethylcyclopentenylacetyl-CoA 1,2-monooxygenase activity	0	null	null	2.358	-2.5544	0.335	0.574	18660	1	Molecular Function
GO:0034791	isobutylamine N-hydroxylase activity	0	null	null	2.358	-2.5544	0.335	0.63	18660	1	Molecular Function
GO:0018657	toluene 3-monooxygenase activity	0	null	null	2.358	-2.5544	0.335	0.574	18660	1	Molecular Function
GO:0018646	1-hydroxy-2-oxolimonene 1,2-monooxygenase activity	0	null	null	2.358	-2.5544	0.335	0.574	18660	1	Molecular Function
GO:0034802	branched-chain dodecylbenzene sulfonate monooxygenase activity	0	null	null	2.358	-2.5544	0.335	0.63	18660	1	Molecular Function
GO:0018647	phenanthrene 1,2-monooxygenase activity	0	null	null	2.358	-2.5544	0.335	0.574	18660	1	Molecular Function
GO:0018650	styrene monooxygenase activity	0	null	null	2.358	-2.5544	0.335	0.574	18660	1	Molecular Function
GO:0018649	tetrahydrofuran hydroxylase activity	0	null	null	2.358	-2.5544	0.335	0.574	18660	1	Molecular Function
GO:0018652	toluene-sulfonate methyl-monooxygenase activity	0	null	null	2.358	-2.5544	0.335	0.574	18660	1	Molecular Function
GO:0018651	toluene-4-sulfonate monooxygenase activity	0	null	null	2.358	-2.5544	0.335	0.574	18660	1	Molecular Function
GO:0034785	salicylate 5-hydroxylase activity	0	null	null	2.358	-2.5544	0.335	0.63	18660	1	Molecular Function
GO:0031267	small GTPase binding	0.0003	0.109	-6.418	4.155	-3.0339	0.854	0	31267	0	Molecular Function
GO:0017016	Ras GTPase binding	0.00029	null	null	4.143	-2.719	0.854	0.995	31267	1	Molecular Function
GO:0051721	protein phosphatase 2A binding	1e-05	null	null	2.706	-2.0964	0.875	0.624	31267	1	Molecular Function
GO:0051020	GTPase binding	0.00031	null	null	4.167	-3.2782	0.861	0.754	31267	1	Molecular Function
GO:0016920	pyroglutamyl-peptidase activity	0.00021	-1.397	6.382	4.005	-2.4318	0.919	0.011	16920	0	Molecular Function
GO:0032561	guanyl ribonucleotide binding	0.01737	6.736	-0.206	5.915	-2.5452	0.909	0.043	32561	0	Molecular Function
GO:0005525	GTP binding	0.01692	null	null	5.903	-2.2692	0.909	0.979	32561	1	Molecular Function
GO:0016818	hydrolase activity, acting on acid anhydrides, in phosphorus-containing anhydrides	0.07512	1.333	6.081	6.551	-3.0794	0.861	0.216	16818	0	Molecular Function
GO:0016462	pyrophosphatase activity	0.07429	null	null	6.546	-2.7167	0.861	0.92	16818	1	Molecular Function
GO:0017111	nucleoside-triphosphatase activity	0.07074	null	null	6.525	-2.2557	0.861	0.912	16818	1	Molecular Function
GO:0080014	thalianol hydroxylase activity	0	-5.956	1.012	0.477	-2.5544	0.559	0.33	80014	0	Molecular Function
GO:0070577	lysine-acetylated histone binding	1e-05	1.932	-5.98	2.747	-3.0119	0.9	0.371	70577	0	Molecular Function
GO:0019001	guanyl nucleotide binding	0.01738	6.641	1.048	5.915	-2.5361	0.93	0.38	19001	0	Molecular Function
GO:0031492	nucleosomal DNA binding	3e-05	0.92	-6.274	3.168	-2.2848	0.894	0.39	31492	0	Molecular Function
GO:0016817	hydrolase activity, acting on acid anhydrides	0.07557	0.6	6.201	6.553	-3.0726	0.891	0.461	16817	0	Molecular Function
GO:0018631	phenylacetate hydroxylase activity	0	-6.332	-0.61	0.477	-2.5544	0.413	0.481	18631	0	Molecular Function
GO:0052872	tocotrienol omega-hydroxylase activity	0	-5.838	-1.508	0.845	-2.4318	0.396	0.5	52872	0	Molecular Function

## Sheet: ToppFun
Category	ID	Name	Source	p-value	q-value Bonferroni	q-value FDR B&H	q-value FDR B&Y	Hit Count in Query List	Hit Count in Genome	Hit in Query List
GO: Cellular Component	GO:0043209	myelin sheath		4.801e-06	0.002112	0.002112	0.01408	12	202	ATP6V1A,CCT3,GDI1,NDUFS3,PHB,ERMN,SYN1,UQCRC2,MOG,CCT2,ATP1A3,CDC42
Pathway	161025	Smooth Muscle Contraction	BioSystems: REACTOME	8.469e-06	0.007884	0.007884	0.05846	5	24	TPM2,MYH11,ACTA2,ACTG2,MYL9
GO: Biological Process	GO:0048193	Golgi vesicle transport		5.558e-05	0.1654	0.1654	1	14	340	SPAST,CTSC,TMED10,RAB2A,SEC23A,ANKFY1,COPB1,SCAMP1,TMED7,GRIA1,ARL1,EXOC5,MACF1,VAMP4
GO: Cellular Component	GO:0044297	cell body		6.549e-05	0.02881	0.01441	0.09603	21	691	PDE1A,CCT3,MAPT,ACTA2,ACTG2,ERMN,GHR,BPTF,KCND2,PTPRZ1,RAB2A,STRN3,NTRK2,GRIA1,GRIA3,CCT2,SEZ6L2,RUFY3,SLC4A10,CACYBP,CDC42
GO: Cellular Component	GO:0030133	transport vesicle		0.0001382	0.06079	0.01867	0.1244	14	374	CTSC,MFF,SV2A,SYN1,SLC17A7,TMED10,SEC23A,NPTX1,COPB1,SCAMP1,TMED7,GRIA1,ATP2C1,VAMP4
Gene Family	MRPL	Mitochondrial ribosomal protein L genes	genenames.org	0.0001469	0.003672	0.003672	0.01401	4	50	MRPL23,MRPL47,MRPL52,MRPL36
Disease	umls:C0549622 BeFree	Sexual Dysfunction	DisGeNET BeFree	0.000181	0.3115	0.1253	1	3	10	ABCB1,GRIA1,GRIA3
Disease	umls:C0036877 BeFree	organic sexual dysfunction	DisGeNET BeFree	0.000181	0.3115	0.1253	1	3	10	ABCB1,GRIA1,GRIA3
GO: Cellular Component	GO:0031252	cell leading edge		0.0002074	0.09126	0.01867	0.1244	14	389	NCKAP1,ACTA2,ACTG2,C2CD5,PTPRZ1,CDC42BPA,AAK1,GRIA1,DGKZ,CDC42BPB,RUFY3,MACF1,RINL,CDC42
Disease	umls:C0014544 BeFree	Epilepsy	DisGeNET BeFree	0.0002185	0.376	0.1253	1	17	539	EPRS,SPAST,MAPT,ABCB1,KCNQ5,KCND2,SV2A,SYN1,SLC17A7,UBA2,GRIA1,GRIA3,SLC4A10,ATP1A3,FBLIM1,SRRM2,CDC42
GO: Cellular Component	GO:0015934	large ribosomal subunit		0.0002354	0.1036	0.01867	0.1244	7	105	MRPL23,RSL1D1,MRPL47,MRPL52,MRPL36,RPL35,RPL13
Mouse Phenotype	MP:0009713	enhanced conditioned place preference behavior		0.000258	0.5692	0.4297	1	3	10	PER2,GRIA1,ATP1A3
GO: Biological Process	GO:0006888	ER to Golgi vesicle-mediated transport		0.0002732	0.8129	0.3076	1	9	178	SPAST,CTSC,TMED10,RAB2A,SEC23A,COPB1,TMED7,GRIA1,VAMP4
GO: Cellular Component	GO:0042641	actomyosin		0.0002845	0.1252	0.01867	0.1244	6	77	MYH11,MYL9,CDC42BPA,CDC42BPB,MICALL2,FBLIM1
GO: Cellular Component	GO:0033267	axon part		0.000297	0.1307	0.01867	0.1244	12	309	SPAST,MAPT,ERMN,SV2A,SYN1,EPN1,RANGAP1,SCAMP1,NTRK2,AAK1,GRIA1,GRIA3
GO: Cellular Component	GO:0043195	terminal bouton		0.0003497	0.1539	0.01883	0.1255	7	112	SV2A,SYN1,EPN1,SCAMP1,NTRK2,AAK1,GRIA3
Pathway	106261	Muscle contraction	BioSystems: REACTOME	0.0003604	0.3355	0.1678	1	5	51	TPM2,MYH11,ACTA2,ACTG2,MYL9
GO: Cellular Component	GO:0030424	axon		0.0003851	0.1694	0.01883	0.1255	17	567	SPAST,MAPT,ERMN,PTPRZ1,SV2A,SYN1,SLC17A7,EPN1,RANGAP1,SCAMP1,NTRK2,AAK1,GRIA1,ADGRL1,GRIA3,RUFY3,ATP1A3
Disease	umls:C0023479	Acute myelomonocytic leukemia	DisGeNET Curated	0.0004099	0.7055	0.1307	1	2	3	MYH11,KMT2A
Disease	umls:C1334419 BeFree	Low Grade Sarcoma	DisGeNET BeFree	0.0004099	0.7055	0.1307	1	2	3	EWSR1,CHN1
GO: Biological Process	GO:2001025	positive regulation of response to drug		0.0004136	1	0.3076	1	2	3	ABCB1,KMT2A
GO: Biological Process	GO:0090367	negative regulation of mRNA modification		0.0004136	1	0.3076	1	2	3	HNRNPC,BAG4
Disease	umls:C0524528 BeFree	Pervasive Development Disorder	DisGeNET BeFree	0.0004555	0.784	0.1307	1	4	31	MAPT,ABCB1,SYN1,ZNF713
GO: Molecular Function	GO:0051020	GTPase binding		0.0005269	0.3667	0.04133	0.2944	12	327	EPRS,NCKAP1,GDI1,MICAL3,RANGAP1,ANKFY1,RANBP9,TRIOBP,GRIA1,CDC42BPB,EXOC5,MICALL2
GO: Cellular Component	GO:0030658	transport vesicle membrane		0.0005547	0.2441	0.02441	0.1627	8	158	SV2A,SYN1,SLC17A7,TMED10,SEC23A,SCAMP1,TMED7,GRIA1
GO: Biological Process	GO:1903827	regulation of cellular protein localization		0.0007769	1	0.3271	1	17	598	CCT3,GDI1,TMBIM1,MFF,C2CD5,BMP7,HSP90AB1,RANGAP1,BAG4,CCT2,H2AFY,HUWE1,RUFY3,MICALL2,CD27,VAMP4,CDC42
GO: Biological Process	GO:0016556	mRNA modification		0.0008129	1	0.3271	1	3	16	HNRNPC,BAG4,WTAP
Disease	umls:C3711371 BeFree	Spastic Paraplegia Type 4	DisGeNET BeFree	0.0008135	1	0.1893	1	2	4	SPAST,DPY30
GO: Molecular Function	GO:0004971	AMPA glutamate receptor activity		0.0008173	0.5688	0.04133	0.2944	2	4	GRIA1,GRIA3
GO: Biological Process	GO:0090365	regulation of mRNA modification		0.0008206	1	0.3271	1	2	4	HNRNPC,BAG4
GO: Molecular Function	GO:0016818	hydrolase activity, acting on acid anhydrides, in phosphorus-containing anhydrides		0.0008333	0.58	0.04133	0.2944	21	829	ATP6V1A,HBS1L,MYH11,SPAST,ENPP2,PSMC6,ACYP2,ABCB1,BPTF,NAV2,CHD6,RAB2A,DDX24,ENTPD4,TRIM23,ARL1,ATP2C1,EIF5,MACF1,ATP1A3,CDC42
GO: Molecular Function	GO:0016817	hydrolase activity, acting on acid anhydrides		0.0008461	0.5889	0.04133	0.2944	21	830	ATP6V1A,HBS1L,MYH11,SPAST,ENPP2,PSMC6,ACYP2,ABCB1,BPTF,NAV2,CHD6,RAB2A,DDX24,ENTPD4,TRIM23,ARL1,ATP2C1,EIF5,MACF1,ATP1A3,CDC42
GO: Cellular Component	GO:0033116	endoplasmic reticulum-Golgi intermediate compartment membrane		0.0008486	0.3734	0.02796	0.1864	5	63	CTSC,TMED10,RAB2A,TMED7,GRIA1
Pathway	106539	Activation of AMPA receptors	BioSystems: REACTOME	0.000857	0.7979	0.1927	1	2	4	GRIA1,GRIA3
GO: Cellular Component	GO:0000315	organellar large ribosomal subunit		0.0008897	0.3915	0.02796	0.1864	4	37	MRPL23,MRPL47,MRPL52,MRPL36
GO: Cellular Component	GO:0005762	mitochondrial large ribosomal subunit		0.0008897	0.3915	0.02796	0.1864	4	37	MRPL23,MRPL47,MRPL52,MRPL36
GO: Cellular Component	GO:0048786	presynaptic active zone		0.0008897	0.3915	0.02796	0.1864	4	37	SV2A,SYN1,SLC17A7,NTRK2
GO: Molecular Function	GO:0031267	small GTPase binding		0.0009254	0.6441	0.04133	0.2944	11	301	NCKAP1,GDI1,MICAL3,RANGAP1,ANKFY1,RANBP9,TRIOBP,GRIA1,CDC42BPB,EXOC5,MICALL2
Mouse Phenotype	MP:0002685	abnormal spermatogonia proliferation		0.0009318	1	0.4297	1	3	15	PATZ1,CIRBP,RANBP9
Disease	umls:C1720824	Sudden Cardiac Arrest	DisGeNET Curated	0.0009653	1	0.1893	1	3	17	ZNF385B,ACYP2,GRIA1
GO: Molecular Function	GO:0070577	lysine-acetylated histone binding		0.0009728	0.6771	0.04133	0.2944	3	17	KMT2A,PHIP,BRD3
Disease	umls:C0025362 BeFree	Mental Retardation	DisGeNET BeFree	0.0009898	1	0.1893	1	13	403	SPAST,MAPT,ARHGAP26,ZNF385B,GDI1,CDC42BPA,UBA2,GRIA3,HUWE1,SLC4A10,BSCL2,SRRM2,CDC42
Mouse Phenotype	MP:0011903	decreased hematopoietic stem cell proliferation		0.001037	1	0.4297	1	2	4	PER2,MYBL2
GO: Biological Process	GO:0033157	regulation of intracellular protein transport		0.001052	1	0.3271	1	13	403	GDI1,MFF,C2CD5,BMP7,HSP90AB1,RANGAP1,BAG4,HUWE1,RUFY3,MICALL2,CD27,VAMP4,CDC42
Mouse Phenotype	MP:0002702	decreased circulating free fatty acid level		0.001092	1	0.4297	1	6	88	CHN1,FASN,FOXO1,NUAK2,PPARGC1B,BSCL2
Mouse Phenotype	MP:0013292	embryonic lethality prior to organogenesis		0.001178	1	0.4297	1	18	614	EPRS,CCT3,NCKAP1,TRRAP,HNRNPC,PHB,BPTF,FASN,SUGT1,DPY30,KMT2A,TMED10,RANGAP1,THAP11,GUCY1B3,ZFR,EIF3B,MYBL2
Mouse Phenotype	MP:0002912	abnormal excitatory postsynaptic potential		0.001228	1	0.4297	1	6	90	MAPT,GDI1,SYN1,SLC17A7,NTRK2,GRIA3
GO: Cellular Component	GO:0030175	filopodium		0.001269	0.5584	0.03403	0.2268	6	102	ACTA2,ACTG2,ERMN,PTPRZ1,RUFY3,CDC42
GO: Cellular Component	GO:0030485	smooth muscle contractile fiber		0.001331	0.5858	0.03403	0.2268	2	5	MYH11,ACTA2
GO: Biological Process	GO:0075525	viral translational termination-reinitiation		0.001357	1	0.3271	1	2	5	EIF3A,EIF3B
GO: Biological Process	GO:0090131	mesenchyme migration		0.001357	1	0.3271	1	2	5	ACTA2,ACTG2
GO: Biological Process	GO:1900454	positive regulation of long term synaptic depression		0.001357	1	0.3271	1	2	5	MAPT,IQSEC2
GO: Cellular Component	GO:0030134	ER to Golgi transport vesicle		0.001458	0.6413	0.03403	0.2268	5	71	CTSC,TMED10,SEC23A,TMED7,GRIA1
GO: Cellular Component	GO:0048770	pigment granule		0.001474	0.6483	0.03403	0.2268	6	105	MYH11,NAP1L1,FASN,TMED10,RAB2A,HSP90AB1
GO: Cellular Component	GO:0042470	melanosome		0.001474	0.6483	0.03403	0.2268	6	105	MYH11,NAP1L1,FASN,TMED10,RAB2A,HSP90AB1
GO: Cellular Component	GO:0005793	endoplasmic reticulum-Golgi intermediate compartment		0.001547	0.6807	0.03403	0.2268	6	106	CTSC,TMED10,RAB2A,COPB1,TMED7,GRIA1
GO: Molecular Function	GO:0005234	extracellular-glutamate-gated ion channel activity		0.001589	1	0.04133	0.2944	3	20	SLC17A7,GRIA1,GRIA3
Mouse Phenotype	MP:0001553	abnormal circulating free fatty acids level		0.001628	1	0.4297	1	8	166	ACSS1,CHN1,GHR,FASN,FOXO1,NUAK2,PPARGC1B,BSCL2
Mouse Phenotype	MP:0008428	abnormal spatial working memory		0.001678	1	0.4297	1	5	65	MAPT,GDI1,PTPRZ1,NTRK2,ARL6IP5
Mouse Phenotype	MP:0013293	embryonic lethality prior to tooth bud stage		0.001753	1	0.4297	1	18	636	EPRS,CCT3,NCKAP1,TRRAP,HNRNPC,PHB,BPTF,FASN,SUGT1,DPY30,KMT2A,TMED10,RANGAP1,THAP11,GUCY1B3,ZFR,EIF3B,MYBL2
GO: Biological Process	GO:1903312	negative regulation of mRNA metabolic process		0.001777	1	0.3271	1	4	44	HNRNPC,SFSWAP,BAG4,CTR9
Pathway	712093	BDNF signaling pathway	BioSystems: WikiPathways	0.001796	1	0.1927	1	7	144	MAPT,SYN1,NTRK2,RANBP9,GRIA1,GRIA3,CDC42
GO: Biological Process	GO:0030036	actin cytoskeleton organization		0.001823	1	0.3271	1	16	591	MYH11,NCKAP1,ARHGAP26,IQSEC2,ERMN,MICAL3,CDC42BPA,BAG4,TRIOBP,CDC42BPB,RUFY3,NUAK2,PPARGC1B,ATP2C1,MICALL2,CDC42
GO: Molecular Function	GO:0017016	Ras GTPase binding		0.001907	1	0.04133	0.2944	10	281	NCKAP1,GDI1,MICAL3,RANGAP1,ANKFY1,RANBP9,TRIOBP,CDC42BPB,EXOC5,MICALL2
Pathway	83040	Proteasome	BioSystems: KEGG	0.001907	1	0.1927	1	4	44	PSMB6,PSMC6,POMP,PSMD14
GO: Molecular Function	GO:0016462	pyrophosphatase activity		0.001919	1	0.04133	0.2944	20	827	ATP6V1A,HBS1L,MYH11,SPAST,ENPP2,PSMC6,ABCB1,BPTF,NAV2,CHD6,RAB2A,DDX24,ENTPD4,TRIM23,ARL1,ATP2C1,EIF5,MACF1,ATP1A3,CDC42
GO: Cellular Component	GO:0000139	Golgi membrane		0.001961	0.8629	0.04109	0.2739	18	716	B3GALT2,CTSC,B4GALT5,LPCAT2,TMED10,RAB2A,SEC23A,COPB1,TMED7,GRIA1,ENTPD4,TRIM23,ARL1,ATP2C1,HMP19,PNPLA8,VAMP4,CDC42
Disease	umls:C0033953	Psychosexual Disorders	DisGeNET Curated	0.002002	1	0.2519	1	2	6	GRIA1,GRIA3
Disease	umls:C2931276 BeFree	Spastic paraplegia 17	DisGeNET BeFree	0.002002	1	0.2519	1	2	6	SPAST,BSCL2
GO: Biological Process	GO:0002036	regulation of L-glutamate transport		0.00202	1	0.3271	1	2	6	PER2,ARL6IP5
GO: Biological Process	GO:1903828	negative regulation of cellular protein localization		0.002063	1	0.3271	1	7	150	GDI1,TMBIM1,BMP7,RANGAP1,BAG4,H2AFY,CD27
GO: Biological Process	GO:0031647	regulation of protein stability		0.002085	1	0.3271	1	9	237	CCT3,NCKAP1,PHB,SUGT1,RNF128,HSP90AB1,AAK1,CCT2,CDC42
Mouse Phenotype	MP:0010358	abnormal free fatty acids level		0.002113	1	0.4391	1	8	173	ACSS1,CHN1,GHR,FASN,FOXO1,NUAK2,PPARGC1B,BSCL2
Mouse Phenotype	MP:0003651	abnormal axon extension		0.00219	1	0.4391	1	5	69	MAPT,ENPP2,GDAP1,CHN1,NTRK2
GO: Cellular Component	GO:0030135	coated vesicle		0.002191	0.9641	0.04315	0.2876	9	241	CTSC,SLC17A7,TMED10,SEC23A,COPB1,SCAMP1,AAK1,TMED7,GRIA1
GO: Biological Process	GO:1903364	positive regulation of cellular protein catabolic process		0.0022	1	0.3271	1	8	194	CTSC,PSMB6,PSMC6,FBXO22,RNF128,RNF138,RCHY1,PSMD14
Disease	umls:C0410226 BeFree	Congenital Myotonic Dystrophy	DisGeNET BeFree	0.002237	1	0.2519	1	7	153	CCT3,MAPT,HNRNPC,SYN1,RANGAP1,ATP1A3,SRRM2
GO: Biological Process	GO:0072132	mesenchyme morphogenesis		0.002271	1	0.3271	1	4	47	NCKAP1,ACTA2,ACTG2,BMP7
GO: Biological Process	GO:0006901	vesicle coating		0.002306	1	0.3271	1	5	78	CTSC,TMED10,SEC23A,GRIA1,HMP19
GO: Cellular Component	GO:0098793	presynapse		0.002346	1	0.04315	0.2876	11	341	MFF,SV2A,SYN1,SLC17A7,EPN1,SCAMP1,NTRK2,AAK1,GRIA1,ADGRL1,GRIA3
GO: Cellular Component	GO:0030137	COPI-coated vesicle		0.002354	1	0.04315	0.2876	3	23	TMED10,COPB1,TMED7
Disease	umls:C0027126 BeFree	Myotonic Dystrophy	DisGeNET BeFree	0.002407	1	0.2519	1	7	155	CCT3,MAPT,HNRNPC,SYN1,RANGAP1,ATP1A3,SRRM2
Disease	umls:C0027819	Neuroblastoma	DisGeNET Curated	0.002602	1	0.2519	1	4	49	TNFSF10,ABCB1,CHD6,NTRK2
GO: Biological Process	GO:0010638	positive regulation of organelle organization		0.002754	1	0.3271	1	16	616	WBP2,SPAST,CCT3,NCKAP1,TNFSF10,MAPT,MFF,C2CD5,KMT2A,PHIP,BAG4,CCT2,H2AFY,HUWE1,MICALL2,CTR9
Disease	umls:C0011124 BeFree	Decreased Libido	DisGeNET BeFree	0.002782	1	0.2519	1	2	7	GRIA1,GRIA3
Disease	20090330:Polasek	Anthropometric traits	GWAS	0.002782	1	0.2519	1	2	7	GRIA1,SEZ6L2
Disease	umls:C0334583	Pilocytic Astrocytoma	DisGeNET Curated	0.002782	1	0.2519	1	2	7	NTRK2,KIAA1549
Disease	umls:C0746408 BeFree	mass lesion	DisGeNET BeFree	0.002782	1	0.2519	1	2	7	GRIA1,GRIA3
Disease	umls:C0334551 BeFree	Myxoid chondrosarcoma	DisGeNET BeFree	0.002782	1	0.2519	1	2	7	EWSR1,CHN1
GO: Molecular Function	GO:0018651	toluene-4-sulfonate monooxygenase activity		0.002794	1	0.04133	0.2944	2	7	MICAL3,CYP4V2
GO: Molecular Function	GO:0008688	3-(3-hydroxyphenyl)propionate hydroxylase activity		0.002794	1	0.04133	0.2944	2	7	MICAL3,CYP4V2
GO: Molecular Function	GO:0034791	isobutylamine N-hydroxylase activity		0.002794	1	0.04133	0.2944	2	7	MICAL3,CYP4V2
GO: Molecular Function	GO:0018471	4-chlorobenzaldehyde oxidase activity		0.002794	1	0.04133	0.2944	2	7	MICAL3,CYP4V2
GO: Molecular Function	GO:0043731	6-hydroxynicotinate 3-monooxygenase activity		0.002794	1	0.04133	0.2944	2	7	MICAL3,CYP4V2
GO: Molecular Function	GO:0018643	carbon disulfide oxygenase activity		0.002794	1	0.04133	0.2944	2	7	MICAL3,CYP4V2
GO: Molecular Function	GO:0018656	phenanthrene 3,4-monooxygenase activity		0.002794	1	0.04133	0.2944	2	7	MICAL3,CYP4V2
GO: Molecular Function	GO:0018660	4-hydroxyphenylacetate,NADH:oxygen oxidoreductase (3-hydroxylating) activity		0.002794	1	0.04133	0.2944	2	7	MICAL3,CYP4V2
GO: Molecular Function	GO:0018654	2-hydroxy-phenylacetate hydroxylase activity		0.002794	1	0.04133	0.2944	2	7	MICAL3,CYP4V2
GO: Molecular Function	GO:0018632	4-nitrophenol 4-monooxygenase activity		0.002794	1	0.04133	0.2944	2	7	MICAL3,CYP4V2
GO: Molecular Function	GO:0043719	2-octaprenyl-3-methyl-6-methoxy-1,4-benzoquinol hydroxylase activity		0.002794	1	0.04133	0.2944	2	7	MICAL3,CYP4V2
GO: Molecular Function	GO:0034526	2-methylnaphthalene hydroxylase activity		0.002794	1	0.04133	0.2944	2	7	MICAL3,CYP4V2
GO: Molecular Function	GO:0018630	3,5-xylenol methylhydroxylase activity		0.002794	1	0.04133	0.2944	2	7	MICAL3,CYP4V2
GO: Molecular Function	GO:0018644	toluene 2-monooxygenase activity		0.002794	1	0.04133	0.2944	2	7	MICAL3,CYP4V2
GO: Molecular Function	GO:0018652	toluene-sulfonate methyl-monooxygenase activity		0.002794	1	0.04133	0.2944	2	7	MICAL3,CYP4V2
GO: Molecular Function	GO:0018633	dimethyl sulfide monooxygenase activity		0.002794	1	0.04133	0.2944	2	7	MICAL3,CYP4V2
GO: Molecular Function	GO:0018641	6-hydroxy-3-methyl-2-oxo-1,2-dihydroquinoline 6-monooxygenase activity		0.002794	1	0.04133	0.2944	2	7	MICAL3,CYP4V2
GO: Molecular Function	GO:0018642	chlorophenol 4-monooxygenase activity		0.002794	1	0.04133	0.2944	2	7	MICAL3,CYP4V2
GO: Molecular Function	GO:0018640	dibenzothiophene monooxygenase activity		0.002794	1	0.04133	0.2944	2	7	MICAL3,CYP4V2
GO: Molecular Function	GO:0034802	branched-chain dodecylbenzene sulfonate monooxygenase activity		0.002794	1	0.04133	0.2944	2	7	MICAL3,CYP4V2
GO: Molecular Function	GO:0018657	toluene 3-monooxygenase activity		0.002794	1	0.04133	0.2944	2	7	MICAL3,CYP4V2
GO: Molecular Function	GO:0034819	3-HSA hydroxylase activity		0.002794	1	0.04133	0.2944	2	7	MICAL3,CYP4V2
GO: Molecular Function	GO:0018634	alpha-pinene monooxygenase [NADH] activity		0.002794	1	0.04133	0.2944	2	7	MICAL3,CYP4V2
GO: Molecular Function	GO:0018638	toluene 4-monooxygenase activity		0.002794	1	0.04133	0.2944	2	7	MICAL3,CYP4V2
GO: Molecular Function	GO:0018655	2-oxo-delta3-4,5,5-trimethylcyclopentenylacetyl-CoA 1,2-monooxygenase activity		0.002794	1	0.04133	0.2944	2	7	MICAL3,CYP4V2
GO: Molecular Function	GO:0018653	3-methyl-2-oxo-1,2-dihydroquinoline 6-monooxygenase activity		0.002794	1	0.04133	0.2944	2	7	MICAL3,CYP4V2
GO: Molecular Function	GO:0018650	styrene monooxygenase activity		0.002794	1	0.04133	0.2944	2	7	MICAL3,CYP4V2
GO: Molecular Function	GO:0018646	1-hydroxy-2-oxolimonene 1,2-monooxygenase activity		0.002794	1	0.04133	0.2944	2	7	MICAL3,CYP4V2
GO: Molecular Function	GO:0034785	salicylate 5-hydroxylase activity		0.002794	1	0.04133	0.2944	2	7	MICAL3,CYP4V2
GO: Molecular Function	GO:0018647	phenanthrene 1,2-monooxygenase activity		0.002794	1	0.04133	0.2944	2	7	MICAL3,CYP4V2
GO: Molecular Function	GO:0018649	tetrahydrofuran hydroxylase activity		0.002794	1	0.04133	0.2944	2	7	MICAL3,CYP4V2
GO: Molecular Function	GO:0018631	phenylacetate hydroxylase activity		0.002794	1	0.04133	0.2944	2	7	MICAL3,CYP4V2
GO: Molecular Function	GO:0034894	4-hydroxypyridine-3-hydroxylase activity		0.002794	1	0.04133	0.2944	2	7	MICAL3,CYP4V2
GO: Molecular Function	GO:0018637	1-hydroxy-2-naphthoate hydroxylase activity		0.002794	1	0.04133	0.2944	2	7	MICAL3,CYP4V2
GO: Molecular Function	GO:0080014	thalianol hydroxylase activity		0.002794	1	0.04133	0.2944	2	7	MICAL3,CYP4V2
GO: Molecular Function	GO:0018639	xylene monooxygenase activity		0.002794	1	0.04133	0.2944	2	7	MICAL3,CYP4V2
GO: Molecular Function	GO:0034534	1-methylnaphthalene hydroxylase activity		0.002794	1	0.04133	0.2944	2	7	MICAL3,CYP4V2
GO: Molecular Function	GO:0034560	bisphenol A hydroxylase A activity		0.002794	1	0.04133	0.2944	2	7	MICAL3,CYP4V2
GO: Biological Process	GO:0034638	phosphatidylcholine catabolic process		0.002806	1	0.3271	1	2	7	ENPP2,PNPLA8
GO: Biological Process	GO:2001023	regulation of response to drug		0.002806	1	0.3271	1	2	7	ABCB1,KMT2A
GO: Biological Process	GO:0071440	regulation of histone H3-K14 acetylation		0.002806	1	0.3271	1	2	7	WBP2,KMT2A
GO: Biological Process	GO:0075522	IRES-dependent viral translational initiation		0.002806	1	0.3271	1	2	7	EIF3A,EIF3B
GO: Molecular Function	GO:0032561	guanyl ribonucleotide binding		0.002852	1	0.04133	0.2944	12	399	GIMAP4,HBS1L,PDE1A,SUCLG2,RAB2A,HSP90AB1,TRIM23,RABL6,ARL1,GUCY1B3,EIF5,CDC42
GO: Molecular Function	GO:0019001	guanyl nucleotide binding		0.00291	1	0.04133	0.2944	12	400	GIMAP4,HBS1L,PDE1A,SUCLG2,RAB2A,HSP90AB1,TRIM23,RABL6,ARL1,GUCY1B3,EIF5,CDC42
Mouse Phenotype	MP:0004768	abnormal axonal transport		0.002947	1	0.5256	1	3	22	SPAST,MAPT,GDAP1
GO: Cellular Component	GO:0036477	somatodendritic compartment		0.003033	1	0.05338	0.3558	20	867	PDE1A,MAPT,ERMN,GHR,BPTF,KCND2,PTPRZ1,SYN1,RAB2A,STRN3,RANGAP1,GLRX3,NTRK2,GRIA1,GRIA3,SEZ6L2,RUFY3,SLC4A10,ATP1A3,CDC42
Disease	umls:C0152276 BeFree	Granulocytic Sarcoma	DisGeNET BeFree	0.003047	1	0.2622	1	3	25	MYH11,KMT2A,MLLT10
GO: Biological Process	GO:0035235	ionotropic glutamate receptor signaling pathway		0.003087	1	0.3271	1	3	25	GRIA1,GRIA3,ATP1A3
GO: Biological Process	GO:0001731	formation of translation preinitiation complex		0.003087	1	0.3271	1	3	25	EIF5,EIF3A,EIF3B
GO: Biological Process	GO:0015813	L-glutamate transport		0.003087	1	0.3271	1	3	25	PER2,SLC17A7,ARL6IP5
Human Phenotype	HP:0012156	Hemophagocytosis		0.003127	1	0.3887	1	2	8	XIAP,CD27
GO: Biological Process	GO:0030029	actin filament-based process		0.003266	1	0.3271	1	17	685	TPM2,MYH11,NCKAP1,ARHGAP26,IQSEC2,ERMN,MICAL3,CDC42BPA,BAG4,TRIOBP,CDC42BPB,RUFY3,NUAK2,PPARGC1B,ATP2C1,MICALL2,CDC42
GO: Biological Process	GO:0034622	cellular macromolecular complex assembly		0.003386	1	0.3271	1	22	991	MYH11,LUC7L3,NCKAP1,MAPT,NAP1L1,PSMC6,NDUFS3,CIRBP,POMP,TMED10,SFSWAP,BAG4,RANBP9,TRIOBP,CCT2,H2AFY,HMP19,MICALL2,EIF5,EIF3A,EIF3B,VAMP4
GO: Biological Process	GO:0060292	long term synaptic depression		0.00346	1	0.3271	1	3	26	MAPT,IQSEC2,GRIA1
Mouse Phenotype	MP:0009286	increased abdominal fat pad weight		0.003536	1	0.5256	1	2	7	GHR,NTRK2
GO: Cellular Component	GO:0071541	eukaryotic translation initiation factor 3 complex, eIF3m		0.003642	1	0.06164	0.4108	2	8	EIF3A,EIF3B
Pathway	119522	Sema4D induced cell migration and growth-cone collapse	BioSystems: REACTOME	0.003667	1	0.1927	1	3	26	MYH11,MYL9,CDC42
Disease	umls:C0024441 BeFree	Macular Holes	DisGeNET BeFree	0.00368	1	0.285	1	2	8	TNFSF10,FASN
GO: Molecular Function	GO:0052872	tocotrienol omega-hydroxylase activity		0.003697	1	0.05045	0.3594	2	8	MICAL3,CYP4V2
GO: Molecular Function	GO:0016920	pyroglutamyl-peptidase activity		0.003697	1	0.05045	0.3594	2	8	PGPEP1,PSMD14
Disease	umls:C0007786 BeFree	Brain Ischemia	DisGeNET BeFree	0.003711	1	0.285	1	4	54	TNFSF10,CIRBP,PHLPP1,KMT2A
GO: Biological Process	GO:1904871	positive regulation of protein localization to Cajal body		0.003712	1	0.3271	1	2	8	CCT3,CCT2
GO: Biological Process	GO:1904869	regulation of protein localization to Cajal body		0.003712	1	0.3271	1	2	8	CCT3,CCT2
GO: Biological Process	GO:0035947	regulation of gluconeogenesis by regulation of transcription from RNA polymerase II promoter		0.003712	1	0.3271	1	2	8	FOXO1,SUPT20H
GO: Biological Process	GO:0051568	histone H3-K4 methylation		0.003776	1	0.3271	1	4	54	DPY30,KMT2A,H2AFY,CTR9
Mouse Phenotype	MP:0010957	abnormal aerobic respiration		0.003799	1	0.5256	1	3	24	ACSS1,PNPLA8,BSCL2
Disease	umls:C0023186	Learning Disorders	DisGeNET Curated	0.003809	1	0.285	1	3	27	MAPT,SLC17A7,GRIA1
Pathway	106104	ChREBP activates metabolic gene expression	BioSystems: REACTOME	0.003874	1	0.1927	1	2	8	FASN,AGPAT1
GO: Biological Process	GO:0042176	regulation of protein catabolic process		0.003896	1	0.3271	1	12	414	CTSC,PSMB6,PSMC6,PHB,FBXO22,RNF128,RNF138,HSP90AB1,FOXO1,RCHY1,PSMD14,CDC42
GO: Cellular Component	GO:0012507	ER to Golgi transport vesicle membrane		0.0039	1	0.06356	0.4237	4	55	TMED10,SEC23A,TMED7,GRIA1
Mouse Phenotype	MP:0008687	increased interleukin-2 secretion		0.003988	1	0.5256	1	4	49	TNFSF10,ABCB1,RNF128,MOG
Disease	umls:C0004352 BeFree	Autistic Disorder	DisGeNET BeFree	0.004003	1	0.287	1	14	529	IQSEC2,ZNF385B,KCND2,PTPRZ1,PGAP1,SYN1,NTRK2,PCDH11Y,UBA2,H2AFY,GABBR2,SEZ6L2,ZNF713,SRRM2
Human Phenotype	HP:0009804	Reduced number of teeth		0.004116	1	0.3887	1	4	61	CTSC,GHR,SEC23A,SH3BP2
GO: Cellular Component	GO:0015629	actin cytoskeleton		0.004125	1	0.06482	0.432	13	476	TPM2,MYH11,ACTA2,ACTG2,MYL9,TCERG1,CDC42BPA,TRIOBP,YES1,CDC42BPB,MICALL2,FBLIM1,RINL
Mouse Phenotype	MP:0001362	abnormal anxiety-related response		0.004485	1	0.5256	1	10	284	B3GALT2,MAPT,B4GALT5,SLC17A7,CHD6,NTRK2,GRIA1,GABBR2,SLC4A10,ATP1A3
Pathway	M194	Proteasome Complex	MSigDB C2 BIOCARTA (v5.1)	0.004539	1	0.1927	1	3	28	PSMB6,PSMC6,PSMD14
GO: Biological Process	GO:0031396	regulation of protein ubiquitination		0.004589	1	0.3271	1	9	267	PSMB6,PSMC6,FBXO22,PER2,HSP90AB1,RCHY1,XIAP,CTR9,PSMD14
Gene Family	PSM	Proteasome (prosome, macropain) subunit genes	genenames.org	0.00459	0.1147	0.05737	0.2189	3	62	PSMB6,PSMC6,PSMD14
GO: Cellular Component	GO:0044391	ribosomal subunit		0.004603	1	0.06596	0.4396	7	175	MRPL23,RSL1D1,MRPL47,MRPL52,MRPL36,RPL35,RPL13
Mouse Phenotype	MP:0001685	abnormal endoderm development		0.004609	1	0.5256	1	4	51	NCKAP1,BPTF,DPY30,HUWE1
Mouse Phenotype	MP:0008262	abnormal hippocampus region morphology		0.004609	1	0.5256	1	4	51	MAPT,GDI1,ABCB1,GABBR2
GO: Cellular Component	GO:0005832	chaperonin-containing T-complex		0.004647	1	0.06596	0.4396	2	9	CCT3,CCT2
GO: Cellular Component	GO:0030127	COPII vesicle coat		0.004647	1	0.06596	0.4396	2	9	SEC23A,TMED7
Disease	umls:C0521175 BeFree	Neuropil Threads	DisGeNET BeFree	0.004695	1	0.3108	1	2	9	MAPT,SEZ6L2
Disease	umls:C0004093 BeFree	Asthenia	DisGeNET BeFree	0.004695	1	0.3108	1	2	9	ABCB1,AMY1B
GO: Biological Process	GO:0045732	positive regulation of protein catabolic process		0.004701	1	0.3271	1	9	268	CTSC,PSMB6,PSMC6,FBXO22,RNF128,RNF138,FOXO1,RCHY1,PSMD14
GO: Molecular Function	GO:0019113	limonene monooxygenase activity		0.004716	1	0.06313	0.4497	2	9	MICAL3,CYP4V2
GO: Biological Process	GO:1904867	protein localization to Cajal body		0.004735	1	0.3271	1	2	9	CCT3,CCT2
GO: Biological Process	GO:0044154	histone H3-K14 acetylation		0.004735	1	0.3271	1	2	9	WBP2,KMT2A
GO: Biological Process	GO:1990173	protein localization to nucleoplasm		0.004735	1	0.3271	1	2	9	CCT3,CCT2
GO: Biological Process	GO:1903405	protein localization to nuclear body		0.004735	1	0.3271	1	2	9	CCT3,CCT2
GO: Biological Process	GO:0015800	acidic amino acid transport		0.004738	1	0.3271	1	3	29	PER2,SLC17A7,ARL6IP5
GO: Biological Process	GO:0051569	regulation of histone H3-K4 methylation		0.004738	1	0.3271	1	3	29	KMT2A,H2AFY,CTR9
Pathway	106246	Folding of actin by CCT/TriC	BioSystems: REACTOME	0.004942	1	0.1927	1	2	9	CCT3,CCT2
Mouse Phenotype	MP:0004859	abnormal synaptic plasticity		0.004943	1	0.5256	1	4	52	NTRK2,GRIA1,GRIA3,GABBR2
Mouse Phenotype	MP:0005282	decreased fatty acid level		0.005015	1	0.5256	1	6	119	CHN1,FASN,FOXO1,NUAK2,PPARGC1B,BSCL2
Pathway	119520	Sema4D in semaphorin signaling	BioSystems: REACTOME	0.005019	1	0.1927	1	3	29	MYH11,MYL9,CDC42
Disease	umls:C0920420 BeFree	cancer recurrence	DisGeNET BeFree	0.005103	1	0.3253	1	4	59	MACC1,DNAJB4,XIAP,CCDC6
GO: Biological Process	GO:0002474	antigen processing and presentation of peptide antigen via MHC class I		0.005153	1	0.3271	1	5	94	PSMB6,PSMC6,ABCB1,SEC23A,PSMD14
GO: Cellular Component	GO:0048475	coated membrane		0.005178	1	0.06904	0.4601	5	95	KCNQ5,SEC23A,COPB1,AAK1,TMED7
GO: Cellular Component	GO:0030117	membrane coat		0.005178	1	0.06904	0.4601	5	95	KCNQ5,SEC23A,COPB1,AAK1,TMED7
GO: Molecular Function	GO:0031492	nucleosomal DNA binding		0.00519	1	0.06815	0.4854	3	30	HNRNPC,HMGN4,H2AFY
Mouse Phenotype	MP:0002887	decreased susceptibility to pharmacologically induced seizures		0.005334	1	0.5256	1	3	27	MAPT,GRIA3,SLC4A10
Mouse Phenotype	MP:0012348	decreased susceptibility to induction of seizure by inducing agent		0.005334	1	0.5256	1	3	27	MAPT,GRIA3,SLC4A10
GO: Molecular Function	GO:0005525	GTP binding		0.005383	1	0.06938	0.4942	11	378	GIMAP4,HBS1L,SUCLG2,RAB2A,HSP90AB1,TRIM23,RABL6,ARL1,GUCY1B3,EIF5,CDC42
GO: Biological Process	GO:0006892	post-Golgi vesicle-mediated transport		0.005388	1	0.3271	1	5	95	ANKFY1,SCAMP1,EXOC5,MACF1,VAMP4
GO: Molecular Function	GO:0017111	nucleoside-triphosphatase activity		0.005549	1	0.07023	0.5002	18	785	ATP6V1A,HBS1L,MYH11,SPAST,PSMC6,ABCB1,BPTF,NAV2,CHD6,RAB2A,DDX24,TRIM23,ARL1,ATP2C1,EIF5,MACF1,ATP1A3,CDC42
GO: Biological Process	GO:1903052	positive regulation of proteolysis involved in cellular protein catabolic process		0.005637	1	0.3271	1	7	180	CTSC,PSMB6,PSMC6,FBXO22,RNF138,RCHY1,PSMD14
GO: Cellular Component	GO:0099501	exocytic vesicle membrane		0.005653	1	0.07106	0.4736	4	61	SV2A,SYN1,SLC17A7,SCAMP1
GO: Cellular Component	GO:0030672	synaptic vesicle membrane		0.005653	1	0.07106	0.4736	4	61	SV2A,SYN1,SLC17A7,SCAMP1
Mouse Phenotype	MP:0000815	abnormal Ammon gyrus morphology		0.005658	1	0.5256	1	4	54	MAPT,GDI1,ABCB1,GABBR2
Disease	umls:C0345050 BeFree	Congenital aneurysm of ascending aorta	DisGeNET BeFree	0.005823	1	0.3579	1	2	10	MYH11,ACTA2
GO: Biological Process	GO:0048207	vesicle targeting, rough ER to cis-Golgi		0.005845	1	0.3271	1	4	61	CTSC,TMED10,SEC23A,GRIA1
GO: Biological Process	GO:0048208	COPII vesicle coating		0.005845	1	0.3271	1	4	61	CTSC,TMED10,SEC23A,GRIA1
GO: Molecular Function	GO:0018636	phenanthrene 9,10-monooxygenase activity		0.00585	1	0.07271	0.5179	2	10	MICAL3,CYP4V2
GO: Biological Process	GO:0019081	viral translation		0.005873	1	0.3271	1	2	10	EIF3A,EIF3B
GO: Biological Process	GO:0072364	regulation of cellular ketone metabolic process by regulation of transcription from RNA polymerase II promoter		0.005873	1	0.3271	1	2	10	FOXO1,SUPT20H
GO: Biological Process	GO:0043653	mitochondrial fragmentation involved in apoptotic process		0.005873	1	0.3271	1	2	10	MFF,NPTX1
GO: Biological Process	GO:0051938	L-glutamate import		0.005873	1	0.3271	1	2	10	PER2,SLC17A7
GO: Biological Process	GO:1900452	regulation of long term synaptic depression		0.005873	1	0.3271	1	2	10	MAPT,IQSEC2
Mouse Phenotype	MP:0011901	abnormal hematopoietic stem cell proliferation		0.005956	1	0.5256	1	2	9	PER2,MYBL2
Mouse Phenotype	MP:0004495	decreased synaptic glutamate release		0.005956	1	0.5256	1	2	9	GDI1,ADGRL1
Human Phenotype	HP:0001533	Slender build		0.006016	1	0.3887	1	2	11	TPM2,GRIA3
Human Phenotype	HP:0001367	Abnormal joint morphology		0.006016	1	0.3887	1	2	11	GHR,POMP
Pathway	SMP00403	Proparacaine Pathway	SMPDB	0.006129	1	0.1927	1	2	10	KCND2,ATP1A3
Pathway	SMP00394	Chloroprocaine Pathway	SMPDB	0.006129	1	0.1927	1	2	10	KCND2,ATP1A3
Pathway	SMP00399	Mepivacaine Pathway	SMPDB	0.006129	1	0.1927	1	2	10	KCND2,ATP1A3
Pathway	SMP00402	Procaine Pathway	SMPDB	0.006129	1	0.1927	1	2	10	KCND2,ATP1A3
Pathway	SMP00398	Lidocaine (Local Anaesthetic) Pathway	SMPDB	0.006129	1	0.1927	1	2	10	KCND2,ATP1A3
Pathway	SMP00404	Ropivacaine Pathway	SMPDB	0.006129	1	0.1927	1	2	10	KCND2,ATP1A3
Pathway	SMP00393	Bupivacaine Pathway	SMPDB	0.006129	1	0.1927	1	2	10	KCND2,ATP1A3
Pathway	SMP00396	Dibucaine Pathway	SMPDB	0.006129	1	0.1927	1	2	10	KCND2,ATP1A3
Pathway	SMP00392	Benzocaine Pathway	SMPDB	0.006129	1	0.1927	1	2	10	KCND2,ATP1A3
Pathway	SMP00395	Cocaine Pathway	SMPDB	0.006129	1	0.1927	1	2	10	KCND2,ATP1A3
Pathway	SMP00400	Oxybuprocaine Pathway	SMPDB	0.006129	1	0.1927	1	2	10	KCND2,ATP1A3
Pathway	SMP00401	Prilocaine Pathway	SMPDB	0.006129	1	0.1927	1	2	10	KCND2,ATP1A3
Pathway	SMP00397	Levobupivacaine Pathway	SMPDB	0.006129	1	0.1927	1	2	10	KCND2,ATP1A3
GO: Biological Process	GO:0010770	positive regulation of cell morphogenesis involved in differentiation		0.006158	1	0.3271	1	7	183	MAPT,ENPP2,NTRK2,TRIOBP,RUFY3,MACF1,CDC42
GO: Biological Process	GO:0070373	negative regulation of ERK1 and ERK2 cascade		0.006192	1	0.3271	1	4	62	PHB,PHLPP1,RANBP9,EIF3A
GO: Biological Process	GO:0007616	long-term memory		0.006266	1	0.3271	1	3	32	SLC17A7,NTRK2,GRIA1
GO: Biological Process	GO:1900026	positive regulation of substrate adhesion-dependent cell spreading		0.006266	1	0.3271	1	3	32	ENPP2,TRIOBP,CDC42
GO: Cellular Component	GO:0043679	axon terminus		0.006383	1	0.07433	0.4955	7	186	SV2A,SYN1,EPN1,SCAMP1,NTRK2,AAK1,GRIA3
GO: Cellular Component	GO:0044431	Golgi apparatus part		0.006396	1	0.07433	0.4955	20	928	B3GALT2,CTSC,B4GALT5,LPCAT2,DPY30,TMED10,RAB2A,SEC23A,COPB1,SCAMP1,TMED7,GRIA1,ENTPD4,TRIM23,ARL1,ATP2C1,HMP19,PNPLA8,VAMP4,CDC42
Disease	umls:C0870082 BeFree	Hyperkeratosis	DisGeNET BeFree	0.006441	1	0.3677	1	4	63	CTSC,FASN,POMP,XPR1
GO: Cellular Component	GO:0030662	coated vesicle membrane		0.006568	1	0.07433	0.4955	6	142	SLC17A7,TMED10,SEC23A,COPB1,TMED7,GRIA1
Disease	umls:C0033975 BeFree	Psychotic Disorders	DisGeNET BeFree	0.006575	1	0.3677	1	8	234	SPAST,MAPT,PGPEP1,ABCB1,GHR,PER2,PCDH11Y,GRIA1
GO: Cellular Component	GO:0044445	cytosolic part		0.006589	1	0.07433	0.4955	8	235	CCT3,RSL1D1,PSMC6,CCT2,GUCY1B3,RPL35,PSMD14,RPL13
Human Phenotype	HP:0000718	Aggressive behavior		0.006716	1	0.3887	1	5	111	SPAST,SYN1,KMT2A,GRIA3,HUWE1
Disease	umls:C1332153 BeFree	Acute Myeloid Leukemia Arising from Previous Myelodysplastic Syndrome	DisGeNET BeFree	0.006747	1	0.3677	1	3	33	IRF1,ABCB1,KMT2A
GO: Biological Process	GO:0090313	regulation of protein targeting to membrane		0.006834	1	0.3296	1	3	33	GDI1,MFF,C2CD5
GO: Biological Process	GO:0006101	citrate metabolic process		0.006834	1	0.3296	1	3	33	SUCLG2,GHR,NNT
GO: Biological Process	GO:0050821	protein stabilization		0.006871	1	0.3296	1	6	142	CCT3,NCKAP1,PHB,HSP90AB1,AAK1,CCT2
GO: Cellular Component	GO:0044455	mitochondrial membrane part		0.006948	1	0.07502	0.5	7	189	GDAP1,NDUFS3,MFF,PHB,TOMM22,UQCRC2,NNT
GO: Biological Process	GO:0007030	Golgi organization		0.006961	1	0.3296	1	5	101	TMED10,RAB2A,ARL1,VAMP4,CDC42
GO: Cellular Component	GO:0002199	zona pellucida receptor complex		0.006991	1	0.07502	0.5	2	11	CCT3,CCT2
GO: Biological Process	GO:0007097	nuclear migration		0.007123	1	0.3296	1	2	11	CDC42BPA,CDC42
GO: Biological Process	GO:0006105	succinate metabolic process		0.007123	1	0.3296	1	2	11	SUCLG2,GHR
Mouse Phenotype	MP:0002919	enhanced paired-pulse facilitation		0.007192	1	0.5999	1	3	30	MAPT,GDI1,SYN1
Pathway	M14971	Induction of apoptosis through DR3 and DR4/5 Death Receptors	MSigDB C2 BIOCARTA (v5.1)	0.007236	1	0.1927	1	3	33	TNFRSF25,TNFSF10,XIAP
Disease	umls:C0002395 BeFree	Alzheimer's Disease	DisGeNET BeFree	0.007253	1	0.3677	1	20	937	SPAST,NCKAP1,TNFSF10,MAPT,NAP1L1,ACTG2,SUCLG2,ABCB1,FASN,PER2,KCND2,SYN1,FOXO1,NTRK2,RANBP9,TMED7,SEZ6L2,SRRM2,CDC42,XPR1
GO: Biological Process	GO:1903362	regulation of cellular protein catabolic process		0.007264	1	0.3296	1	9	287	CTSC,PSMB6,PSMC6,FBXO22,RNF128,RNF138,HSP90AB1,RCHY1,PSMD14
GO: Biological Process	GO:0031398	positive regulation of protein ubiquitination		0.007304	1	0.3296	1	7	189	PSMB6,PSMC6,FBXO22,RCHY1,XIAP,CTR9,PSMD14
GO: Biological Process	GO:0090114	COPII-coated vesicle budding		0.007312	1	0.3296	1	4	65	CTSC,TMED10,SEC23A,GRIA1
Mouse Phenotype	MP:0005004	abnormal lymphocyte anergy		0.007381	1	0.5999	1	2	10	RNF128,DGKZ
Pathway	219802	SREBP signalling	BioSystems: WikiPathways	0.007416	1	0.1927	1	4	64	ACSS1,FASN,SEC23A,PPARGC1B
Mouse Phenotype	MP:0004799	increased susceptibility to experimental autoimmune encephalomyelitis		0.00774	1	0.5999	1	4	59	TNFSF10,PTPRZ1,RNF128,MOG
GO: Biological Process	GO:1903320	regulation of protein modification by small protein conjugation or removal		0.007751	1	0.3442	1	9	290	PSMB6,PSMC6,FBXO22,PER2,HSP90AB1,RCHY1,XIAP,CTR9,PSMD14
GO: Cellular Component	GO:0001725	stress fiber		0.007864	1	0.08047	0.5364	4	67	MYH11,MYL9,MICALL2,FBLIM1
GO: Cellular Component	GO:0097517	contractile actin filament bundle		0.007864	1	0.08047	0.5364	4	67	MYH11,MYL9,MICALL2,FBLIM1
Pathway	SMP00147	Cilazapril Pathway	SMPDB	0.007867	1	0.1927	1	3	34	ACTA2,MYL9,ATP1A3
Pathway	SMP00157	Trandolapril Pathway	SMPDB	0.007867	1	0.1927	1	3	34	ACTA2,MYL9,ATP1A3
Pathway	SMP00156	Spirapril Pathway	SMPDB	0.007867	1	0.1927	1	3	34	ACTA2,MYL9,ATP1A3
Pathway	SMP00146	Captopril Pathway	SMPDB	0.007867	1	0.1927	1	3	34	ACTA2,MYL9,ATP1A3
Pathway	SMP00153	Quinapril Pathway	SMPDB	0.007867	1	0.1927	1	3	34	ACTA2,MYL9,ATP1A3
Pathway	SMP00150	Lisinopril Pathway	SMPDB	0.007867	1	0.1927	1	3	34	ACTA2,MYL9,ATP1A3
Pathway	SMP00155	Rescinnamine Pathway	SMPDB	0.007867	1	0.1927	1	3	34	ACTA2,MYL9,ATP1A3
Pathway	SMP00149	Fosinopril Pathway	SMPDB	0.007867	1	0.1927	1	3	34	ACTA2,MYL9,ATP1A3
Pathway	SMP00154	Ramipril Pathway	SMPDB	0.007867	1	0.1927	1	3	34	ACTA2,MYL9,ATP1A3
Pathway	SMP00148	Enalapril Pathway	SMPDB	0.007867	1	0.1927	1	3	34	ACTA2,MYL9,ATP1A3
Pathway	SMP00152	Perindopril Pathway	SMPDB	0.007867	1	0.1927	1	3	34	ACTA2,MYL9,ATP1A3
Pathway	SMP00145	Benazepril Pathway	SMPDB	0.007867	1	0.1927	1	3	34	ACTA2,MYL9,ATP1A3
Pathway	SMP00151	Moexipril Pathway	SMPDB	0.007867	1	0.1927	1	3	34	ACTA2,MYL9,ATP1A3
Mouse Phenotype	MP:0011732	decreased somite size		0.007887	1	0.5999	1	3	31	NCKAP1,FOXO1,HUWE1
Disease	umls:C0443306 BeFree	Spastic	DisGeNET BeFree	0.007956	1	0.3677	1	3	35	SPAST,GRIA1,BSCL2
GO: Molecular Function	GO:0051721	protein phosphatase 2A binding		0.008013	1	0.09784	0.697	3	35	MAPT,FOXO1,STRN3
GO: Biological Process	GO:0048199	vesicle targeting, to, from or within Golgi		0.008128	1	0.3556	1	4	67	CTSC,TMED10,SEC23A,GRIA1
Human Phenotype	HP:0001419	X-linked recessive inheritance		0.008163	1	0.3887	1	6	164	IQSEC2,GDI1,SYN1,XIAP,GRIA3,HUWE1
GO: Cellular Component	GO:0031597	cytosolic proteasome complex		0.008325	1	0.08315	0.5542	2	12	PSMC6,PSMD14
Disease	umls:C0457334 BeFree	Acute monoblastic leukemia	DisGeNET BeFree	0.00841	1	0.3677	1	2	12	KMT2A,MLLT10
Disease	umls:C0152128 BeFree	Drug withdrawal syndrome	DisGeNET BeFree	0.00841	1	0.3677	1	2	12	ABCB1,GRIA1
Human Phenotype	HP:0000734	Disinhibition		0.008414	1	0.3887	1	2	13	SPAST,MAPT
GO: Biological Process	GO:2000322	regulation of glucocorticoid receptor signaling pathway		0.008481	1	0.3604	1	2	12	PHB,NTRK2
GO: Biological Process	GO:0002192	IRES-dependent translational initiation		0.008481	1	0.3604	1	2	12	EIF3A,EIF3B
GO: Cellular Component	GO:0031256	leading edge membrane		0.008504	1	0.08315	0.5542	6	150	NCKAP1,C2CD5,PTPRZ1,GRIA1,MACF1,CDC42
Pathway	M16801	Genes related to regulation of the actin cytoskeleton	MSigDB C2 BIOCARTA (v5.1)	0.008529	1	0.2036	1	3	35	ACTG2,GDI1,CDC42
Mouse Phenotype	MP:0005280	abnormal fatty acid level		0.008727	1	0.6417	1	8	219	ACSS1,CHN1,GHR,FASN,FOXO1,NUAK2,PPARGC1B,BSCL2
GO: Cellular Component	GO:0043197	dendritic spine		0.008772	1	0.08333	0.5554	6	151	KCND2,PTPRZ1,NTRK2,GRIA1,GRIA3,ATP1A3
GO: Biological Process	GO:0071356	cellular response to tumor necrosis factor		0.008843	1	0.3705	1	8	245	TNFRSF25,PSMB6,PSMC6,IRF1,NTRK2,BAG4,CD27,PSMD14
GO: Cellular Component	GO:0044306	neuron projection terminus		0.009098	1	0.08333	0.5554	7	199	SV2A,SYN1,EPN1,SCAMP1,NTRK2,AAK1,GRIA3
Pathway	119519	Semaphorin interactions	BioSystems: REACTOME	0.009161	1	0.2132	1	4	68	MYH11,MYL9,HSP90AB1,CDC42
GO: Biological Process	GO:0090317	negative regulation of intracellular protein transport		0.009171	1	0.3789	1	5	108	GDI1,BMP7,RANGAP1,BAG4,CD27
GO: Cellular Component	GO:0044456	synapse part		0.009314	1	0.08333	0.5554	16	708	MAPT,MFF,KCND2,PTPRZ1,SV2A,SYN1,SLC17A7,EPN1,SCAMP1,NTRK2,AAK1,GRIA1,ADGRL1,GRIA3,GABBR2,ATP1A3
GO: Cellular Component	GO:0044309	neuron spine		0.009325	1	0.08333	0.5554	6	153	KCND2,PTPRZ1,NTRK2,GRIA1,GRIA3,ATP1A3
Mouse Phenotype	MP:0009711	abnormal conditioned place preference behavior		0.009391	1	0.6472	1	3	33	PER2,GRIA1,ATP1A3
GO: Biological Process	GO:0060416	response to growth hormone		0.009402	1	0.3818	1	3	37	IRF1,GHR,CACYBP
Mouse Phenotype	MP:0002065	abnormal fear/anxiety-related behavior		0.009509	1	0.6472	1	10	317	B3GALT2,MAPT,B4GALT5,SLC17A7,CHD6,NTRK2,GRIA1,GABBR2,SLC4A10,ATP1A3
Pathway	P00016	Cytoskeletal regulation by Rho GTPase	PantherDB	0.009635	1	0.2188	1	4	69	MYH11,ACTA2,ACTG2,CDC42
Human Phenotype	HP:0000713	Agitation		0.009749	1	0.3887	1	2	14	SPAST,HUWE1
Human Phenotype	HP:0002300	Mutism		0.009749	1	0.3887	1	2	14	MAPT,ATP1A3
GO: Cellular Component	GO:0030126	COPI vesicle coat		0.009763	1	0.08333	0.5554	2	13	COPB1,TMED7
GO: Biological Process	GO:0007005	mitochondrion organization		0.009764	1	0.3818	1	17	767	MRPL23,MYH11,TNFSF10,GDAP1,PHYHIP,NDUFS3,MFF,PHB,TOMM22,NPTX1,MRPL47,BAG4,MRPL52,HUWE1,PPARGC1B,MICALL2,MRPL36
Disease	umls:C0023465 BeFree	Acute monocytic leukemia	DisGeNET BeFree	0.009773	1	0.3677	1	4	71	ARHGAP26,CIRBP,KMT2A,MLLT10
Mouse Phenotype	MP:0001363	increased anxiety-related response		0.009803	1	0.6472	1	7	179	MAPT,B4GALT5,SLC17A7,CHD6,NTRK2,GRIA1,GABBR2
Disease	umls:C0026846 BeFree	Muscular Atrophy	DisGeNET BeFree	0.009805	1	0.3677	1	6	154	TPM2,MAPT,FOXO1,PPARGC1B,BSCL2,EIF3A
GO: Cellular Component	GO:0060076	excitatory synapse		0.00983	1	0.08333	0.5554	8	252	MAPT,KCND2,SYN1,SLC17A7,NTRK2,GRIA1,ADGRL1,GRIA3
GO: Cellular Component	GO:0030425	dendrite		0.009848	1	0.08333	0.5554	14	590	MAPT,BPTF,KCND2,PTPRZ1,SYN1,STRN3,RANGAP1,GLRX3,NTRK2,GRIA1,GRIA3,RUFY3,SLC4A10,ATP1A3
Disease	umls:C0338113 BeFree	Uterine Corpus Sarcoma	DisGeNET BeFree	0.009863	1	0.3677	1	2	13	ME1,ABCB1
Disease	umls:C2220255 BeFree	Motor disturbances	DisGeNET BeFree	0.009863	1	0.3677	1	2	13	MAPT,ATP1A3
Disease	umls:C0206717 BeFree	Olfactory Neuroblastoma	DisGeNET BeFree	0.009863	1	0.3677	1	2	13	EWSR1,NTRK2
Disease	umls:C0553581 BeFree	Round cell sarcoma	DisGeNET BeFree	0.009863	1	0.3677	1	2	13	PATZ1,EWSR1
Disease	umls:C0026838 BeFree	Muscle Spasticity	DisGeNET BeFree	0.009995	1	0.3677	1	3	38	SPAST,GRIA1,BSCL2
