# Supplementary material for: Cross-Species Co-analysis of Prefrontal Cortex Chronic Ethanol Transcriptome Responses in Mice and Monkeys
Source: Front Mol Neurosci. 2019 Aug 13;12:197. doi: 10.3389/fnmol.2019.00197 (PMC6701453; doi:10.3389/fnmol.2019.00197)
Supplement: Supplementary file 17 [file Data_Sheet_2.zip]

Archive with 16 entries (16 files):
- Image 1.TIF
- Image 10.TIFF
- Image 11.TIF
- Image 12.TIF
- Image 13.TIFF
- Image 14.TIFF
- Image 15.TIFF
- Image 16.TIFF
- Image 2.TIF
- Image 3.TIFF
- Image 4.TIFF
- Image 5.TIFF
- Image 6.TIFF
- Image 7.TIFF
- Image 8.TIFF
- Image 9.TIFF
